# Supplementary material for: Prefrontal signals precede striatal signals for biased credit assignment in motivational learning biases
Source: Nat Commun. 2024 Jan 2;15:19. doi: 10.1038/s41467-023-44632-x (PMC10762147; doi:10.1038/s41467-023-44632-x)
Supplement: Supplementary file 4 — Source Data [file 41467_2023_44632_MOESM4_ESM.zip]

Archive with 28 entries (28 files):
- SourceDataFiles/Readme_SourceDataFiles.md
- SourceDataFiles/SourceDataFiles_Fig2.xlsx
- SourceDataFiles/SourceDataFiles_Fig3.xlsx
- SourceDataFiles/SourceDataFiles_Fig4.xlsx
- SourceDataFiles/SourceDataFiles_Fig5.xlsx
- SourceDataFiles/SourceDataFiles_Fig6.xlsx
- SourceDataFiles/SourceDataFiles_FigS01.xlsx
- SourceDataFiles/SourceDataFiles_FigS02.xlsx
- SourceDataFiles/SourceDataFiles_FigS03.xlsx
- SourceDataFiles/SourceDataFiles_FigS04.xlsx
- SourceDataFiles/SourceDataFiles_FigS05.xlsx
- SourceDataFiles/SourceDataFiles_FigS06.xlsx
- SourceDataFiles/SourceDataFiles_FigS07.xlsx
- SourceDataFiles/SourceDataFiles_FigS08.xlsx
- SourceDataFiles/SourceDataFiles_FigS09.xlsx
- SourceDataFiles/SourceDataFiles_FigS10.xlsx
- SourceDataFiles/SourceDataFiles_FigS11.xlsx
- SourceDataFiles/SourceDataFiles_FigS12.xlsx
- SourceDataFiles/SourceDataFiles_FigS13.xlsx
- SourceDataFiles/SourceDataFiles_FigS14.xlsx
- SourceDataFiles/SourceDataFiles_FigS15.xlsx
- SourceDataFiles/SourceDataFiles_FigS16.xlsx
- SourceDataFiles/SourceDataFiles_FigS17.xlsx
- SourceDataFiles/SourceDataFiles_FigS18.xlsx
- SourceDataFiles/SourceDataFiles_FigS19.xlsx
- SourceDataFiles/SourceDataFiles_FigS20.xlsx
- SourceDataFiles/SourceDataFiles_FigS21.xlsx
- SourceDataFiles/SourceDataFiles_FigS22.xlsx
