# Supplementary material for: Prefrontal signals precede striatal signals for biased credit assignment in motivational learning biases
Source: Nat Commun. 2024 Jan 2;15:19. doi: 10.1038/s41467-023-44632-x (PMC10762147; doi:10.1038/s41467-023-44632-x)
Supplement: Supplementary file 4 — Source Data [file 41467_2023_44632_MOESM4_ESM.zip › SourceDataFiles/SourceDataFiles_Fig2.xlsx]

## Sheet: Fig2A_G2W
0.75	1	0.75	1	0.75	0.75	0.75	0.75	0.75	0.75	0.75	1	0.75	0.75	1	1	1	0.75	1	1	0.75	0.75	0.25	0.5	0.5	0.75	0.75	0.75	0.5	0.5	0.5	0.75	0.75	0.75	0.75	0.75	0.5	0.5	0.5	0.5
0.75	1	0.75	0.75	0.5	1	1	0.75	0.75	1	0.75	1	1	0.75	1	1	0.75	1	1	1	1	1	1	1	1	1	1	1	1	1	1	1	1	1	1	1	1	1	1	1
0.5	0.75	1	0.75	0.75	1	0.75	1	1	1	1	0.75	1	1	1	1	1	1	1	1	1	1	0.75	1	1	1	1	1	1	1	1	1	1	1	1	1	1	1	1	1
1	0.75	0.75	1	1	1	1	1	0.75	1	0.75	1	0.75	1	1	1	1	1	0.75	1	1	0.75	0.75	1	0.5	1	1	0.75	0.75	1	1	1	1	0.75	0.75	0.75	0.75	0.5	0.75	1
0.75	0.5	0.75	1	0.5	0.75	0.75	1	1	1	1	1	1	1	1	1	1	1	0.75	1	1	1	1	1	1	1	1	0.75	1	1	0.75	1	1	1	0.75	1	0.75	0.75	1	1
0.75	0.75	0.75	0.75	0.75	1	1	0.75	0.75	0.5	1	1	0.75	1	0.75	1	1	1	0.5	1	1	0.5	1	1	0.75	1	0.75	1	0.5	1	0.5	0.75	0.5	0.75	0.5	0.5	0.5	0.25	0.75	0.75
1	1	1	1	0.75	1	1	0.75	0.5	0.75	1	1	1	0.75	0.75	1	1	1	0.75	1	0.75	1	0.75	1	1	1	1	1	1	1	1	1	1	1	1	1	1	1	1	1
1	1	1	0.5	0.5	0.75	1	1	0.5	1	0.75	0.5	0.5	1	1	0.75	1	0.75	0.75	0.5	1	0.75	0.5	1	1	1	1	1	1	0.5	1	1	0.75	1	1	1	0.75	0.75	1	1
0.25	0.25	0.5	0.5	0.5	0.5	0.25	0.25	0.5	0.5	0.5	0	0.5	0.5	0.25	0.75	0.75	0.75	0.75	0.75	0.75	0.5	0.75	0.5	0.25	0.75	0.75	0.75	0.5	0.75	0.75	0.5	0.75	0.25	0.25	0.75	0.25	0.5	0.5	0.25
0.75	0.75	0.75	0.5	0.75	0.75	1	1	1	1	1	1	1	1	1	1	1	1	1	1	1	1	1	1	1	1	1	1	1	1	1	1	1	1	1	1	1	1	1	1
1	0.75	1	1	1	1	1	1	1	1	1	1	1	1	1	1	1	1	1	1	1	1	1	1	1	1	1	1	1	1	1	1	1	1	1	1	1	1	1	1
1	1	1	1	1	1	1	0.75	1	0.75	0.75	0.5	0.5	0.75	0.75	1	0.75	1	1	1	1	0.75	1	0.75	1	0.75	0.75	1	1	1	1	0.75	1	0.5	1	0.75	0.75	1	1	0.75
0.75	0.75	1	0.75	1	1	1	1	1	1	1	1	1	1	1	1	1	1	1	1	1	1	1	1	1	1	1	1	1	1	1	1	1	1	1	1	1	1	1	1
0	0	0.5	0.5	0.75	0.5	0.25	0.5	0	0.5	0.5	0.25	0.5	0.5	0.25	0.25	0.5	0.5	0.5	0.5	0.5	0.75	0.75	0.75	0.75	1	0.5	0.75	0.75	0.75	0.75	0.75	0.75	0.75	0.75	0.75	0.75	0.75	0.75	0.75
1	1	1	1	0.75	1	1	1	0.75	0.75	0.75	1	0.75	0.75	0.75	0.75	1	1	1	1	1	1	1	1	1	1	1	1	1	1	1	1	1	1	1	1	1	1	1	1
1	1	0.75	0.75	0.5	0.75	1	1	1	1	1	0.75	1	1	1	1	1	1	1	1	1	1	1	1	1	1	1	1	1	1	1	1	1	1	1	0.75	1	0.75	1	1
0.5	0.25	0.75	0.75	0.25	0.75	0.75	0.5	0.5	0.75	0.75	0.75	0.75	0.75	0.75	0.75	0.75	0.75	0.75	0.75	0.75	0.75	0.75	1	0.5	0.75	0.75	0.75	0.5	0.75	0.75	0.75	0.75	0.75	0.75	0.75	0.75	0.75	1	0.75
1	1	1	0.75	1	0.75	0.75	0.75	1	1	1	1	1	1	1	1	1	1	1	1	1	1	1	1	1	1	1	1	1	1	1	1	1	1	1	1	1	1	1	0.75
0.25	0.25	0.25	0	0.25	0.25	0.25	0.25	0.25	0	0.25	0.25	0.25	0	0.25	0.25	0.5	0.25	0.25	0.5	0.5	0.25	0.25	0.25	0.5	0.25	0.25	0.5	0.5	0.5	0.75	1	0.75	0.75	0.5	0.25	0.5	0.25	0.75	1
0.25	0.5	0.5	0.5	0.5	0.25	0.5	0.5	0.25	0.5	0.5	0.25	0.5	0.75	1	0.5	0.5	1	1	0.75	0.75	1	0.5	0.75	1	0.75	1	1	1	1	0.75	0.75	0.5	0.75	0.5	0.5	0.75	0.75	1	0.75
1	1	0.75	0.5	1	1	1	1	1	1	1	1	1	1	1	1	1	1	0.75	1	0.75	1	1	0.75	0.75	0.75	0.75	0.5	1	1	0.5	0.5	0.75	1	1	0.75	1	1	0.75	1
0.75	0.75	0.5	0.75	0.5	0.5	0.75	1	1	0.25	0.5	0.75	0.75	0.75	1	0.75	0.75	0.75	0.5	0.75	0.75	0.75	0.75	1	1	1	1	1	1	1	1	1	1	1	1	1	1	1	1	1
0	1	1	0.75	0.75	0.75	0.75	1	0.5	0.5	0.5	0.5	0.5	0.5	0.75	0.75	0.75	0.5	0.5	0.5	0.5	0.5	0.5	0.5	0.5	0.5	0.5	0.5	0.75	0.75	0.75	0.75	0.75	0.5	0.75	0.75	0.75	0.75	0.75	0.75
0.75	1	1	1	1	1	1	1	1	1	1	1	1	1	1	1	1	1	1	1	1	1	1	1	1	1	1	1	1	1	1	1	1	1	1	1	1	1	1	1
1	1	1	0.75	0.75	1	0.75	0.75	1	1	1	0.5	1	1	0.75	0.75	1	0.75	1	0.75	0.75	0.75	0.75	1	0.75	0.5	1	0.75	0.75	1	0.75	1	0.75	0.75	0.5	0.5	0.75	1	0.75	0.5
0.75	1	1	0.25	0.75	1	0.25	0.25	0.75	0.5	0.5	0.75	0.5	0.75	1	0.75	1	1	0.5	0.75	0.75	0.75	0.25	1	0.25	0.25	1	0.5	1	0.75	0.75	0.75	1	0.5	0.5	0.5	0.25	0.75	0.75	0.75
0.5	0.25	0.75	0.5	0.75	0.75	0.75	0.5	0.5	1	1	1	1	1	1	1	1	1	1	1	1	1	1	1	1	1	1	1	1	1	1	1	1	1	1	0.75	1	1	0.75	1
0.75	0.5	0.75	0.75	0.75	0.75	0.75	0.75	0.75	0.75	1	1	1	0.75	1	1	1	1	1	1	1	1	1	1	1	1	1	1	1	1	1	1	1	1	1	1	1	1	1	1
0.5	0.25	0.5	0.5	0.5	0.5	0.5	0.5	0.5	0.5	0	0.5	0.25	0.75	0.5	1	0.75	1	0.75	1	0.75	1	1	0.75	1	0.75	0.75	1	1	1	1	1	0.75	1	1	1	0.75	1	1	1
0.5	1	0.75	1	0.5	1	0.75	1	1	1	1	0.75	1	1	0.75	1	1	0.75	0.75	1	0.75	0.75	0.75	1	1	0.75	1	0.5	0.75	0.75	1	0.5	0.75	0.5	1	0.25	1	0.75	1	0.75
0.5	0.5	0.75	0.5	0.75	1	1	1	1	1	1	1	1	1	1	1	1	1	1	1	1	1	1	1	1	1	1	1	1	1	1	1	1	1	1	1	1	1	1	1
0.25	0.75	0.75	0.5	0.5	0.5	0.5	0.5	0.5	1	0.75	1	0.75	0.75	1	1	1	1	1	1	0.75	0.75	0.75	1	1	0.75	1	0.75	1	0.75	0.75	1	1	0.75	1	1	1	1	0.75	0.75
0.75	0.5	0.25	0.5	0.25	0.25	0.75	0.5	0.5	0.5	0.5	0.5	0.5	0.5	0.75	0.5	0.5	0.5	0.5	0.5	0.5	0.5	0.5	0.5	0.5	0.5	0.5	0.5	0.5	0.75	0.5	0.5	0.75	0.5	0.5	0.5	0.75	1	1	1
0.75	0.5	1	0.5	0.75	0.75	1	1	1	0.75	0.75	1	1	1	0.75	1	1	1	1	1	1	1	1	1	1	1	1	1	1	1	1	1	1	0.75	1	1	1	1	1	1
0	0.25	0.25	0.5	0.5	0.75	1	0.75	0.5	0.5	0.75	0.75	1	0.5	1	0.5	0.75	0.5	0.75	0.75	1	0.75	0.75	0.5	0.75	0.5	0.5	0.5	0.75	0.75	0.5	0.75	0.75	1	1	1	1	0.75	1	0.75
1	0.5	0.75	0.5	0.25	0.75	0.75	0.75	0.75	0.75	0.75	0.75	0.75	0.75	0.75	0.75	1	1	1	0.75	1	1	1	1	0.75	1	1	1	1	1	1	1	1	1	1	1	1	1	1	1

## Sheet: Fig2A_G2A
1	1	1	0.25	1	0.5	0.5	1	0.75	1	1	0.25	0.75	0.5	0.75	0.75	0.5	0.75	0.75	0.75	0.5	0.5	0.75	0.75	0.75	0.5	0.5	0.5	0.75	0.75	0.75	0.75	0.75	0.75	1	0.5	1	1	0.75	0.5
0.75	1	0.75	0.5	0.75	0.75	1	0.75	0.25	0.75	0.5	0.75	1	0.5	1	0.5	0.75	1	0.75	0.5	0.5	1	1	1	0.75	1	1	0.75	0.75	0.75	0.75	0.75	1	1	1	0.75	1	1	1	0.75
0.75	0.75	0	0.75	0.25	0.75	0.25	0.75	0.75	0.5	0.25	0.75	0.5	0.5	1	0.75	1	1	1	0.75	0.75	0.75	1	1	1	0.75	1	1	1	1	1	1	0.75	1	1	1	1	1	1	1
0.5	0.5	0.5	0.5	1	1	1	0.75	0.75	0.75	0.75	0.25	0.5	0.75	0.75	0.75	1	0.25	0.75	0.75	0.75	0.75	0.25	0.5	0.75	0.5	0.5	0.75	1	0.75	0.5	0.5	0.5	0.25	0.5	0.75	0.75	0.75	1	0.75
0.75	0.5	0.75	1	0.75	0.75	1	0.25	1	1	1	0.75	1	0.5	0.75	0.75	1	1	1	1	0.5	0.75	0.5	1	0.75	1	0.75	1	0.5	0.5	1	1	1	0.75	0.75	1	1	0.75	0.75	1
1	0.5	0.5	1	0.75	0.75	0.75	1	0.5	1	0.5	1	0.5	0.5	0.5	0.75	0.5	0.75	0.75	0.5	0.75	0.25	0.25	0.5	0.75	0.5	0.5	0.5	0.75	0.75	0.5	0.5	0.75	0.5	0.5	0.5	0.5	0.5	0.5	0.5
0.75	0.5	0.75	0.75	0.5	0.75	0.5	0.5	0.25	0.25	0.25	0.75	0.75	0.25	1	0.75	0.5	0.75	1	1	1	0.75	1	0.75	1	1	0.75	1	1	0.75	1	1	1	1	1	1	1	1	0.75	1
0.75	1	1	0.5	0.75	0.25	1	0.75	0.25	0.5	0.75	0.75	1	1	0.5	0.75	1	0.75	0.75	1	0.25	0.5	0.75	0.75	0.75	0.75	0.75	0.75	1	0.75	1	0.75	0.75	1	0.5	1	0.75	1	0.75	0.25
0.5	0.5	0.25	0.25	0.25	0.25	0.75	0	0.5	0.5	0.25	0.5	0.75	0.5	0.5	0.5	0.5	0.5	0.5	0.5	0	0.5	0	0.5	0.25	0.5	0.5	0.5	0.5	0.5	0.5	0.25	0.5	0.5	0.5	0	0.5	0.5	0.25	0.5
1	0.75	0.75	0.25	0.25	0.75	0.25	0	0	1	0.75	1	0.75	0.5	0.75	0.75	0.5	1	1	1	1	1	1	0.75	1	1	1	0.75	0.75	1	0.75	0.75	0.5	0.75	1	1	1	0.75	1	1
0.75	0.75	0.75	1	1	0.75	0.75	0.75	0.75	0.75	1	0.5	1	0.25	1	0.75	0.5	0.75	0.75	1	1	1	0.75	0.75	0.75	0.5	1	0.75	0.5	1	1	0.75	1	0.5	0.75	0.75	1	1	0.75	1
0.75	1	1	1	1	1	0.5	0.75	0.75	0.25	0.75	0.25	0.25	0.75	0.5	0.5	0.5	0.5	0.75	0.75	0.25	0.5	0.25	0.25	0.5	0.25	0.25	0.5	0.5	0.75	0.75	0.75	0.5	0.25	0.5	0.25	0.25	0.25	0	0.75
0.75	0.75	0.5	0.5	0.75	0.75	1	1	1	1	1	1	1	1	1	1	1	1	1	1	1	1	1	1	1	1	1	1	1	1	1	1	1	1	1	1	1	1	1	1
0.75	0.25	0.5	0.75	0	0.5	0.5	0.5	0.75	0	0.5	0.5	0.5	0.5	0.5	0.5	0.5	0.5	0.75	0.5	0.25	0.5	0.25	0.75	0.75	0.75	0.5	0.75	0.75	0.75	0.5	0.25	0.5	0.5	0.75	0.75	0.75	0.75	0.75	0.75
0.75	0.5	0.5	0.25	0.5	0.5	0.25	0.75	0.5	0.5	0.75	0.75	1	0.75	0.25	0.75	0.75	0.5	0.75	1	0.75	0.5	1	0.75	0.75	0.75	0.5	0.75	1	0.5	0.5	0.5	0.5	0.5	0.5	0.5	0.25	0.25	0.25	0.75
0.75	0.75	0.5	1	1	1	1	0.75	0.75	0.5	0.75	1	0.75	0.75	0.75	1	1	1	1	1	1	1	1	1	1	1	1	1	1	1	1	1	1	1	1	1	1	1	1	1
0.5	1	0.25	0.75	0.25	0.75	0.75	0.75	0.75	0.5	0.75	0.75	1	0.75	1	1	1	1	0.75	0.5	0.75	0.75	0.75	0.75	0.75	0.75	0.75	1	0.75	0.75	0.5	1	1	1	1	0.75	1	1	1	1
1	1	0.75	0.25	0.25	0.25	0.75	0.75	1	0.75	0.5	1	0.75	1	0.75	1	1	1	1	1	1	1	1	1	1	1	1	1	1	1	1	1	1	1	1	1	1	1	1	1
0.5	0.75	1	0.25	0.5	0.75	0.5	1	1	0.75	0.5	0.75	0.25	0.5	0.5	0.5	0.25	0.75	0.5	0.75	0.75	0.25	0.25	0.5	0.5	0	1	0.5	1	1	0.5	1	1	0.75	0.5	0.75	1	1	0.25	0.75
0	0.25	0.25	0.25	0	0.5	0	0	0.5	0.25	0.5	0.5	0.5	0.25	0.5	0.25	0.25	0.75	0.75	0.75	1	1	0.75	0.5	0.5	0.75	0.75	0.5	1	0.75	0.75	0.75	0.5	1	0.75	1	1	1	0.75	1
1	1	0.5	0.5	0.75	0.75	0.75	1	0.75	0.75	0.5	1	1	0.75	0.75	0.75	1	0	0.5	1	0.75	0.5	0.75	0.5	0.25	0.75	0.5	0.75	0.5	0.75	0.75	1	1	1	1	0.5	1	0.75	0.75	0.75
0.75	0.75	0.75	0.75	0.75	0.75	1	0.75	0.5	0.75	0.5	0.5	0.75	0.75	0.75	0.5	0.75	0.5	0.75	0.5	1	1	0.5	0.75	0.5	0.75	0.75	0.75	0.75	1	0.75	1	1	1	0.75	1	0.75	1	1	1
0.75	0.75	1	0.5	0.5	0.75	0.25	0.5	0.75	0.75	0.75	1	0.75	0.5	0.75	0.5	1	0.5	0.75	0.5	0.75	0.5	0.75	0.75	0.75	1	0.75	1	0.75	0.75	0.75	0.25	0.5	0.75	0.25	0.5	0.25	0.25	1	0.75
0.5	0.5	0.5	0	0.5	0.25	0.75	0.5	0.25	0.25	0.25	0.5	0.75	0.75	0.5	0.25	0.5	0.25	0.5	0.25	0.5	0.75	0.5	0.5	0.5	0.5	0.5	0.5	0.75	0.5	0.5	0.5	0.75	0.5	0.5	0.75	0.75	0.5	0.5	0.5
0.75	0.75	0.75	1	0.5	0.75	0.75	0.75	0.75	0.75	0.75	1	0.75	0.5	0.5	0.75	1	0.75	0.75	0.75	0.5	1	0.5	0.75	0.75	0.5	1	1	1	0.5	0.5	0.5	0.5	0.75	0.75	0.75	0.5	0.5	0.25	0.75
1	0.75	1	0.5	0.25	1	0.5	0.5	0.5	0.5	0.5	0.25	0.5	0.75	0.25	1	0.75	0.5	0.75	0.75	0.25	1	1	0.5	0.75	0.5	1	0.75	0.75	0.25	0.75	0.5	0.75	1	0.5	1	0.75	0.75	0.5	0.75
0.75	1	0	0.5	0.75	1	0.75	0.75	0.5	0.75	0.75	0.75	1	0.75	0.75	0.5	0.75	0.75	1	0.75	1	0.75	0.5	1	1	1	1	0.75	0.75	1	1	0.75	0.75	0.75	0.75	0.5	1	0.5	1	0.75
1	0.25	1	0.75	0.5	0	0	0.5	1	1	1	0.75	1	0.5	1	0.75	0.5	1	1	1	1	0.75	1	0.75	0.75	0.75	1	1	1	0.5	0.5	0.5	0.75	0.5	1	1	1	0.75	0.75	1
0.5	0.25	0.25	0.5	0.5	0.5	0.25	0.5	0.25	0.5	0.25	0.25	0.5	0	0.75	0.5	0.5	0.5	0.75	0.25	0	0.5	0	0	0.5	0.75	0.75	0.5	0.75	0.75	0.75	1	0.5	0.25	0.25	0.5	0.75	0.75	0.75	0.5
0.5	0.75	0.75	1	0.75	0.5	0.5	0.75	0.75	0.25	0.75	0.75	1	0.5	0.5	0.75	0.25	0.5	0.5	0.75	0.75	0.75	0.5	0.5	0.75	1	0.75	0.75	0.75	0.5	1	0.75	0.75	0.75	0.5	1	1	0.75	0.75	0.5
0.5	0.75	0.5	0.5	1	1	1	0.75	0.5	1	0.75	1	0.75	0.5	0.75	0.75	1	1	1	0.75	1	1	1	1	1	1	1	0.75	1	1	1	0.75	1	0.75	1	0.5	0.75	1	0.75	1
0.5	0.5	0.75	0.75	0.75	0.25	0.5	0.25	0	0	0.5	0.75	0.75	0.75	0.5	0.75	0.75	1	0.5	0.25	0.75	1	0.5	0.5	0.75	0.5	1	1	1	0.75	0.75	0.5	0.75	0.75	0.5	0.5	0.75	0.5	0.25	0.25
0.5	0.25	0.75	0	0.5	0.5	0.5	0	0.25	0.75	0	0.25	0.5	0.75	0.5	0.75	0.5	0.5	0.5	0.25	0.75	0.75	0.5	0.5	0.75	0.5	0.5	0.75	0.5	0.75	1	0.5	0.5	0.75	0.5	0.5	0.5	1	1	1
0.25	0.5	1	0.5	1	1	1	0.75	0.75	0.75	1	0.5	1	0.5	1	0.75	0.75	1	0.5	0.75	0.75	1	1	0.75	1	0.75	0.75	1	1	0.5	0.75	1	0.5	0.75	0.75	1	0.75	1	1	1
0.25	0	0.75	0.5	0.5	0.75	0.75	1	0.5	0.75	0.5	0.75	1	0.75	0.75	0.5	0.75	0.5	1	0.75	1	1	0.5	1	0.5	0.75	0.75	1	0.5	0	0.25	0.75	0.75	0.5	1	1	1	1	1	1
1	0.5	0.5	0.5	0.25	0.5	0.75	0.75	1	1	1	0.75	0.75	1	1	1	1	1	1	1	1	1	0.75	1	1	0.75	1	0.75	1	1	1	1	1	1	1	1	1	1	1	1

## Sheet: Fig2A_NG2W
1	0.75	0.5	0.75	0.5	0.75	0.5	0.75	0.75	0.75	0.75	0.75	0.75	1	0.75	0.75	1	0.5	0.75	1	1	0.5	1	0.5	0.25	0.75	0.75	0.5	0.25	0.25	0.5	0.25	0.25	0.5	0.25	0.5	0.25	0.5	0.5	0.5
1	1	0	0.25	0.25	0.5	0.25	0.5	0.5	0.5	0.5	0.25	0.5	0.25	0.25	0.25	0.25	0.25	0.25	0.25	0.25	0.25	0.25	0	0.25	0.25	0.25	0.25	0.25	0.25	0.25	0.25	0.25	0.25	0.25	0.25	0.25	0.25	0.25	0.25
0.5	0.75	0.5	0.5	0.75	0.75	0.5	0.75	0.75	0.5	0.5	0.25	0.25	0.5	0.5	0.25	0.25	0.25	0.25	0.25	0.5	0.5	0.5	0.5	0.25	0.25	0.25	0.25	0.5	0.25	0.25	0.25	0.25	0.25	0.25	0.25	0.25	0.25	0.25	0.25
1	1	0.75	0.75	0.75	1	0.75	0.75	0.75	0.75	0.75	0.5	0.5	0.5	0.5	0.75	0.5	0.5	0.5	0.5	0.5	0.5	0.25	0.5	0.5	0.5	0.5	0.5	0.5	0.5	0.5	0.5	0.5	0.25	0.5	0.25	0.25	0.25	0	0
0.75	0.75	0.75	0.5	0.25	0	0.5	0.75	0.25	0.25	0.25	0.25	0.25	0.25	0.25	0.25	0.25	0.25	0.25	0.25	0.25	0.25	0.25	0.25	0.25	0.25	0.25	0.25	0.25	0.25	0.25	0.25	0.25	0.25	0.5	0.25	0.25	0.25	0.25	0.5
0.75	0.75	0.75	0.75	0.75	0.75	0.75	0.5	0.5	0.5	0.5	0.25	0.25	0.5	0.25	0.5	0.25	0.5	0.5	0.5	0.5	0.5	0.5	0.25	0.5	0.25	0.75	0.25	0.25	0.25	0.25	0.25	0.25	0.25	0.25	0.25	0.25	0.25	0.5	0.25
1	1	1	0.75	0.75	1	1	1	1	0.75	0.5	0.5	0.75	0.5	0.75	0.5	0.5	0.5	0.5	0.5	0.5	0.25	0	0	0	0	0	0	0	0	0	0	0	0	0	0	0	0	0	0
1	1	1	0.75	0.75	1	0.75	0.75	1	0.75	0.5	0.5	0.75	0.5	0.5	0.75	0.25	0.5	0.75	0.75	0	0	0.75	0.75	0.75	0.75	0.5	0.5	0.75	0.75	0.75	0.75	0.75	0.5	0.5	0.5	0.5	0.5	0.75	0.75
0	0	0.5	0.25	0.5	0.5	0.25	0.25	0	0.5	0.5	0.5	0.25	0.25	0.25	0.25	0.25	0	0.25	0.25	0.25	0.25	0	0	0	0.25	0.25	0	0	0.25	0.25	0.25	0.25	0.25	0.25	0.25	0.25	0.25	0.25	0
0.75	0.75	0.25	0.75	0.75	0.5	0.5	0.5	0.5	0.5	0.25	0.75	0	0.25	0.25	0.25	0.25	0.25	0.25	0.25	0.25	0.25	0.25	0.25	0.25	0.25	0.25	0.75	0.75	0.75	0.75	0.5	0.25	0.75	0.5	0.5	0.5	0.25	0.25	0.25
0.75	0.75	0.75	0.75	0.75	0.75	0.75	0.75	0.75	0.75	0.75	0.5	0.5	0.25	0	0.25	0.25	0.25	0.25	0.25	0.25	0.25	0.25	0.25	0.25	0.25	0.25	0.25	0.25	0.25	0.25	0.25	0	0	0	0	0	0	0	0
1	1	1	1	1	0.75	0.75	1	0.5	1	1	1	0.75	0.5	1	1	1	0.75	1	1	1	1	1	0.75	0.5	0.75	0.75	1	0.5	0.75	0.75	1	1	1	0.75	0.75	1	0.75	1	1
0.5	0.5	0.25	0.5	0.5	0.5	0.25	0.5	0.25	0.5	0	0	0	0	0	0	0	0	0	0	0	0	0	0	0	0	0	0	0	0	0	0	0	0	0	0	0	0	0	0
0.75	0.25	0.25	0.25	0.25	0.25	0.25	0.25	0.25	0.25	0.25	0.25	0.25	0.5	0.25	0.25	0.25	0.5	0.5	0.25	0.25	0.25	0.5	0.25	0.5	0.5	0.5	0.25	0.5	0.25	0.25	0.75	0.5	0.25	0.5	0.5	0.75	0.5	0.75	0.5
1	0.75	0.5	0.5	0.5	0	0.25	0.25	0	0.5	0.25	0.5	0.5	0.5	0.5	0.25	0.5	0.25	0.25	0.25	0.5	0.5	0.5	0.5	0.5	0.75	0.5	0.5	0.5	0.75	0.5	0.5	0.5	0.25	0.25	0.5	0.5	0.5	0.5	0.5
0.5	0.5	1	0.75	0.75	0.75	0.75	0.75	0.75	0.75	0.75	0.5	0.5	0.75	0.5	0.25	0.5	0	0	0	0	0	0.25	0	0	0.25	0	0.25	0	0.25	0.25	0	0	0	0	0	0	0	0	0
1	1	1	1	0.75	1	1	1	1	1	1	1	1	1	1	1	1	1	1	1	1	1	1	1	1	1	1	1	1	1	1	1	1	1	1	1	0.75	1	0.5	1
1	0.75	0.75	0.75	0.75	0.75	0.5	0.5	0.75	0.75	0.75	0.75	0.75	0.75	0.75	0.75	0.75	0.75	0.75	0.75	0.75	0.75	0.75	0.75	0.75	0.75	0.75	0.75	0.75	0.75	0.75	0.75	0.75	0.75	0.75	0.75	0.75	0.75	0.75	0.75
0.25	0.5	0.5	0	0.75	0.25	0.75	0.25	0.5	0.75	0.25	0.75	0.75	0.5	0.75	0.25	0.75	0.25	0.25	0.5	0.25	0.25	0.25	0	0.25	0.25	0.5	0.5	0.5	0.5	0.5	0.75	0.5	0.75	0.25	0.75	0.75	0.25	0.75	0.5
0.5	0	0	0	0	0	0	0	0	0	0	0	0	0	0.5	0.25	0.5	0.5	0.25	0.5	0.5	0.25	0.25	0.25	0.5	0.5	0.5	0.5	0.5	0.25	0.25	0	0.25	0	0	0	0	0	0	0
1	1	1	0.75	0.75	0.75	0.75	0.75	0.75	0.75	0.75	0.75	1	0.75	1	0.75	0.5	0.5	0.5	0.5	0.5	0.5	0.75	0.75	0.75	0.5	0.25	0.5	0.5	0.5	0.5	0.5	0.5	0.5	0.75	0.5	0.25	0.5	0.5	0.5
1	1	0.75	0.5	0.5	0.75	0.25	0.25	0	0	0.25	0.25	0	0.25	0	0	0	0	0	0	0	0	0	0	0	0	0	0	0	0	0	0	0	0	0	0	0	0	0	0
0.25	0.5	1	0.5	0.25	1	0.25	0.5	0.5	0.75	0.5	0.25	0.25	0.5	0.25	0.25	0.5	0.5	0.25	0.5	0.25	0	0	0	0.25	0.25	0.25	0.5	0.25	0.5	0.25	0	0.25	0.5	0.25	0	0.25	0.25	0	0
1	1	0.25	1	0.75	1	0.75	1	0.75	1	1	1	1	1	1	1	1	1	1	1	1	1	1	1	1	0.75	1	1	1	0.75	1	0.75	1	1	1	1	1	1	1	1
0.75	0.75	1	1	1	0.75	0.75	0.75	1	1	0.75	0.75	0.5	0.75	0.75	0.75	0.75	0.75	0.5	0.75	0.75	0.75	0.5	0.5	0.75	1	0.5	0.75	1	1	1	0.75	0.75	0.5	0.75	0.75	0.75	0.5	0.75	0.5
0.75	0.75	0.75	0.75	0.25	0.5	0.75	0.75	0.75	0.75	0.75	0.5	0	0.5	1	0.75	0.5	0.75	0.5	0.5	0.25	0.5	0.5	0.5	0.75	0.75	0.5	0.5	1	0.75	0.75	1	0.75	0.5	0.75	0.5	0.75	0.5	1	0.75
0.25	0.25	0.25	0.25	0.25	0.25	0.25	0.25	0	0.25	0.25	0.25	0.25	0.25	0.25	0.25	0.25	0.25	0.25	0.25	0.25	0.25	0.25	0.25	0.25	0.25	0.25	0.25	0.25	0.25	0.25	0.5	0	0.25	0	0	0	0	0	0
1	0.5	0.75	1	1	1	1	1	0.75	0.75	0.75	0.75	0.75	0.75	0.75	0.75	0.75	0.75	0.75	0.75	1	0.75	0.75	0.75	0.75	0.75	0.75	0.75	0.75	0.75	0.75	0.5	0.5	0.5	0.5	0.5	0.5	0.5	0.5	0.5
0.5	0.5	0.5	0.5	0.5	0.5	0.5	0.5	0.5	0.25	0.25	0.25	0.25	0.25	0.5	0.75	0.75	0.5	0.75	0.5	0.5	0.5	0.75	0.75	0.5	0.5	0.5	0.5	0.5	0.5	0.25	0.25	0.25	0.5	0.25	0.25	0.25	0.25	0.25	0.25
0.75	1	0.75	0.5	0.75	0.25	0.75	0.75	0.5	0.5	1	0.75	1	0.25	0.5	0.75	1	0.5	1	1	1	0.5	1	0.75	0.5	0.25	0.5	1	0.75	1	0.75	0.75	0.75	1	1	1	0.75	0.75	0.75	1
0.5	0.5	1	0.5	0.5	0.5	0.5	0.5	0.5	0.5	0.5	0.5	0.5	0.5	0.5	0.5	0.5	0.5	0.5	0.5	0.5	0.5	0.75	0.5	0.5	0.5	0.25	0.5	0.5	0.5	0.5	0.5	0.5	0.5	0.5	0.5	0.5	0.5	0.5	0.5
0.75	0.5	0.5	0.5	0.25	0.5	0.25	0.25	0.25	0.5	0.25	0.25	0.5	0.5	0.5	0.5	0.5	0.5	0.25	0.5	0.5	0.5	0.5	0.5	0.5	0.5	0.5	0.5	0.5	0.5	0.5	0.5	0.5	0.5	0.5	0.5	0.5	0.5	0.5	0.5
1	0.5	0.25	0.75	0.75	1	1	1	1	1	1	1	1	1	1	1	1	1	1	1	1	1	1	1	1	1	0.75	0.75	1	1	1	1	1	1	1	1	1	1	0.75	1
0.75	0.5	0.5	0.75	0.5	1	1	1	1	0.75	1	1	1	1	0.75	1	1	1	1	1	1	1	1	1	1	1	1	1	1	1	1	1	0.75	1	1	1	1	1	1	1
0	0.25	0.5	0.75	1	1	0.75	0.75	0.75	0.5	1	0.75	0.75	0.75	0.75	0.75	1	1	1	1	1	1	1	1	0.75	1	0.75	0.5	0.75	0.75	0.75	1	1	0.5	1	1	1	0.75	0.75	0.75
1	0.5	0.5	0.5	0.25	0.5	0.5	0.5	0.5	0.5	0.5	0.5	0.5	0.5	0.5	0.5	0.75	0.5	0.5	0.5	0.5	0.5	0.5	0.5	0.5	0.5	0.5	0.5	0.5	0.5	0.5	0.75	0.5	0.5	0.5	0.5	0.5	0.5	0.5	0.5

## Sheet: Fig2A_NG2A
1	1	0.5	0	0.5	0.25	0.25	0	0	0	0	0	0	0	0	0	0	0.25	0	0	0	0	0	0	0.25	0	0	0	0	0	0	0	0	0	0	0	0	0	0	0
1	0.75	1	1	0.5	1	0.75	0.75	0.75	0.75	0.75	0.75	0.25	0.5	0.75	0.5	0.75	0.5	0.5	0.25	0.5	0	0.75	0.25	0.5	0.5	0.5	0	0.25	0	0	0.25	0	0.25	0	0	0.25	0.25	0.25	0.25
1	0.5	1	0.75	0.5	0	0.5	0.5	0.25	0.25	0.25	0	0	0	0.25	0.25	0.25	0.25	0	0	0	0	0	0	0	0	0	0	0	0	0	0	0	0	0	0	0	0	0	0
1	1	0.5	0.75	0.5	1	0.75	0.75	0.75	0.75	0.75	0.5	0.5	0.75	0.75	1	0.5	0.5	0.25	0.5	0.75	0.75	0.5	0.25	0.25	0.5	0.75	0.5	0.5	0.75	0.5	1	0	0.75	0	1	1	0.5	0.75	0.25
1	0.75	0.75	0.75	1	0.5	0.75	0.5	0.5	0.5	1	1	0.5	1	0.75	0.75	0.75	0.75	1	0.75	0.25	0.75	1	1	0.75	0.75	1	0.75	0.75	0.75	0.5	0.75	0.5	0.5	0.25	0.5	0.75	0.5	0.5	0.75
1	0.75	0.5	0.25	0.5	0.25	0	0	0.5	0	0.25	0	0.25	0	0	0	0.5	0	0.5	0.25	0.25	0	0	0.25	0.25	0	0	0	0	0	0	0	0.25	0.25	0	0	0	0	0.25	0
0.5	0.75	0.75	0.75	0.75	0.5	0.75	0.5	0.5	0.5	0.25	0.5	0.25	0.75	0.25	0.25	0	0	0	0	0.25	0	0	0.25	0	0.25	0	0	0	0	0	0	0	0	0	0	0	0	0	0
1	0.5	0.5	0	0.5	1	1	0.75	0.75	0.75	0.75	0.75	0.75	1	0.25	0.25	0.75	0.25	0.75	0.75	0.75	0.5	0.5	0.75	0.75	0.5	1	0.5	0	0	0.5	0.5	0.5	0.75	0.5	0.75	0.75	0.75	0.5	0
0.25	0.25	0.25	0.5	0.5	0.5	0.25	0.25	0.5	0.5	0.75	0.25	0	0.25	0.25	0.25	0.25	0.25	0.25	0.25	0.25	0.25	0.25	0.25	0.25	0.25	0.25	0.25	0.25	0.25	0.25	0.25	0.25	0.25	0.25	0.25	0.25	0.25	0.25	0.25
0.5	0.5	0.75	0.5	0.25	0.5	0.25	0	0.25	0	0	0.25	0	0.25	0	0	0	0	0	0	0	0	0.25	0.25	0.25	0	0.25	0.25	0	0	0	0.75	0.25	0	0.25	0.25	0.25	0.25	0.25	0.5
0.75	0.75	1	0.75	0.75	0.75	0.5	0.75	1	0.75	1	0.75	0.75	0.75	1	0.75	0.5	0.25	0	0.5	0.75	0.25	0.5	0.5	0.25	0.75	0.25	0.5	0.5	0.5	0	0.75	0.25	0.25	0.5	0	0.25	0.75	0.5	0.75
0.75	1	1	1	0.75	0.75	0.5	0.5	0.5	0.5	0.25	0.5	0.75	0.25	0.5	0.5	0.5	0.75	0.5	0.5	0.5	0.75	0	0.5	0	0.25	0.25	0.5	0.25	0.5	0.25	0.25	0.5	0.25	0.25	0.25	0.5	0.5	0.25	0
1	0.5	0.25	0.5	0.25	0.25	0.5	0.25	0.25	0.25	0	0	0.25	0.25	0	0	0	0	0	0	0	0	0	0	0	0	0	0	0	0	0	0	0	0	0	0	0	0	0	0
0.75	0.75	0.25	0	0.25	0.25	0	0.25	0.25	0.25	0.25	0.25	0.75	0.5	0.25	0.5	0.25	0.25	0	0.25	0.5	0.25	0.5	0.25	0.5	0.5	0	0.5	0.75	0.5	0.75	0.25	0.25	0	0	0.25	0.5	0.25	0	0.25
1	0.75	0.5	0.25	0.5	0.5	0.25	0.25	0.5	0.75	0.25	0	0.25	0	0.75	0.75	0.5	0.5	0.5	0.75	0.75	0.75	0.25	0.75	0.5	0.5	0.75	0.25	0.75	0.5	0.25	0.25	0.25	0.25	0.5	0.25	0.25	0	0.25	0
0.5	1	0	0	0.5	0.5	0.5	0.25	0.5	0.25	0	0.25	0	0	0	0	0	0	0	0	0	0	0	0	0	0	0	0	0	0	0	0	0	0	0	0	0	0	0	0
0.75	0.25	0.25	0.25	0.25	0.5	0.5	0.5	0	0.25	0.5	0.5	0.5	0	0.25	0.5	0.5	0.5	0.25	0.25	0	0.25	0.25	0.25	0.25	0.25	0.25	0	0	0	0.25	0	0.25	0.5	0.25	0.25	0.25	0.25	0.25	0.5
0.75	0.5	0.75	0.75	0.5	0	0.5	0	0	0	0	0.5	0.25	0.5	0.25	0	0	0	0.25	0	0	0	0	0	0	0	0	0	0.25	0	0	0	0	0	0	0	0	0	0.25	0
0.25	0.25	0.25	0.25	0.5	0.5	0.25	0.25	0	0.25	0.75	0.5	0.5	0.25	0	0.25	0	0	0.25	0	0	0	0.25	0.25	0	0	0.5	0.25	0.25	0.5	0.25	0.5	0.5	0.5	0.5	0.25	0.5	0.25	0	0.25
0.25	0.25	0.5	0.5	0.25	0.25	0.25	0	0.5	0.25	0.5	0.5	0.25	0.25	0.5	0.25	0	0.75	0.75	0.5	0.5	0.75	0.25	0.25	0.5	0.25	0.5	0.5	0.25	0.5	0.25	0.5	0.25	0.25	0.25	0	0.25	0.25	0.25	0.25
1	1	0.75	1	0.75	1	1	1	0.5	1	1	0.75	0.75	1	1	1	0.75	1	1	1	0.75	0.25	0.5	0.75	0.5	0.5	0.75	0.75	0.5	0.75	0.75	0.75	0.75	0.75	0.5	0.5	0.25	0.25	0	0.5
0.75	0.5	1	0.75	0.75	0.75	0.25	0.25	0.25	0.25	0.75	0.5	0.75	0.5	0.5	0.75	0.25	0.5	0	0.25	0.5	0.25	0.5	0.25	0.25	0.25	0	0	0	0	0	0	0.25	0.25	0.25	0.25	0	0	0	0
0.25	0.75	0.75	0.5	1	0.75	0.5	0.75	0.75	0.25	0.25	0.75	0	0.75	0.5	0.25	0	1	0.75	0.5	0.5	0.5	0.5	0.5	0.25	0.75	0.5	0.5	0.5	0.75	0.5	0.25	0.75	0	0.5	0.75	0.25	0.75	0.5	0.5
0.75	0.75	0.75	0.25	0.75	0.75	0.75	0.5	0.5	0.25	0.5	0.25	0.25	0.25	0.25	0.25	0.25	0.25	0.25	0	0	0	0	0.25	0.25	0	0.25	0	0	0	0	0	0	0	0	0	0.25	0	0.25	0
0.75	0.25	1	0.5	0.75	0.5	1	0.75	0.75	0.5	0.5	1	0.75	0.75	1	1	0.75	0.25	0.75	0.25	0	0.75	0.25	0.5	0.5	0.75	0.5	0.5	0.75	0.5	0.25	0.75	0.25	1	0.75	0	0.5	0.75	0.5	1
0.5	0.75	0.5	0.75	1	0.75	0.5	0.25	0.25	1	0.5	0.25	0.25	0.75	0.75	0.5	0	0.5	0.5	0.5	0.5	0.25	0.75	0.25	0.5	0.5	0.5	1	0.25	0.75	0.75	0.75	0.75	0.75	0.75	0.25	0.25	0.75	0.5	0.25
0.5	0.25	0.75	0.5	0.5	0.25	0.5	0.5	0	0.25	0.5	0.25	0.5	0.25	0.25	0.25	0.5	0.25	0	0.25	0.25	0	0	0	0	0.25	0	0	0	0	0	0	0	0	0	0	0	0	0	0
1	0.5	0.25	0.5	0.5	0.5	0.75	0.75	0.5	0.25	0	0.5	0.5	0	0.25	0.25	0.25	0.5	0.5	0.25	0.25	0	0	0	0.25	0	0	0	0	0	0	0	0	0	0	0	0	0	0.25	0
0.5	0	0	0.25	0	0	0.25	0	0	0	0	0	0.5	0.5	0.25	0.25	0.5	0.25	0.25	0.25	0.5	0	0.5	0	0.25	0.25	0.5	0.25	0.5	0.75	0.5	0.75	0	0	0.25	0.25	0.25	0.25	0.5	0.25
0.25	1	1	0.5	1	0.5	1	0.5	1	0.75	0.75	0.75	0.75	0.75	0.75	0.75	0.75	0.5	0.75	1	1	0.5	0.75	0.5	0.75	1	0.75	1	0.75	0.75	1	0.5	1	0.75	0.75	0.75	0.75	0.75	0.75	0.5
0.5	0.5	1	0.5	0.5	0.5	0.5	0.25	0.25	0.5	0.25	0.25	0	0.25	0.25	0	0	0	0.25	0.25	0.25	0.25	0.25	0.25	0.25	0.25	0.25	0.25	0.25	0	0	0	0	0	0	0	0	0	0	0
0.75	0.5	0.25	0.25	0.5	0	0.25	0.5	0.75	0.5	0.5	0.75	0.75	0.5	0.5	0.25	0.5	0.5	0.25	0.25	0.25	0.25	0.25	0.5	0.25	0.5	0.5	0.5	0.25	0.5	0.25	0.5	0.25	0.25	0.25	0.5	0.25	0.25	0.5	0.5
1	0.5	0.75	0.5	0.5	0.25	0.25	0.5	0.5	0.5	0.25	0	0.5	0.5	0.25	0.5	0.75	0.25	0.75	0.5	0.25	0.75	0.25	0.5	0.5	0.25	0.25	0.75	0.75	0.25	0.5	0.5	0	0.25	0	0.25	0.5	1	0.25	0.25
0.75	0.5	0.5	0.5	0.5	0.5	1	0.75	0.75	0.5	0.5	0.25	0.5	0.25	0.25	0.5	0.75	0.5	0.25	0.5	0.5	0.5	0.5	0.25	0.5	0.75	0.5	0.5	0.5	0.5	0.5	0.75	0.5	0.25	0.75	0.75	0.75	0.5	0.75	0.5
0.25	0.75	0.75	1	0.5	1	0.75	0.75	0.75	0.75	1	0.75	0.75	0.75	0.75	0.25	0.25	0.25	0.75	0.5	0.75	1	0.5	1	1	1	1	0.5	0.5	0.5	0.75	0.75	0.75	1	1	1	1	0.75	1	1
1	0.75	0	0.25	0.75	0.25	0.5	0.5	0.25	0.5	0.5	0.25	0.25	0.25	0.25	0.25	0.5	0.25	0.25	0.25	0.25	0.25	0	0	0	0	0	0	0	0	0	0	0	0	0.25	0	0	0	0	0

## Sheet: Fig2B_pGo
0.73125	0.71875	0.61875	0.1
0.9375	0.8	0.3125	0.4625
0.95	0.8	0.39375	0.1625
0.88125	0.6625	0.5375	0.625
0.9125	0.81875	0.31875	0.7125
0.775	0.61875	0.4375	0.175
0.9375	0.78125	0.3875	0.23125
0.84375	0.74375	0.65625	0.59375
0.5125	0.4125	0.225	0.2875
0.95625	0.76875	0.425	0.2
0.99375	0.8	0.34375	0.56875
0.875	0.54375	0.875	0.46875
0.98125	0.95	0.10625	0.1125
0.5625	0.55	0.38125	0.325
0.95	0.6	0.45	0.4375
0.95	0.925	0.30625	0.10625
0.70625	0.79375	0.975	0.2875
0.96875	0.89375	0.74375	0.15
0.375	0.6375	0.4625	0.26875
0.66875	0.575	0.1875	0.35
0.8875	0.7375	0.64375	0.73125
0.83125	0.76875	0.14375	0.33125
0.6375	0.6625	0.33125	0.525
0.99375	0.49375	0.94375	0.24375
0.81875	0.70625	0.75625	0.6125
0.675	0.6625	0.64375	0.54375
0.89375	0.775	0.20625	0.1875
0.925	0.76875	0.73125	0.23125
0.74375	0.46875	0.44375	0.25625
0.825	0.6875	0.75	0.75625
0.95	0.85	0.5125	0.21875
0.8125	0.6	0.4625	0.40625
0.55625	0.55	0.9375	0.4375
0.93125	0.80625	0.93125	0.5375
0.6875	0.70625	0.8	0.75
0.86875	0.8875	0.51875	0.2125

## Sheet: Fig2B_pCorrect
0.50625	0.55625	0.35	0.9
0.5625	0.6	0.66875	0.50625
0.85	0.6875	0.56875	0.80625
0.64375	0.45625	0.45625	0.35625
0.71875	0.625	0.68125	0.2625
0.3375	0.50625	0.55	0.81875
0.75625	0.6375	0.60625	0.75625
0.6	0.325	0.28125	0.325
0.1125	0.1625	0.775	0.7125
0.925	0.54375	0.56875	0.79375
0.9125	0.55625	0.65	0.3875
0.4625	0.3375	0.06875	0.46875
0.725	0.88125	0.8625	0.88125
0.45625	0.5	0.5	0.4
0.525	0.4625	0.53125	0.49375
0.84375	0.81875	0.6875	0.8875
0.66875	0.59375	0.0125	0.65
0.475	0.76875	0.25	0.81875
0.09375	0.33125	0.51875	0.66875
0.39375	0.3875	0.7875	0.625
0.675	0.36875	0.325	0.23125
0.65625	0.6125	0.85	0.6375
0.475	0.35	0.575	0.31875
0.74375	0.275	0.025	0.725
0.43125	0.39375	0.175	0.2875
0.3375	0.41875	0.29375	0.4125
0.83125	0.58125	0.79375	0.78125
0.89375	0.63125	0.2625	0.75625
0.33125	0.2125	0.5375	0.71875
0.3125	0.39375	0.2	0.2125
0.45625	0.79375	0.48125	0.775
0.3625	0.375	0.4875	0.4875
0.48125	0.4125	0.01875	0.4125
0.6375	0.4375	0.05	0.425
0.49375	0.325	0.175	0.1875
0.5125	0.81875	0.475	0.7875

## Sheet: Fig2C
0.81319	0.39623	0.66667	0.78125	0.71053	0.68595	0.92437	0.72093
0.96667	0.51429	0.93182	0.47619	0.8172	0.73333	0.77778	0.7931
0.94958	0.31481	0.91892	0.64151	0.87234	0.74444	0.92661	0.71429
0.90099	0.45	0.88333	0.46154	0.63415	0.89344	0.5	0.65517
0.90476	0.34328	0.94253	0.18182	0.59615	0.82558	0.46341	0.67647
0.85075	0.36	0.87013	0.64789	0.68	0.78862	0.88793	0.6
0.97248	0.34286	0.96104	0.57692	0.85227	0.76768	0.87255	0.7037
0.73469	0.36429	0.63265	0.35556	0.47143	0.68182	0.42593	0.33333
0.48485	0.72857	0.88288	0.85106	0.61538	0.66667	0.87156	0.83333
0.97638	0.32857	0.86111	0.67797	0.75641	0.73034	0.88462	0.75
0.99213	0.42857	0.97561	0.25641	0.77174	0.90361	0.62295	1
0.6383	0.30208	0.21053	0.52703	0.44444	0.58101	0.79747	0.3
0.98039	0.70213	0.96364	0.91667	0.94118	0.86765	0.97273	0.875
0.87143	0.4127	0.82418	0.76316	0.80822	0.63158	0.76	0.84
0.93617	0.42222	0.84722	0.65217	0.61644	0.82258	0.6625	0.90909
0.93913	0.61111	0.89773	0.7027	0.94393	0.62963	0.95614	0.77778
0.9375	0.5	0.53846	0.625	0.89412	0.86	0.82474	0.75676
0.96	0.51724	0.90909	0.7619	0.84762	0.96429	0.92523	0.72727
0.65517	0.35443	0.7093	0.54412	0.37097	0.52525	0.76699	0.79592
0.76562	0.3038	0.87963	0.69333	0.625	0.54286	0.78723	0.78571
0.75676	0.37748	0.77778	0.425	0.48101	0.57812	0.59524	0.46429
0.91011	0.42857	0.96429	0.56	0.80682	0.66667	0.85556	0.79167
0.84932	0.27119	0.78947	0.32759	0.46269	0.51899	0.50725	0.75385
1	0.52778	0	0.81609	0.81818	0.94798	0.87156	0
0.61111	0.4031	0.33333	0.30612	0.56164	0.64103	0.40678	0.21429
0.51316	0.34862	0.35088	0.41818	0.5	0.46032	0.47059	0.32
0.94545	0.30303	0.97	0.5	0.64706	0.74194	0.84404	0.75
0.9635	0.33824	0.91429	0.54717	0.82955	0.87705	0.93204	0.83333
0.85938	0.34722	0.92208	0.65934	0.53659	0.80172	0.87037	0.7
0.39474	0.32624	0.23684	0.26667	0.46341	0.44375	0.15	0.13793
0.93182	0.4918	0.98413	0.54545	0.89524	0.94928	0.9505	0.71429
0.85135	0.40659	0.90667	0.68657	0.64179	0.776	0.75862	0.68421
0.97727	0.24138	0.73913	0.49333	0.63636	0.79021	0.67857	0.86207
0.97414	0.34646	0.45455	0.325	0.46341	0.8046	0.63492	0.36364
0.81111	0.74834	0.30556	0.3617	0.48649	0.71429	0.575	0.63636
0.92391	0.53968	0.88889	0.725	0.94495	0.8871	0.92	0.81818

## Sheet: Fig2D
-625.94	-621.98	-599.75	-586.58	-581.26
-565.84	-563.9	-565.98	-527.02	-525.9
-396.35	-398.94	-380.38	-354.13	-354.93
-687.02	-687.81	-688.78	-653.87	-655.93
-611.51	-606.21	-598.54	-585.46	-566.51
-637.48	-619.89	-607.41	-574.43	-576.21
-426.62	-429.33	-419.51	-392.09	-393.89
-696.77	-694.29	-694.63	-685.25	-687.36
-706.4	-586.18	-588.28	-585.99	-588.01
-515.83	-518.61	-504.23	-478.56	-480.19
-578.24	-570.84	-572.38	-543.49	-537.89
-701.36	-702.23	-654.03	-684.42	-652.28
-311.98	-314.25	-310.91	-263.62	-265.05
-651.81	-611.72	-613.11	-584.69	-584.47
-684.4	-686.62	-674.24	-654.36	-651.67
-294.92	-294.99	-286.3	-265	-266.33
-654.36	-649.76	-626.2	-619.94	-616.58
-645.53	-641.33	-595.26	-551.59	-535.6
-685.23	-631.62	-633.97	-631.38	-633.69
-637.96	-591.81	-593.98	-585.38	-581.68
-684.08	-668.36	-670.54	-661.1	-661.81
-455.99	-453.45	-454.9	-432.36	-422.18
-669.64	-661.23	-659.71	-653.92	-644.34
-684.66	-686.11	-540.3	-567.73	-504.49
-707.91	-705.6	-701.44	-705.36	-700.99
-703.53	-705.6	-706.88	-705.55	-707.37
-434.26	-429.28	-430.75	-400.71	-397.77
-565.96	-563.35	-526.6	-491.83	-485.99
-671.6	-638.55	-621.93	-625.21	-620.12
-708.4	-698.79	-699.22	-698.52	-699.03
-570.47	-573.26	-563.2	-526.8	-528.12
-693.32	-687.39	-683.4	-665.33	-665.55
-699.23	-700.91	-677.49	-692.78	-676.86
-696.17	-659.33	-617.71	-646.94	-616.85
-709.19	-704.81	-706.57	-704.76	-706.56
-564.8	-567.69	-564.4	-532.68	-534.73

## Sheet: Fig2E_G2W
0.58693	0.66568	0.7031	0.7132	0.71561	0.76294	0.77909	0.79982	0.81149	0.81721	0.82562	0.82945	0.83143	0.83346	0.84942	0.85768	0.8568	0.8585	0.86278	0.86973	0.87605	0.86829	0.87298	0.88053	0.89097	0.90009	0.90436	0.89882	0.90322	0.90582	0.9037	0.90615	0.91063	0.91451	0.91415	0.91757	0.92302	0.92806	0.92295	0.92123
0.81058	0.70184	0.70094	0.72307	0.71487	0.68329	0.65635	0.63061	0.64593	0.67794	0.69213	0.73649	0.76967	0.79683	0.79279	0.79657	0.79717	0.80954	0.81225	0.81394	0.82266	0.81922	0.82149	0.81955	0.81779	0.80952	0.8098	0.7999	0.81974	0.83131	0.8297	0.84324	0.8489	0.85259	0.85491	0.85161	0.85389	0.85544	0.8535	0.85505
0.73471	0.7902	0.79515	0.92051	0.91965	0.97967	0.98115	0.98689	0.9911	0.99241	0.99052	0.99035	0.99206	0.99322	0.99607	0.9965	0.99746	0.99413	0.98639	0.99276	0.99428	0.99087	0.99363	0.99576	0.99595	0.99314	0.99503	0.99664	0.99643	0.9939	0.99558	0.99704	0.99777	0.99707	0.99785	0.99825	0.99519	0.99649	0.99355	0.99426
0.746	0.69371	0.68158	0.69291	0.70277	0.71084	0.71811	0.68949	0.67724	0.69303	0.69785	0.71182	0.70132	0.70539	0.73113	0.72995	0.74126	0.75048	0.74576	0.75436	0.76159	0.76747	0.75424	0.76283	0.76879	0.77041	0.76616	0.77283	0.78317	0.78967	0.79233	0.79446	0.78789	0.79074	0.77701	0.78269	0.79761	0.80331	0.8086	0.79593
0.78663	0.57507	0.46506	0.44902	0.46155	0.47602	0.49199	0.40364	0.41987	0.46088	0.49349	0.53814	0.54932	0.55972	0.6021	0.58927	0.63085	0.65462	0.66182	0.68036	0.70773	0.72735	0.74438	0.74615	0.76054	0.77288	0.76669	0.77197	0.78418	0.79438	0.79559	0.80672	0.81487	0.8157	0.81544	0.82651	0.8353	0.85019	0.85947	0.86386
0.63545	0.6589	0.71968	0.66428	0.69757	0.68096	0.7084	0.72923	0.757	0.74895	0.76826	0.77053	0.75465	0.73396	0.74712	0.78013	0.80048	0.8172	0.80265	0.8127	0.81743	0.80793	0.84427	0.8276	0.80113	0.78471	0.79333	0.84282	0.83159	0.84995	0.84245	0.81265	0.79445	0.80629	0.80129	0.8164	0.83974	0.8495	0.82254	0.83848
0.71064	0.78811	0.83384	0.84509	0.86047	0.84569	0.83152	0.82632	0.85079	0.89841	0.91784	0.91371	0.90836	0.9069	0.9175	0.9346	0.9525	0.94247	0.95658	0.97343	0.96645	0.97327	0.97645	0.98446	0.98572	0.98603	0.98619	0.99322	0.99634	0.99757	0.9986	0.99802	0.99891	0.99937	0.99963	0.9997	0.99979	0.9998	0.99972	0.99982
0.73678	0.72152	0.72831	0.7296	0.7039	0.70684	0.72038	0.72295	0.72091	0.72483	0.73283	0.72978	0.73579	0.7433	0.74649	0.75838	0.76049	0.76743	0.77475	0.77846	0.7849	0.79152	0.79766	0.80688	0.81234	0.80949	0.81086	0.81604	0.8168	0.82157	0.8221	0.82217	0.81867	0.82333	0.82629	0.82815	0.83769	0.84673	0.84823	0.85253
0.36265	0.36265	0.40041	0.40167	0.40392	0.40539	0.40675	0.40871	0.40468	0.40555	0.40767	0.40674	0.40903	0.40725	0.40655	0.40554	0.40733	0.40718	0.40709	0.40848	0.40798	0.40906	0.40916	0.40808	0.40957	0.40866	0.41018	0.4094	0.40971	0.40877	0.41011	0.40964	0.41123	0.41148	0.4073	0.40724	0.40412	0.40729	0.40562	0.40708
0.70876	0.8334	0.89538	0.91159	0.93569	0.95274	0.95088	0.96378	0.95613	0.95527	0.95449	0.96535	0.97183	0.96854	0.96585	0.97214	0.96812	0.97357	0.97491	0.97197	0.96914	0.95541	0.95981	0.95728	0.96702	0.97045	0.975	0.9744	0.96366	0.96691	0.96666	0.97258	0.97627	0.97021	0.97001	0.96778	0.96233	0.97007	0.9694	0.967
0.82309	0.734	0.59245	0.62859	0.6092	0.58862	0.62935	0.65076	0.61643	0.60098	0.63639	0.6071	0.6387	0.70907	0.74367	0.75952	0.76455	0.71784	0.69672	0.63907	0.59484	0.61438	0.69679	0.73645	0.75483	0.66333	0.61924	0.69948	0.67128	0.67898	0.6274	0.70155	0.73767	0.70287	0.73902	0.6563	0.71644	0.69485	0.73351	0.65439
0.75283	0.80288	0.85366	0.90372	0.95375	0.95435	0.95365	0.9544	0.9574	0.95385	0.94987	0.94943	0.95484	0.95706	0.95837	0.96114	0.95888	0.95374	0.95317	0.95273	0.95362	0.95109	0.95067	0.95397	0.95303	0.9487	0.95049	0.9573	0.95899	0.95822	0.95864	0.95809	0.95865	0.95833	0.95987	0.95771	0.95838	0.96123	0.96191	0.96366
0.72905	0.6787	0.75011	0.804	0.7854	0.83239	0.90023	0.88696	0.87408	0.86396	0.86035	0.85803	0.8569	0.86027	0.85826	0.85722	0.85667	0.85638	0.85623	0.85616	0.85612	0.85625	0.85617	0.85612	0.85627	0.85618	0.85613	0.8561	0.85609	0.85609	0.85608	0.85609	0.85615	0.85611	0.8561	0.85609	0.85608	0.85608	0.85608	0.85608
0.57377	0.57377	0.57377	0.60787	0.56857	0.54589	0.55321	0.52522	0.52903	0.60834	0.61163	0.56831	0.63265	0.62038	0.67139	0.70811	0.67592	0.73346	0.76581	0.78927	0.76819	0.7351	0.74422	0.72376	0.76083	0.76004	0.76947	0.77308	0.79655	0.81058	0.78304	0.75733	0.78562	0.80293	0.79648	0.7751	0.79306	0.78609	0.76378	0.7922
0.68391	0.75058	0.75749	0.81931	0.83428	0.84145	0.83943	0.84237	0.84517	0.84775	0.85493	0.86163	0.86838	0.86999	0.87131	0.87492	0.88085	0.88446	0.88458	0.88616	0.88744	0.88845	0.88922	0.88977	0.89244	0.89605	0.89608	0.89438	0.89434	0.89534	0.895	0.8946	0.89304	0.89159	0.89138	0.89111	0.89428	0.89874	0.89838	0.8975
0.7823	0.9183	0.91125	0.88629	0.89487	0.92331	0.96667	0.94932	0.97111	0.96145	0.95411	0.94427	0.96406	0.98811	0.9934	0.98371	0.99282	0.99631	0.99776	0.9976	0.99842	0.99657	0.99822	0.99492	0.99714	0.99813	0.99864	0.99799	0.99867	0.99523	0.99543	0.99746	0.99486	0.99728	0.99618	0.9933	0.99214	0.9868	0.99314	0.99606
0.72233	0.72233	0.71096	0.71627	0.74935	0.78042	0.81747	0.82115	0.8388	0.86639	0.87967	0.90225	0.92061	0.93533	0.93889	0.94317	0.94266	0.95279	0.95867	0.9597	0.96263	0.96419	0.96688	0.97078	0.97272	0.97389	0.97781	0.98099	0.97919	0.97865	0.97608	0.97837	0.9799	0.98264	0.98144	0.98239	0.98269	0.98495	0.98524	0.9858
0.88027	0.90005	0.92527	0.93996	0.93514	0.92428	0.89983	0.89443	0.85746	0.87727	0.86847	0.8596	0.86162	0.85588	0.86331	0.86505	0.85788	0.86724	0.85893	0.85421	0.8516	0.8527	0.85078	0.85362	0.85128	0.84998	0.84925	0.85245	0.85061	0.8496	0.84927	0.84885	0.84861	0.84847	0.84871	0.84852	0.84877	0.84856	0.84844	0.84864
0.47188	0.48535	0.47159	0.46675	0.47583	0.46407	0.4968	0.49949	0.51135	0.49405	0.50011	0.47821	0.51808	0.4849	0.49588	0.51556	0.49577	0.4845	0.50976	0.52013	0.54302	0.51612	0.50561	0.50129	0.49958	0.48204	0.5415	0.56102	0.56861	0.55403	0.56425	0.54582	0.54913	0.53637	0.5477	0.5044	0.49452	0.47659	0.50674	0.54206
0.50188	0.49392	0.50627	0.50584	0.50156	0.50153	0.54187	0.5525	0.56782	0.59234	0.60663	0.62038	0.62882	0.63024	0.62346	0.62056	0.63983	0.66081	0.67238	0.66682	0.68742	0.69834	0.70897	0.71791	0.7025	0.70483	0.71585	0.72055	0.72179	0.72455	0.72646	0.73599	0.74485	0.74305	0.75662	0.76313	0.76914	0.77537	0.78107	0.77134
0.79601	0.73585	0.71878	0.70175	0.70217	0.73372	0.70617	0.71999	0.74197	0.73881	0.75746	0.76021	0.75905	0.73179	0.74354	0.74939	0.73314	0.73033	0.72554	0.73241	0.73644	0.73433	0.74125	0.75863	0.769	0.72557	0.73309	0.72724	0.75202	0.75347	0.74913	0.76798	0.77351	0.78468	0.7757	0.79271	0.80071	0.80724	0.82255	0.79382
0.64935	0.47726	0.488	0.34633	0.31797	0.33531	0.34137	0.36659	0.39389	0.42335	0.48033	0.54515	0.59142	0.63241	0.67204	0.70986	0.73452	0.75305	0.76672	0.78072	0.76282	0.79038	0.79137	0.8204	0.82253	0.83046	0.83025	0.82984	0.83514	0.83867	0.8213	0.85409	0.88685	0.91627	0.94001	0.95709	0.9704	0.9615	0.97313	0.96463
0.60029	0.53352	0.47842	0.41873	0.36144	0.37374	0.38496	0.37292	0.37812	0.38112	0.40057	0.40391	0.40757	0.41864	0.4399	0.44416	0.46709	0.48205	0.47312	0.48472	0.50667	0.52863	0.53967	0.55139	0.57301	0.58338	0.59489	0.59613	0.60571	0.60975	0.62434	0.64595	0.66691	0.68713	0.68577	0.70516	0.70544	0.71474	0.72334	0.73211
0.82488	0.90756	0.99179	0.99173	0.99181	0.99158	0.99107	0.99187	0.9918	0.99353	0.99363	0.99325	0.99233	0.99366	0.99374	0.99332	0.99312	0.9945	0.99435	0.99419	0.99404	0.9939	0.99356	0.99442	0.99424	0.99407	0.99393	0.99486	0.99435	0.99397	0.99365	0.9936	0.99391	0.99342	0.99349	0.99478	0.99428	0.99415	0.99401	0.99371
0.73427	0.81333	0.81311	0.83743	0.84034	0.84038	0.84192	0.84226	0.84368	0.84498	0.84593	0.84418	0.84476	0.845	0.84595	0.84497	0.84558	0.84568	0.84799	0.84804	0.84869	0.84895	0.84742	0.8489	0.84824	0.84665	0.84887	0.84754	0.84793	0.84939	0.84873	0.84754	0.84795	0.84951	0.85107	0.85294	0.85485	0.85579	0.85581	0.85569
0.6498	0.71849	0.74283	0.73915	0.75218	0.75381	0.75194	0.76197	0.76431	0.75688	0.74521	0.75072	0.7533	0.76034	0.76129	0.76272	0.76674	0.7623	0.75889	0.75413	0.75972	0.76143	0.76132	0.76714	0.76911	0.76872	0.77151	0.7701	0.76273	0.76349	0.76342	0.75756	0.75977	0.76075	0.75544	0.75134	0.74711	0.74781	0.75038	0.75404
0.61958	0.54764	0.49165	0.52931	0.59355	0.65411	0.71142	0.73361	0.74134	0.70214	0.77396	0.83032	0.87122	0.87166	0.90039	0.91831	0.92039	0.8955	0.91799	0.93298	0.9291	0.94052	0.93576	0.92209	0.89551	0.90287	0.91096	0.92739	0.93882	0.93443	0.92363	0.92241	0.93642	0.92675	0.93836	0.94663	0.92386	0.92539	0.93023	0.91191
0.79512	0.89317	0.93506	0.95768	0.96428	0.97055	0.97815	0.98121	0.9759	0.98324	0.98507	0.97974	0.98122	0.98353	0.98586	0.98982	0.98951	0.98874	0.99169	0.99162	0.99053	0.98976	0.99233	0.99398	0.99265	0.99275	0.99424	0.99316	0.99009	0.99213	0.99382	0.99495	0.99574	0.99596	0.99617	0.99486	0.99574	0.99522	0.99228	0.99398
0.54431	0.61429	0.61182	0.68569	0.69316	0.69466	0.76166	0.76046	0.84518	0.84634	0.83627	0.83865	0.84516	0.84672	0.8442	0.84637	0.84867	0.85308	0.85005	0.85968	0.86847	0.87179	0.87807	0.87892	0.88794	0.8964	0.899	0.89603	0.90516	0.91046	0.91508	0.92204	0.92393	0.92809	0.92127	0.92315	0.92363	0.92755	0.93138	0.93048
0.76008	0.77763	0.79552	0.81533	0.81423	0.8153	0.81576	0.83376	0.83218	0.83259	0.83272	0.8324	0.83408	0.83472	0.83463	0.83254	0.8339	0.83169	0.83198	0.83157	0.83139	0.83352	0.83134	0.82988	0.83084	0.83294	0.8323	0.83022	0.83133	0.83301	0.83339	0.83299	0.83076	0.82772	0.82761	0.82775	0.83145	0.83161	0.83198	0.83324
0.83379	0.77379	0.83617	0.85615	0.89646	0.89979	0.88955	0.89579	0.89552	0.90722	0.89571	0.89805	0.89449	0.89151	0.89337	0.89012	0.88833	0.89013	0.88829	0.887	0.88624	0.88574	0.88757	0.8866	0.88714	0.88815	0.88697	0.88943	0.8878	0.88674	0.88647	0.88588	0.8855	0.88525	0.88543	0.8852	0.88506	0.88539	0.88533	0.88514
0.651	0.67786	0.70659	0.71548	0.72406	0.75694	0.76264	0.76787	0.79972	0.80866	0.81254	0.81576	0.81893	0.81499	0.80608	0.80911	0.80723	0.81013	0.81246	0.81622	0.82413	0.83161	0.83502	0.83037	0.8342	0.84214	0.83779	0.83704	0.8397	0.83806	0.84885	0.84894	0.8516	0.85268	0.85814	0.85647	0.86272	0.87054	0.87232	0.87601
0.65775	0.68013	0.69306	0.72366	0.74876	0.77218	0.78346	0.7974	0.81775	0.81784	0.837	0.85459	0.86323	0.87826	0.88433	0.87897	0.89196	0.89847	0.90324	0.90477	0.91507	0.9204	0.92367	0.928	0.9357	0.93741	0.94386	0.94594	0.95133	0.95232	0.95099	0.95407	0.95464	0.95704	0.96111	0.95958	0.96336	0.96707	0.96702	0.9676
0.85254	0.87886	0.90418	0.90462	0.9537	0.95599	0.95661	0.9589	0.96106	0.96196	0.96381	0.96548	0.96699	0.96745	0.96934	0.97048	0.97047	0.97152	0.97173	0.97197	0.9741	0.974	0.97468	0.97414	0.97476	0.97406	0.97542	0.97547	0.97595	0.9776	0.97788	0.97767	0.97917	0.97897	0.98072	0.98204	0.9817	0.98133	0.98113	0.9808
0.7416	0.7443	0.74733	0.75579	0.75606	0.75775	0.7574	0.758	0.76058	0.76215	0.76375	0.7629	0.76538	0.76585	0.76826	0.77064	0.77106	0.77239	0.77465	0.77597	0.77726	0.77853	0.77976	0.78187	0.78227	0.78432	0.78499	0.78563	0.78684	0.78879	0.78978	0.78947	0.78957	0.78929	0.78948	0.78966	0.78986	0.78914	0.79105	0.79035
0.755	0.75456	0.77978	0.80212	0.85417	0.89044	0.92312	0.93568	0.94937	0.96305	0.96345	0.96417	0.9615	0.96831	0.97476	0.97936	0.98264	0.98457	0.98648	0.98591	0.98738	0.98664	0.98578	0.98515	0.98437	0.98068	0.98008	0.97958	0.9792	0.97891	0.97869	0.97851	0.97838	0.97871	0.9792	0.97895	0.97871	0.97853	0.97839	0.97829

## Sheet: Fig2E_G2A
0.58693	0.49051	0.49832	0.42625	0.42463	0.43336	0.43347	0.43617	0.44392	0.43456	0.44273	0.44216	0.44115	0.44243	0.4522	0.44844	0.44269	0.4419	0.44082	0.44806	0.45553	0.44244	0.43854	0.42858	0.43073	0.43415	0.43855	0.43542	0.42781	0.43041	0.44452	0.45595	0.46203	0.47506	0.47883	0.46848	0.4784	0.4821	0.48461	0.49743
0.81058	0.89139	0.89307	0.88991	0.92005	0.91413	0.91775	0.92027	0.91768	0.92155	0.92221	0.9252	0.93459	0.93095	0.92763	0.9281	0.93363	0.94045	0.9442	0.94326	0.94679	0.9472	0.94999	0.95221	0.95078	0.94146	0.95178	0.95924	0.95267	0.94964	0.94446	0.94495	0.94811	0.9493	0.94982	0.95068	0.95277	0.96114	0.96625	0.9725
0.73471	0.46968	0.45474	0.47343	0.48368	0.50671	0.53856	0.47738	0.47806	0.51722	0.51274	0.58621	0.51095	0.5475	0.50612	0.57897	0.66619	0.72125	0.74089	0.6776	0.67335	0.66675	0.72936	0.76061	0.7851	0.84099	0.87505	0.90262	0.92126	0.88873	0.83921	0.84292	0.82108	0.85627	0.87438	0.90215	0.92139	0.87247	0.89578	0.88319
0.746	0.79613	0.8228	0.82094	0.81814	0.8166	0.81352	0.81138	0.85001	0.8542	0.84747	0.85149	0.83684	0.8318	0.84131	0.85001	0.85792	0.86357	0.86535	0.85493	0.85326	0.84641	0.84655	0.84344	0.83932	0.83947	0.84059	0.83346	0.83504	0.84207	0.84078	0.83922	0.84455	0.85076	0.85289	0.85152	0.85161	0.85633	0.86165	0.85477
0.78663	0.87542	0.9636	0.96415	0.96549	0.96638	0.96642	0.96698	0.96798	0.96948	0.96883	0.96997	0.97228	0.97285	0.97326	0.97375	0.97539	0.9765	0.97765	0.97723	0.97589	0.9751	0.97685	0.97728	0.97952	0.97889	0.97886	0.97965	0.97936	0.97885	0.97968	0.98107	0.98122	0.98217	0.98132	0.98162	0.98249	0.98231	0.98228	0.98335
0.63545	0.61232	0.63171	0.66039	0.68578	0.63953	0.65521	0.66926	0.64059	0.6157	0.61358	0.61267	0.65968	0.60518	0.60694	0.63282	0.64268	0.63607	0.58629	0.56962	0.5392	0.57313	0.58571	0.5974	0.62744	0.64868	0.67221	0.69188	0.67615	0.69127	0.72197	0.68086	0.6991	0.68103	0.69869	0.70251	0.67396	0.68244	0.70137	0.6968
0.71064	0.69613	0.73505	0.73754	0.71629	0.74532	0.74225	0.68142	0.68379	0.66445	0.69514	0.73587	0.77093	0.76663	0.80225	0.83169	0.84134	0.87523	0.85883	0.87549	0.90875	0.93715	0.94793	0.92769	0.89711	0.92475	0.94583	0.96223	0.97402	0.96434	0.97201	0.97632	0.98358	0.98434	0.98257	0.98626	0.99037	0.9911	0.99369	0.99497
0.73678	0.75571	0.76884	0.77628	0.77752	0.77699	0.77995	0.77756	0.77934	0.7789	0.77984	0.77953	0.78201	0.78769	0.78249	0.78053	0.78037	0.77535	0.76929	0.76576	0.76714	0.76678	0.76792	0.76731	0.76951	0.77013	0.7669	0.76765	0.77015	0.76399	0.76784	0.77013	0.77363	0.77312	0.77394	0.77514	0.77607	0.78025	0.78252	0.78228
0.36265	0.32635	0.32494	0.3258	0.32756	0.32896	0.33019	0.32848	0.33046	0.33177	0.32964	0.32878	0.32854	0.32729	0.32752	0.32894	0.32897	0.3302	0.33004	0.32909	0.33031	0.33196	0.33377	0.33494	0.33301	0.33156	0.33007	0.32884	0.32997	0.32891	0.33003	0.32881	0.32931	0.3304	0.33127	0.33197	0.32753	0.3284	0.32716	0.32985
0.70876	0.56912	0.45618	0.49242	0.49565	0.46999	0.44286	0.43204	0.46801	0.50253	0.52034	0.57301	0.56505	0.53647	0.58039	0.56006	0.56374	0.5567	0.5581	0.61353	0.64813	0.66366	0.62147	0.64869	0.6362	0.61165	0.604	0.63528	0.62159	0.66099	0.64612	0.60846	0.58325	0.53302	0.5671	0.63702	0.69367	0.72508	0.75502	0.78567
0.82309	0.88787	0.96003	0.96062	0.96684	0.96879	0.9637	0.95344	0.95187	0.95403	0.94733	0.93808	0.94222	0.93957	0.94473	0.93904	0.9372	0.93186	0.92886	0.94178	0.94628	0.9604	0.9516	0.95738	0.96404	0.96181	0.96886	0.95867	0.96704	0.97141	0.97634	0.97258	0.96138	0.96873	0.961	0.96586	0.9695	0.96366	0.96697	0.96504
0.75283	0.33758	0.32381	0.34647	0.36261	0.35202	0.3571	0.36426	0.37459	0.37525	0.36863	0.37038	0.37691	0.36771	0.37059	0.36464	0.35332	0.34752	0.34016	0.35044	0.3512	0.3374	0.3361	0.33458	0.33869	0.33366	0.33137	0.31631	0.31574	0.31162	0.30375	0.29239	0.29775	0.29983	0.30457	0.30021	0.29916	0.30282	0.29814	0.30338
0.72905	0.85439	0.92201	0.92947	0.94692	0.96349	0.96664	0.96529	0.96146	0.97688	0.96272	0.9758	0.98507	0.97708	0.98605	0.99273	0.99607	0.99787	0.99877	0.99903	0.99951	0.99975	0.99969	0.99984	0.99988	0.99983	0.99989	0.99994	0.99997	0.99995	0.99998	0.99999	0.99999	1	0.99999	1	1	1	1	1
0.57377	0.58369	0.57998	0.56231	0.58431	0.59205	0.59678	0.58026	0.60035	0.58002	0.54773	0.51737	0.54282	0.56494	0.56912	0.58434	0.58467	0.56315	0.56252	0.54393	0.54708	0.53962	0.55151	0.55893	0.58006	0.57044	0.53089	0.5521	0.57746	0.59795	0.53868	0.55479	0.54975	0.53624	0.52819	0.55564	0.56596	0.57701	0.53474	0.55928
0.68391	0.64394	0.52758	0.5286	0.52645	0.52702	0.53403	0.538	0.548	0.54909	0.55583	0.55171	0.55604	0.5573	0.56766	0.56597	0.57088	0.58112	0.58241	0.5854	0.57969	0.58413	0.57409	0.57509	0.58622	0.58456	0.5908	0.58748	0.58557	0.595	0.58921	0.5914	0.58827	0.59613	0.5981	0.6058	0.59843	0.59528	0.59126	0.58804
0.7823	0.67806	0.64685	0.65845	0.79739	0.82623	0.76534	0.77096	0.69405	0.68883	0.78093	0.83006	0.83673	0.84708	0.81591	0.88415	0.87191	0.92709	0.88082	0.9312	0.94898	0.95397	0.95347	0.95428	0.93773	0.94147	0.9641	0.93451	0.91949	0.90477	0.94473	0.95986	0.97361	0.98133	0.97443	0.92398	0.94645	0.9677	0.96875	0.95493
0.72233	0.74904	0.75549	0.73148	0.72879	0.72612	0.73329	0.72942	0.73617	0.74254	0.75431	0.76026	0.75439	0.77599	0.76204	0.78051	0.78431	0.78371	0.79406	0.78675	0.79685	0.79579	0.79966	0.81089	0.79621	0.79994	0.79674	0.80064	0.78739	0.79162	0.79465	0.80097	0.80259	0.81486	0.82626	0.81447	0.82873	0.84772	0.84512	0.86248
0.88027	0.82266	0.83893	0.8258	0.84113	0.86037	0.87397	0.88976	0.88041	0.90318	0.88241	0.86811	0.84894	0.89519	0.93476	0.95675	0.97392	0.95556	0.97455	0.98517	0.98977	0.99271	0.99573	0.9964	0.99784	0.99582	0.99751	0.99849	0.99812	0.99811	0.9988	0.99926	0.9995	0.9995	0.99968	0.99979	0.99983	0.99982	0.99982	0.99967
0.47188	0.46434	0.48059	0.47981	0.4576	0.44869	0.45569	0.47181	0.45662	0.45662	0.47075	0.48395	0.48097	0.4823	0.49188	0.48557	0.49781	0.49412	0.51782	0.49899	0.51358	0.4862	0.5199	0.50665	0.51935	0.53353	0.52422	0.53378	0.53998	0.55119	0.53812	0.50134	0.49268	0.48614	0.49398	0.48794	0.50671	0.51696	0.51872	0.50522
0.50188	0.51964	0.52705	0.53092	0.53452	0.53465	0.53989	0.53988	0.53986	0.54208	0.54361	0.5556	0.55777	0.55483	0.55938	0.56478	0.56587	0.56123	0.55848	0.56496	0.57234	0.57424	0.57556	0.58265	0.59474	0.60667	0.59844	0.60283	0.6063	0.6094	0.61746	0.61537	0.62284	0.62573	0.63138	0.62075	0.63074	0.62721	0.63165	0.6454
0.79601	0.79601	0.90201	0.89816	0.90331	0.90313	0.89108	0.88838	0.88356	0.88757	0.88381	0.88532	0.88749	0.8916	0.89783	0.90086	0.8906	0.89608	0.89322	0.88117	0.88705	0.88706	0.89126	0.89276	0.89451	0.89663	0.89968	0.89672	0.88303	0.87882	0.88499	0.8789	0.8882	0.89219	0.88498	0.88847	0.88926	0.88122	0.88269	0.87549
0.64935	0.71614	0.85518	0.92429	0.92939	0.93406	0.93824	0.93365	0.93734	0.93866	0.93799	0.93854	0.93351	0.94279	0.94168	0.94635	0.93701	0.93091	0.92673	0.92703	0.92424	0.9285	0.93304	0.94023	0.95046	0.95578	0.96099	0.95654	0.96332	0.96889	0.97251	0.9763	0.9706	0.97475	0.97948	0.97698	0.98173	0.98394	0.98232	0.98402
0.60029	0.65024	0.80349	0.80365	0.80446	0.80231	0.80154	0.79772	0.80133	0.79669	0.79885	0.79768	0.79847	0.79802	0.79831	0.79794	0.79927	0.80708	0.80888	0.80829	0.80976	0.80898	0.80964	0.8023	0.80527	0.80583	0.80726	0.80757	0.80715	0.80536	0.80954	0.80979	0.8087	0.80939	0.80856	0.80639	0.80888	0.8117	0.81191	0.81273
0.82488	0.21979	0.22199	0.19813	0.19066	0.20458	0.18736	0.19772	0.20188	0.20038	0.19756	0.2065	0.2059	0.21861	0.19852	0.18255	0.18048	0.18835	0.19752	0.20868	0.17981	0.1876	0.19706	0.20446	0.20755	0.21492	0.18231	0.193	0.17266	0.19033	0.19801	0.20209	0.20679	0.22087	0.22778	0.19291	0.2072	0.20085	0.20575	0.17418
0.73427	0.63115	0.59743	0.597	0.59852	0.5993	0.60024	0.60129	0.60055	0.5988	0.59972	0.59957	0.601	0.60205	0.60218	0.60271	0.60208	0.60096	0.60017	0.60018	0.59947	0.5982	0.59786	0.59797	0.59918	0.59746	0.5958	0.59734	0.59664	0.59902	0.59984	0.60051	0.59872	0.59871	0.59968	0.60022	0.60099	0.59968	0.60035	0.60178
0.6498	0.55954	0.53694	0.53536	0.52576	0.5557	0.56133	0.57588	0.57627	0.57528	0.58332	0.59205	0.59368	0.58364	0.5882	0.58158	0.58206	0.58724	0.57489	0.58014	0.5821	0.59349	0.59791	0.59884	0.59665	0.60066	0.59472	0.58966	0.59285	0.59424	0.60409	0.6104	0.61188	0.6156	0.60815	0.5989	0.60169	0.60219	0.60882	0.60089
0.61958	0.69728	0.76041	0.74957	0.78002	0.7655	0.79817	0.83057	0.83435	0.81132	0.78453	0.78743	0.82294	0.81092	0.81987	0.8495	0.83975	0.85775	0.87282	0.88788	0.89788	0.91208	0.87402	0.86808	0.87697	0.88477	0.898	0.8955	0.89214	0.90491	0.88425	0.89509	0.90354	0.90509	0.90288	0.91517	0.9232	0.91835	0.91003	0.91621
0.79512	0.65836	0.67872	0.69095	0.65029	0.6345	0.59729	0.62625	0.60525	0.62	0.63057	0.64035	0.70011	0.68926	0.731	0.78864	0.82504	0.79863	0.84068	0.83909	0.83621	0.82524	0.83002	0.85346	0.86814	0.8431	0.86671	0.87999	0.86117	0.87476	0.87316	0.87164	0.89084	0.90874	0.92072	0.93437	0.92286	0.91941	0.9308	0.93993
0.54431	0.32642	0.33115	0.25886	0.26038	0.26972	0.26584	0.26777	0.26383	0.25886	0.24851	0.25646	0.25926	0.25622	0.25568	0.25634	0.25988	0.24931	0.252	0.25143	0.25493	0.25343	0.25224	0.25109	0.25734	0.25451	0.25264	0.24578	0.24493	0.24938	0.25063	0.26335	0.25813	0.26369	0.25674	0.2653	0.26638	0.27457	0.2655	0.26814
0.76008	0.71928	0.69467	0.69227	0.69337	0.67121	0.67058	0.67257	0.67615	0.67805	0.68531	0.68862	0.68775	0.68469	0.68577	0.6841	0.68558	0.68704	0.68913	0.68505	0.68625	0.68528	0.68745	0.68402	0.68647	0.68729	0.68701	0.68881	0.68557	0.6864	0.68858	0.68776	0.68358	0.68327	0.6847	0.68718	0.6898	0.69068	0.69077	0.69033
0.83379	0.8541	0.87401	0.89791	0.89589	0.89424	0.91045	0.92121	0.91243	0.9193	0.94295	0.95003	0.96169	0.966	0.96289	0.95301	0.95878	0.96811	0.97889	0.98475	0.98701	0.98954	0.99288	0.99465	0.99648	0.99768	0.99831	0.99811	0.9984	0.99841	0.99803	0.99836	0.99846	0.99781	0.99835	0.99853	0.99792	0.99808	0.99873	0.9988
0.651	0.57308	0.56447	0.571	0.5717	0.55755	0.56209	0.55149	0.55608	0.55743	0.55271	0.54715	0.53996	0.53944	0.539	0.53566	0.53485	0.54127	0.54694	0.54075	0.5394	0.53663	0.53095	0.53908	0.53978	0.55214	0.55208	0.56506	0.56482	0.56646	0.56663	0.56723	0.57036	0.57631	0.56866	0.56853	0.57123	0.57693	0.58534	0.58199
0.65775	0.57968	0.58453	0.58874	0.59033	0.59877	0.59269	0.57799	0.5796	0.58492	0.58236	0.56844	0.55764	0.55906	0.55586	0.55763	0.56428	0.566	0.56811	0.56806	0.574	0.57212	0.57035	0.57276	0.57569	0.57201	0.55632	0.56657	0.5663	0.56975	0.58402	0.57944	0.57934	0.58965	0.59362	0.6043	0.58934	0.60054	0.61293	0.62106
0.85254	0.73563	0.6694	0.6168	0.62271	0.62354	0.63004	0.63099	0.62325	0.62124	0.62449	0.62565	0.62659	0.63295	0.63483	0.64088	0.63224	0.63249	0.62695	0.62434	0.62955	0.62523	0.63255	0.63728	0.63547	0.63936	0.6449	0.64365	0.65095	0.65037	0.64633	0.64795	0.64473	0.64295	0.64925	0.65184	0.66166	0.66366	0.66215	0.66593
0.7416	0.73477	0.72776	0.72749	0.72843	0.72936	0.72825	0.72789	0.72864	0.72886	0.72779	0.72802	0.72781	0.72854	0.72898	0.72873	0.72884	0.72857	0.72878	0.72804	0.72856	0.72787	0.72702	0.72793	0.72869	0.72892	0.72877	0.72862	0.72872	0.72732	0.72688	0.72675	0.72724	0.72689	0.72562	0.72565	0.72574	0.72439	0.72451	0.72387
0.755	0.77175	0.79044	0.79696	0.80532	0.82005	0.83983	0.8615	0.86982	0.87604	0.86004	0.8724	0.87668	0.89455	0.90155	0.91434	0.93324	0.94857	0.96075	0.97026	0.97375	0.97629	0.97998	0.97912	0.98432	0.98649	0.98708	0.98784	0.98665	0.98809	0.99108	0.99332	0.99445	0.99584	0.99689	0.99625	0.99719	0.99674	0.99756	0.99791

[truncated: 7 more sheets: Fig2E_NG2W, Fig2E_NG2A, Fig2F_pGo, Fig2F_pCorrect, Fig2G, Fig2H_modFreq, Fig2H_PXP]
