# Supplementary material for: Prefrontal signals precede striatal signals for biased credit assignment in motivational learning biases
Source: Nat Commun. 2024 Jan 2;15:19. doi: 10.1038/s41467-023-44632-x (PMC10762147; doi:10.1038/s41467-023-44632-x)
Supplement: Supplementary file 4 — Source Data [file 41467_2023_44632_MOESM4_ESM.zip › SourceDataFiles/SourceDataFiles_Fig3.xlsx]

## Sheet: Fig3A_vmPFC
-0.0777	-0.1998	-0.2362	-0.2253	-0.09966	-0.3448	-0.2669	-0.1638
0.1371	0.1438	0.02932	-0.01491	0.1927	0.0441	0.04082	-0.07604
0.1965	0.046	0.05174	-0.0416	0.1952	0.01497	0.01618	-0.0556
-0.07188	-0.08656	-0.1324	-0.2764	-0.003195	0.1056	-0.0324	-0.1018
0.01482	-0.0288	-0.07058	-0.1619	0.06512	-0.05478	-0.1526	-0.2695
0.03438	0.01641	-0.1265	-0.2666	0.2737	0.07337	0.08723	-0.01323
0.1044	-0.05619	-0.0976	-0.122	0.02382	-0.05731	-0.02743	-0.1947
-0.2113	-0.2151	-0.1918	-0.2121	-0.1325	0.03164	-0.1859	-0.2346
0.03675	0.04428	-0.01038	-0.02254	0.1656	0.1459	0.1952	0.1703
0.1462	-0.003321	0.0899	-0.05783	0.03901	0.04757	0.09939	0.03895
-0.1015	-0.2	-0.2311	-0.2219	-0.0497	-0.1717	-0.2053	-0.1118
-0.01447	-0.003854	-0.07539	-0.2017	0.2358	0.4049	-0.1135	0.005382
-0.008615	-0.08947	-0.08821	-0.1743	0.005237	0.04495	0.1201	-0.02902
0.08822	-0.09887	0.07572	-0.06522	0.07827	-0.03167	0.1072	-0.0654
0.005314	-0.04671	-0.05963	-0.08349	0.06679	-0.05253	-0.01012	-0.01514
-0.02979	-0.06621	-0.1131	-0.2133	-0.09487	-0.05958	-0.03214	-0.2644
0.05531	0.1641	-0.02378	-0.1394	0.1281	0.03252	0.01875	-0.04829
0.101	-0.01549	-0.1108	-0.1181	0.2061	0.2135	0.3445	0.2617
0.0138	-0.04299	-0.09016	-0.09094	5.4e-05	-0.007106	0.01402	0.06734
-0.1852	-0.2288	-0.2309	-0.3409	-0.0928	-0.04315	-0.1732	-0.05623
0.1702	-0.02403	0.02169	-0.06825	0.055	-0.03794	-0.0334	-0.1221
0.0282	-0.06411	-0.1052	-0.01826	-0.07519	-0.02777	-0.117	-0.08033
0.1541	0.1141	0.03896	-0.2228	0.2814	0	-0.1764	-0.2978
-0.2231	-0.2496	-0.3134	-0.2443	0.4532	0.5167	0.2337	0.1543
0.1259	0.0852	-0.01202	-0.1641	0.1931	0.09503	0.07433	-0.09633
0.01213	-0.05522	-0.1061	-0.1006	0.04321	0.02802	-0.06842	-0.1348
0.1195	0.1092	0.05918	-0.06299	0.1945	-0.08617	0.08904	0.03098
-0.1488	-0.01277	-0.02671	-0.1098	0.166	0.03911	0.2168	0.1054
0.08297	0.03684	0.03339	-0.1113	0.03805	-0.06309	-0.007272	-0.09637
-0.2249	-0.09906	-0.1815	-0.1517	-0.07914	-0.03696	-0.3406	-0.1401
0.07141	0.08022	0.03163	0.03087	0.0213	0.04712	0.03649	0.03271
-0.02658	0.02178	0.05567	-0.0561	-0.1764	-0.1868	0.07473	-0.01105
0.1613	0.0598	-0.002011	0.07583	-0.1613	-0.1277	-0.003673	-0.05578
0.1234	0.1181	0.03682	0.02634	0.1308	0.01038	0.101	0.01222

## Sheet: Fig3A_Striatum
-0.1148	-0.1926	-0.1316	-0.09786	-0.01286	-0.1166	-0.2033	-0.08029
-0.02803	-0.05852	-0.01908	-0.1088	-0.02236	-0.08648	-0.05178	-0.1135
-0.03938	-0.1476	-0.08993	-0.1225	-0.000893	-0.1009	-0.1238	-0.1326
0.1388	0.02942	0.0712	-0.02991	0.1413	0.1385	0.127	0.1305
-0.03705	-0.06279	-0.07481	-0.08739	-0.004282	-0.07838	-0.01756	-0.1246
-0.06138	-0.2324	-0.2845	-0.2996	0.188	0.06537	0.03593	-0.04762
0.02966	-0.1315	-0.05526	-0.1502	0.08335	-0.07491	-0.04141	-0.1839
-0.07871	-0.1557	-0.0814	-0.09818	-0.01093	0.1432	-0.000702	-0.02717
-0.233	-0.2663	-0.3407	-0.2377	-0.1276	-0.1007	-0.1173	0.009379
-0.004868	-0.1224	0.01046	-0.1565	0.04102	-0.00976	-0.01239	-0.09999
-0.08173	-0.1011	0.05144	0.01547	0.05196	0.005827	0.1378	0.1157
0.1325	0.02387	0.0286	-0.04724	0.2875	0.3064	0.04897	0.1234
0.05609	-0.001186	-0.004111	-0.02088	0.09365	0.1328	0.06026	-0.03092
0.1129	-0.1379	0.04126	-0.08217	0.2059	-0.05366	0.174	-0.08227
0.04056	-0.01277	-0.02824	-0.06759	0.1531	0.1213	0.03664	0.0222
-0.06874	-0.1428	-0.1621	-0.163	-0.05686	-0.03435	-0.05175	-0.1476
-0.0617	0.04384	-0.04421	-0.1596	-0.001054	-0.2133	-0.01987	-0.01795
0.09154	-0.09899	-0.1832	-0.08977	0.1045	0.1134	0.1781	0.1717
-0.02237	-0.09266	0.004946	-0.1364	-0.01138	-0.05135	-0.06425	-0.1385
-0.05617	-0.1104	-0.1147	-0.2097	0.1067	0.08727	-0.009622	0.07195
0.08749	-0.08769	0.1299	-0.06922	0.1172	-0.09159	0.04037	-0.02755
0.0147	-0.05458	-0.07286	-0.08012	-0.02773	-0.03943	-0.1007	-0.03417
-0.005518	-0.09627	0.01392	-0.02897	0.2623	1e-06	0.03876	-0.01781
-0.07593	-0.1626	-0.1359	-0.1008	0.3564	0.3666	0.2886	0.1857
0.09511	-0.06666	-0.0992	-0.2034	0.1153	0.1297	0.07939	-0.02975
-0.0599	-0.1223	-0.05966	-0.1203	-0.02073	-0.03971	-0.01199	-0.1122
0.1974	0.01087	0.1428	-0.0723	0.2227	-0.1075	0.06165	0.02066
-0.09256	-0.1714	-0.07284	-0.1507	0.08245	0.04159	0.03447	0.1227
0.08664	-0.03929	0.0252	-0.06062	0.1064	-0.05292	0.01579	0.01547
-0.1688	-0.1043	-0.06483	-0.1049	0.07645	0.02373	-0.2998	0.02146
0.08098	0.001265	0.02058	-0.06849	0.08306	0.01238	0.03502	-0.07238
-0.04141	-0.08737	-0.02035	-0.08926	0.2597	0.1029	-0.001832	-0.001446
0.01646	0.03061	-0.05017	0.07125	-0.01682	0.04108	0.0917	-0.02571
0.0168	-0.01342	-0.008326	-0.006556	0.06243	0.007567	0.06318	0.06939

## Sheet: Fig3A_cope_sagittal4
0	0	0	0	0	0	0	0	0	0	0	0	0	0	0	0	0	0	0	0	0	0	0	0	0	0	0	0	0	0	0	0	0	0	0	0	0	0	0	0	0	0	0	0	0	0	0	0	0	0
0	0	0	0	0	0	0	0	0	0	0	0	0	0	0	0	0	0	0	0	0	0	0	0	0	0	0	0	0	0	0	0	0	0	0	0	0	0	0	0	0	0	0	0	0	0	0	0	0	0
0	0	0	0	0	0	0	0	0	0	0	0	0	0	0	0	0	0	0	0	0	0	0	0	0	0	0	0	0	0	0	0	0	0	0	0	0	0	0	0	0	0	0	0	0	0	0	0	0	0
0	0	0	0	0	0	0	0	0	0	0	0	0	0	0	0	0	0	0	0	0	0	0	0	0	0	0	0	0	0	0	0	0	0	0	0	0	0	0	0	0	0	0	0	0	0	0	0	0	0
0	0	0	0	0	0	0	0	0	0	0	0	0	0	0	0	0	0	0	0	0	0	0	0	0	0	0	0	0	0	0	0	0	0	0	0	0	0	0	0	0	0	0	0	0	0	0	0	0	0
0	0	0	0	0	0	0	0	0	0	0	0	0	0	0	0	0	0	0	0	0	0	0	0	0	0	0	0	0	0	0	0	0	0	0	0	0	0	0	0	0	0	0	0	0	0	0	0	0	0
0	0	0	0	0	0	0	0	0	0	0	0	0	0	0	0	0	0	0	0	0	0	0	0	0	0	0	0	0	0	0	0	0	0	0	0	0	0	0	0	0	0	0	0	0	0	0	0	0	0
0	0	0	0	0	0	0	0	0	0	0	0	0	0	0	0	0	0	0	0	0	0	0	0	0	0	0	0	0	0	0	0	0	0	0	0	0	0	0	0	0	0	0	0	0	0	0	0	0	0
0	0	0	0	0	0	0	0	0	0	0	0	0	0	0	0	0	0	0	0	0	0	0	0	0	0	0	0	0	0	0	0	0	0	0	0	0	0	0	0	0	0	0	0	0	0	0	0	0	0
0	0	0	0	0	0	0	0	0	0	0	0	0	0	0	0	0	0	0	0	0	0	0	0	0	0	0	0	0	0	0	0	0	0	0	0	0	0	0	0	0	0	0	0	0	0	0	0	0	0
0	0	0	0	0	0	0	0	0	0	0	0	0	0	0	0	0	0	0	0	0	0	0	0	0	0	0	0	0	0	0	0	0	0	0	0	0	0	0	0	0	0	0	0	0	0	0	0	0	0
0	0	0	0	0	0	0	0	0	0	0	0	0	0	0	0	0	0	0	0	0	0	0	0	0	0	0	0	0	0	0	0	0	0	0	0	0	0	0	0	0	0	0	0	0	0	0	0	0	0
0	0	0	0	0	0	0	0	0	0	0	0	0	0	0	0	0	0	0	0	0	0	0	0	0	0	0	0	0	0	0	0	3.9086	-1.9414	-9.7651	-11.206	-9.0025	-7.165	-7.0162	-6.8539	-8.5453	0	-10.368	0	0	0	0	0	0	0
0	0	0	0	0	0	0	0	0	0	0	0	0	0	0	0	0	0	0	0	0	0	0	0	0	0	0	0	0	5.4961	8.4486	8.9525	6.3004	0.58695	-6.0207	-9.471	-6.9287	-6.8829	-10.295	-15.368	-18.897	-20.929	-21.718	-20.113	-17.054	-14.026	-10.603	0	0	0
0	0	0	0	0	0	0	0	0	0	0	0	0	0	0	0	0	0	0	0	0	0	0	0	0	0	0	0	6.0133	9.2491	18.869	22.534	21.573	17.339	8.4873	-0.70852	-5.8037	-11.526	-17.753	-22.871	-25.222	-26.405	-27.251	-26.398	-25.423	-22.661	-18.762	-15.213	-10.622	0
0	0	0	0	0	0	0	0	0	0	0	0	0	0	0	0	0	0	0	0	0	0	0	0	0	0	8.0405	10.061	10.689	20.314	37.11	45.763	48.624	44.417	28.356	8.8857	-6.5181	-17.721	-22.943	-24.347	-24.577	-25.874	-26.512	-24.986	-22.515	-19.907	-17.054	-13.995	-12.957	-12.087
0	0	0	0	0	0	0	0	0	0	0	0	0	0	0	0	0	0	0	0	0	0	0	-0.75094	0.8544	4.1132	10.889	15.798	20.117	33.809	54.414	64.725	66.944	58.049	37.327	13.193	-7.8627	-20.794	-23.721	-21.692	-20.269	-20.885	-21.651	-18.744	-13.325	-8.3634	-6.5409	-6.0367	-7.3955	-10.204
0	0	0	0	0	0	0	0	0	0	0	0	0	0	0	0	0.4885	0.87986	2.512	4.5588	4.8243	3.2633	-0.24084	-1.9727	-0.26733	6.0797	13.716	22.948	33.656	47.801	64.334	69.884	65.796	51.839	30.816	8.3503	-11.1	-23.138	-25.129	-21.646	-17.898	-16.803	-16.808	-12.847	-5.7494	2.396	5.7808	4.9307	0.95953	-3.7917
0	0	0	0	0	0	0	0	0	0	0	0	0	0	0	0.96819	-1.6882	-1.6962	0.4483	3.1901	4.6905	3.0124	-0.46221	-1.5927	2.367	9.4332	16.308	26.709	41.426	56.486	66.069	62.484	51.946	37.331	18.714	-0.20766	-15.714	-24.702	-25.843	-21.911	-16.619	-14.041	-12.962	-9.6518	-3.0266	5.3253	9.6875	8.3861	4.2983	-0.32805
0	0	0	0	0	0	0	0	0	0	0	0	0	0	0	-0.20694	-3.677	-3.4496	-2.1276	-0.13266	2.0231	2.1858	0.3812	1.7353	6.8951	12.206	18.973	30.92	45.986	59.057	62.016	52.821	38.726	24.98	7.6885	-8.1396	-19.137	-26.093	-26.919	-23.43	-17.491	-13.084	-10.492	-8.3212	-3.9616	1.6169	5.1088	4.3642	0.75534	-3.5375
0	0	0	0	0	0	0	0	0	0	0	0	0	0	0	-2.3408	-4.4215	-3.4521	-3.2077	-3.5285	-1.9311	0.1327	0.64195	1.8001	5.4698	9.9821	19.062	34.041	46.613	58.1	57.87	46.9	30.857	15.997	0.44831	-11.892	-19.976	-26.934	-29.743	-28.489	-23.647	-18.087	-14.575	-12.644	-9.694	-6.8334	-4.3318	-4.1312	-7.0328	-10.01
0	0	0	0	0	0	0	0	0	0	0	0	0	0	0	-2.5544	-3.0526	-2.2812	-3.8186	-6.0743	-5.9291	-3.8166	-2.4286	-2.6939	-1.0364	2.2664	12.286	27.027	39.722	51.328	52.577	43.839	28.637	12.788	-0.29725	-8.7318	-14.83	-22.914	-30.684	-34.206	-31.166	-25.55	-22.076	-21.628	-20.195	-17.538	-14.397	-13.631	-15.558	-17.688
0	0	0	0	0	0	0	0	0	0	0	0	0	0	0	-0.17311	-1.2524	-1.8929	-4.1371	-6.3096	-7.0217	-6.9661	-7.4683	-7.8477	-5.7399	-2.1664	3.814	15.559	27.514	41.024	46.804	42.542	30.07	15.924	6.6092	2.1538	-2.7647	-12.74	-25.641	-33.766	-34.091	-31.043	-29.643	-31.283	-32.662	-30.008	-24.447	-22.041	-23.311	-24.685
0	0	0	0	0	0	0	0	0	0	0	0	0	0	0	2.3974	1.2388	-0.15003	-2.4981	-4.0431	-4.648	-5.8509	-7.8985	-7.4151	-3.9504	-0.0019303	3.5426	10.401	19.163	30.357	40.171	40.846	32.964	21.736	15.068	12.224	7.6824	-2.9351	-18.285	-29.059	-33.79	-35.346	-37.128	-40.104	-43.023	-41.353	-34.796	-30.572	-30.034	-30.703
0	0	0	0	0	0	0	0	0	0	0	0	0	0	0	5.338	4.1303	3.1582	1.1861	0.14058	-0.26759	-1.359	-3.2868	-3.7763	-1.7824	2.5408	7.0775	10.867	15.368	21.917	32.641	38.504	35.808	27.248	20.541	16.957	12.068	1.7318	-12.617	-23.833	-31.526	-36.931	-40.712	-44.363	-47.133	-46.66	-41.905	-36.833	-34.449	-33.909
0	0	0	0	0	0	0	0	0	0	0	0	0	0	0	10.473	8.6848	8.3657	6.7051	5.735	5.2985	4.6003	2.6834	0.50489	0.15851	3.3504	8.3938	11.59	12.587	16.622	26.909	35.749	36.797	30.147	22.152	18.175	14.628	5.4843	-7.9527	-19.652	-28.998	-35.856	-39.839	-43.015	-46.082	-46.552	-43.921	-38.965	-35.152	-33.52
0	0	0	0	0	0	0	0	0	0	0	0	0	0	0	14.481	13.017	13.46	12.86	12.48	11.971	10.52	7.6422	5.003	4.5337	6.1159	9.2349	11.511	11.379	14.129	23.457	32.037	33.448	27.428	20.475	19.139	17.769	9.2898	-5.3862	-18.164	-27.932	-35.076	-39.455	-41.452	-42.898	-43.485	-41.09	-36.554	-32.302	-31.239
0	0	0	0	0	0	0	0	0	0	0	0	0	0	17.211	17.734	17.918	18.786	18.166	17.667	16.821	13.937	9.8322	7.54	8.1467	10.101	11.773	11.704	10.459	11.296	16.987	23.061	23.265	18.916	17.453	20.472	20.383	11.354	-4.2725	-17.895	-28.197	-36.234	-42.003	-43.406	-41.264	-39.587	-36.989	-33.581	-32.094	-33.435
0	0	0	0	0	0	0	0	0	0	0	0	0	0	18.232	22.68	24.067	23.352	20.255	18.284	16.317	13.026	9.7296	8.8737	10.198	11.971	12.308	9.8454	7.097	5.5639	5.1891	5.5748	6.2061	7.2121	10.889	16.452	17.763	8.6646	-6.6038	-18.965	-29.203	-38.091	-45.293	-46.949	-42.01	-37.192	-34.748	-34.804	-36.545	-35.853
0	0	0	0	0	0	0	0	0	0	0	0	0	0	19.093	24.581	26.406	23.523	18.189	14.36	11.107	8.0896	7.5157	9.8743	11.863	12.862	12.008	8.966	4.9538	1.2569	-3.0129	-6.879	-8.1558	-3.7397	2.8366	8.065	8.836	-0.1732	-13.208	-23.13	-31.02	-39.785	-48.153	-49.226	-41.931	-34.862	-32.085	-33.282	-34.146	-30.606
0	0	0	0	0	0	0	0	0	0	0	0	0	0	15.628	19.876	21.841	19.656	13.954	8.4503	4.4164	2.6012	5.5883	11.734	14.924	15.221	14.001	11.052	5.6438	0.10933	-4.9283	-9.3383	-11.917	-9.4789	-3.8959	0.26754	-1.8146	-11.221	-21.466	-29.955	-36.143	-42.291	-47.99	-46.526	-37.735	-27.884	-23.137	-22.675	-22.115	-18.361
0	0	0	0	0	0	0	0	0	0	0	0	0	0	9.9659	12.423	16.323	15.738	10.591	4.3014	0.67136	0.79309	6.1432	14.575	18.33	18.299	16.66	13.307	7.8668	2.6128	-0.76944	-4.613	-9.6844	-12.131	-11.036	-9.0309	-12.141	-20.492	-28.223	-34.904	-40.127	-42.978	-42.341	-35.936	-25.326	-13.872	-7.7	-7.4016	-7.7832	-7.6168
0	0	0	0	0	0	0	0	0	0	0	0	0	0	4.8366	5.83	11.188	12.814	9.3512	4.8667	3.8719	5.8659	10.828	17.479	19.667	19.312	16.968	13.233	9.2551	6.7008	5.9428	2.2176	-5.1653	-12.587	-18.216	-20.6	-22.302	-27.442	-31.229	-34.694	-37.552	-36.344	-30.028	-19.671	-7.3623	3.4501	7.8602	6.9174	4.3938	0.54217
0	0	0	0	0	0	0	0	0	0	0	0	0	0	0.68068	0.14094	5.412	9.2968	9.2994	8.9037	11.373	13.514	15.218	17.635	17.974	17.138	14.879	11.89	9.4399	9.0312	8.7802	6.2953	0.34671	-6.8844	-14.752	-22.387	-27.301	-29.618	-27.913	-26.226	-25.15	-21.177	-12.853	-1.3763	8.949	16.001	18.317	16.608	12.35	6.9509
0	0	0	0	0	0	0	0	0	0	0	0	0	0	0.33055	-1.9577	1.2525	6.8406	9.7329	11.131	14.185	15.261	14.599	14.091	13.047	11.616	10.536	8.7786	6.8783	7.1232	7.1099	6.412	3.7607	-0.25305	-5.7317	-12.906	-18.363	-21.255	-17.427	-10.426	-5.3097	1.2661	9.6588	17.785	22.603	24.3	24.848	22.2	17.689	13.482
0	0	0	0	0	0	0	0	0	0	0	0	0	0	0	1.1615	1.7294	7.3173	9.5724	9.7661	10.57	10.76	10.606	10.158	8.2826	5.7996	5.314	5.2486	4.0134	4.7393	5.0186	5.4121	5.2473	4.674	2.7038	-1.491	-5.1723	-7.6975	-3.2829	7.5829	16.838	26.199	34.605	38.062	37.917	36.34	34.31	29.616	25.021	21.919
0	0	0	0	0	0	0	0	0	0	0	0	0	0	0	9.1857	8.3844	10.863	9.2567	6.5056	5.5754	6.4134	8.6209	9.9921	7.913	4.4973	4.1815	4.912	4.5015	5.5934	6.0392	6.5044	7.6055	8.3638	8.2017	5.7159	1.2089	-1.7083	7.0608	21.175	35.68	48.914	56.661	57.399	54.982	53.357	49.52	42.047	35.284	31.49
0	0	0	0	0	0	0	0	0	0	0	0	0	0	0	18.653	17.352	14.83	7.2004	2.0769	2.6264	5.8459	9.4037	11.891	9.8545	6.2629	5.345	5.7798	6.727	9.1011	10.556	10.673	11.725	13.141	11.545	5.6518	-1.2948	-2.5335	9.468	26.359	45.948	60.967	67.944	68.041	64.498	62.566	58.69	50.591	43.517	39.459
0	0	0	0	0	0	0	0	0	0	0	0	0	0	0	22.459	18.94	10.962	-0.98218	-6.8225	-2.3721	4.1285	7.4084	10.727	10.28	7.0159	5.2949	5.2121	7.2124	10.966	14.068	15.493	17.042	18.786	14.714	3.1628	-6.5727	-5.7045	5.991	23.521	42.802	57.508	64.222	65.292	61.418	57.723	53.442	47.457	43.125	40.95
0	0	0	0	0	0	0	0	0	0	0	0	0	0	0	14.231	7.0241	-5.7002	-19.553	-24.432	-15.653	-6.0901	-1.5202	4.5821	7.3962	5.4123	3.3239	2.444	4.1835	8.2827	13.003	16.118	18.887	20.801	16.333	2.2544	-8.5899	-6.7317	2.5139	15.944	31.847	44.295	50.058	50.949	46.529	41.591	38.874	38.049	38.452	37.22
0	0	0	0	0	0	0	0	0	0	0	0	0	0	0	-1.2864	-9.292	-20.761	-33.419	-39.649	-32.079	-21.055	-12.872	-4.2512	1.8163	1.9025	-0.28879	-2.2801	-2.0551	0.98681	6.3934	11.091	14.576	16.425	12.034	2.2035	-4.2337	-0.7095	5.337	12.044	22.106	30.716	34.266	32.447	26.882	22.002	20.729	24.5	29.542	30.532
0	0	0	0	0	0	0	0	0	0	0	0	0	0	0	-12.298	-16.955	-24.166	-34.508	-43.296	-40.472	-31.475	-17.288	-7.8831	-4.4964	-3.5838	-5.8442	-8.899	-10.391	-8.76	-2.8071	4.0118	9.1935	10.045	6.8487	2.4605	5.0926	10.575	11.66	10.769	13.183	17.877	18.904	17.426	12.692	6.6812	3.9075	7.7889	15.756	21.66
0	0	0	0	0	0	0	0	0	0	0	0	0	0	0	-14.997	-15.415	-16.545	-21.141	-31.173	-33.457	-25.954	-14.893	-7.1671	-6.4041	-8.3089	-11.722	-15.228	-16.301	-14.893	-8.8831	0.021254	7.0727	7.2573	3.7011	4.322	14.603	20.42	17.677	8.7455	4.7202	6.8883	7.4779	6.4715	4.3119	-0.59449	-5.3505	-4.1241	2.8378	11.783
0	0	0	0	0	0	0	0	0	0	0	0	0	0	0	-13.777	-13.214	-11.593	-11.72	-16.74	-19.012	-13.527	-5.1659	-1.4425	-4.0184	-8.6032	-13.418	-16.801	-17.701	-18.294	-14.162	-2.9385	5.5598	5.9333	0.72053	1.0812	14.01	27.316	27.967	14.57	3.6204	1.2324	2.3002	2.4199	2.1229	0.037862	-5.6767	-9.6233	-7.1044	2.04
0	0	0	0	0	0	0	0	0	0	0	0	0	0	0	-10.103	-13.444	-14.365	-14.661	-15.818	-13.658	-5.7834	2.3722	4.6863	0.30434	-6.3471	-11.339	-12.565	-13.489	-17.003	-15.634	-4.9873	5.5282	8.5611	3.409	0.078621	8.3285	26.072	33.143	25.668	12.075	6.4622	7.3069	7.6198	7.377	5.6426	-1.1563	-9.4454	-11.981	-4.7914
0	0	0	0	0	0	0	0	0	0	0	0	0	0	0	-4.0411	-14.949	-21.326	-23.145	-22.625	-18.752	-9.546	1.6034	5.6854	1.1362	-7.185	-10.776	-8.6401	-9.1834	-12.733	-10.689	-1.9289	6.1545	9.3319	4.8423	-3.8449	-4.323	7.7501	21.459	26.257	22.479	19.014	18.478	16.717	15.399	12.177	3.5668	-5.7316	-10.913	-7.8486
0	0	0	0	0	0	0	0	0	0	0	0	0	0	0	-0.51332	-15.195	-24.588	-29.075	-30.656	-28.328	-19.284	-6.7158	-1.3612	-4.9532	-12.337	-14.78	-10.937	-8.9808	-10.668	-8.7602	-3.461	0.97543	4.4938	1.2577	-11.985	-20.747	-14.88	-1.4132	14.511	23.822	25.605	24.374	20.492	17.553	12.474	5.0887	-1.6861	-7.9854	-9.57
0	0	0	0	0	0	0	0	0	0	0	0	0	0	0	-3.7034	-15.374	-22.586	-27.776	-32.169	-33.072	-26.175	-15.13	-9.3603	-11.191	-15.64	-16.573	-13.604	-10.766	-11.007	-9.9568	-7.0822	-3.713	-0.59111	-5.2131	-21.007	-34.968	-35.006	-20.463	0.017423	17.376	26.906	24.855	18.523	13.131	9.2765	5.7455	1.5161	-5.7158	-10.76
0	0	0	0	0	0	0	0	0	0	0	0	0	0	0	-9.3705	-16.507	-20.226	-23.532	-27.348	-30.204	-28.004	-20.866	-14.592	-13.402	-14.019	-11.944	-9.0858	-9.2166	-12.159	-13.029	-10.322	-5.9301	-3.0727	-10.209	-27.148	-42.866	-46.662	-33.856	-12.179	9.9531	23.353	24.168	18.664	12.918	10.745	10.476	6.0032	-5.8219	-13.264
0	0	0	0	0	0	0	0	0	0	0	0	0	0	0	-9.8943	-14.397	-16.748	-18.853	-21.067	-24.053	-25.58	-22.921	-17.711	-14.099	-11.816	-7.7003	-4	-6.7704	-13.375	-16.72	-13.756	-8.1921	-5.3499	-12.114	-27.265	-42.307	-47.729	-39.047	-21.677	-3.7038	12.795	23.166	23.138	17.753	15.369	15.875	10.429	-4.4969	-15.732
0	0	0	0	0	0	0	0	0	0	0	0	0	0	0	-4.753	-8.9686	-11.057	-13.341	-15.781	-19.502	-22.901	-23.108	-19.631	-16.056	-14.302	-10.998	-6.3053	-6.5105	-12.024	-16.527	-16.161	-11.508	-7.7286	-11.728	-22.735	-35.434	-42.99	-42.314	-35.589	-24.155	-5.9855	14.264	23.264	19.539	14.039	14.067	10.849	-1.7662	-15.726
0	0	0	0	0	0	0	0	0	0	0	0	0	0	0	-1.8178	-7.8549	-9.4792	-10.443	-13.318	-18.282	-22.695	-24.982	-22.9	-20.079	-20.974	-19.29	-12.495	-7.3938	-7.8803	-11.687	-14.837	-12.467	-7.9356	-9.3335	-16.471	-26.269	-36.812	-45.873	-51.346	-47.843	-29.338	-1.7741	15.386	14.857	6.5368	3.5338	3.334	-4.6167	-18.955
0	0	0	0	0	0	0	0	0	0	0	0	0	0	0	-5.8377	-12.485	-13.178	-11.897	-13.692	-19.244	-23.677	-25.785	-24.774	-23.779	-26.875	-25.2	-15.486	-6.4121	-2.9757	-4.1735	-6.6925	-6.728	-6.1877	-8.8028	-14.276	-21.503	-33.801	-49.857	-63.8	-65.302	-47.122	-18.567	2.8754	8.0197	-1.0195	-7.5961	-6.8299	-11.91	-25.983
0	0	0	0	0	0	0	0	0	0	0	0	0	0	0	-15.42	-18.483	-17.909	-15.447	-13.653	-16.875	-21.789	-23.754	-23.576	-24.101	-27.717	-25.743	-15.672	-6.3532	-1.1166	1.7675	3.5465	2.8718	-1.649	-9.2599	-16.261	-23.029	-35.665	-55.94	-71.997	-72.593	-55.07	-29.38	-9.4659	-2.8986	-8.6783	-13.131	-11.822	-16.029	-29.094
0	0	0	0	0	0	0	0	0	0	0	0	0	0	0	-17.292	-20.458	-21.108	-19.555	-16.052	-14.914	-17.904	-21.251	-20.736	-21.043	-23.107	-22.677	-18.903	-13.131	-6.6938	0.66192	7.0603	8.5893	3.637	-5.9182	-15.502	-24.872	-39.598	-59.622	-72.352	-70.307	-54.669	-33.986	-17.737	-12.044	-14.356	-18.021	-14.948	-15.371	-25.22
0	0	0	0	0	0	0	0	0	0	0	0	0	0	0	-16.441	-18.101	-18.83	-17.986	-16.02	-13.712	-15.341	-18.097	-17.514	-16.061	-15.357	-19.177	-24.038	-21.853	-13.312	-2.8303	4.946	7.9501	6.2566	0.21549	-10.469	-24.419	-41.181	-57.465	-64.862	-61.578	-48.919	-33.247	-20.322	-15.501	-15.962	-19.698	-14.841	-12.88	-18.965
0	0	0	0	0	0	0	0	0	0	0	0	0	0	0	0	-17.074	-18.988	-17.025	-16.411	-12.716	-13.628	-17.212	-19.208	-15.631	-12.939	-22.054	-28.08	-23.934	-15.055	-4.0321	1.8909	4.5267	6.5114	4.8896	-5.2208	-21.639	-38.347	-50.759	-55.292	-51.568	-39.929	-26.329	-16	-13.618	-14.115	-15.655	-10.745	-10.046	-14.61
0	0	0	0	0	0	0	0	0	0	0	0	0	0	0	0	-16.227	-19.613	-19.336	-14.563	-12.818	-19.676	-29.449	-30.675	-25.259	-22.568	-31.916	-32.54	-22.17	-12.453	-4.9696	-2.1228	1.0416	6.918	7.3516	-3.1547	-19.993	-34.717	-43.628	-46.521	-41.46	-28.978	-17.49	-9.8747	-8.0986	-9.6169	-8.9687	-5.0776	-4.9122	-9.6402
0	0	0	0	0	0	0	0	0	0	0	0	0	0	0	0	0	-10.163	-2.6305	1.1443	-4.9986	-16.642	-27.931	-36.797	-31.816	-29.505	-34.92	-30.819	-17.702	-6.8034	-3.0749	-2.3671	2.0711	9.5315	9.6659	-2.3528	-20.097	-34.264	-40.81	-40.889	-33.743	-22.229	-13.772	-6.2341	-3.399	-2.0464	1.3525	2.9694	2.4106	-2.6937
0	0	0	0	0	0	0	0	0	0	0	0	0	0	0	0	0	0	5.5226	8.6689	6.3976	-1.0506	-9.9738	-24.062	-26.683	-26.223	-29.017	-21.525	-10.245	0.80585	2.8032	3.4175	8.037	13.895	12.809	0.14347	-18.666	-33.544	-39.907	-39.047	-31.024	-19.977	-11.875	-4.733	-0.83114	4.4851	10.426	10.581	7.5813	3.136
0	0	0	0	0	0	0	0	0	0	0	0	0	0	0	0	0	0	0	0	10.477	7.2727	-2.681	-14.576	-21.424	-22.479	-23.22	-15.502	0.24105	9.0987	8.0594	8.8678	12.671	16.162	13.924	3.7917	-11.689	-25.77	-33.071	-33.744	-27.346	-17.421	-8.3582	-2.0932	1.619	7.8951	14.456	13.391	9.0813	5.3546
0	0	0	0	0	0	0	0	0	0	0	0	0	0	0	0	0	0	0	0	0	0	0	-14.856	-24.037	-25.087	-15.974	-3.7412	11.178	18.196	16.061	16.829	16.776	17.356	15.35	8.301	-1.3136	-12.025	-19.68	-22.245	-18.234	-11.746	-5.4602	-1.313	1.106	5.4679	11.169	10.5	7.7702	6.6231
0	0	0	0	0	0	0	0	0	0	0	0	0	0	0	0	0	0	0	0	0	0	0	0	0	-16.013	-0.24013	15.328	29.906	33.42	30.223	29.152	24.331	20.508	18.872	15.054	8.5509	0.74186	-6.6661	-11.111	-10.345	-8.0525	-8.4892	-10.195	-9.4797	-4.2095	2.5629	5.4388	6.646	8.6112
0	0	0	0	0	0	0	0	0	0	0	0	0	0	0	0	0	0	0	0	0	0	0	0	0	-11.413	-0.73889	25.483	0	50.142	47.019	41.212	33.376	26.334	24.121	22.131	17.588	9.3914	-1.1574	-8.2038	-11.14	-13.134	-19.089	-29.186	-26.64	-15.075	-2.5893	5.6476	9.2152	11.471
0	0	0	0	0	0	0	0	0	0	0	0	0	0	0	0	0	0	0	0	0	0	0	0	0	-15.576	-1.1453	22.102	0	62.896	58.733	51.637	43.925	37.882	34.578	33.636	29.068	16.918	-0.24967	-12.507	-19.371	-23.222	-32.557	-43.101	-35.831	-19.983	-3.2263	8.0217	13.138	14.565
0	0	0	0	0	0	0	0	0	0	0	0	0	0	0	0	0	0	0	0	0	0	0	0	0	0	-9.2838	0	0	67.715	66.09	62.971	60.377	57.452	55.051	52.262	43.899	25.613	1.4803	-18.971	-30.351	-31.818	-36.403	-42.468	-33.98	-18.964	-3.1578	8.4746	13.555	14.467
0	0	0	0	0	0	0	0	0	0	0	0	0	0	0	0	0	0	0	0	0	0	0	0	0	0	-17.628	0	0	61.416	68.426	76.181	81.236	82.452	81.602	75.67	60.095	33.885	2.4267	-23.253	-37.723	-36.409	-30.149	-30.767	-26.169	-16.097	-4.4885	6.3756	10.635	10.445
0	0	0	0	0	0	0	0	0	0	0	0	0	0	0	0	0	0	0	0	0	0	0	0	0	0	-12.164	12.274	35.96	53.521	69.618	88.191	99.506	104.7	105.25	96.27	74.03	42.831	8.557	-20.657	-37.117	-31.656	-19.189	-18.271	-19.242	-12.445	-3.2978	5.6695	7.9526	7.8672
0	0	0	0	0	0	0	0	0	0	0	0	0	0	0	0	0	0	0	0	0	0	0	0	0	0	0	21.356	36.468	52.958	72.531	95.346	109.65	116.79	118.84	108.72	83.088	50.309	16.863	-11.549	-27.465	-21.118	-11.02	-9.9109	-12.502	-9.4053	-1.9421	4.8866	6.4982	7.4646
0	0	0	0	0	0	0	0	0	0	0	0	0	0	0	0	0	0	0	0	0	0	0	0	0	0	10.73	29.885	42.342	57.095	74.839	93.814	107.66	115.87	118.43	109.1	83.933	52.597	23.28	-1.0818	-16.312	-16.758	-10.505	-5.371	-6.0582	-4.5982	0.48683	5.9337	6.5375	7.7719
0	0	0	0	0	0	0	0	0	0	0	0	0	0	0	0	0	0	0	0	0	0	0	0	0	0	0	0	44.341	58.863	72.003	83.066	92.827	101.05	104.98	97.126	75.246	48.063	24.767	5.7784	-11.964	-20.442	-14.898	-5.5627	-1.7562	0.24829	3.7111	8.9384	10.498	11.665
0	0	0	0	0	0	0	0	0	0	0	0	0	0	0	0	0	0	0	0	0	0	0	0	0	0	0	0	41.674	52.108	60.836	66.782	72.069	78.359	82.84	77.001	60.481	40.021	22.161	5.0875	-12.893	-21.788	-15.961	-4.7183	0.92248	2.0353	5.9365	13.273	18.713	19.977
0	0	0	0	0	0	0	0	0	0	0	0	0	0	0	0	0	0	0	0	0	0	0	0	0	0	19.144	29.142	32.519	38.22	45.083	49.664	52.258	55.552	58.674	54.138	43.243	29.829	16.216	0.38344	-12.866	-17.582	-11.104	-0.58282	2.9964	2.1774	5.5206	15.367	24.439	26.565
0	0	0	0	0	0	0	0	0	0	0	0	0	0	0	0	0	0	0	0	0	0	0	0	0	0	14.707	20.348	22.581	26.582	32.57	36.556	37.408	37.549	37.379	34.594	28.722	21.152	11.783	-0.52933	-7.0804	-7.5693	-2.4325	5.427	7.407	4.2834	5.9228	14.736	23.308	25.528
0	0	0	0	0	0	0	0	0	0	0	0	0	0	0	0	0	0	0	0	0	0	0	0	0	9.6081	12.12	16.121	20.401	25.95	31.707	33.004	31.343	27.978	25.315	22.494	18.353	14.642	8.9428	1.2116	-1.4583	-0.15518	6.1263	13.73	13.735	11.482	10.938	14.971	17.996	17.592
0	0	0	0	0	0	0	0	0	0	0	0	0	0	0	0	0	0	0	0	0	0	0	1.2532	5.2035	9.591	12.577	18.547	25.209	34.723	41.592	40.085	34.897	27.58	21.302	15.305	10.476	7.9008	4.9743	1.4429	1.6928	6.1047	13.814	20.411	22.676	20.66	17.651	15.712	11.317	6.2761
0	0	0	0	0	0	0	0	0	0	0	0	0	0	0	0	0	0	0	0	0	0	0	2.0111	7.1841	12.651	16.692	22.325	31.572	46.581	56.205	53.682	45.04	33.919	23.368	12.593	5.2377	1.9954	0.88284	0.74469	5.2242	13.707	20.372	25.604	29.058	26.553	20.233	13.019	3.2116	-5.9751
0	0	0	0	0	0	0	0	0	0	0	0	0	0	0	0	0	0	0	0	0	0	0.61083	3.7005	10.037	15.558	19.428	24.374	36.63	56.027	69.687	68.9	57.462	42.961	29.76	15.387	5.0765	0.90312	1.8246	4.4318	12.414	22.269	26.971	28.913	30.731	26.742	17.001	5.2397	-6.8044	-17.179
0	0	0	0	0	0	0	0	0	0	0	0	0	0	0	0	0	0	0	0	0	0	3.0777	7.8375	13.012	16.764	20.398	25.949	40.745	63.138	81.004	82.235	68.165	50.516	36.611	24.507	14.858	11.621	12.663	15.083	24.099	32.633	33.762	30.758	28.417	22.789	11.336	-2.8387	-16.108	-26.521
0	0	0	0	0	0	0	0	0	0	0	0	0	0	0	0	0	0	0	0	0	0	4.1286	9.1629	13.599	17.454	22.799	30.034	44.889	66.515	84.972	88.312	74.339	55.058	42.442	36.176	31.969	30.46	29.72	29.577	37.126	41.363	38.132	31.554	25.662	18.68	7.7326	-7.1077	-21.995	-33.593
0	0	0	0	0	0	0	0	0	0	0	0	0	0	0	0	0	0	0	0	0	0	0	5.5631	11.465	18.389	26.917	36.24	48.714	65.515	80.505	85.159	74.606	57.664	48.678	47.163	47.678	47.016	44.006	42.318	45.702	45.496	39.935	31.424	23.399	15.011	4.3175	-8.8763	-23.405	-36.675
0	0	0	0	0	0	0	0	0	0	0	0	0	0	0	0	0	0	0	0	0	0	-0.57866	1.8541	8.1113	16.623	28.353	40.036	52.144	64.347	75.836	80.98	74.643	61.563	54.373	55.309	58.899	58.28	53.188	48.981	48.164	46.292	40.749	32.267	21.671	9.7129	-1.0419	-9.8546	-20.91	-33.323
0	0	0	0	0	0	0	0	0	0	0	0	0	0	0	0	0	0	0	0	0	0	-0.21925	1.024	5.7811	13.922	27.609	42.002	54.919	65.951	75.931	81.465	79.365	69.702	61.417	60.633	64.446	64.38	59.025	51.785	46.305	42.977	38.117	31.153	19.646	5.2063	-5.1837	-10.041	-16.153	-24.776
0	0	0	0	0	0	0	0	0	0	0	0	0	0	0	0	0	0	0	0	0	0	0.21563	0.019264	3.0057	10.896	25.479	42.139	57.307	69.093	77.88	84.092	85.069	80.18	73.174	69.14	68.867	66.764	60.921	51.115	41.883	36.383	32.316	27.825	19.003	6.388	-3.4399	-6.876	-8.9105	-12.791
0	0	0	0	0	0	0	0	0	0	0	0	0	0	0	0	0	0	0	0	0	0	-1.7111	-3.7899	-2.9702	4.8897	20.405	39.215	56.592	68.912	76.866	83.272	86.93	88.563	86.926	82.575	76.473	68.697	59.255	47.232	35.992	28.146	23.883	21.999	18.762	12.236	4.8325	1.1302	0.29046	-0.80209
0	0	0	0	0	0	0	0	0	0	0	0	0	0	0	0	0	0	0	0	0	0	0	-7.7999	-7.7302	-0.20812	14.922	33.637	51.865	64.684	71.908	77.397	83.274	90.821	96.411	95.581	88.212	75.615	59.617	43.351	30.941	21.373	16.036	14.511	15.1	14.536	11.89	10.176	8.805	7.3328
0	0	0	0	0	0	0	0	0	0	0	0	0	0	0	0	0	0	0	0	0	0	-3.9158	-9.0568	-9.2575	-1.32	12.237	29.069	45.999	59.31	67.638	73.147	80.156	89.934	100.76	105.66	101.38	87.996	67.026	45.074	29.236	19.451	12.873	9.7708	11.58	13.935	15.524	17.332	16.615	13.943
0	0	0	0	0	0	0	0	0	0	0	0	0	0	0	0	0	0	0	0	0	0	0	-6.4931	-8.1144	-1.2868	10.397	25.03	40.325	54.482	65.672	73.963	81.622	90.161	100.19	107.52	107.57	97.239	76.731	52.731	35.761	25.609	17.927	13.791	15.38	18.075	20.492	22.375	21.903	19.247
0	0	0	0	0	0	0	0	0	0	0	0	0	0	0	0	0	0	0	0	0	0	0	0	-5.2048	-0.69831	7.8478	19.731	33.483	48.038	62.085	73.346	82.827	90.409	96.279	102.1	104.43	96.48	78.327	57.78	45.828	39.482	33.254	29.06	29.713	29.611	27.775	25.387	23.043	20.158
0	0	0	0	0	0	0	0	0	0	0	0	0	0	0	0	0	0	0	0	0	0	0	0	-2.2786	-0.97816	5.8253	15.23	25.889	38.577	53.201	66.905	80.34	90.042	93.96	97.154	98.719	90.509	72.573	56.399	51.287	52.435	52.219	49.986	48.492	44.352	36.503	28.131	22.227	17.344
0	0	0	0	0	0	0	0	0	0	0	0	0	0	0	0	0	0	0	0	0	0	0	0	0	-1.4482	4.0194	12.344	19.355	27.39	39.447	55.935	73.777	87.621	92.796	95.055	95.191	86.699	69.352	56.013	54.57	60.148	65.867	66.835	64.644	57.99	44.766	31.057	21.226	12.794
0	0	0	0	0	0	0	0	0	0	0	0	0	0	0	0	0	0	0	0	0	0	0	0	0	-1.2098	1.1884	8.0096	12.966	16.898	24.919	40.567	61.078	79.228	86.711	89.129	88.427	81.533	68.087	57.225	55.467	62.028	71.312	75.709	73.577	64.761	49.264	33.208	20.169	7.5453
0	0	0	0	0	0	0	0	0	0	0	0	0	0	0	0	0	0	0	0	0	0	0	0	0	0	-2.0909	2.053	5.0762	8.1627	14.821	27.654	45.992	63.891	72.7	74.163	72.479	68.876	62.907	56.508	55.785	63.788	75.069	80.252	76.657	66.387	52.443	38.633	24.281	9.055
0	0	0	0	0	0	0	0	0	0	0	0	0	0	0	0	0	0	0	0	0	0	0	0	0	0	-4.9134	-4.0047	-3.1275	0.51161	8.1566	19.938	34.417	50.163	58.425	57.244	54.223	55.591	58.706	58.802	61.339	70.59	79.632	80.599	74.765	64.6	55.193	46.266	33.418	16.285
0	0	0	0	0	0	0	0	0	0	0	0	0	0	0	0	0	0	0	0	0	0	0	0	0	0	0	-8.1982	-8.9572	-6.1663	1.1013	11.686	24.995	40.507	48.958	46.525	42.12	47.534	56.071	61.734	68.276	75.954	78.704	73.655	65.277	57.052	52.524	49.18	40.01	23.11
0	0	0	0	0	0	0	0	0	0	0	0	0	0	0	0	0	0	0	0	0	0	0	0	0	0	0	0	0	-9.1731	-5.2204	2.0022	15.351	30.701	39.199	37.303	32.648	38.094	47.816	58.222	68.844	74.623	71.104	60.308	50.94	46.437	45.564	45.025	39.04	24.915
0	0	0	0	0	0	0	0	0	0	0	0	0	0	0	0	0	0	0	0	0	0	0	0	0	0	0	0	0	0	0	0	0	0	0	0	0	0	31.441	45.403	59.201	65.915	60.159	48.628	40.913	38.699	39.374	37.842	30.6	18.092
0	0	0	0	0	0	0	0	0	0	0	0	0	0	0	0	0	0	0	0	0	0	0	0	0	0	0	0	0	0	0	0	0	0	0	0	0	0	0	26.842	44.838	55.769	53.492	43.418	35.75	32.287	31.524	28.312	20.673	11.338
0	0	0	0	0	0	0	0	0	0	0	0	0	0	0	0	0	0	0	0	0	0	0	0	0	0	0	0	0	0	0	0	0	0	0	0	0	0	0	0	0	0	0	0	0	0	0	0	0	0
0	0	0	0	0	0	0	0	0	0	0	0	0	0	0	0	0	0	0	0	0	0	0	0	0	0	0	0	0	0	0	0	0	0	0	0	0	0	0	0	0	0	0	0	0	0	0	0	0	0
0	0	0	0	0	0	0	0	0	0	0	0	0	0	0	0	0	0	0	0	0	0	0	0	0	0	0	0	0	0	0	0	0	0	0	0	0	0	0	0	0	0	0	0	0	0	0	0	0	0
0	0	0	0	0	0	0	0	0	0	0	0	0	0	0	0	0	0	0	0	0	0	0	0	0	0	0	0	0	0	0	0	0	0	0	0	0	0	0	0	0	0	0	0	0	0	0	0	0	0
0	0	0	0	0	0	0	0	0	0	0	0	0	0	0	0	0	0	0	0	0	0	0	0	0	0	0	0	0	0	0	0	0	0	0	0	0	0	0	0	0	0	0	0	0	0	0	0	0	0
0	0	0	0	0	0	0	0	0	0	0	0	0	0	0	0	0	0	0	0	0	0	0	0	0	0	0	0	0	0	0	0	0	0	0	0	0	0	0	0	0	0	0	0	0	0	0	0	0	0
0	0	0	0	0	0	0	0	0	0	0	0	0	0	0	0	0	0	0	0	0	0	0	0	0	0	0	0	0	0	0	0	0	0	0	0	0	0	0	0	0	0	0	0	0	0	0	0	0	0
0	0	0	0	0	0	0	0	0	0	0	0	0	0	0	0	0	0	0	0	0	0	0	0	0	0	0	0	0	0	0	0	0	0	0	0	0	0	0	0	0	0	0	0	0	0	0	0	0	0
0	0	0	0	0	0	0	0	0	0	0	0	0	0	0	0	0	0	0	0	0	0	0	0	0	0	0	0	0	0	0	0	0	0	0	0	0	0	0	0	0	0	0	0	0	0	0	0	0	0
0	0	0	0	0	0	0	0	0	0	0	0	0	0	0	0	0	0	0	0	0	0	0	0	0	0	0	0	0	0	0	0	0	0	0	0	0	0	0	0	0	0	0	0	0	0	0	0	0	0
0	0	0	0	0	0	0	0	0	0	0	0	0	0	0	0	0	0	0	0	0	0	0	0	0	0	0	0	0	0	0	0	0	0	0	0	0	0	0	0	0	0	0	0	0	0	0	0	0	0
[truncated: 41 more columns]

## Sheet: Fig3A_zstat_sagittal4
0	0	0	0	0	0	0	0	0	0	0	0	0	0	0	0	0	0	0	0	0	0	0	0	0	0	0	0	0	0	0	0	0	0	0	0	0	0	0	0	0	0	0	0	0	0	0	0	0	0
0	0	0	0	0	0	0	0	0	0	0	0	0	0	0	0	0	0	0	0	0	0	0	0	0	0	0	0	0	0	0	0	0	0	0	0	0	0	0	0	0	0	0	0	0	0	0	0	0	0
0	0	0	0	0	0	0	0	0	0	0	0	0	0	0	0	0	0	0	0	0	0	0	0	0	0	0	0	0	0	0	0	0	0	0	0	0	0	0	0	0	0	0	0	0	0	0	0	0	0
0	0	0	0	0	0	0	0	0	0	0	0	0	0	0	0	0	0	0	0	0	0	0	0	0	0	0	0	0	0	0	0	0	0	0	0	0	0	0	0	0	0	0	0	0	0	0	0	0	0
0	0	0	0	0	0	0	0	0	0	0	0	0	0	0	0	0	0	0	0	0	0	0	0	0	0	0	0	0	0	0	0	0	0	0	0	0	0	0	0	0	0	0	0	0	0	0	0	0	0
0	0	0	0	0	0	0	0	0	0	0	0	0	0	0	0	0	0	0	0	0	0	0	0	0	0	0	0	0	0	0	0	0	0	0	0	0	0	0	0	0	0	0	0	0	0	0	0	0	0
0	0	0	0	0	0	0	0	0	0	0	0	0	0	0	0	0	0	0	0	0	0	0	0	0	0	0	0	0	0	0	0	0	0	0	0	0	0	0	0	0	0	0	0	0	0	0	0	0	0
0	0	0	0	0	0	0	0	0	0	0	0	0	0	0	0	0	0	0	0	0	0	0	0	0	0	0	0	0	0	0	0	0	0	0	0	0	0	0	0	0	0	0	0	0	0	0	0	0	0
0	0	0	0	0	0	0	0	0	0	0	0	0	0	0	0	0	0	0	0	0	0	0	0	0	0	0	0	0	0	0	0	0	0	0	0	0	0	0	0	0	0	0	0	0	0	0	0	0	0
0	0	0	0	0	0	0	0	0	0	0	0	0	0	0	0	0	0	0	0	0	0	0	0	0	0	0	0	0	0	0	0	0	0	0	0	0	0	0	0	0	0	0	0	0	0	0	0	0	0
0	0	0	0	0	0	0	0	0	0	0	0	0	0	0	0	0	0	0	0	0	0	0	0	0	0	0	0	0	0	0	0	0	0	0	0	0	0	0	0	0	0	0	0	0	0	0	0	0	0
0	0	0	0	0	0	0	0	0	0	0	0	0	0	0	0	0	0	0	0	0	0	0	0	0	0	0	0	0	0	0	0	0	0	0	0	0	0	0	0	0	0	0	0	0	0	0	0	0	0
0	0	0	0	0	0	0	0	0	0	0	0	0	0	0	0	0	0	0	0	0	0	0	0	0	0	0	0	0	0	0	0	0.30317	-0.16733	-1.2729	-1.4909	-1.1664	-0.8356	-0.77764	-0.84861	-1.1545	0	-1.613	0	0	0	0	0	0	0
0	0	0	0	0	0	0	0	0	0	0	0	0	0	0	0	0	0	0	0	0	0	0	0	0	0	0	0	0	0.49453	0.59498	0.54449	0.37194	0.039799	-0.53994	-0.99481	-0.67004	-0.57566	-0.81331	-1.232	-1.5779	-1.8471	-2.048	-2.1011	-2.0833	-2.0253	-1.9014	0	0	0
0	0	0	0	0	0	0	0	0	0	0	0	0	0	0	0	0	0	0	0	0	0	0	0	0	0	0	0	0.50963	0.60916	1.1291	1.2567	1.1786	1.0217	0.55982	-0.049706	-0.38835	-0.72103	-1.0909	-1.4578	-1.7268	-1.9101	-2.0498	-2.0386	-2.0485	-2.1137	-2.0821	-1.9688	-1.823	0
0	0	0	0	0	0	0	0	0	0	0	0	0	0	0	0	0	0	0	0	0	0	0	0	0	0	0.98395	0.86365	0.72145	1.1951	2.0975	2.4765	2.5185	2.2469	1.4603	0.46735	-0.33365	-0.90254	-1.1898	-1.325	-1.4323	-1.585	-1.6503	-1.5805	-1.4381	-1.3336	-1.2696	-1.2288	-1.4064	-1.6439
0	0	0	0	0	0	0	0	0	0	0	0	0	0	0	0	0	0	0	0	0	0	0	-0.18716	0.14271	0.51193	1.022	1.1053	1.1823	1.7893	2.6804	3.1001	3.1311	2.6071	1.702	0.62569	-0.37607	-0.98086	-1.1331	-1.0932	-1.0915	-1.1713	-1.2313	-1.0735	-0.75962	-0.4805	-0.40127	-0.43229	-0.64915	-1.0502
0	0	0	0	0	0	0	0	0	0	0	0	0	0	0	0	0.15612	0.23989	0.63157	1.1054	1.2136	0.80334	-0.052267	-0.29421	-0.029912	0.61506	1.1393	1.5484	1.6972	2.1581	2.7376	2.924	2.7345	2.2123	1.3945	0.39814	-0.5293	-1.0652	-1.1547	-1.0526	-0.9445	-0.93047	-0.9367	-0.71004	-0.31433	0.13267	0.33832	0.32489	0.076081	-0.36656
0	0	0	0	0	0	0	0	0	0	0	0	0	0	0	0.2284	-0.35199	-0.32547	0.083761	0.60304	0.90745	0.57839	-0.079991	-0.20355	0.23829	0.84674	1.2515	1.8598	1.8784	2.2111	2.51	2.3938	2.0488	1.587	0.86645	-0.010224	-0.7648	-1.1488	-1.1908	-1.0642	-0.88643	-0.80956	-0.76013	-0.55699	-0.17104	0.30446	0.58453	0.56477	0.32538	-0.027644
0	0	0	0	0	0	0	0	0	0	0	0	0	0	0	-0.038613	-0.62883	-0.56169	-0.34437	-0.021897	0.34029	0.36138	0.057718	0.22002	0.68579	1.0391	1.4262	2.1633	2.1265	2.2323	2.2966	2.047	1.6061	1.1229	0.37532	-0.4169	-0.96651	-1.2562	-1.2806	-1.1671	-0.96405	-0.79567	-0.66735	-0.52401	-0.24059	0.096621	0.31437	0.29316	0.055578	-0.26884
0	0	0	0	0	0	0	0	0	0	0	0	0	0	0	-0.3691	-0.66872	-0.51427	-0.47931	-0.5168	-0.28947	0.019738	0.088695	0.21805	0.55198	0.84866	1.4567	2.4699	2.3465	2.3663	2.2667	1.9268	1.3814	0.78289	0.023451	-0.63455	-1.0506	-1.3387	-1.4385	-1.4289	-1.3001	-1.0952	-0.92915	-0.79653	-0.59021	-0.40609	-0.26003	-0.26008	-0.47634	-0.69568
0	0	0	0	0	0	0	0	0	0	0	0	0	0	0	-0.35967	-0.40796	-0.29012	-0.47181	-0.7343	-0.72527	-0.4861	-0.31552	-0.31752	-0.10629	0.20418	1.0035	1.9505	2.1379	2.285	2.2079	1.8838	1.3249	0.65336	-0.016351	-0.4879	-0.81151	-1.1783	-1.4769	-1.6447	-1.6055	-1.4351	-1.3043	-1.2705	-1.1736	-1.0123	-0.84433	-0.82539	-0.98898	-1.1549
0	0	0	0	0	0	0	0	0	0	0	0	0	0	0	-0.022557	-0.14238	-0.20592	-0.45292	-0.68693	-0.76261	-0.78218	-0.89538	-0.92473	-0.61992	-0.21368	0.3332	1.1332	1.5683	1.967	2.0512	1.8555	1.3902	0.81545	0.36953	0.1248	-0.15623	-0.66746	-1.2325	-1.5661	-1.6479	-1.6188	-1.6544	-1.7793	-1.8732	-1.7133	-1.4183	-1.3026	-1.415	-1.5449
0	0	0	0	0	0	0	0	0	0	0	0	0	0	0	0.28352	0.1307	-0.015309	-0.26761	-0.45022	-0.51286	-0.65911	-0.92485	-0.87537	-0.45652	-0.00021181	0.34253	0.82969	1.1941	1.5315	1.8155	1.8102	1.5405	1.1025	0.82229	0.7094	0.44474	-0.16077	-0.926	-1.3875	-1.6333	-1.7993	-2.0158	-2.2792	-2.4744	-2.3251	-1.9569	-1.7285	-1.7217	-1.8313
0	0	0	0	0	0	0	0	0	0	0	0	0	0	0	0.56221	0.4385	0.34117	0.13615	0.017008	-0.032281	-0.16448	-0.38728	-0.42181	-0.20194	0.30448	0.7927	1.0037	1.0839	1.2128	1.5428	1.7505	1.7135	1.4062	1.1291	1.0079	0.73537	0.10219	-0.69194	-1.2196	-1.5759	-1.8861	-2.1927	-2.4908	-2.6242	-2.5362	-2.2922	-2.0667	-1.9894	-2.0501
0	0	0	0	0	0	0	0	0	0	0	0	0	0	0	1.0897	1.0189	1.0283	0.82707	0.70904	0.6543	0.55766	0.29827	0.051474	0.016528	0.40378	1.0367	1.2699	1.0346	1.0237	1.3712	1.7363	1.8637	1.6614	1.3224	1.1491	0.9252	0.33331	-0.45495	-1.0457	-1.4727	-1.8065	-2.0603	-2.261	-2.4228	-2.4661	-2.4097	-2.2567	-2.1367	-2.1386
0	0	0	0	0	0	0	0	0	0	0	0	0	0	0	1.61	1.5359	1.5752	1.4853	1.473	1.4586	1.2592	0.80996	0.48222	0.43668	0.6736	1.1548	1.3366	1.034	1.0026	1.3999	1.871	1.9605	1.6481	1.2722	1.1917	1.1051	0.56821	-0.31713	-0.98446	-1.406	-1.6892	-1.8911	-2.0655	-2.2513	-2.4106	-2.4128	-2.2307	-1.9992	-1.9555
0	0	0	0	0	0	0	0	0	0	0	0	0	0	1.7492	1.9609	1.9189	1.8979	1.8518	1.9216	1.9178	1.6129	1.058	0.74667	0.78966	1.0739	1.3863	1.3193	1.0137	0.96015	1.3383	1.7398	1.6123	1.1687	1.034	1.2151	1.2416	0.70152	-0.2604	-1.0156	-1.4453	-1.6971	-1.8992	-2.0776	-2.1919	-2.3174	-2.2688	-2.0623	-1.8636	-1.8258
0	0	0	0	0	0	0	0	0	0	0	0	0	0	1.838	2.4429	2.4423	2.2378	1.9383	1.8247	1.7009	1.4101	1.0577	0.94307	1.0638	1.3036	1.3949	1.0688	0.71217	0.52322	0.45968	0.44964	0.446	0.4574	0.64086	0.99121	1.1359	0.56138	-0.41571	-1.1377	-1.5644	-1.8061	-2.0293	-2.1979	-2.1937	-2.1237	-2.0363	-1.9715	-1.9096	-1.7543
0	0	0	0	0	0	0	0	0	0	0	0	0	0	1.8913	2.5606	2.6836	2.2112	1.6446	1.3045	1.054	0.82668	0.83579	1.1491	1.3448	1.4298	1.3184	0.94196	0.48518	0.11553	-0.27006	-0.57574	-0.61937	-0.25886	0.17843	0.53478	0.63776	-0.011843	-0.83883	-1.4025	-1.7029	-1.9558	-2.2359	-2.3553	-2.1769	-1.8967	-1.7405	-1.7313	-1.6964	-1.4796
0	0	0	0	0	0	0	0	0	0	0	0	0	0	1.5122	2.0147	2.1684	1.8267	1.2487	0.75088	0.40806	0.26378	0.63476	1.4161	1.7214	1.673	1.5037	1.146	0.55589	0.01025	-0.46325	-0.83823	-0.97483	-0.7303	-0.2866	0.020214	-0.13985	-0.7675	-1.3369	-1.699	-1.8759	-2.0841	-2.3139	-2.2861	-1.9388	-1.4567	-1.187	-1.1357	-1.1087	-0.94281
0	0	0	0	0	0	0	0	0	0	0	0	0	0	0.93841	1.2187	1.6324	1.5063	0.98911	0.39899	0.06352	0.079932	0.67375	1.748	2.1178	1.9965	1.7562	1.3667	0.79537	0.26018	-0.079928	-0.47354	-0.89904	-1.0899	-0.92479	-0.70993	-0.92305	-1.3703	-1.6857	-1.8522	-1.9406	-2.0098	-2.0003	-1.7425	-1.2802	-0.7134	-0.39684	-0.38255	-0.41693	-0.4373
0	0	0	0	0	0	0	0	0	0	0	0	0	0	0.44608	0.55362	1.102	1.2668	0.90655	0.47265	0.38724	0.61102	1.2183	2.0465	2.2146	2.1399	1.7434	1.3269	0.94274	0.70674	0.67317	0.24336	-0.53151	-1.1861	-1.5611	-1.6242	-1.6673	-1.7645	-1.7814	-1.7654	-1.7321	-1.5905	-1.3321	-0.91583	-0.36632	0.18224	0.43265	0.39695	0.26888	0.035874
0	0	0	0	0	0	0	0	0	0	0	0	0	0	0.059774	0.012383	0.4904	0.8364	0.83743	0.83156	1.1489	1.4861	1.8379	2.0605	2.0391	1.923	1.5268	1.186	0.97634	0.99917	1.0034	0.70217	0.036632	-0.67088	-1.3095	-1.7066	-1.8838	-1.7962	-1.4917	-1.271	-1.1207	-0.88873	-0.54402	-0.061308	0.43992	0.87833	1.1111	1.1085	0.88347	0.50744
0	0	0	0	0	0	0	0	0	0	0	0	0	0	0.026703	-0.15277	0.098017	0.52022	0.74767	0.91301	1.2784	1.5555	1.7003	1.6676	1.5185	1.3341	1.1568	0.91377	0.73796	0.81623	0.81086	0.71593	0.40183	-0.025043	-0.46308	-0.90414	-1.173	-1.2178	-0.87381	-0.48167	-0.23425	0.053859	0.40819	0.77107	1.0857	1.3562	1.5898	1.5933	1.3001	0.97196
0	0	0	0	0	0	0	0	0	0	0	0	0	0	0	0.086852	0.12457	0.503	0.65006	0.69274	0.81916	0.94238	1.0502	1.0744	0.90649	0.66615	0.60005	0.55439	0.43017	0.53014	0.56277	0.57706	0.52846	0.42515	0.2038	-0.096925	-0.31052	-0.43073	-0.16577	0.3494	0.74184	1.1477	1.5027	1.6663	1.7901	1.9599	2.0804	1.931	1.6432	1.4002
0	0	0	0	0	0	0	0	0	0	0	0	0	0	0	0.72179	0.59907	0.71858	0.58359	0.40825	0.37637	0.48482	0.74723	1.0012	0.8467	0.50049	0.45027	0.4864	0.44448	0.58248	0.65529	0.65756	0.71826	0.72938	0.6042	0.36881	0.072708	-0.098579	0.38356	0.99278	1.5947	2.1987	2.529	2.5634	2.5665	2.6901	2.6745	2.3943	2.011	1.731
0	0	0	0	0	0	0	0	0	0	0	0	0	0	0	1.5289	1.2213	0.95043	0.42985	0.11979	0.15833	0.38684	0.73184	1.1622	1.0209	0.61826	0.49214	0.50038	0.59834	0.87948	1.1012	1.0886	1.0897	1.1151	0.85894	0.38058	-0.083884	-0.15777	0.49884	1.2454	2.1702	2.9003	3.1873	3.1734	3.064	3.073	3.0002	2.7047	2.31	1.9988
0	0	0	0	0	0	0	0	0	0	0	0	0	0	0	1.8217	1.3737	0.738	-0.061852	-0.40224	-0.1379	0.24575	0.50289	0.9009	0.86775	0.54949	0.39411	0.38263	0.57333	0.9676	1.3437	1.458	1.5171	1.6076	1.1835	0.23145	-0.44637	-0.33004	0.27538	1.0608	2.0764	2.876	3.2247	3.3617	3.237	3.1384	2.996	2.7373	2.4328	2.1594
0	0	0	0	0	0	0	0	0	0	0	0	0	0	0	1.1821	0.57714	-0.45661	-1.4954	-1.8012	-1.0586	-0.37484	-0.09373	0.32284	0.51655	0.35944	0.21674	0.16493	0.31158	0.68017	1.1591	1.4565	1.689	1.8383	1.3391	0.15601	-0.50984	-0.31945	0.0972	0.62745	1.4202	2.1396	2.5337	2.8638	2.9297	2.8464	2.7153	2.6396	2.5158	2.2178
0	0	0	0	0	0	0	0	0	0	0	0	0	0	0	-0.10661	-0.73203	-1.5178	-2.2453	-2.5035	-2.0284	-1.4219	-0.8996	-0.31999	0.1239	0.12202	-0.019048	-0.16406	-0.16061	0.081166	0.55416	1.0229	1.2909	1.3598	0.91397	0.1338	-0.21074	-0.027274	0.17545	0.414	0.88589	1.4116	1.7286	1.8253	1.7716	1.6862	1.5814	1.7691	1.9718	1.8926
0	0	0	0	0	0	0	0	0	0	0	0	0	0	0	-1.0532	-1.3616	-1.7761	-2.2969	-2.6464	-2.3109	-1.7548	-1.104	-0.58132	-0.30468	-0.23661	-0.41897	-0.71776	-0.87297	-0.73501	-0.22417	0.30997	0.69801	0.71044	0.42126	0.13209	0.21704	0.3462	0.35375	0.35506	0.51959	0.84939	1.0278	1.0472	0.83783	0.47425	0.26466	0.47289	0.89418	1.2081
0	0	0	0	0	0	0	0	0	0	0	0	0	0	0	-1.3732	-1.3608	-1.3771	-1.6326	-2.2021	-2.2224	-1.5791	-0.88645	-0.44184	-0.40982	-0.57055	-0.92223	-1.2519	-1.3315	-1.2024	-0.65056	0.0014147	0.43846	0.40714	0.18624	0.19938	0.55198	0.63116	0.54031	0.30456	0.20636	0.39103	0.5098	0.47044	0.31653	-0.042122	-0.3215	-0.20969	0.13452	0.57471
0	0	0	0	0	0	0	0	0	0	0	0	0	0	0	-1.2137	-1.2512	-1.0889	-1.0679	-1.4412	-1.5356	-1.0354	-0.3712	-0.095569	-0.26558	-0.60856	-1.0461	-1.306	-1.3438	-1.2977	-0.98292	-0.2	0.34486	0.31696	0.033905	0.046872	0.52154	0.87699	0.91025	0.57305	0.18871	0.087116	0.2106	0.22852	0.18065	0.0029084	-0.35351	-0.4692	-0.30859	0.092143
0	0	0	0	0	0	0	0	0	0	0	0	0	0	0	-0.84232	-1.187	-1.3358	-1.3919	-1.4755	-1.2459	-0.51139	0.20108	0.38254	0.024252	-0.49467	-0.89316	-0.97227	-0.93561	-1.0967	-1.0344	-0.35553	0.36698	0.48103	0.17059	0.0034779	0.32503	0.94124	1.1927	1.1654	0.78634	0.56147	0.72546	0.78986	0.68992	0.46243	-0.079409	-0.49071	-0.52488	-0.21402
0	0	0	0	0	0	0	0	0	0	0	0	0	0	0	-0.30999	-1.1653	-1.7306	-2.0838	-2.0457	-1.6978	-0.83222	0.13822	0.50351	0.098828	-0.61013	-0.875	-0.67504	-0.67667	-0.86534	-0.73624	-0.13992	0.43324	0.59145	0.27395	-0.17643	-0.17401	0.30725	0.88478	1.2857	1.4909	1.6714	1.7555	1.6554	1.4715	1.0428	0.26412	-0.33109	-0.51288	-0.36472
0	0	0	0	0	0	0	0	0	0	0	0	0	0	0	-0.038843	-1.163	-1.9105	-2.4336	-2.6195	-2.4243	-1.5969	-0.55463	-0.12087	-0.43707	-1.0671	-1.2542	-0.91894	-0.74858	-0.83331	-0.66124	-0.26946	0.077038	0.32553	0.081308	-0.60009	-0.86589	-0.59995	-0.062733	0.73427	1.4819	2.0483	2.1137	1.8871	1.6175	1.1097	0.41137	-0.11024	-0.41408	-0.46893
0	0	0	0	0	0	0	0	0	0	0	0	0	0	0	-0.27485	-1.1946	-1.8118	-2.3048	-2.6726	-2.7172	-2.1171	-1.2313	-0.80488	-0.95938	-1.3247	-1.3945	-1.1458	-0.90428	-0.89166	-0.79046	-0.58987	-0.30077	-0.045241	-0.3521	-1.0894	-1.5089	-1.4569	-0.95187	0.0009173	1.0273	1.899	1.9285	1.5748	1.2037	0.84497	0.53268	0.11798	-0.32752	-0.53504
0	0	0	0	0	0	0	0	0	0	0	0	0	0	0	-0.68187	-1.2505	-1.6125	-1.9433	-2.2905	-2.4737	-2.2711	-1.724	-1.2168	-1.1155	-1.161	-0.99128	-0.75869	-0.71622	-0.92161	-1.0294	-0.85218	-0.48116	-0.24004	-0.61931	-1.2731	-1.7902	-1.9959	-1.618	-0.62299	0.53697	1.4948	1.6932	1.4678	1.1221	0.98661	0.98432	0.54551	-0.35275	-0.63236
0	0	0	0	0	0	0	0	0	0	0	0	0	0	0	-0.7163	-1.0624	-1.2913	-1.5278	-1.7827	-2.0015	-2.0824	-1.8596	-1.4441	-1.1476	-0.95824	-0.62685	-0.32599	-0.49061	-0.95764	-1.3167	-1.1256	-0.66026	-0.39818	-0.67082	-1.189	-1.7251	-2.0886	-1.8936	-1.0959	-0.19042	0.69437	1.4538	1.6811	1.4602	1.3147	1.4353	0.93424	-0.2649	-0.70092
0	0	0	0	0	0	0	0	0	0	0	0	0	0	0	-0.33954	-0.65177	-0.85649	-1.1	-1.3407	-1.6319	-1.8312	-1.7224	-1.4753	-1.2823	-1.1317	-0.87233	-0.48727	-0.46204	-0.84762	-1.3197	-1.3145	-0.91783	-0.54676	-0.63422	-1.0042	-1.5375	-2.0469	-2.1397	-1.8376	-1.2094	-0.28072	0.70825	1.4031	1.5009	1.1218	1.1512	0.92189	-0.10384	-0.6798
0	0	0	0	0	0	0	0	0	0	0	0	0	0	0	-0.12778	-0.55353	-0.74998	-0.91123	-1.1389	-1.5111	-1.7822	-1.7397	-1.5491	-1.535	-1.6164	-1.4542	-0.88682	-0.51324	-0.54834	-0.8991	-1.1994	-0.98469	-0.57507	-0.55569	-0.8487	-1.4043	-2.1475	-2.5858	-2.6309	-2.1618	-1.2178	-0.077054	0.7745	0.97737	0.5197	0.29904	0.28536	-0.28956	-0.83477
0	0	0	0	0	0	0	0	0	0	0	0	0	0	0	-0.40691	-0.86412	-1.0882	-1.0995	-1.1728	-1.5331	-1.8436	-1.847	-1.6959	-1.7825	-2.02	-1.8016	-1.0468	-0.42128	-0.19564	-0.29737	-0.5301	-0.52884	-0.46104	-0.61183	-0.95964	-1.442	-2.2622	-3.019	-3.0912	-2.5995	-1.7363	-0.72272	0.13143	0.52062	-0.083654	-0.67709	-0.57357	-0.79707	-1.2072
0	0	0	0	0	0	0	0	0	0	0	0	0	0	0	-1.0771	-1.3601	-1.6462	-1.4042	-1.1924	-1.4058	-1.6762	-1.7084	-1.6541	-1.7587	-2.0128	-1.7625	-1.032	-0.40261	-0.070396	0.11989	0.26026	0.20115	-0.109	-0.61378	-1.1117	-1.5816	-2.3045	-3.0494	-3.0818	-2.5509	-1.8211	-1.0384	-0.40009	-0.17371	-0.68662	-1.1506	-1.0102	-1.15	-1.4777
0	0	0	0	0	0	0	0	0	0	0	0	0	0	0	-1.3727	-1.8433	-1.9253	-1.7047	-1.3301	-1.1787	-1.3497	-1.3964	-1.2954	-1.3589	-1.5479	-1.5388	-1.3147	-0.85593	-0.40401	0.04017	0.46266	0.56702	0.23324	-0.38822	-1.0833	-1.6749	-2.3563	-2.9116	-2.7757	-2.2621	-1.6913	-1.1506	-0.72553	-0.66172	-1.1069	-1.5577	-1.2905	-1.2325	-1.4854
0	0	0	0	0	0	0	0	0	0	0	0	0	0	0	-1.5415	-1.775	-1.7823	-1.5355	-1.2434	-0.97854	-1.0345	-1.0042	-0.89068	-0.8665	-0.87981	-1.1722	-1.5624	-1.474	-0.76543	-0.1518	0.28655	0.50767	0.41619	0.014548	-0.72594	-1.6214	-2.3773	-2.6556	-2.4184	-1.9821	-1.5534	-1.163	-0.84821	-0.82311	-1.1426	-1.6873	-1.2566	-1.0888	-1.2681
0	0	0	0	0	0	0	0	0	0	0	0	0	0	0	0	-1.7414	-1.6596	-1.3737	-1.107	-0.77939	-0.78161	-0.80951	-0.80119	-0.68521	-0.6207	-1.1207	-1.6019	-1.3964	-0.82657	-0.21246	0.10712	0.2819	0.43308	0.33347	-0.35821	-1.425	-2.1303	-2.2975	-2.1519	-1.8413	-1.4506	-1.0532	-0.74545	-0.74298	-0.9492	-1.3104	-0.91182	-0.86113	-1.0747
0	0	0	0	0	0	0	0	0	0	0	0	0	0	0	0	-1.7983	-1.6431	-1.2227	-0.86994	-0.67759	-0.94056	-1.1268	-1.0909	-0.93008	-0.93756	-1.3857	-1.513	-1.0771	-0.64566	-0.27708	-0.12934	0.06884	0.4676	0.50436	-0.21998	-1.3192	-1.9152	-2.0452	-2.0101	-1.7604	-1.2694	-0.81646	-0.51168	-0.46398	-0.6341	-0.73885	-0.44202	-0.43893	-0.77026
0	0	0	0	0	0	0	0	0	0	0	0	0	0	0	0	0	-0.77274	-0.14553	0.059376	-0.23914	-0.6899	-1.0326	-1.1937	-1.0578	-1.1547	-1.4882	-1.3166	-0.75462	-0.31923	-0.17083	-0.15414	0.13798	0.64379	0.65911	-0.15834	-1.2817	-1.9094	-2.033	-1.9997	-1.6841	-1.1026	-0.69482	-0.34505	-0.20692	-0.14153	0.11448	0.26639	0.21863	-0.22745
0	0	0	0	0	0	0	0	0	0	0	0	0	0	0	0	0	0	0.41391	0.4839	0.30417	-0.04664	-0.41292	-0.82413	-0.88971	-1.0329	-1.1966	-0.97413	-0.42474	0.036521	0.15506	0.2273	0.54528	0.95737	0.90186	0.0099838	-1.1974	-1.9026	-2.0662	-2.0329	-1.6657	-1.0443	-0.61819	-0.26628	-0.052472	0.34251	0.85852	0.92871	0.67797	0.27221
0	0	0	0	0	0	0	0	0	0	0	0	0	0	0	0	0	0	0	0	0.64872	0.39719	-0.12624	-0.6043	-0.80311	-0.92665	-0.99069	-0.72559	0.010877	0.46436	0.49957	0.60544	0.88428	1.1455	1.0046	0.279	-0.82563	-1.513	-1.7195	-1.731	-1.4116	-0.86533	-0.40995	-0.11013	0.10162	0.59153	1.1552	1.1519	0.80113	0.49008
0	0	0	0	0	0	0	0	0	0	0	0	0	0	0	0	0	0	0	0	0	0	0	-0.97054	-1.4114	-1.2119	-0.68182	-0.15858	0.53011	1.0422	1.0664	1.1699	1.1938	1.2576	1.132	0.62047	-0.097	-0.72548	-1.0195	-1.0836	-0.86115	-0.53624	-0.24682	-0.064218	0.069259	0.39953	0.87685	0.89811	0.72845	0.65843
0	0	0	0	0	0	0	0	0	0	0	0	0	0	0	0	0	0	0	0	0	0	0	0	0	-0.97622	-0.0092146	0.62463	1.3695	1.7741	1.8728	2.0147	1.7374	1.5119	1.4198	1.1385	0.56108	0.042226	-0.33291	-0.51167	-0.4616	-0.36002	-0.40178	-0.55143	-0.62995	-0.30238	0.20048	0.46925	0.63883	0.88147
0	0	0	0	0	0	0	0	0	0	0	0	0	0	0	0	0	0	0	0	0	0	0	0	0	-0.70439	-0.039274	1.1785	0	2.4968	2.599	2.7011	2.375	1.9629	1.839	1.4933	1.0199	0.49357	-0.055934	-0.36784	-0.48243	-0.59462	-0.99388	-1.7305	-1.7158	-1.0723	-0.20426	0.49826	0.91314	1.2047
0	0	0	0	0	0	0	0	0	0	0	0	0	0	0	0	0	0	0	0	0	0	0	0	0	-0.86842	-0.062335	1.2629	0	2.9515	2.9468	2.9143	2.8032	2.6114	2.3706	2.0607	1.5888	0.8707	-0.012248	-0.57937	-0.89931	-1.1378	-1.775	-2.5007	-2.2813	-1.4459	-0.25242	0.69728	1.3389	1.5479
0	0	0	0	0	0	0	0	0	0	0	0	0	0	0	0	0	0	0	0	0	0	0	0	0	0	-0.52396	0	0	3.0708	3.1262	3.2748	3.3096	3.2174	3.0404	2.7706	2.2386	1.2895	0.074673	-0.94664	-1.4684	-1.6143	-1.9975	-2.4825	-2.0521	-1.2221	-0.219	0.73626	1.4252	1.5046
0	0	0	0	0	0	0	0	0	0	0	0	0	0	0	0	0	0	0	0	0	0	0	0	0	0	-1.0445	0	0	2.858	3.2982	3.8991	4.1416	4.0849	3.9188	3.5513	2.869	1.7301	0.13211	-1.1796	-1.8502	-1.8991	-1.7629	-1.9691	-1.609	-0.9862	-0.32763	0.63143	1.0967	0.97583
0	0	0	0	0	0	0	0	0	0	0	0	0	0	0	0	0	0	0	0	0	0	0	0	0	0	-0.72795	0.64977	1.7864	2.6874	3.5916	4.4002	4.7232	4.8531	4.7766	4.3083	3.4627	2.2762	0.49004	-1.1069	-1.9372	-1.6551	-1.1264	-1.2329	-1.2986	-0.85443	-0.29222	0.61277	0.76318	0.65626
0	0	0	0	0	0	0	0	0	0	0	0	0	0	0	0	0	0	0	0	0	0	0	0	0	0	0	1.1865	1.9877	2.9091	3.757	4.4728	4.8951	5.1746	5.2583	4.8147	3.9266	2.6945	1.0115	-0.67523	-1.593	-1.1976	-0.64423	-0.61324	-0.86886	-0.83243	-0.2038	0.55563	0.60989	0.59137
0	0	0	0	0	0	0	0	0	0	0	0	0	0	0	0	0	0	0	0	0	0	0	0	0	0	0.8211	2.0441	2.7921	3.3588	3.8513	4.3997	4.8371	5.1515	5.2604	4.8964	4.0629	2.8578	1.4783	-0.06983	-1.0683	-1.0936	-0.65683	-0.33198	-0.4448	-0.45808	0.054819	0.69371	0.57912	0.5869
0	0	0	0	0	0	0	0	0	0	0	0	0	0	0	0	0	0	0	0	0	0	0	0	0	0	0	0	3.4394	3.6812	3.8856	4.1791	4.5165	4.8559	5.0119	4.7332	3.9042	2.7268	1.6398	0.40617	-0.86564	-1.3985	-1.0074	-0.41548	-0.15759	0.027117	0.43994	0.91263	0.82883	0.80842
0	0	0	0	0	0	0	0	0	0	0	0	0	0	0	0	0	0	0	0	0	0	0	0	0	0	0	0	3.229	3.5942	3.7129	3.8026	3.9604	4.3134	4.6365	4.5317	3.7532	2.6322	1.5931	0.38401	-0.96784	-1.4819	-1.1576	-0.44261	0.097608	0.24034	0.68164	1.1809	1.3581	1.2789
0	0	0	0	0	0	0	0	0	0	0	0	0	0	0	0	0	0	0	0	0	0	0	0	0	0	1.9118	2.5184	2.6806	3.0511	3.2716	3.3339	3.3605	3.6795	4.1579	3.8779	3.1485	2.2262	1.2542	0.030802	-1.0348	-1.3903	-1.0227	-0.060468	0.34845	0.26148	0.55772	1.2743	1.7373	1.6565
0	0	0	0	0	0	0	0	0	0	0	0	0	0	0	0	0	0	0	0	0	0	0	0	0	0	1.6081	1.9662	2.0248	2.2514	2.6471	2.9131	2.9333	3.1223	3.1227	2.8876	2.3881	1.7517	0.96834	-0.04565	-0.63372	-0.71813	-0.25293	0.62642	0.90894	0.43391	0.5239	1.1391	1.6129	1.5734
0	0	0	0	0	0	0	0	0	0	0	0	0	0	0	0	0	0	0	0	0	0	0	0	0	1.1978	1.3439	1.6091	1.8568	2.2118	2.6174	2.7583	2.7248	2.5412	2.3681	2.133	1.7368	1.2781	0.75357	0.11568	-0.14533	-0.016537	0.70966	1.664	1.3135	0.94137	0.83871	1.0712	1.1945	1.0785
0	0	0	0	0	0	0	0	0	0	0	0	0	0	0	0	0	0	0	0	0	0	0	0.23531	0.74777	1.1968	1.4003	1.8437	2.2811	2.8895	3.3299	3.3025	3.0654	2.6051	2.1296	1.5928	1.1099	0.78587	0.47588	0.1489	0.19148	0.72594	1.678	2.0161	1.7729	1.4598	1.226	1.0799	0.76041	0.40213
0	0	0	0	0	0	0	0	0	0	0	0	0	0	0	0	0	0	0	0	0	0	0	0.34414	0.97537	1.5063	1.8378	2.2004	2.7958	3.5747	4.0572	4.0546	3.7735	3.1789	2.3847	1.3771	0.59705	0.23124	0.097047	0.085556	0.64282	1.6867	2.0817	2.0918	2.0566	1.7551	1.3304	0.87209	0.22105	-0.40434
0	0	0	0	0	0	0	0	0	0	0	0	0	0	0	0	0	0	0	0	0	0	0.15532	0.58394	1.2565	1.8274	2.0912	2.1548	2.8091	3.8158	4.3897	4.4393	4.117	3.5651	2.9429	1.6746	0.58844	0.10782	0.20837	0.5508	1.5296	2.3805	2.2748	2.115	2.0863	1.7138	1.0623	0.32701	-0.43066	-1.0915
0	0	0	0	0	0	0	0	0	0	0	0	0	0	0	0	0	0	0	0	0	0	0.74896	1.2417	1.7456	1.955	2.1298	2.217	3.0624	4.2132	4.8034	4.6813	4.1555	3.503	3.0613	2.4729	1.6194	1.2299	1.3158	1.7863	2.7351	2.9385	2.5411	2.1207	1.873	1.4079	0.66795	-0.16357	-0.9354	-1.5879
0	0	0	0	0	0	0	0	0	0	0	0	0	0	0	0	0	0	0	0	0	0	0.97185	1.4455	1.749	1.9625	2.2615	2.5438	3.426	4.4209	4.7623	4.4715	3.9124	3.3247	2.9859	2.9255	2.7954	2.6487	2.6825	3.0953	3.7085	3.373	2.7267	2.1094	1.6318	1.1119	0.44119	-0.40381	-1.2664	-1.9919
0	0	0	0	0	0	0	0	0	0	0	0	0	0	0	0	0	0	0	0	0	0	0	0.8602	1.4388	2.0174	2.4892	2.9809	3.6749	4.2462	4.2835	4.0106	3.5718	3.1527	3.017	3.0984	3.3795	3.5894	3.6408	3.7548	3.9147	3.5478	2.8439	2.0816	1.4584	0.90038	0.2562	-0.53717	-1.423	-2.1963
0	0	0	0	0	0	0	0	0	0	0	0	0	0	0	0	0	0	0	0	0	0	-0.14399	0.28378	1.0077	1.7841	2.5559	3.2256	3.7927	4.0556	3.9751	3.83	3.5462	3.1696	3.0457	3.2043	3.5987	3.9559	4.0107	3.8043	3.8043	3.6124	2.9535	2.161	1.379	0.61432	-0.066316	-0.62135	-1.2816	-1.935
0	0	0	0	0	0	0	0	0	0	0	0	0	0	0	0	0	0	0	0	0	0	-0.05654	0.15859	0.72449	1.485	2.5128	3.3239	3.8334	4.0713	4.0534	3.9811	3.7982	3.4083	3.112	3.1463	3.4922	3.896	3.9727	3.5351	3.3102	3.2411	2.7221	2.0894	1.2671	0.33147	-0.32164	-0.59968	-0.93847	-1.4291
0	0	0	0	0	0	0	0	0	0	0	0	0	0	0	0	0	0	0	0	0	0	0.051914	0.0030842	0.38944	1.1726	2.3238	3.2534	3.7965	4.1076	4.1947	4.1276	3.9728	3.6582	3.3344	3.2028	3.3877	3.6994	3.7711	3.1631	2.6636	2.5009	2.2063	1.7992	1.1589	0.36869	-0.19071	-0.3797	-0.51401	-0.78444
0	0	0	0	0	0	0	0	0	0	0	0	0	0	0	0	0	0	0	0	0	0	-0.44892	-0.64673	-0.40626	0.5379	1.905	3.0448	3.6645	3.9377	4.0612	4.064	3.9992	3.8365	3.6152	3.4529	3.4147	3.4895	3.4149	2.726	2.0726	1.7329	1.4888	1.2893	1.0225	0.62315	0.23741	0.057495	0.016647	-0.051628
0	0	0	0	0	0	0	0	0	0	0	0	0	0	0	0	0	0	0	0	0	0	0	-1.4463	-1.1227	-0.024103	1.4977	2.8034	3.5026	3.6778	3.6675	3.6676	3.7324	3.8041	3.7887	3.675	3.53	3.3822	3.0762	2.3	1.6153	1.1637	0.8803	0.74786	0.7392	0.67969	0.54476	0.4953	0.48526	0.44847
0	0	0	0	0	0	0	0	0	0	0	0	0	0	0	0	0	0	0	0	0	0	-1.5031	-1.8733	-1.4037	-0.16326	1.3176	2.6223	3.3133	3.4327	3.3163	3.2767	3.4133	3.6391	3.8311	3.8472	3.6671	3.4164	3.0176	2.2035	1.3966	0.9538	0.64296	0.46942	0.54253	0.64442	0.71808	0.84992	0.89276	0.78735
0	0	0	0	0	0	0	0	0	0	0	0	0	0	0	0	0	0	0	0	0	0	0	-1.6491	-1.3249	-0.16778	1.1636	2.3076	3.0035	3.2417	3.2032	3.2112	3.3665	3.6035	3.7953	3.8211	3.646	3.3841	3.0412	2.364	1.5937	1.1447	0.83893	0.66872	0.75462	0.88747	1.0014	1.1225	1.1561	1.0268
0	0	0	0	0	0	0	0	0	0	0	0	0	0	0	0	0	0	0	0	0	0	0	0	-0.98721	-0.099616	0.92119	1.8471	2.549	3.003	3.1576	3.2363	3.4081	3.6035	3.6702	3.5919	3.417	3.2016	2.9218	2.4128	1.9088	1.593	1.424	1.3974	1.5613	1.5608	1.4146	1.287	1.2095	1.0667
0	0	0	0	0	0	0	0	0	0	0	0	0	0	0	0	0	0	0	0	0	0	0	0	-0.51981	-0.16527	0.74577	1.4851	2.0503	2.6022	2.9669	3.153	3.3652	3.5523	3.5912	3.4663	3.2603	3.0426	2.7433	2.3391	2.0928	2.0095	2.038	2.1984	2.4109	2.2697	1.8276	1.4457	1.2224	0.9502
0	0	0	0	0	0	0	0	0	0	0	0	0	0	0	0	0	0	0	0	0	0	0	0	0	-0.27969	0.57594	1.2979	1.6369	2.0371	2.5439	2.9607	3.2703	3.5197	3.6279	3.5134	3.3203	3.084	2.7751	2.4469	2.3229	2.3203	2.4267	2.6648	2.9371	2.8006	2.2055	1.6587	1.2676	0.75435
0	0	0	0	0	0	0	0	0	0	0	0	0	0	0	0	0	0	0	0	0	0	0	0	0	-0.25914	0.18692	0.91979	1.1868	1.3949	1.8694	2.4761	2.9938	3.4814	3.7195	3.5743	3.2984	3.0664	2.8422	2.6027	2.4502	2.4272	2.5876	2.8443	3.0136	2.84	2.304	1.7547	1.2237	0.45371
0	0	0	0	0	0	0	0	0	0	0	0	0	0	0	0	0	0	0	0	0	0	0	0	0	0	-0.37644	0.25509	0.49086	0.7119	1.2121	1.8907	2.5647	3.224	3.6345	3.4542	3.0332	2.8128	2.7265	2.5663	2.4291	2.4797	2.7584	2.9997	2.9256	2.6259	2.2488	1.8919	1.3844	0.53636
0	0	0	0	0	0	0	0	0	0	0	0	0	0	0	0	0	0	0	0	0	0	0	0	0	0	-0.99371	-0.54752	-0.31507	0.046202	0.69572	1.4705	2.1679	2.8841	3.3111	3.0761	2.57	2.4979	2.666	2.6499	2.579	2.6861	2.983	3.0698	2.8097	2.4635	2.2792	2.149	1.763	0.92637
0	0	0	0	0	0	0	0	0	0	0	0	0	0	0	0	0	0	0	0	0	0	0	0	0	0	0	-1.402	-1.0127	-0.60024	0.098564	0.92117	1.6974	2.4262	2.7533	2.5222	2.1147	2.2368	2.5974	2.7556	2.83	2.9504	3.0924	2.9396	2.5661	2.2576	2.2131	2.2637	1.9948	1.2367
0	0	0	0	0	0	0	0	0	0	0	0	0	0	0	0	0	0	0	0	0	0	0	0	0	0	0	0	0	-1.1197	-0.54158	0.17685	1.1733	1.9502	2.1622	1.9328	1.6781	1.9713	2.3863	2.7172	2.9953	3.1299	3.0578	2.6673	2.243	2.0191	2.0491	2.1817	2.0055	1.343
0	0	0	0	0	0	0	0	0	0	0	0	0	0	0	0	0	0	0	0	0	0	0	0	0	0	0	0	0	0	0	0	0	0	0	0	0	0	1.8549	2.3642	2.8528	3.0355	2.7897	2.3069	1.979	1.8632	1.9221	2	1.7701	1.1131
0	0	0	0	0	0	0	0	0	0	0	0	0	0	0	0	0	0	0	0	0	0	0	0	0	0	0	0	0	0	0	0	0	0	0	0	0	0	0	1.6779	2.4304	2.7062	2.4536	2.0269	1.7408	1.6522	1.7509	1.7765	1.5111	1.1757
0	0	0	0	0	0	0	0	0	0	0	0	0	0	0	0	0	0	0	0	0	0	0	0	0	0	0	0	0	0	0	0	0	0	0	0	0	0	0	0	0	0	0	0	0	0	0	0	0	0
0	0	0	0	0	0	0	0	0	0	0	0	0	0	0	0	0	0	0	0	0	0	0	0	0	0	0	0	0	0	0	0	0	0	0	0	0	0	0	0	0	0	0	0	0	0	0	0	0	0
0	0	0	0	0	0	0	0	0	0	0	0	0	0	0	0	0	0	0	0	0	0	0	0	0	0	0	0	0	0	0	0	0	0	0	0	0	0	0	0	0	0	0	0	0	0	0	0	0	0
0	0	0	0	0	0	0	0	0	0	0	0	0	0	0	0	0	0	0	0	0	0	0	0	0	0	0	0	0	0	0	0	0	0	0	0	0	0	0	0	0	0	0	0	0	0	0	0	0	0
0	0	0	0	0	0	0	0	0	0	0	0	0	0	0	0	0	0	0	0	0	0	0	0	0	0	0	0	0	0	0	0	0	0	0	0	0	0	0	0	0	0	0	0	0	0	0	0	0	0
0	0	0	0	0	0	0	0	0	0	0	0	0	0	0	0	0	0	0	0	0	0	0	0	0	0	0	0	0	0	0	0	0	0	0	0	0	0	0	0	0	0	0	0	0	0	0	0	0	0
0	0	0	0	0	0	0	0	0	0	0	0	0	0	0	0	0	0	0	0	0	0	0	0	0	0	0	0	0	0	0	0	0	0	0	0	0	0	0	0	0	0	0	0	0	0	0	0	0	0
0	0	0	0	0	0	0	0	0	0	0	0	0	0	0	0	0	0	0	0	0	0	0	0	0	0	0	0	0	0	0	0	0	0	0	0	0	0	0	0	0	0	0	0	0	0	0	0	0	0
0	0	0	0	0	0	0	0	0	0	0	0	0	0	0	0	0	0	0	0	0	0	0	0	0	0	0	0	0	0	0	0	0	0	0	0	0	0	0	0	0	0	0	0	0	0	0	0	0	0
0	0	0	0	0	0	0	0	0	0	0	0	0	0	0	0	0	0	0	0	0	0	0	0	0	0	0	0	0	0	0	0	0	0	0	0	0	0	0	0	0	0	0	0	0	0	0	0	0	0
0	0	0	0	0	0	0	0	0	0	0	0	0	0	0	0	0	0	0	0	0	0	0	0	0	0	0	0	0	0	0	0	0	0	0	0	0	0	0	0	0	0	0	0	0	0	0	0	0	0
[truncated: 41 more columns]

## Sheet: Fig3A_cope_coronal6
0	0	0	0	0	0	0	0	0	0	0	0	0	0	0	0	0	0	0	0	0	0	0	0	0	0	0	0	0	0	0	0	0	0	0	0	0	0	0	0	0	0	0	0	0	0	0	0	0	0
0	0	0	0	0	0	0	0	0	0	0	0	0	0	0	0	0	0	0	0	0	0	0	0	0	0	0	0	0	0	0	0	0	0	0	0	0	0	0	0	0	0	0	0	0	0	0	0	0	0
0	0	0	0	0	0	0	0	0	0	0	0	0	0	0	0	0	0	0	0	0	0	0	0	0	0	0	0	0	0	0	0	0	0	0	0	0	0	0	0	0	0	0	0	0	0	0	0	0	0
0	0	0	0	0	0	0	0	0	0	0	0	0	0	0	0	0	0	0	0	0	0	0	0	0	0	0	0	0	0	0	0	0	0	0	0	0	0	0	0	0	0	0	0	0	0	0	0	0	0
0	0	0	0	0	0	0	0	0	0	0	0	0	0	0	0	0	0	0	0	0	0	0	0	0	0	0	0	0	0	0	0	0	0	0	0	0	0	0	0	0	0	0	0	0	0	0	0	0	0
0	0	0	0	0	0	0	0	0	0	0	0	0	0	0	0	0	0	0	0	0	0	0	0	0	0	0	0	0	0	0	0	0	0	0	0	0	0	0	0	0	0	0	0	0	0	0	0	0	0
0	0	0	0	0	0	0	0	0	0	0	0	0	0	0	0	0	0	0	0	0	0	0	0	0	0	0	0	0	0	0	0	0	0	0	0	0	0	0	0	0	0	0	0	0	0	0	0	0	0
0	0	0	0	0	0	0	0	0	0	0	0	0	0	0	0	0	0	0	0	0	0	0	0	0	0	0	0	0	0	0	0	0	0	0	0	0	0	0	0	0	0	0	0	0	0	0	0	0	0
0	0	0	0	0	0	0	0	0	0	0	0	0	0	0	0	0	0	0	0	0	0	0	0	0	0	0	0	0	0	0	0	0	0	0	0	0	0	0	0	0	0	0	0	0	0	0	0	0	0
0	0	0	0	0	0	0	0	0	0	0	0	0	0	0	0	0	0	0	0	0	0	0	0	0	0	0	0	0	0	0	0	0	0	0	0	0	0	0	0	0	0	0	0	0	0	0	0	0	0
0	0	0	0	0	0	0	0	0	0	0	0	0	0	0	0	0	0	0	0	0	0	0	0	0	0	0	0	0	0	0	0	0	0	0	0	0	0	0	0	0	0	0	0	0	0	0	0	0	0
0	0	0	0	0	0	0	0	0	0	0	0	0	0	0	0	0	0	0	0	0	0	0	0	0	0	0	0	0	0	0	0	0	0	0	0	3.1768	0	4.5113	0	0	5.4563	5.4977	5.462	5.2634	4.391	3.6276	3.6697	0	0
0	0	0	0	0	0	0	0	0	0	0	0	0	0	0	0	0	0	0	0	0	0	0	0	0	7.327	10.066	11.331	11.42	10.002	7.564	7.1936	9.358	11.982	12.255	12.089	13.738	14.553	11.285	8.0859	6.9138	6.3522	6.3394	6.8239	7.3056	5.3674	3.4586	4.0682	5.4802	4.9575
0	0	0	0	0	0	0	0	0	0	0	0	0	0	0	0	0	0	0	0	0	1.8512	7.3911	9.1684	12.619	16.866	21.678	24.077	23.288	21.747	18.428	16.181	19.384	20.612	20.512	20.637	21.872	19.036	10.29	3.5147	3.1191	3.8095	4.1853	7.059	8.2781	4.3964	0.49784	0.82707	2.9759	3.4324
0	0	0	0	0	0	0	0	0	0	0	0	0	0	0	0	0	0	0	0	4.88	6.5621	8.1927	12.172	17.766	23.929	28.555	29.56	29.779	29.522	27.6	25.481	26.642	25.162	23.418	23.064	23.142	17.978	6.6787	-0.52706	0.42782	1.2204	1.5763	4.5612	5.4186	3.9796	2.1108	1.4417	0.21971	-0.87962
0	0	0	0	0	0	0	0	0	0	0	0	0	0	0	0	0	0	0	-2.1363	-0.59859	0.82691	5.0652	12.053	19.276	25.891	29.498	29.402	29.919	31.031	31.289	28.913	26.05	22.805	21.858	24.025	25.21	18.339	6.284	0.038941	-1.5813	-2.0383	-1.0561	2.8607	4.3822	4.7256	4.1927	1.4226	-2.7655	-5.2574
0	0	0	0	0	0	0	0	0	0	0	0	0	0	0	0	0	-3.253	-5.143	-5.2009	-3.3621	-2.108	1.333	7.6997	15.104	22.667	27.216	26.185	25.257	27.246	28.427	26.305	22.105	19.022	21.51	26.388	27.345	20.024	8.3704	0.42	-3.5677	-4.5208	-2.6397	0.78982	2.6402	3.1091	1.9927	-1.6186	-5.5382	-7.7104
0	0	0	0	0	0	0	0	0	0	0	0	0	0	0	0	-5.3252	-8.1819	-7.5614	-5.1547	-2.6574	-1.6322	-0.7528	2.0385	7.6613	15.433	20.548	20.617	18.907	20.575	22.78	22.279	18.839	18.092	22.642	27.805	26.743	18.559	8.2129	-0.23328	-5.5445	-6.456	-4.6307	-2.9617	-1.9949	-1.3057	-1.779	-4.5642	-7.6362	-9.2301
0	0	0	0	0	0	0	0	0	0	0	0	0	0	-5.8364	-12.575	-16.115	-16.596	-13.807	-9.158	-4.9736	-3.0775	-3.5573	-4.3812	-1.5502	6.0709	12.846	13.969	11.975	12.376	15.097	16.433	15.917	17.848	22.599	25.037	21.102	13.07	4.5423	-2.4448	-6.9968	-7.9909	-8.25	-7.8027	-7.3132	-7.0001	-7.0856	-7.9488	-10.73	-11.445
0	0	0	0	0	0	0	0	0	0	0	0	0	-7.0313	-15.378	-22.657	-27.237	-27.867	-24.478	-18.364	-11.49	-6.9284	-6.32	-9.3042	-9.1986	-3.276	5.8082	7.8635	4.4949	2.9163	5.3564	9.1051	12.321	16.079	18.657	18.289	14.603	9.7234	4.6839	-0.88501	-5.8318	-8.5033	-10.756	-11.963	-12.34	-12	-10.569	-10.12	-11.561	-11.719
0	0	0	0	0	0	0	0	0	0	0	0	0	-11.359	-20.477	-28.253	-33.201	-34.576	-32.343	-25.957	-17.645	-10.537	-8.7308	-10.963	-13.077	-10.47	-2.375	1.3043	-2.5747	-5.6932	-2.6061	3.9654	10.355	13.449	14.274	13.817	12.722	13.285	11.635	6.9992	0.67725	-4.5375	-8.6444	-12.725	-15.722	-16.147	-13.6	-11.639	-10.825	-9.4925
0	0	0	0	0	0	0	0	0	0	0	0	-1.5158	-11.076	-19.886	-27.06	-31.362	-34.223	-33.341	-27.448	-19.186	-12.058	-10.475	-12.971	-15.386	-14.441	-8.7108	-4.8659	-8.1371	-11.991	-8.1556	0.23888	7.3669	10.718	12.086	14.078	17.355	22.037	22.421	17.046	10.814	4.534	-2.1318	-9.1888	-14.637	-16.312	-14.853	-12.72	-10.529	-7.6951
0	0	0	0	0	0	0	0	0	0	0	0	0.34777	-8.85	-17.759	-22.939	-25.639	-28.4	-27.601	-22.49	-15.282	-9.7073	-9.9128	-14.215	-15.295	-11.941	-9.9168	-9.5402	-13.095	-17.734	-13.748	-5.0033	2.0709	7.5767	11.657	16.754	24.454	29.862	30.081	26.288	21.681	15.18	5.8742	-2.5506	-9.1757	-12.649	-13.438	-12.648	-10.681	-7.5695
0	0	0	0	0	0	0	0	0	0	0	0	1.8176	-7.7437	-16.507	-20.074	-20.609	-22.098	-20.885	-16.006	-9.5116	-5.242	-5.5561	-9.4585	-8.6781	-5.467	-8.3457	-13.216	-20.131	-25.824	-19.329	-7.4254	1.0047	10.461	21.017	27.939	31.713	34.442	34.712	33.782	31.37	24.903	15.209	5.4833	-2.1062	-7.9354	-10.978	-12.223	-11.336	-9.6967
0	0	0	0	0	0	0	0	0	0	0	0	3.8871	-4.4124	-12.954	-15.453	-14.874	-15.702	-14.394	-10.045	-3.6366	1.4648	2.1757	-1.2168	-2.3345	-0.56788	-3.6632	-8.4462	-17.973	-24.261	-14.797	-1.0996	8.3478	18.433	29.669	35.088	34.41	34.319	36.926	38.588	37.721	31.956	23.618	14.656	5.1571	-2.5273	-7.5415	-10.89	-12.813	-14.006
0	0	0	0	0	0	0	0	0	0	0	0	5.9204	-0.30167	-7.0732	-8.0804	-7.5037	-8.5824	-8.8658	-5.2442	1.267	6.658	6.2592	-0.10631	-2.5859	1.0907	5.0892	4.7002	-0.95809	-7.5398	-2.8608	6.3789	13.346	20.71	28.093	32.09	30.855	29.682	33.483	37.668	38.773	35.263	29.523	22.559	11.954	2.8802	-3.5223	-9.4485	-14.625	-17.953
0	0	0	0	0	0	0	0	0	0	0	0	6.9742	3.4425	-0.84821	-0.46573	0.11892	-1.9115	-3.7103	-2.2125	1.9569	5.3335	2.7334	-5.3168	-7.5792	-0.67617	8.5394	15.09	10.888	2.8225	1.5825	5.3279	10.079	15.948	21.872	24.132	23.565	23.156	27.866	33.198	35.717	34.783	32.059	27.761	19.497	9.6019	1.6592	-6.0605	-13.252	-18.47
0	0	0	0	0	0	0	0	0	0	0	0	6.7783	5.7223	2.7431	3.7209	5.2748	4.1838	2.3698	0.1501	0.0034029	0.68847	-1.6651	-7.9005	-9.7797	-1.8682	9.9259	18.255	14.613	5.4808	1.5608	2.6859	6.3176	12.559	17.529	17.646	15.771	16.514	20.961	26.4	29.233	29.994	29.7	28.822	24.356	16.107	7.1629	-0.74766	-7.9892	-15.055
0	0	0	0	0	0	0	0	0	0	0	0	5.1738	5.4111	3.4168	3.9114	5.8352	6.6376	6.2403	2.9302	0.30427	-0.77525	-2.1424	-4.6955	-4.5811	2.3326	14.158	23.709	21.13	10.585	4.9193	6.0231	9.6605	15.195	19.451	18.027	14.121	13.315	15.449	18.746	22.004	23.663	24.539	24.904	21.945	17.292	10.623	3.9109	-2.4322	-10.435
0	0	0	0	0	0	0	0	0	0	0	0	0	2.572	1.8527	0.74404	2.6314	5.6544	7.2621	5.5436	2.9164	1.2306	0.61033	0.37966	2.6358	11.502	24.094	34.371	33.146	21.734	15.381	16.693	19.999	23.8	27.248	24.941	18.727	14.514	13.328	13.831	15.465	17.014	18.189	17.096	15.007	13.167	10.403	7.2787	2.4483	-5.8999
0	0	0	0	0	0	0	0	0	0	0	0	0	0	-1.7952	-2.0093	0.80215	5.1781	8.0679	8.3765	7.4291	5.5999	3.1739	2.7914	6.2174	18.953	35.296	45.929	45.64	35.988	31.455	32.758	34.674	35.057	36.275	33.865	26.273	19.139	14.927	12.769	12.569	12.698	11.998	9.049	6.3071	6.4073	7.7419	7.8021	4.9477	-2.2865
0	0	0	0	0	0	0	0	0	0	0	0	0	0	-0.64106	-0.58849	3.0633	7.3699	10.82	12.232	12.525	9.3356	3.4411	0.68828	5.6384	21.832	41.759	53.882	55.693	50.007	49.029	52.003	52.124	47.466	43.087	38.691	31.349	23.208	16.936	13.318	12.411	11.602	8.7384	4.0438	-0.24346	0.090464	3.7785	6.1453	4.5668	-0.12658
0	0	0	0	0	0	0	0	0	0	0	0	0	0	0.036532	1.5311	6.4942	10.989	13.445	14.632	15.271	10.324	1.0219	-3.4954	4.0104	22.559	44.903	58.604	64.857	65.179	67.08	70.681	68.404	58.41	46.683	37.373	30.93	25.395	19.554	15.049	13.193	11.318	6.69	1.273	-2.8655	-2.7572	0.67734	3.0592	2.9066	1.1004
0	0	0	0	0	0	0	0	0	0	0	0	0	0	0	0	6.2904	12.086	13.57	14.342	14.513	8.2955	-1.623	-3.4567	7.8474	26.233	47.315	61.184	74.016	82.704	86.827	87.116	79.683	64.685	47.516	34.078	28.134	26.359	22.236	16.454	12.524	9.1178	4.116	-0.0078284	-2.7239	-2.4622	-0.4344	1.6266	2.3608	2.3419
0	0	0	0	0	0	0	0	0	0	0	0	0	0	0	0	0	9.5186	11.641	10.633	9.5956	3.6902	-2.5156	1.2681	16.075	32.002	49.856	64.485	86.46	105.98	111.09	104.79	89.344	69.094	48.077	31.445	24.08	23.364	20.969	15.126	9.6698	4.9515	1.2993	-0.18949	-0.55223	0.95079	3.0214	5.3016	6.2511	5.373
0	0	0	0	0	0	0	0	0	0	0	0	0	0	0	0	0	0	10.654	8.3054	4.3723	-0.55026	-1.7178	8.7237	25.841	39.444	55.215	73.638	102.52	127.95	133.56	120.75	98.312	72.51	48.588	29.218	17.035	12.976	12.338	10.234	5.8975	1.5308	-0.95307	-1.0745	0.31205	4.919	10.671	14.547	13.869	9.2663
0	0	0	0	0	0	0	0	0	0	0	0	0	0	0	0	0	0	0	4.1331	0.80736	1.6077	5.2067	18.03	36.667	48.969	60.9	80.725	110.93	137.98	144.42	127.89	100.16	70.735	46.493	27.091	11.601	2.9718	2.0723	4.6548	4.8085	1.5715	-1.7736	-2.6692	-0.59975	6.775	17.006	22.457	18.133	10.082
0	0	0	0	0	0	0	0	0	0	0	0	0	0	0	0	0	0	0	0	-1.7942	1.8353	9.4499	23.202	38.615	46.352	54.037	75.406	107.73	133.74	139.07	121.68	92.455	62.882	39.828	23.339	10.797	2.5851	0.4998	3.5645	3.7714	-0.29984	-5.0874	-7.5594	-6.5546	1.9585	13.991	20.04	14.388	5.0398
0	0	0	0	0	0	0	0	0	0	0	0	0	0	0	0	0	0	0	0	0	0	0	17.508	23.31	24.565	34.055	61.054	98.115	122.32	125.31	110.68	84.306	56.356	34.29	19.264	11.144	6.9565	3.1315	0.41141	-3.3507	-8.8945	-13.872	-16.738	-15.749	-6.143	7.3287	11.769	4.9135	-2.268
0	0	0	0	0	0	0	0	0	0	0	0	0	0	0	0	0	0	0	0	0	0	0	0	6.0958	4.947	14.418	46.682	85.479	109.9	112.11	101.09	80.361	57.109	37.189	22.223	15.688	11.484	1.7113	-7.4101	-14.446	-21.404	-25.765	-28.085	-26.517	-15.281	-1.4779	1.5699	-2.3987	-4.3547
0	0	0	0	0	0	0	0	0	0	0	0	0	0	0	0	0	0	0	0	0	0	0	0	-2.2342	-1.9626	5.9949	31.933	72.586	97.187	97.921	90.669	78.491	63.74	48.205	34.973	28.139	17.523	-0.17588	-15.959	-27.304	-34.038	-37.514	-39.33	-36.696	-24.899	-10.865	-3.3035	-0.95004	1.0228
0	0	0	0	0	0	0	0	0	0	0	0	0	0	0	0	0	0	0	0	0	0	0	0	0	-11.636	-1.4431	20.657	61.582	83.459	82.803	78.176	73.597	66.761	58.304	49.788	39.904	23.163	0.99716	-19.692	-33.73	-39.156	-43.17	-47.305	-41.597	-29.175	-13.28	-0.65626	5.9112	8.5539
0	0	0	0	0	0	0	0	0	0	0	0	0	0	0	0	0	0	0	0	0	0	0	0	0	0	-9.2838	0	0	67.715	66.09	62.971	60.377	57.452	55.051	52.262	43.899	25.613	1.4803	-18.971	-30.351	-31.818	-36.403	-42.468	-33.98	-18.964	-3.1578	8.4746	13.555	14.467
0	0	0	0	0	0	0	0	0	0	0	0	0	0	0	0	0	0	0	0	0	0	0	0	0	0	-12.421	17.428	40.668	50.426	51.332	47.511	42.602	40.897	40.974	39.827	34.725	23.298	8.6244	-1.1328	-10.663	-14.038	-17.63	-23.99	-17.559	-3.1344	9.4479	16.551	18.453	18.01
0	0	0	0	0	0	0	0	0	0	0	0	0	0	0	0	0	0	0	0	0	0	0	0	0	0	-15.408	5.8645	20.234	32.883	41.055	39.367	31.759	28.67	27.706	27.502	25.863	24.879	22.65	21.808	12.6	2.939	-0.59749	-5.1159	-1.166	8.1436	14.885	18.037	19.777	20.27
0	0	0	0	0	0	0	0	0	0	0	0	0	0	0	0	0	0	0	0	0	0	0	0	0	0	-18.69	-5.4294	4.4894	18.782	32.182	34.13	31.327	30.424	29.199	28.575	29.708	32.752	33.666	32.073	22.911	15.308	13.255	9.8908	7.3219	7.8526	10.888	14.802	18.912	21.898
0	0	0	0	0	0	0	0	0	0	0	0	0	0	0	0	0	0	0	0	0	0	0	0	0	0	-16.819	-7.6012	-0.24613	11.192	26.381	34.743	39.401	43.782	43.752	42.119	41.886	42.048	38.893	34.321	23.51	18.655	18.03	14.347	7.9666	2.6048	4.3655	10.284	17.051	23.151
0	0	0	0	0	0	0	0	0	0	0	0	0	0	0	0	0	0	0	0	0	0	0	0	0	0	-14.392	-3.9605	8.6696	20.979	35.844	47.604	54.734	59.072	58.751	55.954	52.847	48.085	39.127	30.446	16.98	11.936	10.253	6.6743	2.7908	-2.7876	0.095718	6.1287	13.249	19.841
0	0	0	0	0	0	0	0	0	0	0	0	0	0	0	0	0	0	0	0	0	0	0	0	0	0	0	0	29.734	48.16	60.843	68.551	71.733	70.321	65.413	59.743	53.764	45.697	32.531	17.351	0.7739	-7.6368	-10.556	-11.202	-6.1364	-5.8149	-2.8043	2.0741	9.4294	15.121
0	0	0	0	0	0	0	0	0	0	0	0	0	0	0	0	0	0	0	0	0	0	0	0	0	6.5908	9.7526	29.88	55.047	76.44	85.221	86.587	81.043	70.488	59.75	51.283	45.323	38.174	24.264	3.7745	-16.621	-27.669	-31.816	-24.743	-9.3145	-2.6565	-2.1648	-1.776	3.0433	8.3647
0	0	0	0	0	0	0	0	0	0	0	0	0	0	0	0	0	0	0	0	0	0	0	0	21.468	20.924	28.962	51.4	78.693	99.57	102.35	96.478	83.201	64.966	50.325	39.709	32.883	27.137	15.711	-1.4213	-19.411	-30.717	-35.808	-28.114	-10.374	2.9492	2.6842	-1.8413	-3.1901	0.32523
0	0	0	0	0	0	0	0	0	0	0	0	0	0	0	0	0	0	0	0	0	0	0	16.255	24.489	28.874	43.079	70.084	100.1	118.76	117.19	104.66	85.091	62.352	45.304	33.339	25.093	19.231	10.916	-0.45034	-11.971	-22.34	-29.297	-25.251	-11.155	0.52057	3.291	-1.3879	-6.426	-6.4649
0	0	0	0	0	0	0	0	0	0	0	0	0	0	0	0	0	0	0	0	0	0	0	18.7	28.23	37.708	51.453	78.149	109.35	127.76	126.43	113.39	90.454	63.739	42.446	27.953	20.018	16.72	12.237	5.4026	-2.6368	-12.401	-20.174	-18.955	-9.8726	-1.4586	0.41862	-4.5703	-9.3333	-10.138
0	0	0	0	0	0	0	0	0	0	0	0	0	0	0	0	0	0	0	0	0	0	6.8817	13.55	24.274	40.132	55.77	77.091	103.77	121.67	124.2	115.29	93.494	65.443	42.068	27.578	20.748	19.091	16.837	11.222	3.1639	-6.6461	-13.554	-13.297	-7.9751	-2.8249	-1.5666	-5.5717	-10.169	-11.194
0	0	0	0	0	0	0	0	0	0	0	0	0	0	0	0	0	0	0	0	2.7213	6.116	4.8871	7.1691	13.502	31.23	50.603	69.131	87.612	105.63	113.21	108.4	89.886	65.25	45.138	33.702	28.44	25.998	22.793	15.243	5.6537	-3.4118	-8.248	-7.9117	-5.0202	-2.5037	-1.2417	-3.0004	-7.6559	-9.6036
0	0	0	0	0	0	0	0	0	0	0	0	0	0	0	0	0	0	0	6.6567	12.075	13.164	10.468	9.471	8.6265	18.973	37.29	52.531	67.69	86.231	98.621	96.911	82.065	62.047	46.845	39.722	36.372	32.772	26.529	15.619	5.8724	0.99035	-0.64892	-1.2178	-1.1813	-1.414	-0.63284	-0.010784	-1.9339	-3.5013
0	0	0	0	0	0	0	0	0	0	0	0	0	0	0	0	0	0.83123	9.4774	14.701	16.929	15.426	16.353	15.882	9.3498	11.798	23.094	35.451	49.176	66.824	81.635	83.555	73.229	57.131	44.807	39.166	37.644	34.385	25.946	13.857	5.7485	4.2405	4.5948	2.1995	-0.52253	-2.0164	-1.6652	0.26553	1.0601	1.2753
0	0	0	0	0	0	0	0	0	0	0	0	0	0	0	0.76806	1.4891	5.3039	11.158	16.059	16.254	14.07	17.135	17.885	10.801	6.5246	13.515	24.098	33.656	45.307	58.063	64.381	61.631	51.744	41.377	34.902	32.902	30.273	22.321	11.852	5.7116	5.2481	4.6267	0.17352	-3.9271	-5.0036	-4.6596	-2.9579	-0.24624	1.9947
0	0	0	0	0	0	0	0	0	0	0	0	0	0	3.2753	2.61	3.2499	6.2766	10.996	14.348	12.809	10.014	13.479	15.785	10.36	4.427	10.015	19.996	23.944	23.913	31.518	41.413	47.473	46.989	40.897	33.293	28.861	25.319	18.08	9.5302	5.1431	4.344	2.4678	-1.9735	-5.8409	-6.8125	-7.5474	-6.3854	-2.8353	0.8827
0	0	0	0	0	0	0	0	0	0	0	0	0	0	3.4342	3.5246	5.2294	7.9242	10.7	11.087	7.8533	4.6845	6.532	9.4532	7.231	3.3459	7.0656	17.402	18.895	9.2845	12.066	23.432	34.62	41.064	40.052	33.469	27.601	22.293	14.541	6.7073	3.4362	3.1051	2.0948	-0.75951	-3.4952	-6.0812	-8.3261	-7.9298	-4.7048	-0.67324
0	0	0	0	0	0	0	0	0	0	0	0	0	0	3.8932	5.5363	7.8214	9.7598	9.882	7.408	4.547	2.0082	1.1606	3.2729	3.1601	3.6093	7.6204	15.981	15.855	3.3464	3.0941	12.813	24.247	32.002	33.245	29.378	24.337	18.428	10.441	3.1914	1.0395	2.1325	3.0096	2.033	0.65744	-2.1195	-5.8882	-7.1963	-5.3087	-1.7678
0	0	0	0	0	0	0	0	0	0	0	0	0	0	4.2839	6.6348	9.64	10.557	8.6184	5.4334	3.6783	2.585	2.0316	2.7763	3.396	5.6569	9.34	16.467	14.718	3.8938	3.4853	9.6462	16.385	20.656	22.421	22.21	20.214	15.565	8.7866	2.9664	1.3927	3.1524	5.4269	6.1149	5.1458	2.3856	-1.8351	-3.7098	-3.5932	-1.6606
0	0	0	0	0	0	0	0	0	0	0	0	0	0	5.9906	7.3588	10.67	12.122	10.724	8.1614	6.5518	6.0995	6.1146	5.6968	4.2277	3.0807	5.0991	12.936	11.339	5.639	7.6578	10.662	11.661	12.085	14.441	17.915	18.972	16.003	10.975	6.2015	3.4183	4.6249	8.5882	10.909	9.6281	6.4989	3.2785	0.94055	-0.42449	-1.5506
0	0	0	0	0	0	0	0	0	0	0	0	0	0	5.8958	6.8724	10.491	14.062	15.334	13.215	10.311	9.0312	10.095	8.7855	1.2185	-5.0347	-3.6474	4.1026	4.6875	5.2511	9.6463	9.9542	7.0375	7.067	12.712	19.038	21.979	20.297	16.248	10.76	5.9549	6.0409	10.8	13.558	11.73	8.9467	6.7303	3.9178	1.6833	-0.33369
0	0	0	0	0	0	0	0	0	0	0	0	0	0	0	3.7936	7.9984	13.268	16.34	14.652	10.354	8.1689	9.9787	10.082	0.60842	-8.3825	-8.794	-5.6108	-5.222	0.40462	7.4191	6.724	2.5086	5.9101	16.563	25.265	28.354	25.822	21.79	15.885	9.6382	8.0672	10.376	11.238	10.904	9.1797	7.9423	5.3169	2.9002	0.47456
0	0	0	0	0	0	0	0	0	0	0	0	0	0	0	0.40651	4.0107	8.3497	11.842	12.079	9.3141	6.6136	6.7641	6.9254	0.043584	-6.5839	-9.9883	-15.786	-18.341	-9.8835	0.99254	1.5443	-1.7535	5.2639	20.324	31.186	33.779	28.979	25.596	20.862	14.632	10.329	8.3987	7.5508	7.4116	8.1361	8.6685	7.2497	4.9276	2.2292
0	0	0	0	0	0	0	0	0	0	0	0	0	0	0	-2.6408	-0.16101	2.4238	6.7145	10.253	10.731	8.6326	5.2189	3.0036	-0.69973	-5.4987	-12.547	-25.477	-32.088	-23.728	-10.69	-5.446	-3.8782	5.6531	20.922	31.523	31.731	26.84	24.451	21.829	15.809	9.7127	6.8222	6.5829	6.4351	7.7103	9.2924	8.9036	6.7802	4.4991
0	0	0	0	0	0	0	0	0	0	0	0	0	0	0	-4.889	-1.979	1.0003	5.9511	9.9164	10.829	7.6314	2.2845	-0.34187	-0.25925	-4.2426	-14.836	-27.527	-33.801	-29.977	-20.594	-12.864	-4.5026	8.4438	21.419	25.663	22.085	16.65	15.176	15.082	11.276	7.1951	7.0008	9.1867	8.7468	9.4158	10.394	9.1956	6.7965	5.5136
0	0	0	0	0	0	0	0	0	0	0	0	0	0	-7.7002	-6.0367	-1.1767	3.3242	8.1824	10.42	8.873	3.7638	-1.5675	-3.9219	-2.4586	-4.6993	-12.473	-20.972	-25.568	-24.94	-21.546	-15.455	-4.4365	9.9487	21.074	21.083	12.882	5.7544	3.3492	4.3996	4.8063	5.9547	9.5726	11.77	10.977	12.001	11.228	7.9762	5.1213	4.6767
0	0	0	0	0	0	0	0	0	0	0	0	0	0	-7.1211	-5.6592	-0.39488	4.1532	8.4174	9.4706	7.1819	2.0119	-2.3607	-4.0272	-3.688	-5.8963	-11.328	-15.382	-17.085	-16.205	-15.158	-9.9738	0.17207	12.175	20.034	18.592	10.038	2.6863	-2.7664	-4.0653	-0.64632	5.5148	11.183	12.391	12.115	13.912	12.2	7.6804	3.7248	3.7815
0	0	0	0	0	0	0	0	0	0	0	0	0	0	-4.8268	-4.7779	-1.6476	1.714	5.0535	6.3039	5.0866	1.9306	0.1228	0.21816	-0.35508	-4.2493	-9.5576	-13.035	-12.673	-11.342	-9.9051	-3.4958	6.8241	15.164	19.278	17.25	11.036	4.8908	-2.3947	-6.9938	-3.6876	4.461	11.388	12.225	11.786	12.589	11.409	8.2785	4.7662	5.5092
0	0	0	0	0	0	0	0	0	0	0	0	0	0	-3.1651	-4.2726	-3.9067	-2.894	-0.021611	2.3696	3.4802	2.9298	2.9855	3.6089	2.9694	-0.14018	-5.3246	-9.6739	-10.265	-10.196	-8.7892	-2.1505	7.7007	14.604	17.138	14.734	9.8957	3.8034	-3.3696	-7.1879	-2.7262	5.9575	11.267	10.811	8.8008	7.5121	6.7401	6.6704	7.3568	9.4601
0	0	0	0	0	0	0	0	0	0	0	0	0	0	-0.80631	-3.615	-5.4193	-6.3877	-4.887	-1.699	1.4535	3.107	4.094	4.5114	5.4944	4.9686	0.052434	-5.7061	-8.5538	-10.589	-10.274	-4.2487	5.1387	11.043	12.055	10.036	5.8417	-0.87206	-6.4049	-7.1959	0.34708	7.7659	10.523	8.1367	4.0502	0.92056	-0.15419	1.9464	7.3346	11.652
0	0	0	0	0	0	0	0	0	0	0	0	0	0	0	-1.2455	-3.7009	-6.5219	-7.8749	-5.5264	-1.5706	1.3011	3.4873	4.8714	7.5921	8.9676	4.9504	-0.79304	-5.3224	-8.5379	-9.3666	-4.8071	3.2665	7.1857	6.1942	3.5818	-0.36409	-5.4117	-8.9444	-7.9622	-0.090676	6.8725	6.9857	4.1421	-0.27779	-3.3923	-5.1067	-3.0876	3.5943	10.332
0	0	0	0	0	0	0	0	0	0	0	0	0	0	0	0	0	0	-5.8955	-6.1061	-3.1111	0.69718	3.8982	6.115	8.8642	10.257	8.7872	5.4022	1.4373	-1.8297	-4.1234	-3.1824	1.9565	3.9597	2.1776	-2.0529	-6.9304	-10.149	-11.418	-8.2742	-1.3441	4.3128	3.3724	0.21886	-3.4254	-5.5542	-6.6607	-4.786	0.72249	7.4748
0	0	0	0	0	0	0	0	0	0	0	0	0	0	0	0	0	0	0	-3.5465	-1.9701	0.73197	2.897	4.9968	7.225	9.1287	9.855	9.5423	7.848	4.249	1.5774	-0.61126	-0.038248	-0.13904	-1.8609	-6.2708	-10.704	-12.97	-11.105	-6.2944	-0.76323	1.8622	0.95078	-1.8338	-5.4736	-7.012	-6.2198	-3.4661	1.2899	6.6372
0	0	0	0	0	0	0	0	0	0	0	0	0	0	0	0	0	0	0	0	0	1.4853	1.7045	2.3494	4.1195	6.5089	8.9209	9.9184	8.3457	5.1498	3.082	0.7508	-1.461	-4.2927	-6.3706	-9.1988	-12.836	-14.488	-10.529	-2.527	2.9811	2.3021	0.29414	-3.074	-6.6765	-7.4354	-5.967	-3.6661	0.068193	3.8839
0	0	0	0	0	0	0	0	0	0	0	0	0	0	0	0	0	0	0	0	0	0	1.2964	1.6587	2.8437	4.7499	6.632	7.3312	5.933	3.5502	0	-0.33977	-2.4127	-5.6304	-8.4976	-9.1151	-10.337	-11.826	-8.9439	-1.4274	3.8125	1.9086	-1.072	-3.9492	-6.1484	-6.3901	-5.3826	-4.2292	-3.7517	-3.784
0	0	0	0	0	0	0	0	0	0	0	0	0	0	0	0	0	0	0	0	0	0	0	0	0	0	3.3988	3.1909	0	0	0	0	0	0	0	0	0	0	-0.94363	0.63214	0.97525	-0.065911	-2.6113	-4.955	-5.7089	-5.033	-4.652	-4.9538	-5.501	-4.8909
0	0	0	0	0	0	0	0	0	0	0	0	0	0	0	0	0	0	0	0	0	0	0	0	0	0	0	0	0	0	0	0	0	0	0	0	0	0	0	0	0	0	0	0	0	0	0	0	0	0
0	0	0	0	0	0	0	0	0	0	0	0	0	0	0	0	0	0	0	0	0	0	0	0	0	0	0	0	0	0	0	0	0	0	0	0	0	0	0	0	0	0	0	0	0	0	0	0	0	0
0	0	0	0	0	0	0	0	0	0	0	0	0	0	0	0	0	0	0	0	0	0	0	0	0	0	0	0	0	0	0	0	0	0	0	0	0	0	0	0	0	0	0	0	0	0	0	0	0	0
0	0	0	0	0	0	0	0	0	0	0	0	0	0	0	0	0	0	0	0	0	0	0	0	0	0	0	0	0	0	0	0	0	0	0	0	0	0	0	0	0	0	0	0	0	0	0	0	0	0
0	0	0	0	0	0	0	0	0	0	0	0	0	0	0	0	0	0	0	0	0	0	0	0	0	0	0	0	0	0	0	0	0	0	0	0	0	0	0	0	0	0	0	0	0	0	0	0	0	0
0	0	0	0	0	0	0	0	0	0	0	0	0	0	0	0	0	0	0	0	0	0	0	0	0	0	0	0	0	0	0	0	0	0	0	0	0	0	0	0	0	0	0	0	0	0	0	0	0	0
0	0	0	0	0	0	0	0	0	0	0	0	0	0	0	0	0	0	0	0	0	0	0	0	0	0	0	0	0	0	0	0	0	0	0	0	0	0	0	0	0	0	0	0	0	0	0	0	0	0
0	0	0	0	0	0	0	0	0	0	0	0	0	0	0	0	0	0	0	0	0	0	0	0	0	0	0	0	0	0	0	0	0	0	0	0	0	0	0	0	0	0	0	0	0	0	0	0	0	0
0	0	0	0	0	0	0	0	0	0	0	0	0	0	0	0	0	0	0	0	0	0	0	0	0	0	0	0	0	0	0	0	0	0	0	0	0	0	0	0	0	0	0	0	0	0	0	0	0	0
0	0	0	0	0	0	0	0	0	0	0	0	0	0	0	0	0	0	0	0	0	0	0	0	0	0	0	0	0	0	0	0	0	0	0	0	0	0	0	0	0	0	0	0	0	0	0	0	0	0
0	0	0	0	0	0	0	0	0	0	0	0	0	0	0	0	0	0	0	0	0	0	0	0	0	0	0	0	0	0	0	0	0	0	0	0	0	0	0	0	0	0	0	0	0	0	0	0	0	0
0	0	0	0	0	0	0	0	0	0	0	0	0	0	0	0	0	0	0	0	0	0	0	0	0	0	0	0	0	0	0	0	0	0	0	0	0	0	0	0	0	0	0	0	0	0	0	0	0	0
[truncated: 41 more columns]

## Sheet: Fig3A_zstat_coronal6
0	0	0	0	0	0	0	0	0	0	0	0	0	0	0	0	0	0	0	0	0	0	0	0	0	0	0	0	0	0	0	0	0	0	0	0	0	0	0	0	0	0	0	0	0	0	0	0	0	0
0	0	0	0	0	0	0	0	0	0	0	0	0	0	0	0	0	0	0	0	0	0	0	0	0	0	0	0	0	0	0	0	0	0	0	0	0	0	0	0	0	0	0	0	0	0	0	0	0	0
0	0	0	0	0	0	0	0	0	0	0	0	0	0	0	0	0	0	0	0	0	0	0	0	0	0	0	0	0	0	0	0	0	0	0	0	0	0	0	0	0	0	0	0	0	0	0	0	0	0
0	0	0	0	0	0	0	0	0	0	0	0	0	0	0	0	0	0	0	0	0	0	0	0	0	0	0	0	0	0	0	0	0	0	0	0	0	0	0	0	0	0	0	0	0	0	0	0	0	0
0	0	0	0	0	0	0	0	0	0	0	0	0	0	0	0	0	0	0	0	0	0	0	0	0	0	0	0	0	0	0	0	0	0	0	0	0	0	0	0	0	0	0	0	0	0	0	0	0	0
0	0	0	0	0	0	0	0	0	0	0	0	0	0	0	0	0	0	0	0	0	0	0	0	0	0	0	0	0	0	0	0	0	0	0	0	0	0	0	0	0	0	0	0	0	0	0	0	0	0
0	0	0	0	0	0	0	0	0	0	0	0	0	0	0	0	0	0	0	0	0	0	0	0	0	0	0	0	0	0	0	0	0	0	0	0	0	0	0	0	0	0	0	0	0	0	0	0	0	0
0	0	0	0	0	0	0	0	0	0	0	0	0	0	0	0	0	0	0	0	0	0	0	0	0	0	0	0	0	0	0	0	0	0	0	0	0	0	0	0	0	0	0	0	0	0	0	0	0	0
0	0	0	0	0	0	0	0	0	0	0	0	0	0	0	0	0	0	0	0	0	0	0	0	0	0	0	0	0	0	0	0	0	0	0	0	0	0	0	0	0	0	0	0	0	0	0	0	0	0
0	0	0	0	0	0	0	0	0	0	0	0	0	0	0	0	0	0	0	0	0	0	0	0	0	0	0	0	0	0	0	0	0	0	0	0	0	0	0	0	0	0	0	0	0	0	0	0	0	0
0	0	0	0	0	0	0	0	0	0	0	0	0	0	0	0	0	0	0	0	0	0	0	0	0	0	0	0	0	0	0	0	0	0	0	0	0	0	0	0	0	0	0	0	0	0	0	0	0	0
0	0	0	0	0	0	0	0	0	0	0	0	0	0	0	0	0	0	0	0	0	0	0	0	0	0	0	0	0	0	0	0	0	0	0	0	1.0296	0	1.1235	0	0	1.2541	1.2541	1.2405	1.206	1.0503	0.90536	1.0178	0	0
0	0	0	0	0	0	0	0	0	0	0	0	0	0	0	0	0	0	0	0	0	0	0	0	0	1.4204	1.7597	2.0833	2.0536	1.8626	1.5438	1.5844	1.9932	1.8563	1.484	1.2293	1.1759	1.1227	0.90434	0.76504	0.76641	0.75881	0.75755	0.79896	0.89046	0.66507	0.44213	0.53906	0.77767	0.79262
0	0	0	0	0	0	0	0	0	0	0	0	0	0	0	0	0	0	0	0	0	0.85803	1.626	1.7947	1.8151	2.1459	2.527	2.7132	2.5991	2.3608	2.0911	2.0929	2.2771	1.9402	1.642	1.3881	1.2198	0.9248	0.4843	0.18206	0.19725	0.27871	0.31462	0.56449	0.73751	0.40125	0.044878	0.069332	0.22477	0.24832
0	0	0	0	0	0	0	0	0	0	0	0	0	0	0	0	0	0	0	0	0.98863	1.069	1.0909	1.358	1.8224	2.434	2.7948	2.7686	2.7585	2.5425	2.3405	2.3425	2.4728	2.1923	1.7827	1.4745	1.1856	0.75933	0.2643	-0.022882	0.022699	0.076797	0.10894	0.34777	0.45524	0.35736	0.18949	0.11909	0.015765	-0.056969
0	0	0	0	0	0	0	0	0	0	0	0	0	0	0	0	0	0	0	-0.39369	-0.083336	0.090421	0.46689	1.0365	1.6829	2.4255	2.8216	2.7275	2.7088	2.626	2.5896	2.5567	2.5267	2.2437	1.8714	1.6605	1.3856	0.82858	0.26027	0.0017664	-0.089987	-0.14334	-0.084082	0.24966	0.40803	0.48505	0.44437	0.14478	-0.2449	-0.40951
0	0	0	0	0	0	0	0	0	0	0	0	0	0	0	0	0	-0.87488	-0.98346	-0.74248	-0.37706	-0.19722	0.11274	0.65078	1.3422	2.1382	2.5893	2.4262	2.3447	2.6972	2.9028	2.8335	2.5407	2.1699	1.9809	1.8527	1.5744	1.0165	0.41233	0.023124	-0.24677	-0.39439	-0.26809	0.085389	0.29451	0.36119	0.23274	-0.18502	-0.62248	-0.86426
0	0	0	0	0	0	0	0	0	0	0	0	0	0	0	0	-1.2487	-1.4311	-1.1387	-0.60802	-0.28046	-0.16437	-0.071937	0.19075	0.72239	1.4421	1.8612	1.8483	1.7654	2.2058	2.5499	2.6102	2.3075	2.1672	1.9923	1.845	1.5613	1.0575	0.49858	-0.016707	-0.48741	-0.68097	-0.54615	-0.36048	-0.24914	-0.16645	-0.22699	-0.57144	-0.94189	-1.1353
0	0	0	0	0	0	0	0	0	0	0	0	0	0	-1.5767	-1.7791	-1.8795	-1.8878	-1.4837	-0.93724	-0.53082	-0.3561	-0.41081	-0.45298	-0.14455	0.55477	1.1704	1.2805	1.1781	1.4293	1.8459	2.0553	1.942	1.9431	1.8708	1.625	1.2857	0.83808	0.32775	-0.21151	-0.71341	-0.94191	-1.0402	-1.0194	-0.9759	-0.93856	-0.94091	-1.0091	-1.4086	-1.5072
0	0	0	0	0	0	0	0	0	0	0	0	0	-1.627	-1.8933	-2.0864	-2.2349	-2.2425	-2.0391	-1.6724	-1.2264	-0.87803	-0.84163	-1.0408	-0.82654	-0.28867	0.57021	0.81494	0.49103	0.36636	0.68364	1.1494	1.3583	1.5192	1.4822	1.2294	0.95273	0.67728	0.37111	-0.083573	-0.63333	-1.0758	-1.4292	-1.6161	-1.6151	-1.4716	-1.2185	-1.1464	-1.3864	-1.5782
0	0	0	0	0	0	0	0	0	0	0	0	0	-1.5742	-1.8687	-2.1412	-2.3352	-2.3628	-2.301	-2.1414	-1.8216	-1.3367	-1.1674	-1.3041	-1.2229	-0.93519	-0.24221	0.14383	-0.28729	-0.66767	-0.30538	0.42011	0.96162	1.1228	1.1091	1.0035	0.86858	0.93213	0.94244	0.6721	0.074337	-0.57956	-1.1797	-1.6156	-1.7632	-1.7155	-1.3855	-1.1831	-1.2181	-1.251
0	0	0	0	0	0	0	0	0	0	0	0	-0.34607	-1.2317	-1.636	-1.9335	-2.0915	-2.2025	-2.2243	-2.144	-1.9103	-1.4637	-1.364	-1.5765	-1.5292	-1.3468	-0.83992	-0.47932	-0.77383	-1.0838	-0.69009	0.018702	0.55578	0.81813	0.9993	1.1745	1.3196	1.582	1.7759	1.5267	1.1023	0.53426	-0.28481	-1.148	-1.6024	-1.6907	-1.4334	-1.186	-1.06	-0.9573
0	0	0	0	0	0	0	0	0	0	0	0	0.064501	-0.99388	-1.5438	-1.7403	-1.7688	-1.8887	-1.9119	-1.7674	-1.4732	-1.1126	-1.2329	-1.688	-1.6023	-1.1584	-0.86172	-0.76806	-1.0189	-1.2489	-0.90653	-0.3236	0.13921	0.56664	0.90195	1.3651	2.0761	2.4394	2.3617	2.1103	1.9101	1.5523	0.72175	-0.34155	-1.1336	-1.4327	-1.3241	-1.1199	-0.95337	-0.79297
0	0	0	0	0	0	0	0	0	0	0	0	0.32809	-0.93838	-1.6387	-1.7953	-1.6546	-1.6753	-1.6046	-1.3271	-0.92903	-0.61392	-0.69	-1.0951	-0.9068	-0.46587	-0.59214	-0.85462	-1.2737	-1.6005	-1.2349	-0.47606	0.067496	0.78523	1.6708	2.3103	2.7065	2.8956	2.7007	2.5098	2.4354	2.2224	1.6777	0.68764	-0.28725	-0.99818	-1.147	-1.085	-0.96694	-0.91389
0	0	0	0	0	0	0	0	0	0	0	0	0.73707	-0.57866	-1.4923	-1.7095	-1.4777	-1.389	-1.2363	-0.90777	-0.3852	0.19679	0.28424	-0.14358	-0.23206	-0.044929	-0.24003	-0.50806	-1.0593	-1.499	-0.97618	-0.073758	0.56979	1.2599	2.1629	2.8077	2.8812	2.7511	2.8248	2.8699	2.8758	2.6443	2.269	1.6888	0.68777	-0.32765	-0.8603	-1.0588	-1.1485	-1.3135
0	0	0	0	0	0	0	0	0	0	0	0	1.1037	-0.042941	-0.89829	-0.99299	-0.86564	-0.85098	-0.83408	-0.5208	0.14846	0.89148	0.79972	-0.012045	-0.25585	0.088567	0.35239	0.30546	-0.054863	-0.44476	-0.18156	0.43978	0.919	1.3794	1.9123	2.4115	2.6335	2.4689	2.6722	2.9853	2.9884	2.7418	2.5555	2.3733	1.4308	0.3723	-0.44398	-1.0474	-1.4384	-1.7183
0	0	0	0	0	0	0	0	0	0	0	0	1.2456	0.48591	-0.10875	-0.058005	0.014617	-0.21616	-0.39258	-0.24218	0.24115	0.70568	0.33734	-0.53168	-0.7089	-0.059461	0.66186	0.95761	0.60791	0.16731	0.109	0.4166	0.80521	1.2019	1.5753	1.8189	2.0529	2.0641	2.3177	2.7418	2.6828	2.5098	2.5327	2.642	2.2831	1.3053	0.242	-0.81752	-1.5094	-1.8439
0	0	0	0	0	0	0	0	0	0	0	0	1.1573	0.78599	0.3511	0.46614	0.65578	0.5214	0.28977	0.01857	0.00043531	0.089498	-0.19817	-0.74993	-0.83264	-0.17034	0.82078	1.2279	0.89996	0.3701	0.12665	0.25493	0.60572	1.0723	1.3519	1.3383	1.2952	1.4805	1.793	2.1697	2.1883	2.1477	2.3248	2.8196	2.9944	2.2574	1.0781	-0.11284	-1.1418	-1.7186
0	0	0	0	0	0	0	0	0	0	0	0	0.87962	0.73606	0.42107	0.49666	0.74052	0.84567	0.80504	0.38411	0.039817	-0.097704	-0.24979	-0.44501	-0.38014	0.19033	1.1449	1.746	1.4544	0.77336	0.41072	0.57849	0.92793	1.2882	1.4884	1.3292	1.0606	1.0611	1.2748	1.5371	1.7383	1.8691	2.2198	2.834	2.8201	2.4212	1.5695	0.58931	-0.36078	-1.4227
0	0	0	0	0	0	0	0	0	0	0	0	0	0.37198	0.21512	0.089386	0.31795	0.69669	0.94732	0.72442	0.37473	0.14983	0.067438	0.034938	0.21588	0.91082	1.8042	2.4272	2.3163	1.5501	1.1456	1.3266	1.6225	1.7944	1.9075	1.7144	1.2774	1.0107	0.97422	1.0556	1.2406	1.5038	1.9484	2.1011	2.0325	1.874	1.5164	1.076	0.36503	-0.86887
0	0	0	0	0	0	0	0	0	0	0	0	0	0	-0.25811	-0.27278	0.10171	0.68164	1.052	1.0789	0.92752	0.65492	0.33192	0.24709	0.49466	1.3948	2.3819	2.891	2.9846	2.4023	2.0218	2.0728	2.212	2.1932	2.2006	2.1029	1.6525	1.1926	0.95196	0.86802	0.94694	1.1221	1.3279	1.1531	0.87142	0.91648	1.0534	1.0673	0.72691	-0.3329
0	0	0	0	0	0	0	0	0	0	0	0	0	0	-0.14173	-0.088118	0.42423	0.98072	1.3997	1.5387	1.5069	1.0472	0.33883	0.059265	0.42862	1.4886	2.5805	3.1063	3.2575	2.8281	2.5484	2.578	2.6197	2.4612	2.2901	2.19	1.8695	1.3674	0.98892	0.81887	0.85115	0.9362	0.86059	0.50607	-0.032776	0.012643	0.50685	0.81315	0.60822	-0.016653
0	0	0	0	0	0	0	0	0	0	0	0	0	0	0.030516	0.33545	0.99322	1.4917	1.7292	1.7959	1.7742	1.1187	0.096872	-0.28892	0.29175	1.464	2.6142	3.1313	3.1787	2.8756	2.7258	2.8159	2.8622	2.6471	2.2858	1.983	1.7185	1.3974	1.0578	0.85213	0.83926	0.84432	0.59069	0.13935	-0.37029	-0.37025	0.086246	0.37543	0.34485	0.12876
0	0	0	0	0	0	0	0	0	0	0	0	0	0	0	0	1.2419	1.7318	1.7572	1.7335	1.6414	0.87212	-0.15167	-0.28001	0.5589	1.6578	2.6759	3.0616	3.0219	2.9139	2.8904	3.0066	3.0538	2.8516	2.3762	1.8302	1.5175	1.3708	1.1302	0.88267	0.77039	0.66385	0.35145	-0.00081556	-0.33663	-0.31326	-0.051585	0.18108	0.24884	0.24195
0	0	0	0	0	0	0	0	0	0	0	0	0	0	0	0	0	1.6383	1.5847	1.283	1.0661	0.37646	-0.22947	0.10163	1.1307	2.0019	2.7981	3.0106	3.0721	3.2134	3.2939	3.4004	3.4525	3.3206	2.7549	1.8897	1.3874	1.2441	1.0705	0.81379	0.59703	0.36221	0.11201	-0.019179	-0.061624	0.10688	0.32266	0.52455	0.57624	0.49097
0	0	0	0	0	0	0	0	0	0	0	0	0	0	0	0	0	0	1.6157	1.0086	0.47291	-0.054742	-0.15403	0.69245	1.8007	2.4599	3.1022	3.3465	3.4033	3.631	3.8088	3.9226	4.0145	3.959	3.3402	2.1286	1.1638	0.78974	0.7012	0.60212	0.38315	0.1134	-0.080984	-0.099699	0.028711	0.4369	0.9221	1.2107	1.1099	0.77983
0	0	0	0	0	0	0	0	0	0	0	0	0	0	0	0	0	0	0	0.57401	0.08364	0.1547	0.46899	1.4124	2.4925	2.9993	3.3376	3.55	3.6603	3.9655	4.237	4.3259	4.3204	4.1702	3.5578	2.3273	0.94276	0.20853	0.13624	0.31452	0.34446	0.11904	-0.14092	-0.21597	-0.047039	0.50928	1.2771	1.7054	1.3909	0.87282
0	0	0	0	0	0	0	0	0	0	0	0	0	0	0	0	0	0	0	0	-0.28979	0.17399	0.86566	1.7908	2.5533	2.5564	2.6261	3.2083	3.71	4.1017	4.3956	4.4289	4.2597	3.9237	3.1184	1.94	0.83595	0.1854	0.035783	0.26462	0.28959	-0.022874	-0.37119	-0.53626	-0.45556	0.13499	1.0186	1.6207	1.3416	0.53602
0	0	0	0	0	0	0	0	0	0	0	0	0	0	0	0	0	0	0	0	0	0	0	1.3301	1.5252	1.3849	1.6664	2.6684	3.6246	4.0389	4.2963	4.3727	4.1859	3.5487	2.4476	1.3669	0.77331	0.5034	0.23691	0.030747	-0.24331	-0.62327	-0.93211	-1.0628	-0.96904	-0.39199	0.53715	1.0361	0.5039	-0.25559
0	0	0	0	0	0	0	0	0	0	0	0	0	0	0	0	0	0	0	0	0	0	0	0	0.38689	0.29599	0.84121	2.2349	3.3691	3.8659	4.0234	4.1002	3.9592	3.3241	2.2865	1.355	0.97738	0.76418	0.12195	-0.4942	-0.91164	-1.3679	-1.6554	-1.6939	-1.5517	-0.95578	-0.10725	0.12945	-0.24191	-0.49463
0	0	0	0	0	0	0	0	0	0	0	0	0	0	0	0	0	0	0	0	0	0	0	0	-0.13978	-0.11487	0.35366	1.7757	3.1911	3.7325	3.7012	3.754	3.7554	3.405	2.6494	1.9167	1.5223	0.99169	-0.010321	-0.8917	-1.5004	-1.8807	-2.1693	-2.3762	-2.243	-1.6253	-0.7613	-0.25636	-0.095627	0.12098
0	0	0	0	0	0	0	0	0	0	0	0	0	0	0	0	0	0	0	0	0	0	0	0	0	-0.66549	-0.083484	1.2678	2.9427	3.5631	3.4771	3.5289	3.6447	3.5095	3.049	2.5519	2.0264	1.2141	0.051256	-0.98625	-1.6708	-2.004	-2.3753	-2.8353	-2.6074	-1.9117	-0.91353	-0.053032	0.63442	0.98479
0	0	0	0	0	0	0	0	0	0	0	0	0	0	0	0	0	0	0	0	0	0	0	0	0	0	-0.52396	0	0	3.0708	3.1262	3.2748	3.3096	3.2174	3.0404	2.7706	2.2386	1.2895	0.074673	-0.94664	-1.4684	-1.6143	-1.9975	-2.4825	-2.0521	-1.2221	-0.219	0.73626	1.4252	1.5046
0	0	0	0	0	0	0	0	0	0	0	0	0	0	0	0	0	0	0	0	0	0	0	0	0	0	-0.67792	0.88254	1.7504	2.1276	2.3309	2.5459	2.6144	2.7093	2.6772	2.4588	1.9903	1.2493	0.44611	-0.058819	-0.54022	-0.73597	-0.98721	-1.4459	-1.1605	-0.22841	0.72327	1.5461	1.8129	1.523
0	0	0	0	0	0	0	0	0	0	0	0	0	0	0	0	0	0	0	0	0	0	0	0	0	0	-0.82395	0.29584	0.83974	1.2287	1.5443	1.7649	1.7871	1.9155	1.994	2.0273	1.7118	1.4733	1.221	1.1074	0.61495	0.15135	-0.034556	-0.33135	-0.084755	0.63889	1.2554	1.5949	1.7572	1.5302
0	0	0	0	0	0	0	0	0	0	0	0	0	0	0	0	0	0	0	0	0	0	0	0	0	0	-1.0348	-0.27107	0.18742	0.6842	1.1354	1.4203	1.6407	1.9764	2.0581	2.0973	2.0575	1.9714	1.8131	1.5599	1.043	0.73226	0.73303	0.613	0.48609	0.58084	0.91569	1.2909	1.6329	1.6997
0	0	0	0	0	0	0	0	0	0	0	0	0	0	0	0	0	0	0	0	0	0	0	0	0	0	-1.042	-0.38145	-0.010868	0.46435	1.0826	1.621	2.1962	2.747	2.8053	2.6913	2.4983	2.2406	1.8908	1.5678	0.99312	0.8242	0.93032	0.81408	0.46309	0.16699	0.37248	0.94972	1.5991	2.0176
0	0	0	0	0	0	0	0	0	0	0	0	0	0	0	0	0	0	0	0	0	0	0	0	0	0	-1.0708	-0.22209	0.4434	1.0513	1.7896	2.532	3.2713	3.6498	3.3163	2.9661	2.7342	2.3735	1.786	1.3541	0.72619	0.52044	0.51496	0.36126	0.16131	-0.19224	0.0081255	0.59091	1.3697	1.9204
0	0	0	0	0	0	0	0	0	0	0	0	0	0	0	0	0	0	0	0	0	0	0	0	0	0	0	0	1.6512	2.5009	3.0259	3.4751	3.9076	3.9997	3.5274	2.9909	2.6398	2.2164	1.4789	0.75936	0.032969	-0.3288	-0.50507	-0.58523	-0.37044	-0.44256	-0.2368	0.19955	1.0147	1.515
0	0	0	0	0	0	0	0	0	0	0	0	0	0	0	0	0	0	0	0	0	0	0	0	0	0.32283	0.5053	1.4757	2.6348	3.5031	3.9267	4.2022	4.3392	4.0694	3.4792	2.7558	2.2577	1.8322	1.1127	0.1652	-0.70707	-1.1961	-1.4108	-1.2351	-0.58209	-0.20378	-0.18288	-0.16802	0.30718	0.86876
0	0	0	0	0	0	0	0	0	0	0	0	0	0	0	0	0	0	0	0	0	0	0	0	1.0562	0.95825	1.3245	2.1626	3.1526	3.9521	4.3267	4.5176	4.4002	3.8488	3.1783	2.4233	1.8655	1.4688	0.80429	-0.068266	-0.90461	-1.4127	-1.601	-1.3232	-0.57459	0.21998	0.22787	-0.17183	-0.31341	0.037097
0	0	0	0	0	0	0	0	0	0	0	0	0	0	0	0	0	0	0	0	0	0	0	1.5561	1.5746	1.5733	2.008	2.8166	3.6471	4.1966	4.3911	4.4534	4.2568	3.644	2.9178	2.1843	1.6523	1.2569	0.66496	-0.025779	-0.66065	-1.1603	-1.3883	-1.1775	-0.55726	0.029925	0.23077	-0.11067	-0.57025	-0.72771
0	0	0	0	0	0	0	0	0	0	0	0	0	0	0	0	0	0	0	0	0	0	0	1.6339	2.0177	2.4484	2.6721	3.2531	3.871	4.1412	4.2464	4.4114	4.3339	3.7523	2.8662	1.9692	1.4413	1.1978	0.82259	0.35235	-0.16851	-0.72228	-1.0352	-0.93048	-0.50574	-0.080962	0.025709	-0.30884	-0.69825	-0.93645
0	0	0	0	0	0	0	0	0	0	0	0	0	0	0	0	0	0	0	0	0	0	0.62877	1.0732	1.7567	2.6233	3.315	3.5141	3.7199	3.7759	3.9171	4.2053	4.2293	3.6578	2.785	1.9737	1.486	1.3084	1.0964	0.73483	0.21343	-0.42225	-0.77642	-0.7378	-0.46448	-0.17694	-0.10334	-0.37842	-0.71604	-0.90127
0	0	0	0	0	0	0	0	0	0	0	0	0	0	0	0	0	0	0	0	0.41488	0.63777	0.40406	0.54167	0.91213	2.0744	3.0856	3.4159	3.2799	3.3075	3.5215	3.8193	3.8433	3.3431	2.7171	2.2428	1.9075	1.6726	1.4086	0.94425	0.3626	-0.22311	-0.53648	-0.52073	-0.35049	-0.18806	-0.097928	-0.23885	-0.5989	-0.79621
0	0	0	0	0	0	0	0	0	0	0	0	0	0	0	0	0	0	0	1.0225	1.347	1.2518	0.88243	0.72248	0.55901	1.1885	2.2868	2.8547	2.7913	2.9129	3.2152	3.4447	3.3808	2.9761	2.6013	2.4717	2.3833	2.1278	1.6329	0.92367	0.3546	0.065697	-0.048323	-0.097453	-0.10116	-0.1287	-0.060286	-0.0010571	-0.18602	-0.33395
0	0	0	0	0	0	0	0	0	0	0	0	0	0	0	0	0	0.35667	1.3986	1.8773	1.9684	1.6478	1.4326	1.2192	0.63594	0.70209	1.3257	1.9766	2.2863	2.5988	2.9696	3.1241	2.9892	2.6363	2.352	2.3288	2.4851	2.3085	1.6271	0.82455	0.35374	0.29859	0.38042	0.19868	-0.051526	-0.21663	-0.18506	0.030183	0.11943	0.14095
0	0	0	0	0	0	0	0	0	0	0	0	0	0	0	0.19709	0.27482	0.802	1.5066	2.001	1.8979	1.5202	1.5419	1.4336	0.76786	0.39029	0.72169	1.2645	1.6299	2.0153	2.4467	2.6544	2.5871	2.3401	2.0673	1.964	2.1149	2.054	1.4509	0.74492	0.37971	0.39691	0.39075	0.015721	-0.40262	-0.60169	-0.59211	-0.36432	-0.029243	0.24175
0	0	0	0	0	0	0	0	0	0	0	0	0	0	0.6615	0.38555	0.44895	0.85895	1.4478	1.7966	1.5261	1.0467	1.2609	1.2826	0.73865	0.26541	0.50735	0.98118	1.1894	1.1723	1.5476	1.9723	2.1594	2.1639	2.002	1.8027	1.8086	1.7755	1.2708	0.66294	0.38611	0.36153	0.21535	-0.18487	-0.63981	-0.89388	-1.0111	-0.79458	-0.32774	0.10818
0	0	0	0	0	0	0	0	0	0	0	0	0	0	0.47185	0.4788	0.67712	1.0285	1.3981	1.3674	0.86789	0.45289	0.58876	0.79795	0.52381	0.19627	0.3598	0.86449	1.0139	0.51144	0.68965	1.3339	1.8334	2.0829	2.0839	1.8967	1.8044	1.6539	1.1029	0.51899	0.29536	0.28744	0.19312	-0.07431	-0.41034	-0.82372	-1.1394	-0.99555	-0.55987	-0.086952
0	0	0	0	0	0	0	0	0	0	0	0	0	0	0.51148	0.74547	0.98341	1.2238	1.2571	0.85829	0.47755	0.19182	0.10184	0.26334	0.21811	0.20971	0.39177	0.81148	0.89416	0.20228	0.20237	0.89163	1.6	1.9687	2.0461	1.9361	1.7835	1.4344	0.8127	0.26213	0.09602	0.20384	0.28276	0.20265	0.078505	-0.29416	-0.82302	-0.98197	-0.74689	-0.2469
0	0	0	0	0	0	0	0	0	0	0	0	0	0	0.56821	0.89117	1.2086	1.2888	1.046	0.61342	0.39117	0.26429	0.19297	0.2252	0.23736	0.33785	0.49044	0.83141	0.82046	0.24294	0.25095	0.79381	1.3478	1.5959	1.7368	1.8201	1.7175	1.2606	0.68863	0.24879	0.12628	0.28617	0.49964	0.61615	0.59534	0.30114	-0.23924	-0.52165	-0.49548	-0.2159
0	0	0	0	0	0	0	0	0	0	0	0	0	0	0.81491	0.98175	1.308	1.3784	1.2013	0.90565	0.72649	0.68066	0.64904	0.51481	0.32762	0.20323	0.27689	0.63059	0.5866	0.33366	0.56159	0.94514	1.0878	1.0771	1.3094	1.7206	1.7645	1.3275	0.86483	0.50047	0.27942	0.38744	0.77898	1.1185	1.0525	0.7375	0.39158	0.11827	-0.052508	-0.15925
0	0	0	0	0	0	0	0	0	0	0	0	0	0	0.79029	0.90793	1.3015	1.5503	1.6239	1.4318	1.166	1.0645	1.1788	0.94795	0.11477	-0.41034	-0.22307	0.20212	0.22685	0.28642	0.67194	0.85838	0.66297	0.66061	1.2481	1.8318	2.0438	1.6863	1.2513	0.80547	0.44653	0.4958	1.0596	1.5358	1.3556	1.0193	0.77322	0.42505	0.15725	-0.025928
0	0	0	0	0	0	0	0	0	0	0	0	0	0	0	0.45754	0.95276	1.4307	1.6478	1.5099	1.1632	1.0045	1.2513	1.1725	0.061116	-0.69821	-0.60158	-0.29492	-0.24969	0.021554	0.49592	0.53269	0.21763	0.5622	1.601	2.3301	2.5166	2.0289	1.5725	1.1192	0.70928	0.69745	1.0855	1.3317	1.4428	1.1439	0.91039	0.52356	0.2301	0.032105
0	0	0	0	0	0	0	0	0	0	0	0	0	0	0	0.043323	0.41995	0.83309	1.1354	1.2065	1.0212	0.8035	0.87579	0.83306	0.0044687	-0.55141	-0.7047	-0.83438	-0.87254	-0.55147	0.068352	0.11738	-0.14237	0.46606	1.8623	2.7393	2.8343	2.1012	1.776	1.4977	1.1728	0.99831	0.95023	0.95411	1.0139	1.0179	0.93173	0.63515	0.35388	0.14494
0	0	0	0	0	0	0	0	0	0	0	0	0	0	0	-0.25984	-0.015172	0.22719	0.6436	1.0584	1.1965	1.0345	0.66216	0.37254	-0.075258	-0.48827	-0.91921	-1.3853	-1.6128	-1.4021	-0.71655	-0.39079	-0.30211	0.45488	1.7109	2.5653	2.3152	1.8498	1.7376	1.7397	1.4669	1.0294	0.82032	0.85764	0.77233	0.7961	0.81172	0.63974	0.43371	0.28663
0	0	0	0	0	0	0	0	0	0	0	0	0	0	0	-0.46994	-0.1838	0.095954	0.59993	1.0797	1.2766	0.94745	0.29313	-0.044162	-0.03069	-0.43665	-1.3285	-1.8432	-2.082	-1.9512	-1.3701	-0.89391	-0.33774	0.64571	1.4736	1.7218	1.4593	1.1535	1.1755	1.3826	1.1701	0.80416	0.85267	1.1114	0.89842	0.79641	0.74812	0.57162	0.40296	0.3499
0	0	0	0	0	0	0	0	0	0	0	0	0	0	-0.90048	-0.60202	-0.11618	0.33774	0.85278	1.1601	1.1268	0.5153	-0.21127	-0.51543	-0.31758	-0.57051	-1.3975	-1.9117	-2.1204	-2.0048	-1.6807	-1.209	-0.36062	0.73971	1.3192	1.249	0.77958	0.38853	0.27126	0.43126	0.53058	0.71022	1.2178	1.3598	1.0054	0.90831	0.74738	0.48277	0.3076	0.30815
0	0	0	0	0	0	0	0	0	0	0	0	0	0	-0.91332	-0.63543	-0.042467	0.43189	0.86	1.018	0.89474	0.26766	-0.30432	-0.49942	-0.45799	-0.74485	-1.3145	-1.6836	-1.7888	-1.6679	-1.5498	-1.0369	0.016972	0.93261	1.2454	1.0691	0.58741	0.17642	-0.22217	-0.39771	-0.074559	0.6838	1.3913	1.3512	1.0435	1.0313	0.82498	0.49123	0.24145	0.26498
0	0	0	0	0	0	0	0	0	0	0	0	0	0	-0.75191	-0.63034	-0.19335	0.182	0.50182	0.63876	0.56865	0.22863	0.014902	0.026564	-0.041336	-0.48039	-1.0804	-1.5026	-1.4559	-1.2965	-1.1647	-0.43673	0.76724	1.2706	1.2641	1.0082	0.64121	0.31383	-0.18783	-0.66587	-0.43464	0.55347	1.3861	1.326	1.0411	0.99063	0.83733	0.5922	0.34619	0.42218
0	0	0	0	0	0	0	0	0	0	0	0	0	0	-0.70716	-0.70448	-0.52814	-0.3317	-0.0022249	0.23771	0.36393	0.32961	0.3628	0.44459	0.34074	-0.01509	-0.57211	-1.079	-1.1576	-1.1324	-1.0184	-0.27855	0.94631	1.3513	1.2141	0.89552	0.57404	0.23633	-0.25104	-0.66779	-0.32242	0.71929	1.3442	1.2023	0.84571	0.64929	0.54986	0.53777	0.60682	0.81807
0	0	0	0	0	0	0	0	0	0	0	0	0	0	-0.40736	-0.84876	-1.0004	-0.93226	-0.59859	-0.19037	0.15854	0.35094	0.49519	0.55776	0.64488	0.53886	0.0054608	-0.59375	-0.89214	-1.0718	-1.0746	-0.50896	0.62963	1.0813	0.9093	0.63093	0.33311	-0.051106	-0.43773	-0.62121	0.03936	0.90844	1.2396	0.94223	0.41406	0.085011	-0.013544	0.17023	0.66153	1.089
0	0	0	0	0	0	0	0	0	0	0	0	0	0	0	-0.50279	-0.92531	-1.3222	-1.3877	-0.80144	-0.20466	0.16263	0.44469	0.6478	1.0201	1.0947	0.53286	-0.079142	-0.52171	-0.806	-0.89074	-0.51921	0.38313	0.73056	0.49393	0.23001	-0.020012	-0.29013	-0.53375	-0.57683	-0.0086184	0.77319	0.80339	0.48316	-0.028888	-0.31957	-0.45312	-0.27197	0.32578	0.94503
0	0	0	0	0	0	0	0	0	0	0	0	0	0	0	0	0	0	-1.3751	-1.165	-0.5326	0.11179	0.60089	0.92007	1.2897	1.4234	1.0546	0.57986	0.14887	-0.18469	-0.40124	-0.31891	0.21164	0.39689	0.17697	-0.1322	-0.36166	-0.49109	-0.58151	-0.49975	-0.10523	0.45679	0.36665	0.024106	-0.35484	-0.50586	-0.55671	-0.39144	0.059677	0.62162
0	0	0	0	0	0	0	0	0	0	0	0	0	0	0	0	0	0	0	-0.87688	-0.41366	0.13987	0.51644	0.84898	1.1625	1.3822	1.3443	1.1763	0.94427	0.53984	0.20055	-0.073612	-0.0044238	-0.014316	-0.15235	-0.40299	-0.5461	-0.59608	-0.52376	-0.34688	-0.054662	0.18487	0.096462	-0.18688	-0.5331	-0.59903	-0.48617	-0.26085	0.097261	0.51307
0	0	0	0	0	0	0	0	0	0	0	0	0	0	0	0	0	0	0	0	0	0.38639	0.37769	0.47155	0.80035	1.1858	1.4992	1.5424	1.3108	0.82286	0.51425	0.12737	-0.23267	-0.56747	-0.64303	-0.72678	-0.79441	-0.78563	-0.56508	-0.15619	0.23519	0.22804	0.029353	-0.30324	-0.65579	-0.69977	-0.52538	-0.3031	0.0057529	0.3602
0	0	0	0	0	0	0	0	0	0	0	0	0	0	0	0	0	0	0	0	0	0	0.42634	0.45559	0.69627	1.1091	1.4837	1.5742	1.2863	0.821	0	-0.10335	-0.62481	-1.2262	-1.3998	-1.2428	-1.1169	-1.0343	-0.74228	-0.13974	0.48763	0.24354	-0.13442	-0.48388	-0.75058	-0.79218	-0.69118	-0.5719	-0.54572	-0.60074
0	0	0	0	0	0	0	0	0	0	0	0	0	0	0	0	0	0	0	0	0	0	0	0	0	0	1.0982	1.0563	0	0	0	0	0	0	0	0	0	0	-0.24013	0.15139	0.22139	-0.014457	-0.55899	-1.0451	-1.2152	-1.0981	-1.0574	-1.1978	-1.4563	-1.5026
0	0	0	0	0	0	0	0	0	0	0	0	0	0	0	0	0	0	0	0	0	0	0	0	0	0	0	0	0	0	0	0	0	0	0	0	0	0	0	0	0	0	0	0	0	0	0	0	0	0
0	0	0	0	0	0	0	0	0	0	0	0	0	0	0	0	0	0	0	0	0	0	0	0	0	0	0	0	0	0	0	0	0	0	0	0	0	0	0	0	0	0	0	0	0	0	0	0	0	0
0	0	0	0	0	0	0	0	0	0	0	0	0	0	0	0	0	0	0	0	0	0	0	0	0	0	0	0	0	0	0	0	0	0	0	0	0	0	0	0	0	0	0	0	0	0	0	0	0	0
0	0	0	0	0	0	0	0	0	0	0	0	0	0	0	0	0	0	0	0	0	0	0	0	0	0	0	0	0	0	0	0	0	0	0	0	0	0	0	0	0	0	0	0	0	0	0	0	0	0
0	0	0	0	0	0	0	0	0	0	0	0	0	0	0	0	0	0	0	0	0	0	0	0	0	0	0	0	0	0	0	0	0	0	0	0	0	0	0	0	0	0	0	0	0	0	0	0	0	0
0	0	0	0	0	0	0	0	0	0	0	0	0	0	0	0	0	0	0	0	0	0	0	0	0	0	0	0	0	0	0	0	0	0	0	0	0	0	0	0	0	0	0	0	0	0	0	0	0	0
0	0	0	0	0	0	0	0	0	0	0	0	0	0	0	0	0	0	0	0	0	0	0	0	0	0	0	0	0	0	0	0	0	0	0	0	0	0	0	0	0	0	0	0	0	0	0	0	0	0
0	0	0	0	0	0	0	0	0	0	0	0	0	0	0	0	0	0	0	0	0	0	0	0	0	0	0	0	0	0	0	0	0	0	0	0	0	0	0	0	0	0	0	0	0	0	0	0	0	0
0	0	0	0	0	0	0	0	0	0	0	0	0	0	0	0	0	0	0	0	0	0	0	0	0	0	0	0	0	0	0	0	0	0	0	0	0	0	0	0	0	0	0	0	0	0	0	0	0	0
0	0	0	0	0	0	0	0	0	0	0	0	0	0	0	0	0	0	0	0	0	0	0	0	0	0	0	0	0	0	0	0	0	0	0	0	0	0	0	0	0	0	0	0	0	0	0	0	0	0
0	0	0	0	0	0	0	0	0	0	0	0	0	0	0	0	0	0	0	0	0	0	0	0	0	0	0	0	0	0	0	0	0	0	0	0	0	0	0	0	0	0	0	0	0	0	0	0	0	0
0	0	0	0	0	0	0	0	0	0	0	0	0	0	0	0	0	0	0	0	0	0	0	0	0	0	0	0	0	0	0	0	0	0	0	0	0	0	0	0	0	0	0	0	0	0	0	0	0	0
[truncated: 41 more columns]

## Sheet: Fig3A_cope_axial-10
0	0	0	0	0	0	0	0	0	0	0	0	0	0	0	0	0	0	0	0	0	0	0	0	0	0	0	0	0	0	0	0	0	0	0	0	0	0	0	0	0	0	0	0	0	0	0	0	0	0
0	0	0	0	0	0	0	0	0	0	0	0	0	0	0	0	0	0	0	0	0	0	0	0	0	0	0	0	0	0	0	0	0	0	0	0	0	0	0	0	0	0	0	0	0	0	0	0	0	0
0	0	0	0	0	0	0	0	0	0	0	0	0	0	0	0	0	0	0	0	0	0	0	0	0	0	0	0	0	0	0	0	0	0	0	0	0	0	0	0	0	0	0	0	0	0	0	0	0	0
0	0	0	0	0	0	0	0	0	0	0	0	0	0	0	0	0	0	0	0	0	0	0	0	0	0	0	0	0	0	0	0	0	0	0	0	0	0	0	0	0	0	0	0	0	0	0	0	0	0
0	0	0	0	0	0	0	0	0	0	0	0	0	0	0	0	0	0	0	0	0	0	0	0	0	0	0	0	0	0	0	0	0	0	0	0	0	0	0	0	0	0	0	0	0	0	0	0	0	0
0	0	0	0	0	0	0	0	0	0	0	0	0	0	0	0	0	0	0	0	0	0	0	0	0	0	0	0	0	0	0	0	0	0	0	0	0	0	0	0	0	0	0	0	0	0	0	0	0	0
0	0	0	0	0	0	0	0	0	0	0	0	0	0	0	0	0	0	0	0	0	0	0	0	0	0	0	0	0	0	0	0	0	0	0	0	0	0	0	0	0	0	0	0	0	0	0	0	0	0
0	0	0	0	0	0	0	0	0	0	0	0	0	0	0	0	0	0	0	0	0	0	0	0	0	0	0	0	0	0	0	0	0	0	0	0	0	0	0	0	0	0	0	0	0	0	0	0	0	0
0	0	0	0	0	0	0	0	0	0	0	0	0	0	0	0	0	0	0	0	0	0	0	0	0	0	0	0	0	0	0	0	0	0	0	0	0	0	0	0	0	0	0	0	0	0	0	0	0	0
0	0	0	0	0	0	0	0	0	0	0	0	0	0	0	0	0	0	0	0	0	0	0	0	0	0	0	0	0	0	0	0	0	0	0	0	0	0	0	0	0	0	0	0	0.75423	0.27421	-0.25244	0.13596	1.8797	3.4954
0	0	0	0	0	0	0	0	0	0	0	0	0	0	0	0	0	0	0	0	0	0	0	0	0	0	0	0	0	0	0	0	0	0	0	0	0	0	0	0	0	2.1085	4.7732	6.6253	3.3874	-0.88068	-2.3099	-1.4661	1.3845	4.0006
0	0	0	0	0	0	0	0	0	0	0	0	0	0	0	0	0	0	0	0	0	0	0	0	0	0	0	0	0	0	0	0	0	0	0	0	0	0.58275	0	0.68584	1.2163	4.331	7.9092	8.3307	2.7998	-4.464	-5.9129	-4.3435	-1.7945	-0.028722
0	0	0	0	0	0	0	0	0	0	0	0	0	0	0	0	0	0	0	0	0	0	0	0	0	0	0	0	0	0	0	0	0	0	0	-2.0536	-0.96126	-0.017838	0.59269	0.54427	1.8042	4.5381	6.0867	5.0778	-0.75221	-6.6276	-8.3181	-7.4461	-6.4134	-5.8763
0	0	0	0	0	0	0	0	0	0	0	0	0	0	0	0	0	0	0	0	0	0	0	0	0	0	0	0	0	0	0	0	0	0	-4.9992	-4.769	-3.731	0.88724	3.2259	3.0409	5.133	6.7449	4.8198	0.71287	-3.6191	-7.5589	-9.4327	-10.403	-10.242	-8.6293
0	0	0	0	0	0	0	0	0	0	0	0	0	0	0	0	0	0	0	0	0	0	0	0	0	0	0	0	0	0	0	2.3754	2.489	0.9195	0.97584	-0.35953	1.0595	5.8249	9.0436	11.037	11.771	10.192	5.1514	0.025922	-3.1054	-4.8931	-6.4177	-8.4606	-9.9661	-9.0629
0	0	0	0	0	0	0	0	0	0	0	0	0	0	0	0	0	0	0	0	0	0	0	0	0	0	0	0	0	0	3.1396	4.7444	5.9914	7.3547	8.4243	7.5387	7.9678	10.053	13.289	16.535	16.562	13.603	7.7873	2.7543	1.6599	2.7994	2.6291	-0.44132	-4.5519	-6.1502
0	0	0	0	0	0	0	0	0	0	0	0	0	0	0	0	0	0	0	0	0	0	0	0	0	0	0	0	0	3.9193	3.9951	5.3249	7.7995	9.3613	12.027	12.618	11.571	10.362	11.616	15.628	17.23	16.033	12.906	10.512	11.957	14.318	12.155	6.6796	1.8848	-0.49914
0	0	0	0	0	0	0	0	0	0	0	0	0	0	0	0	0	0	0	0	0	0	0	0	0	0	0	0	1.6942	2.0969	0.8642	2.5242	5.4586	7.8466	10.258	10.799	9.2594	8.0349	8.171	10.91	13.569	15.379	17.008	19.675	22.65	21.743	16.439	9.9278	4.9109	2.8134
0	0	0	0	0	0	0	0	0	0	0	0	0	0	0	0	0	0	0	0	0	0	0	0	0	-2.0363	-3.3614	-3.4969	-3.7925	-3.8337	-4.7147	-2.6168	1.8513	5.5776	8.2388	9.1211	8.0925	7.4107	6.5853	6.9464	9.997	14.581	18.212	20.857	22.048	20.092	15.129	9.105	4.2345	1.4437
0	0	0	0	0	0	0	0	0	0	0	0	0	0	0	0	0	0	0	0	0	0	0	0	-7.4349	-7.6914	-7.9594	-8.8401	-10.469	-11.281	-10.279	-6.6672	-1.4611	3.942	7.366	6.9445	5.2006	4.8404	3.8755	4.8941	8.9412	12.919	14.522	14.459	14.387	13.342	10.546	5.5966	1.2691	-1.2012
0	0	0	0	0	0	0	0	0	0	0	0	0	0	0	0	0	0	0	0	0	0	0	-14.746	-15.109	-14.398	-14.298	-14.257	-16.333	-16.54	-14.64	-9.7832	-4.2381	0.70989	2.0485	-0.2746	-1.9376	-1.6928	-0.49873	2.5677	7.3169	10.816	10.482	8.7971	7.915	7.3052	5.5649	2.0949	-1.2933	-3.081
0	0	0	0	0	0	0	0	0	0	0	0	0	0	0	0	0	0	0	0	0	-16.771	-21.835	-24.466	-24.392	-22.445	-21.363	-20.996	-21.327	-21.407	-19.438	-14.203	-8.2503	-5.1402	-6.9071	-9.621	-9.405	-6.5505	-3.6506	0.86882	4.9516	7.2313	6.9123	5.297	3.7822	2.4505	1.0401	-1.0638	-2.8048	-3.753
0	0	0	0	0	0	0	0	0	0	0	0	0	0	0	0	0	0	0	0	-20.147	-28.6	-33.625	-33.238	-30.692	-28.589	-26.855	-26.082	-25.126	-24.58	-23.226	-18.575	-13.414	-12.333	-14.943	-16.353	-14.162	-10.301	-6.425	-2.3001	0.82866	2.646	2.5431	1.5057	0.54824	-0.70999	-2.293	-3.9486	-4.7487	-3.9546
0	0	0	0	0	0	0	0	0	0	0	0	0	0	0	0	0	0	0	-18.055	-29.325	-39.402	-42.683	-39.252	-34.509	-31.598	-30.72	-30.217	-27.478	-24.843	-22.685	-18.987	-14.99	-15.634	-18.87	-19.533	-15.733	-11.094	-7.9788	-6.1336	-4.4137	-3.6437	-3.7881	-3.8491	-3.5451	-2.794	-3.367	-4.7501	-5.5845	-4.0102
0	0	0	0	0	0	0	0	0	0	0	0	0	0	0	0	0	0	-9.3669	-20.161	-34.361	-44.781	-48.106	-43.458	-37.315	-33.68	-32.955	-31.5	-26.974	-22.112	-19.272	-16.89	-15.065	-16.598	-18.921	-17.353	-12.805	-9.6493	-9.7458	-10.091	-9.3318	-8.8909	-9.4252	-8.6722	-6.473	-4.7433	-3.7297	-4.2665	-4.5219	-2.1426
0	0	0	0	0	0	0	0	0	0	0	0	0	0	0	0	0	-0.17234	-6.5936	-18.127	-32.406	-44.372	-48.554	-44.818	-38.263	-32.751	-30.543	-28.598	-23.227	-19.321	-17.914	-17.219	-17.042	-16.885	-16.09	-11.735	-8.2118	-7.524	-9.7063	-11.778	-11.37	-9.8818	-9.4947	-9.4605	-8.8642	-7.1591	-4.3333	-2.2251	-0.12096	3.6166
0	0	0	0	0	0	0	0	0	0	0	0	0	0	0	0	3.9383	3.3182	-3.4713	-15.119	-28.82	-39.982	-44.342	-40.671	-32.547	-25.405	-21.901	-20.1	-17.475	-16.679	-17.009	-17.429	-16.897	-14.595	-11.254	-6.5171	-4.9152	-6.3524	-9.2046	-11.342	-9.4423	-6.6719	-6.7658	-8.0009	-8.2328	-6.7359	-2.2768	2.5617	6.5709	10.824
0	0	0	0	0	0	0	0	0	0	0	0	0	0	0	5.3854	8.378	6.6434	-0.66298	-10.712	-22.292	-31.572	-34.618	-29.454	-19.769	-12.323	-10.157	-11.268	-12.435	-13.744	-14.001	-13.717	-11.711	-7.6715	-3.5197	-1.9096	-4.613	-7.1912	-9.6157	-10.034	-6.4532	-3.0899	-3.5575	-4.6384	-3.9869	-1.7684	1.9485	7.327	11.766	15.728
0	0	0	0	0	0	0	0	0	0	0	0	0	0	0	11.933	14.2	12.631	7.8032	0.66688	-8.7481	-16.043	-17.249	-12.553	-4.4258	0.069131	-1.5804	-6.2101	-10.881	-12.66	-10.887	-7.6802	-3.1972	1.1041	1.8521	-1.1469	-6.0508	-8.2193	-8.8061	-7.7804	-3.4676	-0.089753	-0.52382	-0.23128	2.5573	5.3089	8.4423	11.461	13.847	16.727
0	0	0	0	0	0	0	0	0	0	0	0	0	0	12.342	19.111	22.481	22.803	21.028	17.127	10.234	4.4884	2.16	4.0816	9.041	9.4926	4.6792	-2.7063	-9.6063	-11.107	-6.5454	-0.81866	4.288	6.4831	3.758	-1.4412	-6.7745	-9.3588	-8.8787	-5.9525	-1.5813	2.1179	4.2435	6.9159	10.113	11.451	13.01	12.384	13.33	16.525
0	0	0	0	0	0	0	0	0	0	0	0	0	7.5496	17.889	25.69	29.39	33.04	34.123	32.536	27.769	22.442	19.006	18.134	20.25	18.976	12.306	3.884	-2.7003	-3.0758	1.5646	6.3417	8.8321	7.4949	2.4356	-2.1101	-5.9657	-9.1589	-10.041	-5.7431	0.38265	5.772	10.404	13.765	15.116	15.04	15.678	13.004	12.603	16.37
0	0	0	0	0	0	0	0	0	0	0	0	0	11.709	21.031	29.199	34.931	42.778	46.655	45.579	40.879	35.967	32.214	30.608	31.116	28.545	21.164	13.357	8.272	8.6697	11.24	12.008	10.937	6.8627	2.088	0.091715	-1.5446	-6.1202	-9.4566	-5.7826	2.4656	9.647	15.196	18.102	17.852	17.129	17.183	13.878	11.708	14.791
0	0	0	0	0	0	0	0	0	0	0	0	0.30767	13.486	21.874	30.357	38.692	49.108	55.9	56.196	51.102	46.432	43.787	43.069	42.678	38.931	31.725	23.533	17.486	16.644	16.618	13.647	9.6534	6.3571	4.4542	5.0681	4.1517	-1.9234	-7.2763	-4.4501	4.2772	12.311	17.897	20.322	19.883	19.117	17.763	13.936	10.433	13.427
0	0	0	0	0	0	0	0	0	0	0	0	6.0821	15.172	24.317	32.298	41.469	53.13	63.34	65.582	59.985	55.594	54.394	54.649	52.399	46.538	39.612	30.43	21.896	17.539	13.973	9.6728	6.2434	5.3851	6.203	8.1194	6.9956	0.42404	-4.2924	-1.4485	5.7989	13.081	18.192	20.373	20.609	20.53	18.273	13.684	9.782	12.661
0	0	0	0	0	0	0	0	0	0	0	0	6.6375	17.781	28.77	38.522	46.556	57.417	68.538	71.307	66.242	61.775	61.13	61.182	56.701	48.639	39.204	28.389	19.169	14.102	9.8072	5.6048	4.1494	4.8837	5.7905	6.6005	4.7933	0.6669	-1.5893	1.0743	6.6964	12.312	16.194	18.038	18.007	17.715	16.109	12.361	10.05	13.327
0	0	0	0	0	0	0	0	0	0	0	0	8.9994	23.105	38.462	50.345	57.213	64.359	72.049	72.836	67.882	62.453	60.118	57.557	51.334	42.244	31.162	21.025	14.645	11.913	8.603	4.7355	2.9036	3.2151	3.4441	3.6545	2.017	-0.50054	-0.51553	1.0659	5.1329	9.4119	10.764	8.823	7.1884	8.0277	9.5288	10.296	11.015	13.361
0	0	0	0	0	0	0	0	0	0	0	0	13.166	28.164	47.632	65.061	75.012	80.326	79.725	73.728	65.822	59.055	53.186	47.336	40.148	32.118	24.191	18.672	12.987	12.047	10.37	4.912	0.25056	-1.2098	1.3917	3.9171	3.4846	1.3617	1.5163	1.6614	0.93505	2.0853	1.4067	-3.7268	-7.7516	-5.2112	2.2184	9.468	12.526	13.049
0	0	0	0	0	0	0	0	0	0	0	6.9671	17.531	32.189	54.613	80.129	95.962	100.14	90.979	76.476	64.238	55.518	46.436	38.151	31.489	26.049	23.173	15.68	10.767	10.646	9.5156	3.1431	-4.1115	-6.1572	-1.2396	4.3364	5.0056	4.7644	5.0623	3.2479	-0.84658	-3.5661	-6.2104	-12.016	-15.821	-10.984	1.2906	10.455	11.938	11.199
0	0	0	0	0	0	0	0	0	0	0	0	17.809	32.973	59.14	91.657	112.24	114.69	99.808	79.933	64.573	53.321	42.367	33.179	27.342	24.423	21.694	14.266	7.408	5.6097	5.5536	-0.10317	-6.7728	-7.6618	-2.0498	3.5713	6.0918	8.3047	9.5108	7.8013	3.7536	0.50301	-2.8179	-7.9359	-11.407	-6.4982	3.6357	9.0261	7.3054	4.4582
0	0	0	0	0	0	0	0	0	0	0	0	13.519	27.686	55.943	92.361	114.21	115.56	102.28	82.887	67.705	56.108	44.591	34.808	28.408	26.459	23.814	15.622	4.7754	-0.76849	-0.37956	-1.3915	-2.8412	-1.2926	2.272	4.9275	6.9112	10.379	12.948	12.24	8.0609	4.0025	1.476	-2.9438	-7.9818	-4.7906	3.2969	5.5458	0.1077	-7.6366
0	0	0	0	0	0	0	0	0	0	0	0	7.6428	18.651	46.936	82.386	100.04	105	97.706	83.643	71.849	62.472	51.521	41.512	33.618	30.082	27.002	17.426	4.4333	-1.668	-2.1934	0.47325	3.8094	6.9752	8.5881	8.5289	8.8661	11.676	14.699	13.878	8.078	1.7266	-1.4912	-6.0094	-11.08	-8.9978	-2.2506	-0.89743	-6.7996	-14.675
0	0	0	0	0	0	0	0	0	0	0	0	0	10.764	30.458	60.866	78.951	85.554	85.483	77.956	70.358	63.511	55.487	46.692	37.89	32.513	28.722	18.594	5.6149	-2.5061	-3.608	1.1113	7.5475	11.405	11.153	9.1475	9.0408	12.083	15.09	13.672	6.4627	-1.6574	-6.1547	-10.186	-13.64	-11.11	-7.5318	-7.8367	-11.525	-15.436
0	0	0	0	0	0	0	0	0	0	0	0	0	8.4486	18.869	37.11	54.414	64.334	66.069	62.016	57.87	52.577	46.804	40.171	32.641	26.909	23.457	16.987	5.1891	-3.0129	-4.9283	-0.76944	5.9428	8.7802	7.1099	5.0186	6.0392	10.556	14.068	13.003	6.3934	-2.8071	-8.8831	-14.162	-15.634	-10.689	-8.7602	-9.9568	-13.029	-16.72
0	0	0	0	0	0	0	0	0	0	0	0	0	9.268	13.676	19.771	30.792	40.171	41.79	40.888	38.836	34.669	29.648	24.328	19.195	14.545	12.968	12.131	5.7755	-1.2356	-4.318	-3.088	1.3524	3.7651	1.4639	-0.51618	1.2103	6.153	9.3016	9.5027	4.8171	-3.7935	-13.063	-21.348	-20.698	-14.055	-9.9493	-7.8046	-9.9304	-14.85
0	0	0	0	0	0	0	0	0	0	0	0	0	8.0597	9.5887	9.5349	14.184	20.229	21.848	24.288	24.78	20.611	14.869	12.473	11.071	6.9509	4.3259	6.8177	3.8561	1.5997	-1.3908	-1.5922	0.54136	0.92994	-2.2992	-5.2105	-4.0468	-0.11439	2.2352	3.966	1.7435	-5.6526	-17.57	-27.002	-27.428	-20.423	-11.839	-3.9134	-3.2768	-8.2372
0	0	0	0	0	0	0	0	0	0	0	0	0	5.3687	3.3943	0.98952	6.6725	10.73	12.594	16.416	18.253	15.225	9.5594	7.6925	6.9924	3.8746	0.9802	-0.14782	0.65532	2.7503	2.0936	1.6415	1.6059	0.046745	-3.8405	-7.1209	-6.7938	-3.6653	-1.1116	1.2736	0.04968	-6.5032	-20.09	-28.812	-29.656	-22.554	-11.134	-1.0405	0.83757	-2.8433
0	0	0	0	0	0	0	0	0	0	0	0	2.0393	3.6289	2.9863	3.355	8.3718	11.958	12.576	14.431	16.776	13.906	7.6387	5.3491	4.9285	3.4045	0.38742	-0.34346	2.8648	5.4664	3.7328	2.3281	2.3936	0.89764	-2.208	-4.6278	-4.2751	-1.3156	1.2507	1.9337	-0.39248	-5.9069	-20.768	-29.212	-28.498	-19.042	-6.4155	1.4233	1.8435	-0.44194
0	0	0	0	0	0	0	0	0	0	0	0	0.71716	0.71025	1.2716	3.669	9.6057	13.064	12.791	13.207	13.652	9.3968	3.0397	0.68669	1.1602	3.336	2.8126	3.8457	7.0278	6.3861	3.1299	2.2946	3.0602	3.3141	1.1125	-0.99306	-0.50424	1.8217	3.4449	1.4351	-3.0058	-8.251	-22.777	-29.982	-26.487	-14.734	-1.8877	3.995	3.9252	1.378
0	0	0	0	0	0	0	0	0	0	0	1.6295	2.5979	1.3509	-0.24433	0.66976	5.2272	8.9295	9.913	11.153	11.887	8.2762	1.7697	-2.9895	-3.7885	0.2648	4.3503	5.9268	8.0534	3.2603	0.020948	0.4581	2.8158	4.347	2.8242	-0.30702	-1.6269	-1.1409	-0.60484	-3.4616	-8.513	-13.196	-22.585	-28.726	-25.356	-13.049	0.47592	6.5693	6.0057	2.1294
0	0	0	0	0	0	0	0	0	0	0	2.9856	5.3437	6.1381	2.5474	-0.76864	-2.2644	-0.083359	3.3998	6.7493	8.9683	7.0168	1.0654	-5.3548	-8.4424	-5.396	0.71057	3.9702	3.2637	-1.0105	-5.8878	-5.8165	-2.0275	1.1004	0.83648	-3.2115	-7.3024	-8.2003	-8.6699	-11.377	-15.415	-18.871	-21.696	-22.362	-17.865	-8.305	0.76934	5.8331	5.461	1.9136
0	0	0	0	0	0	0	0	0	0	0	8.8594	13.463	12.679	6.8832	-0.64973	-8.0366	-9.1362	-4.9742	1.2148	5.1573	4.2889	-0.65254	-7.5762	-11.964	-9.4443	-2.8297	1.5732	-0.42519	-6.1961	-12.241	-12.702	-9.6307	-6.507	-5.3777	-7.9858	-12.012	-13.236	-12.261	-12.909	-16.618	-20.155	-19.118	-13.042	-3.8048	4.2846	6.9546	7.1065	6.1933	2.3231
0	0	0	0	0	0	0	0	0	0	0	12.198	17.517	15.722	9.3278	1.255	-8.5744	-13.581	-11.262	-4.5005	-0.30856	0.18611	-2.1091	-6.6075	-10.309	-8.7592	-2.6922	-0.20406	-4.8161	-11.043	-15.982	-17.429	-15.194	-13.393	-12.726	-12.566	-14.11	-15.394	-12.548	-10.042	-12.673	-14.61	-9.5614	0.50126	11.554	20.008	22.016	22.405	19.686	9.1143
0	0	0	0	0	0	0	0	0	0	8.1347	16.138	20.931	18.713	12.046	3.4162	-7.0426	-13.737	-12.808	-8.5522	-6.1502	-5.3857	-4.2633	-4.0918	-5.0872	-4.5347	-0.90778	-1.9965	-8.8137	-14.194	-17.447	-19.461	-18.894	-18.728	-17.55	-14.825	-14.264	-14.831	-10.981	-7.0736	-8.2825	-6.614	3.5978	16.919	25.475	31.399	37.693	43.419	39.912	24.598
0	0	0	0	0	0	0	0	0	0	9.5188	19.414	24.76	23.733	16.996	7.2471	-3.3347	-10.331	-11.382	-10.253	-9.8638	-9.9712	-7.338	-4.2602	-1.7898	-0.30987	1.5752	-2.1836	-9.4086	-13.058	-16.258	-20.29	-22.491	-24.312	-23.473	-20.394	-18.092	-15.265	-8.07	-3.5756	-2.5975	2.7213	14.266	25.126	28.779	30.44	36.385	46.675	47.393	37.223
0	0	0	0	0	0	0	0	0	0	6.2711	19.126	28.193	28.924	22.753	11.977	1.2869	-6.0209	-8.548	-8.9421	-9.0101	-9.3161	-7.8292	-4.184	0.37626	3.3438	5.2866	1.2597	-4.3571	-8.8638	-14.876	-20.293	-24.015	-27.179	-27.754	-25.527	-23.405	-17.45	-8.5226	-1.5221	4.8945	13.148	20.161	23.633	22.809	20.87	23.87	33.19	39.28	39.366
0	0	0	0	0	0	0	0	0	0	3.0615	15.713	26.147	28.856	23.17	13.059	3.6929	-3.0848	-5.643	-5.3721	-3.6577	-2.6855	-2.3986	-1.0218	2.3061	5.7464	7.9604	5.0291	0.14857	-5.6352	-14.035	-17.654	-18.004	-18.974	-20.581	-21.694	-20.537	-16.232	-9.7286	-1.8486	8.0677	17.612	21.983	21.455	19.526	16.58	15.4	19.92	25.801	31.891
0	0	0	0	0	0	0	0	0	0	0	11.464	20.4	23.949	20.481	13.438	5.6145	0.64975	-0.68267	0.4066	3.6895	5.5199	4.9796	3.2975	3.5664	6.0753	8.1094	4.6766	-1.2009	-6.6967	-12.434	-11.882	-7.302	-4.786	-6.4534	-9.5524	-9.8355	-9.342	-8.2491	-4.3787	4.0488	14.486	20.252	20.536	18.658	14.836	11.738	13.097	16.568	22.513
0	0	0	0	0	0	0	0	0	0	0	7.7203	15.353	19.716	18.887	14.23	8.8621	5.7343	4.5234	5.7587	8.3491	10.825	10.016	6.8284	5.0534	5.6711	5.4332	1.5602	-2.633	-4.7317	-4.9682	-2.3503	3.1997	5.9766	4.5598	1.2067	0.072658	-1.0728	-4.6429	-6.8852	-4.0374	4.2987	12.897	15.862	15.494	13.84	11.571	12.134	13.992	17.712
0	0	0	0	0	0	0	0	0	0	0	2.1148	11.76	14.811	15.502	13.06	11.216	9.4771	7.6034	6.88	7.4419	10.644	10.881	8.4724	6.2197	5.7997	3.1059	-0.4309	-1.5131	0.7561	4.0231	6.9847	9.376	10.622	9.8381	5.772	2.0657	-0.26256	-3.74	-8.6971	-10.613	-5.4228	3.6057	9.2624	11.811	14.292	14.344	15.021	16.406	17.469
0	0	0	0	0	0	0	0	0	0	0	0.65356	6.8936	9.913	11.24	10.847	11.196	9.0256	5.0931	1.3982	-0.39739	3.0453	5.5096	5.377	4.63	4.356	1.6326	-1.0163	0.6556	5.747	11.33	13.429	12.562	11.435	9.5879	6.2845	2.3026	8.9318e-05	-2.5392	-8.5166	-13.189	-10.138	-1.8598	5.6423	11.43	16.552	17.538	17.92	18.925	19.301
0	0	0	0	0	0	0	0	0	0	0	0	2.0596	5.1186	7.6744	8.8763	8.3354	4.8297	-1.0691	-7.1642	-10.026	-7.1575	-3.5337	-1.897	-0.34515	1.6693	1.1986	-0.06996	2.6844	8.6386	14.86	16.588	13.899	10.938	8.4755	5.5402	3.7277	3.012	-1.2333	-9.1151	-14.928	-12.8	-3.9618	5.4258	12.913	18.418	18.69	17.946	19.656	21.192
0	0	0	0	0	0	0	0	0	0	0	0	0	1.7552	4.5041	5.5993	2.9933	-1.8362	-7.8966	-14.219	-17.774	-16.141	-12.98	-10.607	-6.1793	-1.4027	1.0572	1.1462	2.9273	7.3993	12.043	13.665	11.827	9.2055	6.2881	4.1406	3.6425	2.9151	-2.7737	-11.057	-16.98	-14.122	-4.6021	5.8499	14.088	18.761	18.088	16.109	17.876	20.12
0	0	0	0	0	0	0	0	0	0	0	0	0	0	0.90924	-0.59403	-4.3958	-10.329	-16.91	-22.59	-24.379	-23.336	-20.831	-17.173	-11.03	-5.2289	-2.2089	-1.1955	-0.68399	1.0042	3.2133	4.5684	5.0971	4.8524	3.0745	1.6655	1.5722	1.0815	-4.4523	-13.123	-18.18	-14.86	-6.7386	2.0943	9.9982	15.525	15.59	14.13	15.485	17.433
0	0	0	0	0	0	0	0	0	0	0	0	0	0	-0.8069	-4.094	-9.7349	-16.82	-24.255	-29.502	-29.654	-28.73	-26.891	-22.284	-16.088	-10.778	-7.696	-6.6584	-7.0395	-7.2313	-5.2371	-2.7826	-0.22796	1.4021	1.0904	0.20955	-0.64581	-2.3866	-7.4499	-14.742	-18.603	-16.054	-12.153	-7.3671	-0.69607	5.9875	8.7134	10.1	12.416	14.206
0	0	0	0	0	0	0	0	0	0	0	0	0	0	0	-3.6431	-9.9887	-17.486	-25.653	-30.705	-31.335	-30.807	-29.823	-26.255	-21.14	-17.144	-14.104	-11.768	-11.794	-11.491	-8.5252	-5.4623	-3.7623	-1.1401	0.40499	-0.67354	-2.9749	-4.704	-8.1353	-13.789	-17.417	-16.827	-16.663	-15.79	-11.489	-6.1138	-2.0438	2.2597	6.774	8.4496
0	0	0	0	0	0	0	0	0	0	0	0	0	0	0	0	-4.2323	-12.785	-20.102	-26.478	-29.966	-30.721	-29.694	-26.689	-23.878	-22.398	-20.04	-17.202	-15.088	-13.599	-10.976	-8.2383	-6.9436	-3.5342	-0.0012498	0.46891	-0.83926	-0.98378	-3.0335	-7.4089	-11.229	-13.765	-16.126	-17.061	-14.662	-11.5	-8.3161	-4.3082	-0.42709	0.14515
0	0	0	0	0	0	0	0	0	0	0	0	0	0	0	0	0	-4.1761	-13.218	-19.438	-24.822	-27.487	-27.704	-26.524	-25.101	-24.974	-23.767	-21.187	-17.375	-15.463	-14.315	-12.534	-9.5841	-4.5409	1.1939	5.1338	5.5978	5.3322	4.7	2.5167	-1.3697	-6.9228	-10.822	-10.649	-8.993	-8.4737	-8.3995	-7.3835	-6.2828	-5.6018
0	0	0	0	0	0	0	0	0	0	0	0	0	0	0	0	0	0	-4.9717	-11.913	-16.664	-20.834	-23.697	-25.484	-25.752	-25.93	-25.409	-23.064	-19.853	-17.94	-16.928	-13.91	-8.7921	-2.5682	5.0289	12.133	14.398	13.239	11.49	9.7971	6.9095	1.7071	-1.729	-0.52798	1.6146	0.6153	-2.4627	-5.1591	-6.5277	-6.594
0	0	0	0	0	0	0	0	0	0	0	0	0	0	0	0	0	0	-1.8946	-6.5496	-10.768	-14.517	-17.936	-21.216	-23.72	-25.419	-26.003	-24.551	-21.868	-18.802	-14.89	-9.0835	-1.613	4.7832	11.516	19.054	22.041	20.28	17.677	16.554	14.851	10.169	7.6303	9.3608	11.05	8.6212	3.7153	-0.14303	-2.0816	-3.4565
0	0	0	0	0	0	0	0	0	0	0	0	0	0	0	0	0	0	0	0	-5.0711	-5.8706	-8.087	-12.4	-17.857	-21.964	-23.586	-23.996	-21.279	-15.832	-9.6463	-2.4488	5.6855	11.551	16.736	22.617	24.986	24.201	23.804	24.264	21.973	19.758	19.426	20.074	18.351	12.749	6.1488	2.4794	1.4021	0.66753
0	0	0	0	0	0	0	0	0	0	0	0	0	0	0	0	0	0	0	0	0	0	-3.1302	-5.7591	-10.708	-15.667	-19.795	-22.386	-20.13	-13.889	-7.1356	0.62737	9.0621	15.216	19.92	22.774	24.168	26.428	29.746	31.844	31.172	30.304	29.687	26.861	22.103	14.483	6.3963	2.1495	2.8787	3.8056
0	0	0	0	0	0	0	0	0	0	0	0	0	0	0	0	0	0	0	0	0	0	0	-2.2882	-6.2709	-9.3688	-13.678	-17.372	-17.057	-12.257	-6.0799	1.3866	9.2224	16.321	20.607	21.768	23.777	29.155	34.506	37.945	38.901	38.022	35.676	30.306	22.807	12.846	3.6577	-0.43465	0.88087	2.4145
0	0	0	0	0	0	0	0	0	0	0	0	0	0	0	0	0	0	0	0	0	0	0	0	0	0	-3.0131	-10.522	-11.495	-9.1457	-3.3936	3.3717	9.7441	15.108	17.535	19.616	25.381	31.729	34.442	37.979	39.477	38.42	34.561	28.981	21.27	10.741	1.3464	-3.6565	-3.4712	-2.3997
0	0	0	0	0	0	0	0	0	0	0	0	0	0	0	0	0	0	0	0	0	0	0	0	0	0	0	0	-1.1463	-1.0434	1.3905	6.3528	10.898	12.618	12.957	17.707	25.698	28.058	27.493	28.925	28.999	28.717	27.235	24.035	18.774	10.392	1.4127	-5.0686	-6.461	-5.4344
0	0	0	0	0	0	0	0	0	0	0	0	0	0	0	0	0	0	0	0	0	0	0	0	0	0	0	0	0	-0.95315	1.0479	5.1192	9.5514	11.184	10.527	15.644	21.882	21.951	17.415	14.077	14.059	16.652	19.981	20.242	17.01	9.9681	1.6443	-4.2912	-4.7077	-3.1502
0	0	0	0	0	0	0	0	0	0	0	0	0	0	0	0	0	0	0	0	0	0	0	0	0	0	0	0	0	-0.0033876	0	4.4552	9.5982	10.835	9.5835	13.314	18.88	17.385	9.0273	3.0863	3.7238	9.994	16.698	19.456	16.471	9.3395	0.87977	-4.0568	-2.495	1.2816
0	0	0	0	0	0	0	0	0	0	0	0	0	0	0	0	0	0	0	0	0	0	0	0	0	0	0	0	0	0	0	1.5671	4.6358	6.0018	7.854	12.64	17.737	15.294	6.1366	0.91498	3.1327	9.6854	16.395	19.244	16.284	9.1562	1.7762	-2.1397	0.31984	5.9212
0	0	0	0	0	0	0	0	0	0	0	0	0	0	0	0	0	0	0	0	0	0	0	0	0	0	0	0	0	0	0	0	0	0	4.4713	10.568	15.171	12.925	6.4063	3.4601	6.1507	10.998	15.545	18.388	16.563	10.313	3.8543	0.75707	3.2231	9.0228
0	0	0	0	0	0	0	0	0	0	0	0	0	0	0	0	0	0	0	0	0	0	0	0	0	0	0	0	0	0	0	0	0	0	0	0	10.001	8.0423	4.1179	3.1085	6.6227	9.4231	11.769	14.43	14.657	10.93	5.6665	2.9848	5.5525	10.777
0	0	0	0	0	0	0	0	0	0	0	0	0	0	0	0	0	0	0	0	0	0	0	0	0	0	0	0	0	0	0	0	0	0	0	0	0	0.3594	-0.34481	0.026169	2.147	4.0488	5.8067	7.8027	9.3935	8.5307	5.678	3.5639	6.1662	10.019
0	0	0	0	0	0	0	0	0	0	0	0	0	0	0	0	0	0	0	0	0	0	0	0	0	0	0	0	0	0	0	0	0	0	0	0	0	0	0	0	0	0.47552	1.81	2.0636	3.4223	3.8415	3.3379	3.0528	4.4395	5.7647
0	0	0	0	0	0	0	0	0	0	0	0	0	0	0	0	0	0	0	0	0	0	0	0	0	0	0	0	0	0	0	0	0	0	0	0	0	0	0	0	0	0	0	0	0	0	0	0	0	0
0	0	0	0	0	0	0	0	0	0	0	0	0	0	0	0	0	0	0	0	0	0	0	0	0	0	0	0	0	0	0	0	0	0	0	0	0	0	0	0	0	0	0	0	0	0	0	0	0	0
0	0	0	0	0	0	0	0	0	0	0	0	0	0	0	0	0	0	0	0	0	0	0	0	0	0	0	0	0	0	0	0	0	0	0	0	0	0	0	0	0	0	0	0	0	0	0	0	0	0
0	0	0	0	0	0	0	0	0	0	0	0	0	0	0	0	0	0	0	0	0	0	0	0	0	0	0	0	0	0	0	0	0	0	0	0	0	0	0	0	0	0	0	0	0	0	0	0	0	0
0	0	0	0	0	0	0	0	0	0	0	0	0	0	0	0	0	0	0	0	0	0	0	0	0	0	0	0	0	0	0	0	0	0	0	0	0	0	0	0	0	0	0	0	0	0	0	0	0	0
0	0	0	0	0	0	0	0	0	0	0	0	0	0	0	0	0	0	0	0	0	0	0	0	0	0	0	0	0	0	0	0	0	0	0	0	0	0	0	0	0	0	0	0	0	0	0	0	0	0
0	0	0	0	0	0	0	0	0	0	0	0	0	0	0	0	0	0	0	0	0	0	0	0	0	0	0	0	0	0	0	0	0	0	0	0	0	0	0	0	0	0	0	0	0	0	0	0	0	0
0	0	0	0	0	0	0	0	0	0	0	0	0	0	0	0	0	0	0	0	0	0	0	0	0	0	0	0	0	0	0	0	0	0	0	0	0	0	0	0	0	0	0	0	0	0	0	0	0	0
0	0	0	0	0	0	0	0	0	0	0	0	0	0	0	0	0	0	0	0	0	0	0	0	0	0	0	0	0	0	0	0	0	0	0	0	0	0	0	0	0	0	0	0	0	0	0	0	0	0
0	0	0	0	0	0	0	0	0	0	0	0	0	0	0	0	0	0	0	0	0	0	0	0	0	0	0	0	0	0	0	0	0	0	0	0	0	0	0	0	0	0	0	0	0	0	0	0	0	0
[truncated: 59 more columns]

## Sheet: Fig3A_zstat_axial-10
0	0	0	0	0	0	0	0	0	0	0	0	0	0	0	0	0	0	0	0	0	0	0	0	0	0	0	0	0	0	0	0	0	0	0	0	0	0	0	0	0	0	0	0	0	0	0	0	0	0
0	0	0	0	0	0	0	0	0	0	0	0	0	0	0	0	0	0	0	0	0	0	0	0	0	0	0	0	0	0	0	0	0	0	0	0	0	0	0	0	0	0	0	0	0	0	0	0	0	0
0	0	0	0	0	0	0	0	0	0	0	0	0	0	0	0	0	0	0	0	0	0	0	0	0	0	0	0	0	0	0	0	0	0	0	0	0	0	0	0	0	0	0	0	0	0	0	0	0	0
0	0	0	0	0	0	0	0	0	0	0	0	0	0	0	0	0	0	0	0	0	0	0	0	0	0	0	0	0	0	0	0	0	0	0	0	0	0	0	0	0	0	0	0	0	0	0	0	0	0
0	0	0	0	0	0	0	0	0	0	0	0	0	0	0	0	0	0	0	0	0	0	0	0	0	0	0	0	0	0	0	0	0	0	0	0	0	0	0	0	0	0	0	0	0	0	0	0	0	0
0	0	0	0	0	0	0	0	0	0	0	0	0	0	0	0	0	0	0	0	0	0	0	0	0	0	0	0	0	0	0	0	0	0	0	0	0	0	0	0	0	0	0	0	0	0	0	0	0	0
0	0	0	0	0	0	0	0	0	0	0	0	0	0	0	0	0	0	0	0	0	0	0	0	0	0	0	0	0	0	0	0	0	0	0	0	0	0	0	0	0	0	0	0	0	0	0	0	0	0
0	0	0	0	0	0	0	0	0	0	0	0	0	0	0	0	0	0	0	0	0	0	0	0	0	0	0	0	0	0	0	0	0	0	0	0	0	0	0	0	0	0	0	0	0	0	0	0	0	0
0	0	0	0	0	0	0	0	0	0	0	0	0	0	0	0	0	0	0	0	0	0	0	0	0	0	0	0	0	0	0	0	0	0	0	0	0	0	0	0	0	0	0	0	0	0	0	0	0	0
0	0	0	0	0	0	0	0	0	0	0	0	0	0	0	0	0	0	0	0	0	0	0	0	0	0	0	0	0	0	0	0	0	0	0	0	0	0	0	0	0	0	0	0	0.32326	0.060017	-0.049347	0.026058	0.34996	0.64394
0	0	0	0	0	0	0	0	0	0	0	0	0	0	0	0	0	0	0	0	0	0	0	0	0	0	0	0	0	0	0	0	0	0	0	0	0	0	0	0	0	0.40482	0.64056	0.72584	0.3446	-0.088134	-0.23796	-0.158	0.14974	0.42585
0	0	0	0	0	0	0	0	0	0	0	0	0	0	0	0	0	0	0	0	0	0	0	0	0	0	0	0	0	0	0	0	0	0	0	0	0	0.3987	0	0.13796	0.18348	0.46507	0.67763	0.61227	0.18937	-0.29811	-0.43014	-0.34228	-0.14239	-0.0022329
0	0	0	0	0	0	0	0	0	0	0	0	0	0	0	0	0	0	0	0	0	0	0	0	0	0	0	0	0	0	0	0	0	0	0	-0.6698	-0.27576	-0.0028355	0.074497	0.057761	0.16671	0.36686	0.42889	0.31721	-0.044047	-0.38982	-0.54211	-0.54169	-0.49169	-0.45591
0	0	0	0	0	0	0	0	0	0	0	0	0	0	0	0	0	0	0	0	0	0	0	0	0	0	0	0	0	0	0	0	0	0	-0.90848	-0.6815	-0.44266	0.0827	0.24832	0.21468	0.35639	0.45752	0.31083	0.043502	-0.21583	-0.45231	-0.61447	-0.75076	-0.79669	-0.71591
0	0	0	0	0	0	0	0	0	0	0	0	0	0	0	0	0	0	0	0	0	0	0	0	0	0	0	0	0	0	0	0.80004	0.49901	0.12169	0.10917	-0.037195	0.093519	0.40269	0.52395	0.59744	0.6514	0.60154	0.3185	0.0016411	-0.20135	-0.32338	-0.44636	-0.62754	-0.80841	-0.82343
0	0	0	0	0	0	0	0	0	0	0	0	0	0	0	0	0	0	0	0	0	0	0	0	0	0	0	0	0	0	0.86308	0.89732	0.74456	0.71719	0.76173	0.67301	0.65354	0.67834	0.74045	0.82336	0.81616	0.73847	0.48307	0.18392	0.11548	0.20346	0.2052	-0.036615	-0.41236	-0.63399
0	0	0	0	0	0	0	0	0	0	0	0	0	0	0	0	0	0	0	0	0	0	0	0	0	0	0	0	0	0.82544	0.60587	0.67352	0.82157	0.81738	0.99885	1.0792	0.98687	0.79489	0.75635	0.88257	0.91285	0.89534	0.82593	0.73365	0.86898	1.1056	1.0575	0.6318	0.19415	-0.060453
0	0	0	0	0	0	0	0	0	0	0	0	0	0	0	0	0	0	0	0	0	0	0	0	0	0	0	0	0.25134	0.24427	0.092774	0.26249	0.5269	0.66049	0.82979	0.91898	0.85179	0.74382	0.69105	0.79929	0.89157	1.0087	1.189	1.446	1.7252	1.8103	1.5913	1.0853	0.60481	0.40526
0	0	0	0	0	0	0	0	0	0	0	0	0	0	0	0	0	0	0	0	0	0	0	0	0	-0.67581	-0.56513	-0.41637	-0.38288	-0.357	-0.43507	-0.24344	0.16773	0.45908	0.65722	0.771	0.7598	0.76476	0.70454	0.70427	0.91092	1.2429	1.5623	1.865	2.057	2.0236	1.7344	1.2174	0.6511	0.23261
0	0	0	0	0	0	0	0	0	0	0	0	0	0	0	0	0	0	0	0	0	0	0	0	-1.4445	-1.0748	-0.85788	-0.81401	-0.89495	-0.95798	-0.89051	-0.59361	-0.12644	0.32412	0.60109	0.58745	0.49261	0.53769	0.46818	0.61869	1.1094	1.5186	1.7588	1.8586	1.9262	1.835	1.5942	0.90488	0.20955	-0.19723
0	0	0	0	0	0	0	0	0	0	0	0	0	0	0	0	0	0	0	0	0	0	0	-2.0323	-1.6775	-1.3913	-1.2331	-1.1389	-1.2889	-1.3473	-1.2686	-0.88142	-0.37619	0.06185	0.17546	-0.024037	-0.18541	-0.1833	-0.059082	0.31601	0.93109	1.4287	1.4616	1.3011	1.2236	1.1651	0.90863	0.34773	-0.21521	-0.50478
0	0	0	0	0	0	0	0	0	0	0	0	0	0	0	0	0	0	0	0	0	-2.5051	-2.3878	-2.1714	-1.9444	-1.7288	-1.6098	-1.5817	-1.6502	-1.7535	-1.7366	-1.347	-0.78529	-0.48945	-0.63948	-0.88432	-0.89834	-0.67301	-0.39987	0.10234	0.60615	0.93381	0.95168	0.77895	0.58628	0.39364	0.17024	-0.17512	-0.46021	-0.60635
0	0	0	0	0	0	0	0	0	0	0	0	0	0	0	0	0	0	0	0	-2.6399	-2.7366	-2.6145	-2.3118	-2.096	-1.9885	-1.9251	-1.9399	-1.9729	-2.069	-2.1396	-1.835	-1.362	-1.255	-1.4659	-1.5443	-1.3492	-1.0309	-0.68651	-0.26841	0.1016	0.34404	0.32658	0.20106	0.082223	-0.11221	-0.36682	-0.63149	-0.75636	-0.62448
0	0	0	0	0	0	0	0	0	0	0	0	0	0	0	0	0	0	0	-2.1828	-2.6291	-2.9531	-2.8982	-2.5949	-2.3292	-2.1804	-2.1792	-2.2411	-2.1559	-2.1165	-2.1704	-1.958	-1.5761	-1.6435	-1.9494	-1.9602	-1.5966	-1.1773	-0.90142	-0.74481	-0.56469	-0.47002	-0.47718	-0.49844	-0.50849	-0.43335	-0.52312	-0.73205	-0.8525	-0.60671
0	0	0	0	0	0	0	0	0	0	0	0	0	0	0	0	0	0	-1.1478	-1.7678	-2.5302	-3.0213	-3.1219	-2.9067	-2.6124	-2.3981	-2.3514	-2.3092	-2.0775	-1.8579	-1.8469	-1.7442	-1.5875	-1.8189	-2.1446	-1.9965	-1.521	-1.1806	-1.2062	-1.3007	-1.2684	-1.231	-1.2448	-1.1485	-0.9466	-0.71707	-0.55942	-0.62903	-0.65441	-0.30551
0	0	0	0	0	0	0	0	0	0	0	0	0	0	0	0	0	-0.02553	-0.63891	-1.4115	-2.2628	-2.9501	-3.2144	-3.0942	-2.7724	-2.4119	-2.2435	-2.1272	-1.8163	-1.636	-1.6783	-1.7177	-1.7901	-1.9978	-2.0002	-1.5158	-1.0726	-0.98022	-1.2848	-1.6153	-1.5992	-1.4083	-1.3593	-1.3611	-1.2822	-1.033	-0.61852	-0.31128	-0.016524	0.48237
0	0	0	0	0	0	0	0	0	0	0	0	0	0	0	0	0.58573	0.34369	-0.28849	-1.1217	-2.0538	-2.8165	-3.1747	-3.0189	-2.4613	-1.9214	-1.6713	-1.587	-1.4372	-1.439	-1.5837	-1.7379	-1.8495	-1.7964	-1.4281	-0.85877	-0.63149	-0.79503	-1.2065	-1.5512	-1.3148	-0.92692	-0.92647	-1.0801	-1.1038	-0.89984	-0.30329	0.33571	0.83914	1.3431
0	0	0	0	0	0	0	0	0	0	0	0	0	0	0	0.7068	0.7655	0.51765	-0.047821	-0.74791	-1.5976	-2.3854	-2.7482	-2.4145	-1.5565	-0.94375	-0.79265	-0.91819	-1.0734	-1.2552	-1.3758	-1.4506	-1.3971	-0.98935	-0.46043	-0.25139	-0.53413	-0.81333	-1.1329	-1.2264	-0.80819	-0.3957	-0.43203	-0.5254	-0.44683	-0.21158	0.23484	0.87623	1.3783	1.7956
0	0	0	0	0	0	0	0	0	0	0	0	0	0	0	1.0504	0.97501	0.80964	0.48651	0.042237	-0.6188	-1.3074	-1.5286	-1.1176	-0.34808	0.0051571	-0.12197	-0.49311	-0.92414	-1.1907	-1.1313	-0.85208	-0.3911	0.14303	0.23767	-0.13264	-0.64639	-0.87934	-0.94913	-0.82134	-0.36427	-0.0093057	-0.049879	-0.020327	0.22837	0.52123	0.92042	1.2485	1.4857	1.7558
0	0	0	0	0	0	0	0	0	0	0	0	0	0	1.2941	1.3293	1.2976	1.2776	1.1723	0.99214	0.6965	0.37653	0.19859	0.3418	0.655	0.66088	0.34105	-0.19755	-0.72735	-0.93252	-0.62245	-0.084307	0.45557	0.71061	0.40589	-0.14779	-0.67701	-0.91657	-0.84485	-0.5449	-0.14251	0.18619	0.33795	0.51213	0.77177	0.97077	1.3264	1.2678	1.3417	1.6171
0	0	0	0	0	0	0	0	0	0	0	0	0	1.3673	1.5207	1.5514	1.5618	1.751	1.8201	1.7942	1.7437	1.6644	1.4787	1.2798	1.2974	1.238	0.8587	0.26438	-0.18055	-0.21968	0.12419	0.5312	0.73143	0.63716	0.20713	-0.17941	-0.51816	-0.77792	-0.8469	-0.47985	0.031523	0.46867	0.76937	0.93011	1.0424	1.1722	1.5346	1.2805	1.2183	1.5242
0	0	0	0	0	0	0	0	0	0	0	0	0	1.5102	1.5692	1.66	1.792	2.175	2.3722	2.3885	2.4116	2.4194	2.1716	1.8759	1.8011	1.7027	1.3378	0.82567	0.48865	0.52329	0.73122	0.79541	0.71028	0.45476	0.14095	0.0064589	-0.11394	-0.47281	-0.76929	-0.47499	0.19853	0.74078	1.0586	1.1577	1.1565	1.2657	1.6	1.338	1.1108	1.3438
0	0	0	0	0	0	0	0	0	0	0	0	0.30231	1.3495	1.4841	1.6892	1.9773	2.421	2.6778	2.7609	2.8568	2.9553	2.7058	2.4019	2.2486	2.028	1.6588	1.2298	0.90849	0.89534	0.94134	0.77143	0.53083	0.34895	0.25396	0.32135	0.28646	-0.14592	-0.59593	-0.36548	0.34137	0.91179	1.2067	1.2707	1.2494	1.3668	1.5549	1.3286	0.98273	1.205
0	0	0	0	0	0	0	0	0	0	0	0	0.69368	1.1973	1.5216	1.7919	2.1513	2.5914	2.8676	2.9827	3.1859	3.3633	3.119	2.8446	2.5785	2.1681	1.7819	1.4022	1.048	0.87951	0.73665	0.50752	0.3176	0.26844	0.32086	0.47996	0.46678	0.030024	-0.33582	-0.11815	0.46721	1.0075	1.2978	1.3753	1.3999	1.5296	1.5511	1.2837	0.90666	1.1105
0	0	0	0	0	0	0	0	0	0	0	0	0.5632	1.1643	1.6313	2.083	2.4661	2.8463	3.0453	3.1601	3.3967	3.5079	3.3098	3.0886	2.7455	2.2127	1.7142	1.295	0.92849	0.7278	0.54915	0.31205	0.22153	0.25155	0.30255	0.3862	0.31858	0.045283	-0.1148	0.086104	0.54021	0.98573	1.2777	1.4259	1.4709	1.5057	1.4282	1.1257	0.89389	1.1086
0	0	0	0	0	0	0	0	0	0	0	0	0.63984	1.2877	1.9407	2.5258	3.0824	3.408	3.3739	3.327	3.3519	3.3809	3.2499	2.9894	2.6038	2.0384	1.513	1.1412	0.8168	0.6991	0.5449	0.29819	0.17972	0.1951	0.20922	0.24294	0.15611	-0.03865	-0.037378	0.081646	0.41499	0.75768	0.86511	0.70988	0.58546	0.67267	0.82026	0.88805	0.91173	1.0257
0	0	0	0	0	0	0	0	0	0	0	0	0.84297	1.3639	2.0449	2.7875	3.6578	4.1081	3.739	3.3132	3.1703	3.1564	2.9305	2.5679	2.1603	1.6918	1.4827	1.3681	0.84757	0.7515	0.65815	0.3198	0.017048	-0.084232	0.097264	0.28335	0.27405	0.11303	0.12186	0.12897	0.072363	0.16558	0.11194	-0.29451	-0.61205	-0.41699	0.17893	0.7456	0.93905	0.93472
0	0	0	0	0	0	0	0	0	0	0	0.78855	1.1261	1.4619	2.0422	2.795	3.6316	4.1735	3.8106	3.2659	3.0215	2.889	2.5226	2.0906	1.7565	1.5235	1.857	1.1935	0.73734	0.68722	0.61945	0.21322	-0.28854	-0.43905	-0.089034	0.3212	0.38533	0.38391	0.4232	0.26649	-0.066575	-0.26491	-0.46244	-0.89978	-1.1368	-0.76809	0.093441	0.72753	0.80899	0.77
0	0	0	0	0	0	0	0	0	0	0	0	1.3089	1.6022	2.1893	2.9139	3.5985	4.05	3.8288	3.3029	2.9283	2.6126	2.1585	1.7188	1.4527	1.4334	1.5331	1.0826	0.54802	0.40452	0.41044	-0.0076434	-0.50035	-0.57103	-0.15717	0.28343	0.49089	0.69708	0.85127	0.68555	0.29744	0.034848	-0.18171	-0.49709	-0.71117	-0.41234	0.22847	0.56312	0.47358	0.31328
0	0	0	0	0	0	0	0	0	0	0	0	1.0935	1.4775	2.302	3.18	3.6837	3.9077	3.7713	3.3031	2.8643	2.4838	2.0247	1.5808	1.3248	1.3741	1.486	1.217	0.39648	-0.060541	-0.03033	-0.11093	-0.22849	-0.10826	0.1936	0.42088	0.60236	0.96571	1.2568	1.1494	0.65863	0.27466	0.088078	-0.16072	-0.43225	-0.27683	0.19602	0.34591	0.00734	-0.53798
0	0	0	0	0	0	0	0	0	0	0	0	0.58169	0.9882	2.1348	3.2797	3.5467	3.647	3.4521	3.141	2.8298	2.5385	2.1218	1.6999	1.4069	1.3943	1.5039	1.2513	0.34665	-0.12892	-0.1744	0.040008	0.34081	0.65537	0.81238	0.79807	0.84415	1.185	1.4804	1.3311	0.66891	0.12135	-0.089961	-0.31961	-0.5614	-0.50089	-0.1475	-0.063311	-0.51713	-1.0243
0	0	0	0	0	0	0	0	0	0	0	0	0	0.61036	1.5308	2.8852	3.2543	3.1913	3.0313	2.8148	2.6691	2.5138	2.2413	1.9054	1.583	1.4969	1.5929	1.3408	0.44909	-0.2044	-0.30775	0.10313	0.76204	1.2154	1.2022	0.95474	0.9165	1.2511	1.5261	1.2413	0.52816	-0.12035	-0.39464	-0.59606	-0.75751	-0.66177	-0.52824	-0.62159	-0.89508	-1.1249
0	0	0	0	0	0	0	0	0	0	0	0	0	0.59498	1.1291	2.0975	2.6804	2.7376	2.51	2.2966	2.2667	2.2079	2.0512	1.8155	1.5428	1.3712	1.3999	1.3383	0.45968	-0.27006	-0.46325	-0.079928	0.67317	1.0034	0.81086	0.56277	0.65529	1.1012	1.3437	1.1591	0.55416	-0.22417	-0.65056	-0.98292	-1.0344	-0.73624	-0.66124	-0.79046	-1.0294	-1.3167
0	0	0	0	0	0	0	0	0	0	0	0	0	0.96538	1.0542	1.3032	1.7705	1.9654	1.7705	1.6564	1.6863	1.7067	1.5855	1.3694	1.1265	0.89502	0.89958	1.0785	0.57716	-0.12282	-0.45706	-0.34778	0.15604	0.43774	0.16865	-0.056141	0.12978	0.61908	0.83084	0.81092	0.42432	-0.32516	-1.0041	-1.5448	-1.532	-1.0923	-0.79798	-0.63714	-0.81182	-1.2079
0	0	0	0	0	0	0	0	0	0	0	0	0	1.1598	0.91564	0.74148	0.89083	1.048	1.0514	1.1576	1.2679	1.1965	0.93336	0.83975	0.79218	0.52096	0.35433	0.70076	0.40679	0.17262	-0.15346	-0.18046	0.062811	0.10847	-0.2575	-0.525	-0.3949	-0.010356	0.18315	0.31614	0.14574	-0.47525	-1.2879	-1.729	-1.8751	-1.4316	-0.86869	-0.30211	-0.26062	-0.66334
0	0	0	0	0	0	0	0	0	0	0	0	0	0.7988	0.37107	0.093355	0.47683	0.63017	0.71937	0.9849	1.166	1.0188	0.6593	0.5691	0.54809	0.32241	0.089784	-0.015197	0.069274	0.29731	0.23237	0.18749	0.18712	0.0053328	-0.39371	-0.64439	-0.59037	-0.30918	-0.0872	0.09766	0.0039848	-0.54179	-1.4723	-1.7537	-1.8449	-1.5426	-0.80166	-0.079152	0.065978	-0.22825
0	0	0	0	0	0	0	0	0	0	0	0	0.32359	0.36535	0.23274	0.23256	0.55554	0.78412	0.84406	0.99208	1.1884	0.97784	0.54436	0.40402	0.38417	0.27473	0.034189	-0.034971	0.30317	0.59408	0.41658	0.26707	0.27699	0.095859	-0.21289	-0.40588	-0.36204	-0.11093	0.098391	0.14746	-0.031123	-0.49709	-1.5306	-1.7648	-1.7267	-1.3838	-0.49571	0.11319	0.14886	-0.03598
0	0	0	0	0	0	0	0	0	0	0	0	0.080677	0.056328	0.076417	0.19742	0.52951	0.77464	0.79129	0.85918	0.91655	0.6171	0.19882	0.046086	0.077764	0.22838	0.21185	0.35423	0.73495	0.69128	0.34807	0.26139	0.33477	0.33855	0.10816	-0.092159	-0.044565	0.15798	0.27967	0.10875	-0.22553	-0.64922	-1.6172	-1.7014	-1.5624	-1.1031	-0.15554	0.33207	0.325	0.11388
0	0	0	0	0	0	0	0	0	0	0	0.3598	0.22895	0.08951	-0.012948	0.032125	0.25836	0.48322	0.60422	0.74154	0.79252	0.52434	0.10772	-0.17756	-0.21632	0.015406	0.28385	0.47523	0.81904	0.34744	0.0022911	0.04904	0.28928	0.43527	0.27897	-0.029689	-0.14762	-0.10158	-0.051475	-0.2682	-0.61201	-0.92196	-1.4358	-1.5235	-1.4122	-0.94617	0.037542	0.537	0.49594	0.17668
0	0	0	0	0	0	0	0	0	0	0	0.33178	0.39761	0.35221	0.12034	-0.033992	-0.10302	-0.0042379	0.20672	0.47815	0.6253	0.44618	0.062491	-0.2951	-0.44523	-0.29196	0.043116	0.28466	0.27946	-0.10009	-0.58511	-0.55681	-0.19754	0.10858	0.083098	-0.32196	-0.70785	-0.76373	-0.76624	-0.91719	-1.1218	-1.2678	-1.3045	-1.1934	-1.014	-0.51166	0.052422	0.43556	0.4326	0.15604
0	0	0	0	0	0	0	0	0	0	0	0.80485	0.89753	0.66989	0.31095	-0.027797	-0.34991	-0.44164	-0.29035	0.08694	0.37828	0.28276	-0.038197	-0.40653	-0.62351	-0.50488	-0.16259	0.099387	-0.029591	-0.47769	-0.98398	-1.0728	-0.86741	-0.60302	-0.50431	-0.76775	-1.147	-1.2447	-1.1437	-1.111	-1.2286	-1.3072	-1.138	-0.74474	-0.22025	0.23724	0.41089	0.46601	0.44896	0.18169
0	0	0	0	0	0	0	0	0	0	0	0.98445	1.0813	0.82818	0.43701	0.054909	-0.37772	-0.65417	-0.6487	-0.31654	-0.023415	0.013111	-0.12921	-0.35802	-0.5402	-0.4712	-0.14918	-0.011549	-0.28172	-0.69349	-1.0703	-1.251	-1.1855	-1.0703	-1.0334	-1.0819	-1.3	-1.4035	-1.1304	-0.85716	-0.8915	-0.90467	-0.57688	0.031984	0.71253	1.1481	1.2734	1.3632	1.2973	0.66548
0	0	0	0	0	0	0	0	0	0	0.97036	1.3022	1.2979	1.0181	0.59666	0.15645	-0.32253	-0.68239	-0.73871	-0.58006	-0.4631	-0.40099	-0.27921	-0.22724	-0.26403	-0.24478	-0.050481	-0.10862	-0.47887	-0.81919	-1.0719	-1.2616	-1.3261	-1.3396	-1.2909	-1.2032	-1.2158	-1.2539	-0.91558	-0.55496	-0.53907	-0.38788	0.22161	1.2007	1.7231	2.0326	2.3687	2.6724	2.3309	1.5193
0	0	0	0	0	0	0	0	0	0	1.4776	1.705	1.6306	1.3712	0.88837	0.35075	-0.16058	-0.52626	-0.64657	-0.6687	-0.7189	-0.73526	-0.49609	-0.24891	-0.093954	-0.016766	0.089632	-0.11937	-0.50918	-0.75411	-0.99649	-1.2884	-1.4728	-1.5808	-1.5557	-1.4961	-1.4505	-1.2187	-0.6385	-0.24978	-0.15439	0.1529	0.88735	1.8262	2.1053	2.2368	2.5571	2.7976	2.5331	1.9258
0	0	0	0	0	0	0	0	0	0	1.4304	1.8118	1.9483	1.7489	1.2696	0.63891	0.068673	-0.33144	-0.50158	-0.57696	-0.6284	-0.64828	-0.52	-0.25877	0.020908	0.18383	0.30504	0.070078	-0.23981	-0.51841	-0.93333	-1.3009	-1.5331	-1.7421	-1.8138	-1.7498	-1.7085	-1.3041	-0.60385	-0.096689	0.28664	0.75611	1.2412	1.6322	1.7332	1.6899	1.9326	2.3519	2.2974	2.0118
0	0	0	0	0	0	0	0	0	0	0.88746	1.5634	1.9558	1.8631	1.4282	0.793	0.22707	-0.19813	-0.37168	-0.35976	-0.24998	-0.18025	-0.15728	-0.066248	0.13977	0.33673	0.46898	0.27917	0.0081737	-0.33381	-0.89054	-1.1372	-1.1618	-1.2885	-1.4556	-1.5546	-1.4752	-1.1093	-0.61929	-0.11145	0.469	1.0274	1.3271	1.3886	1.4558	1.4217	1.3441	1.5796	1.7403	1.7832
0	0	0	0	0	0	0	0	0	0	0	1.2102	1.6594	1.7196	1.3953	0.89915	0.38146	0.047539	-0.05254	0.030346	0.26968	0.37775	0.32304	0.21545	0.22811	0.38538	0.49863	0.26281	-0.06585	-0.39376	-0.78636	-0.77774	-0.49763	-0.3612	-0.52335	-0.76975	-0.76257	-0.66312	-0.5421	-0.26765	0.23373	0.84429	1.2206	1.3547	1.44	1.3202	1.0235	1.0651	1.2387	1.4321
0	0	0	0	0	0	0	0	0	0	0	0.96787	1.3431	1.4746	1.2984	0.9591	0.6272	0.4484	0.37479	0.47762	0.66395	0.73797	0.60531	0.41235	0.32116	0.37788	0.35262	0.092625	-0.15098	-0.28517	-0.32849	-0.16678	0.24406	0.49612	0.39564	0.10528	0.0063512	-0.091773	-0.35779	-0.46498	-0.2449	0.25389	0.76866	1.0114	1.1312	1.1821	0.99258	0.97464	1.0977	1.2397
0	0	0	0	0	0	0	0	0	0	0	0.67289	1.1983	1.1866	1.0747	0.87759	0.81605	0.75451	0.62718	0.58171	0.5881	0.6956	0.62011	0.47643	0.38334	0.39151	0.20899	-0.027595	-0.096616	0.050571	0.2907	0.55335	0.79233	0.92448	0.89677	0.54018	0.19329	-0.024388	-0.34203	-0.66896	-0.7041	-0.3242	0.20199	0.5357	0.77738	1.1316	1.2197	1.2313	1.342	1.2758
0	0	0	0	0	0	0	0	0	0	0	0.30514	0.96472	0.90241	0.8167	0.74744	0.81267	0.68946	0.39411	0.11028	-0.02973	0.20173	0.32933	0.31879	0.29573	0.29911	0.11314	-0.068943	0.045701	0.42598	0.88621	1.1533	1.1493	1.0189	0.84486	0.597	0.23101	8.8629e-06	-0.24801	-0.69858	-0.91843	-0.61213	-0.099925	0.30345	0.69685	1.2159	1.4344	1.4452	1.5312	1.4378
0	0	0	0	0	0	0	0	0	0	0	0	0.52098	0.58617	0.63409	0.64551	0.5963	0.34485	-0.076508	-0.51442	-0.70336	-0.48967	-0.23543	-0.12823	-0.024349	0.12208	0.089164	-0.0051499	0.20118	0.68063	1.2328	1.5152	1.3573	1.0097	0.74243	0.50612	0.38895	0.32003	-0.11949	-0.75181	-1.0902	-0.80636	-0.21507	0.2856	0.75203	1.2427	1.4003	1.3827	1.569	1.6585
0	0	0	0	0	0	0	0	0	0	0	0	0	0.30155	0.46528	0.45074	0.21866	-0.1283	-0.55343	-0.99608	-1.2404	-1.154	-0.97161	-0.81941	-0.47967	-0.11114	0.086884	0.093834	0.23834	0.60954	1.0343	1.2872	1.1582	0.86546	0.5677	0.38189	0.3652	0.29809	-0.2637	-0.97087	-1.4049	-1.0202	-0.2774	0.32749	0.84229	1.2437	1.3166	1.2818	1.5215	1.7405
0	0	0	0	0	0	0	0	0	0	0	0	0	0	0.13173	-0.056681	-0.34624	-0.74234	-1.1738	-1.5381	-1.6733	-1.6984	-1.6658	-1.4599	-0.93331	-0.43878	-0.1936	-0.10829	-0.062156	0.090265	0.29136	0.43361	0.49019	0.45894	0.28872	0.16028	0.16206	0.11466	-0.45333	-1.2732	-1.7392	-1.3393	-0.53171	0.15286	0.7463	1.2121	1.3161	1.293	1.4472	1.6362
0	0	0	0	0	0	0	0	0	0	0	0	0	0	-0.23701	-0.53605	-0.91415	-1.3346	-1.7106	-1.9641	-1.9779	-2.0325	-2.0899	-1.9076	-1.4306	-0.93832	-0.67523	-0.6147	-0.66957	-0.68603	-0.49198	-0.26121	-0.022222	0.13928	0.10852	0.021448	-0.070808	-0.2731	-0.83393	-1.5769	-1.9894	-1.7835	-1.3269	-0.79028	-0.076356	0.66477	0.99678	1.1309	1.2954	1.4132
0	0	0	0	0	0	0	0	0	0	0	0	0	0	0	-0.93452	-1.3506	-1.6713	-1.9439	-2.0768	-2.0809	-2.1212	-2.1815	-2.043	-1.7173	-1.4223	-1.2018	-1.0425	-1.068	-1.0451	-0.78481	-0.51072	-0.37651	-0.12168	0.042324	-0.069505	-0.30989	-0.48677	-0.84941	-1.4779	-1.9534	-2.0177	-2.1208	-2.015	-1.4831	-0.79162	-0.26205	0.28523	0.77036	0.89921
0	0	0	0	0	0	0	0	0	0	0	0	0	0	0	0	-1.1923	-1.6136	-1.782	-1.9161	-2.0524	-2.1166	-2.0949	-1.8963	-1.705	-1.6492	-1.5611	-1.3934	-1.2447	-1.1368	-0.93434	-0.71979	-0.65818	-0.36569	-0.00012723	0.045739	-0.078019	-0.088293	-0.27586	-0.73704	-1.2355	-1.5911	-2.0584	-2.2257	-1.9504	-1.543	-1.11	-0.56989	-0.051402	0.016502
0	0	0	0	0	0	0	0	0	0	0	0	0	0	0	0	0	-1.1156	-1.4849	-1.694	-1.8914	-1.9756	-1.9294	-1.7705	-1.6246	-1.657	-1.6589	-1.53	-1.3097	-1.1837	-1.1001	-0.98487	-0.80921	-0.41264	0.10735	0.44996	0.4839	0.45244	0.39435	0.22844	-0.14157	-0.78285	-1.3228	-1.4296	-1.2445	-1.1841	-1.1697	-1.0213	-0.82398	-0.70001
0	0	0	0	0	0	0	0	0	0	0	0	0	0	0	0	0	0	-1.295	-1.4152	-1.5296	-1.6322	-1.6547	-1.6195	-1.567	-1.6098	-1.6326	-1.5142	-1.3483	-1.2343	-1.171	-0.99678	-0.66951	-0.20421	0.40018	0.97416	1.1817	1.0814	0.93806	0.87551	0.69786	0.19023	-0.21348	-0.073272	0.23253	0.090346	-0.3643	-0.76017	-0.91504	-0.86446
0	0	0	0	0	0	0	0	0	0	0	0	0	0	0	0	0	0	-0.9446	-1.2986	-1.2814	-1.3358	-1.3697	-1.3869	-1.4476	-1.5741	-1.6376	-1.5327	-1.3588	-1.1692	-0.956	-0.61793	-0.11553	0.3486	0.84167	1.4396	1.7259	1.5973	1.477	1.66	1.6873	1.179	0.91286	1.284	1.6088	1.2941	0.57207	-0.022116	-0.30506	-0.4884
0	0	0	0	0	0	0	0	0	0	0	0	0	0	0	0	0	0	0	0	-1.0399	-0.75265	-0.79139	-0.97244	-1.2617	-1.5267	-1.5947	-1.4955	-1.2471	-0.91747	-0.59284	-0.1636	0.3993	0.81504	1.186	1.6612	1.9076	1.8913	2.1119	2.7071	2.5889	2.4591	2.3583	2.6283	2.5821	1.8978	0.95676	0.39085	0.20339	0.096076
0	0	0	0	0	0	0	0	0	0	0	0	0	0	0	0	0	0	0	0	0	0	-0.4774	-0.63824	-1.0235	-1.4175	-1.5635	-1.4435	-1.1674	-0.80304	-0.44278	0.042522	0.65449	1.1164	1.4643	1.6734	1.7772	2.0234	2.6208	3.2739	3.3792	3.1699	3.0587	2.9953	2.7331	2.0211	0.96941	0.32615	0.39402	0.51104
0	0	0	0	0	0	0	0	0	0	0	0	0	0	0	0	0	0	0	0	0	0	0	-0.49451	-0.95679	-1.3127	-1.4432	-1.2721	-1.0736	-0.77648	-0.41258	0.10129	0.70919	1.2952	1.6031	1.5938	1.6634	2.1327	2.7136	3.0977	3.1602	2.966	2.7517	2.4503	1.9902	1.2975	0.44918	-0.057644	0.11012	0.30782
0	0	0	0	0	0	0	0	0	0	0	0	0	0	0	0	0	0	0	0	0	0	0	0	0	0	-0.85368	-1.097	-0.947	-0.71658	-0.27135	0.27719	0.8152	1.2641	1.4044	1.4467	1.8247	2.2994	2.4327	2.6155	2.6695	2.5309	2.2607	1.9735	1.6031	0.93212	0.13929	-0.41995	-0.40456	-0.30163
0	0	0	0	0	0	0	0	0	0	0	0	0	0	0	0	0	0	0	0	0	0	0	0	0	0	0	0	-0.21279	-0.15238	0.1694	0.64962	1.0063	1.0824	1.0589	1.4061	1.9447	1.9289	1.7358	1.7655	1.7508	1.7063	1.6494	1.5415	1.3448	0.84874	0.13277	-0.52669	-0.70677	-0.63862
0	0	0	0	0	0	0	0	0	0	0	0	0	0	0	0	0	0	0	0	0	0	0	0	0	0	0	0	0	-0.2122	0.17245	0.66474	1.0206	0.98144	0.86614	1.2454	1.5492	1.4017	1.0272	0.7977	0.77669	0.92553	1.1672	1.2495	1.1453	0.75241	0.13919	-0.40338	-0.48259	-0.34512
0	0	0	0	0	0	0	0	0	0	0	0	0	0	0	0	0	0	0	0	0	0	0	0	0	0	0	0	0	-0.0029197	0	0.78553	1.2088	1.1397	0.89045	1.0133	1.2005	1.0325	0.50448	0.16263	0.19134	0.52943	0.93955	1.1604	1.0359	0.63469	0.066699	-0.34545	-0.23131	0.12731
0	0	0	0	0	0	0	0	0	0	0	0	0	0	0	0	0	0	0	0	0	0	0	0	0	0	0	0	0	0	0	0.57514	1.0378	0.96565	0.9302	1.0522	1.1746	0.94578	0.34811	0.047159	0.1574	0.49665	0.87692	1.1186	0.99091	0.58638	0.12631	-0.16928	0.027335	0.54246
0	0	0	0	0	0	0	0	0	0	0	0	0	0	0	0	0	0	0	0	0	0	0	0	0	0	0	0	0	0	0	0	0	0	0.90464	1.2407	1.407	1.0649	0.43981	0.20006	0.32954	0.57509	0.83038	1.0908	1.0452	0.68576	0.2776	0.059163	0.27022	0.77985
0	0	0	0	0	0	0	0	0	0	0	0	0	0	0	0	0	0	0	0	0	0	0	0	0	0	0	0	0	0	0	0	0	0	0	0	1.6172	1.2083	0.45586	0.26241	0.46446	0.59059	0.72212	0.97356	1.0642	0.83803	0.4442	0.24534	0.48751	0.93293
0	0	0	0	0	0	0	0	0	0	0	0	0	0	0	0	0	0	0	0	0	0	0	0	0	0	0	0	0	0	0	0	0	0	0	0	0	0.18347	-0.090812	0.0044158	0.25725	0.3989	0.52371	0.74283	0.92707	0.88023	0.58128	0.36725	0.68042	1.058
0	0	0	0	0	0	0	0	0	0	0	0	0	0	0	0	0	0	0	0	0	0	0	0	0	0	0	0	0	0	0	0	0	0	0	0	0	0	0	0	0	0.18485	0.42473	0.40497	0.59096	0.64056	0.57108	0.54512	0.82719	1.0439
0	0	0	0	0	0	0	0	0	0	0	0	0	0	0	0	0	0	0	0	0	0	0	0	0	0	0	0	0	0	0	0	0	0	0	0	0	0	0	0	0	0	0	0	0	0	0	0	0	0
0	0	0	0	0	0	0	0	0	0	0	0	0	0	0	0	0	0	0	0	0	0	0	0	0	0	0	0	0	0	0	0	0	0	0	0	0	0	0	0	0	0	0	0	0	0	0	0	0	0
0	0	0	0	0	0	0	0	0	0	0	0	0	0	0	0	0	0	0	0	0	0	0	0	0	0	0	0	0	0	0	0	0	0	0	0	0	0	0	0	0	0	0	0	0	0	0	0	0	0
0	0	0	0	0	0	0	0	0	0	0	0	0	0	0	0	0	0	0	0	0	0	0	0	0	0	0	0	0	0	0	0	0	0	0	0	0	0	0	0	0	0	0	0	0	0	0	0	0	0
0	0	0	0	0	0	0	0	0	0	0	0	0	0	0	0	0	0	0	0	0	0	0	0	0	0	0	0	0	0	0	0	0	0	0	0	0	0	0	0	0	0	0	0	0	0	0	0	0	0
0	0	0	0	0	0	0	0	0	0	0	0	0	0	0	0	0	0	0	0	0	0	0	0	0	0	0	0	0	0	0	0	0	0	0	0	0	0	0	0	0	0	0	0	0	0	0	0	0	0
0	0	0	0	0	0	0	0	0	0	0	0	0	0	0	0	0	0	0	0	0	0	0	0	0	0	0	0	0	0	0	0	0	0	0	0	0	0	0	0	0	0	0	0	0	0	0	0	0	0
0	0	0	0	0	0	0	0	0	0	0	0	0	0	0	0	0	0	0	0	0	0	0	0	0	0	0	0	0	0	0	0	0	0	0	0	0	0	0	0	0	0	0	0	0	0	0	0	0	0
0	0	0	0	0	0	0	0	0	0	0	0	0	0	0	0	0	0	0	0	0	0	0	0	0	0	0	0	0	0	0	0	0	0	0	0	0	0	0	0	0	0	0	0	0	0	0	0	0	0
0	0	0	0	0	0	0	0	0	0	0	0	0	0	0	0	0	0	0	0	0	0	0	0	0	0	0	0	0	0	0	0	0	0	0	0	0	0	0	0	0	0	0	0	0	0	0	0	0	0
[truncated: 59 more columns]

## Sheet: Fig3B_cope_sagittal4
0	0	0	0	0	0	0	0	0	0	0	0	0	0	0	0	0	0	0	0	0	0	0	0	0	0	0	0	0	0	0	0	0	0	0	0	0	0	0	0	0	0	0	0	0	0	0	0	0	0
0	0	0	0	0	0	0	0	0	0	0	0	0	0	0	0	0	0	0	0	0	0	0	0	0	0	0	0	0	0	0	0	0	0	0	0	0	0	0	0	0	0	0	0	0	0	0	0	0	0
0	0	0	0	0	0	0	0	0	0	0	0	0	0	0	0	0	0	0	0	0	0	0	0	0	0	0	0	0	0	0	0	0	0	0	0	0	0	0	0	0	0	0	0	0	0	0	0	0	0
0	0	0	0	0	0	0	0	0	0	0	0	0	0	0	0	0	0	0	0	0	0	0	0	0	0	0	0	0	0	0	0	0	0	0	0	0	0	0	0	0	0	0	0	0	0	0	0	0	0
0	0	0	0	0	0	0	0	0	0	0	0	0	0	0	0	0	0	0	0	0	0	0	0	0	0	0	0	0	0	0	0	0	0	0	0	0	0	0	0	0	0	0	0	0	0	0	0	0	0
0	0	0	0	0	0	0	0	0	0	0	0	0	0	0	0	0	0	0	0	0	0	0	0	0	0	0	0	0	0	0	0	0	0	0	0	0	0	0	0	0	0	0	0	0	0	0	0	0	0
0	0	0	0	0	0	0	0	0	0	0	0	0	0	0	0	0	0	0	0	0	0	0	0	0	0	0	0	0	0	0	0	0	0	0	0	0	0	0	0	0	0	0	0	0	0	0	0	0	0
0	0	0	0	0	0	0	0	0	0	0	0	0	0	0	0	0	0	0	0	0	0	0	0	0	0	0	0	0	0	0	0	0	0	0	0	0	0	0	0	0	0	0	0	0	0	0	0	0	0
0	0	0	0	0	0	0	0	0	0	0	0	0	0	0	0	0	0	0	0	0	0	0	0	0	0	0	0	0	0	0	0	0	0	0	0	0	0	0	0	0	0	0	0	0	0	0	0	0	0
0	0	0	0	0	0	0	0	0	0	0	0	0	0	0	0	0	0	0	0	0	0	0	0	0	0	0	0	0	0	0	0	0	0	0	0	0	0	0	0	0	0	0	0	0	0	0	0	0	0
0	0	0	0	0	0	0	0	0	0	0	0	0	0	0	0	0	0	0	0	0	0	0	0	0	0	0	0	0	0	0	0	0	0	0	0	0	0	0	0	0	0	0	0	0	0	0	0	0	0
0	0	0	0	0	0	0	0	0	0	0	0	0	0	0	0	0	0	0	0	0	0	0	0	0	0	0	0	0	0	0	0	0	0	0	0	0	0	0	0	0	0	0	0	0	0	0	0	0	0
0	0	0	0	0	0	0	0	0	0	0	0	0	0	0	0	0	0	0	0	0	0	0	0	0	0	0	0	0	0	0	0	0	-0.34908	-3.2678	-4.7669	-5.8832	-5.9632	-6.1179	-7.7684	-9.1111	-9.6146	0	0	0	0	0	0	0	0
0	0	0	0	0	0	0	0	0	0	0	0	0	0	0	0	0	0	0	0	0	0	0	0	0	0	0	0	0	0	10.051	10.817	8.7924	4.1751	-0.43758	-3.3435	-4.2946	-4	-4.7661	-7.6379	-10.867	-13.099	-13.791	-12.992	-10.804	-8.4135	0	0	0	0
0	0	0	0	0	0	0	0	0	0	0	0	0	0	0	0	0	0	0	0	0	0	0	0	0	0	0	0	7.5163	15.517	21.646	22.66	20.179	14.84	8.4339	1.9933	-1.3957	-2.5061	-4.19	-8.8898	-12.428	-13.507	-14.518	-14.923	-14.292	-12.661	-10.953	-10.289	-8.275	0
0	0	0	0	0	0	0	0	0	0	0	0	0	0	0	0	0	0	0	0	0	0	0	0	0	0	0	7.7941	16.77	28.048	35.96	37.045	33.118	26.917	18.314	8.9441	1.3895	-2.8091	-5.8923	-9.1521	-11.259	-12.986	-14.467	-14.844	-12.946	-11.04	-8.6141	-8.0084	-8.6379	-7.8759
0	0	0	0	0	0	0	0	0	0	0	0	0	0	0	0	0	0	0	0	0	0	0	0	0	0.31525	5.4519	14.941	27.694	39.636	49.366	50.943	45.084	36.755	26.515	14.812	3.9937	-2.6094	-6.1053	-8.0948	-8.988	-10.669	-11.831	-11.151	-8.8239	-6.7398	-5.2689	-4.0096	-3.9103	-4.1399
0	0	0	0	0	0	0	0	0	0	0	0	0	0	0	0	0	1.9357	2.7227	2.888	2.22	0.42537	-1.211	-1.5225	-0.42695	3.0295	9.4545	21.274	38.193	48.985	57.224	55.327	48.204	38.898	27.826	15.183	4.3629	-2.1276	-5.5211	-7.1936	-7.2216	-7.0113	-6.28	-4.778	-2.4829	-0.36496	0.35272	-0.25553	-0.46139	-1.4502
0	0	0	0	0	0	0	0	0	0	0	0	0	0	0	0	0	1.4474	2.205	2.8005	2.5705	0.66421	-0.72969	-0.090991	2.0387	5.3283	12.412	25.106	42.509	53.262	56.978	51.11	42.993	34.079	23.399	12.543	3.5886	-1.9665	-4.9073	-7.0738	-6.376	-3.755	-1.0181	1.267	2.6776	3.3991	3.0994	1.2097	0.21062	-1.6962
0	0	0	0	0	0	0	0	0	0	0	0	0	0	0	0	0	0.6888	1.2062	1.5538	1.5719	0.594	-0.16763	1.2453	4.3212	5.4855	10.909	25.637	42.991	52.606	52.613	45.088	35.939	27.978	18.691	9.7209	4.0073	-0.60225	-4.1791	-6.735	-5.8565	-2.4467	0.87514	3.2083	4.2092	3.4293	2.0086	-0.39398	-1.701	-3.2129
0	0	0	0	0	0	0	0	0	0	0	0	0	0	0	0	0	0.44221	0.86273	0.41152	0.097872	-0.10765	-0.076959	1.1766	3.9864	6.255	12.007	25.729	40.586	49.221	48.698	41.041	31.464	23.371	15.814	8.9848	4.6699	0.50429	-4.0252	-7.2094	-6.5359	-3.406	-0.59785	1.1267	1.9083	0.88006	-0.68711	-3.0557	-4.693	-5.7304
0	0	0	0	0	0	0	0	0	0	0	0	0	0	0	0	-0.070647	0.88222	1.3256	0.3416	-0.82405	-1.0051	-0.67914	0.022131	2.5049	6.3522	13.047	24.274	35.596	42.922	44.634	38.894	29.632	20.999	14.569	9.738	5.0822	0.202	-4.5292	-8.1198	-8.1736	-5.886	-3.2973	-2.1716	-1.8338	-2.2837	-3.1428	-4.9008	-7.2426	-8.8566
0	0	0	0	0	0	0	0	0	0	0	0	0	0	0	0	1.255	1.5436	1.5515	0.20429	-0.44404	-0.61027	-1.3921	-1.598	0.53126	4.4001	9.9458	20.155	27.923	34.898	39.451	37.208	29.685	21.214	15.35	11.297	7.2539	2.0968	-3.3898	-7.3248	-8.3859	-7.8203	-7.1929	-6.9813	-6.7203	-6.193	-6.164	-6.6876	-8.4347	-10.654
0	0	0	0	0	0	0	0	0	0	0	0	0	0	0	0	2.0634	1.2864	0.31468	-0.33594	0.35704	0.61557	-0.71744	-1.2916	-0.13987	2.8869	7.1079	14.373	20.561	27.621	33.95	34.949	30.333	23.07	17.183	13.579	10.341	5.8404	-0.77496	-5.8127	-8.6195	-10.521	-12.45	-12.727	-11.951	-11.091	-10.292	-9.5459	-8.9741	-10.79
0	0	0	0	0	0	0	0	0	0	0	0	0	0	0	0	1.7522	0.93057	-0.39783	-0.62532	0.81983	1.4137	0.64478	-0.24146	-0.74452	0.17592	2.7704	8.1097	12.94	19.226	27.172	31.729	30.016	24.639	18.891	15.715	13.322	9.2128	2.1453	-4.932	-10.234	-14.469	-17.618	-17.253	-15.524	-14.616	-13.862	-12.591	-10.427	-10.803
0	0	0	0	0	0	0	0	0	0	0	0	0	0	0	0	2.1785	1.6602	0.89517	1.1136	2.6939	3.1381	2.5851	1.2848	-0.15998	-0.99765	0.11304	3.2403	7.2275	11.938	20.133	26.962	27.474	23.869	19.411	17.764	16.631	12.301	5.1832	-2.5387	-9.9745	-16.464	-20.088	-19.211	-17.021	-15.69	-15.26	-13.981	-11.694	-11.24
0	0	0	0	0	0	0	0	0	0	0	0	0	0	0	0	3.4706	2.9978	2.911	3.3372	4.5767	4.8303	4.3914	3.2353	1.5297	-0.16144	-0.54867	0.99888	3.1128	6.5908	13.014	19.205	21.608	20.526	18.518	18.496	18.166	13.525	6.3646	-1.1026	-8.4928	-15.894	-19.779	-19.639	-17.806	-16.288	-14.692	-13.518	-11.243	-11.066
0	0	0	0	0	0	0	0	0	0	0	0	0	0	0	8.1438	6.4126	5.6444	5.1034	4.9871	5.1524	4.4226	3.7943	3.5065	2.3467	0.52057	-0.30744	0.15727	0.51373	1.5779	4.6398	9.2028	13.581	16.445	17.025	17.52	16.632	11.782	5.5083	-1.4375	-8.3507	-14.781	-18.684	-19.595	-18.559	-16.602	-12.992	-10.593	-8.9163	-10.391
0	0	0	0	0	0	0	0	0	0	0	0	0	0	0	9.9829	9.0246	7.9209	6.8249	5.6351	4.3288	2.4163	1.9559	2.8885	2.5513	0.83542	-0.38989	-0.73941	-1.1603	-2.4304	-2.8725	-0.70375	4.9621	10.833	12.884	12.543	10.729	6.1405	1.1683	-3.8504	-9.189	-14.411	-18.554	-19.952	-18.266	-14.305	-9.8771	-7.3572	-7.4998	-9.5429
0	0	0	0	0	0	0	0	0	0	0	0	0	0	0	8.7164	8.8835	8.0188	6.6822	5.0019	2.4173	0.28902	0.99427	3.3816	3.4875	1.4381	-0.0029667	-0.53487	-1.5951	-4.4893	-7.7759	-7.4823	-3.1088	4.3979	6.9889	5.0607	2.6069	-0.70971	-3.7113	-6.6039	-9.8193	-13.999	-18.681	-19.687	-16.022	-10.143	-5.2998	-3.8807	-5.1283	-6.133
0	0	0	0	0	0	0	0	0	0	0	0	0	0	0	5.0802	5.8694	5.6677	4.4653	2.4278	-0.26952	-1.1797	1.4436	5.4759	6.1955	3.9488	2.0572	1.2987	-0.49431	-4.4018	-9.1514	-10.271	-6.015	-0.15273	1.768	-1.0337	-4.8948	-7.462	-7.9494	-8.3876	-9.962	-12.787	-16.113	-15.559	-10.784	-4.8512	-1.1442	-0.53823	-1.4624	-1.4216
0	0	0	0	0	0	0	0	0	0	0	0	0	0	0	1.3612	2.2916	2.6208	1.3065	-0.81188	-2.5721	-1.9126	2.1502	7.4812	9.0319	7.2564	5.1285	3.5909	0.93067	-2.771	-6.5518	-7.7869	-5.2054	-1.8141	-1.8855	-4.2168	-8.6148	-11.287	-10.843	-9.4588	-9.7259	-10.775	-10.601	-8.0083	-3.4707	1.4502	3.2126	2.9385	2.319	1.5743
0	0	0	0	0	0	0	0	0	0	0	0	0	0	0	-1.8854	-0.70316	0.11125	-1.0829	-2.2249	-2.4278	-0.92584	2.9191	7.5941	9.0759	7.587	5.6799	3.8399	1.4988	-0.77608	-2.4371	-2.791	-1.9841	-1.4665	-4.1401	-7.0234	-10.493	-13.448	-12.665	-10.009	-8.4806	-6.7862	-3.8504	0.004583	4.0618	7.3645	7.3454	5.9804	4.9547	3.5267
0	0	0	0	0	0	0	0	0	0	0	0	0	0	0	0	-2.3748	-0.53897	-0.95542	-1.2705	-0.26147	0.95958	3.1934	6.0455	6.6459	5.2846	3.8676	2.506	0.98263	0.13947	-0.046849	0.26641	0.81656	-0.20294	-3.8206	-8.2026	-11.953	-14.03	-12.185	-8.2054	-4.5073	-0.88813	3.0859	7.3454	9.2156	10.366	10.05	8.5766	7.4886	6.1676
0	0	0	0	0	0	0	0	0	0	0	0	0	0	0	0	-2.633	-0.11275	-0.11249	-0.53917	0.26447	0.31933	1.1261	3.128	3.7019	3.3347	2.4891	1.6104	0.58139	0.43294	0.56785	0.74437	0.92095	-0.010186	-2.4702	-5.9846	-8.8074	-10.316	-7.5578	-2.0371	3.064	7.0035	11.504	14.258	13.562	12.62	12.8	11.656	10.499	9.6904
0	0	0	0	0	0	0	0	0	0	0	0	0	0	0	0	-1.1248	0.89874	0.77391	-0.33258	-0.72605	-1.7845	-1.3965	0.76133	1.9144	2.1987	2.3164	2.3213	1.6363	1.5841	1.28	0.58636	0.33497	-0.056473	-0.86328	-2.2929	-3.5412	-4.2507	-0.21292	7.8635	13.126	17.344	22.022	23.48	21.084	18.811	18.298	16.723	15.153	14.748
0	0	0	0	0	0	0	0	0	0	0	0	0	0	0	0	2.6705	4.0597	3.0042	0.92027	-0.23931	-1.3171	-0.67265	0.73083	0.69776	0.88337	2.1725	2.9449	2.7267	3.1044	2.7208	1.8805	1.6068	1.3492	1.2602	0.44656	-1.2155	-0.89637	6.3168	16.431	21.833	27.141	31.485	32.635	30.448	28.42	26.948	24.256	22.226	21.775
0	0	0	0	0	0	0	0	0	0	0	0	0	0	0	0	6.0802	6.323	4.3174	2.4483	2.571	2.8299	3.2401	2.7123	0.11009	-1.0971	0.13911	0.6962	0.9512	2.4602	3.7349	3.932	4.4802	5.5239	5.4415	3.2372	-0.052161	0.82002	9.6296	18.794	25.354	31.083	34.756	35.8	34.53	33.649	32.467	29.322	27.095	26.32
0	0	0	0	0	0	0	0	0	0	0	0	0	0	0	0	5.7772	4.1968	2.1358	2.1592	4.9458	6.2667	5.8296	3.8534	-0.19073	-3.1708	-3.759	-3.7441	-2.5016	0.33999	3.2984	5.7734	8.5506	11.342	11.814	7.3296	1.3609	0.55966	7.9464	14.178	20.879	26.518	30.509	32.229	31.55	30.667	29.909	27.406	25.651	25.387
0	0	0	0	0	0	0	0	0	0	0	0	0	0	0	0	0.35184	-1.7413	-2.8678	-0.69008	3.5877	4.9228	4.8226	3.7716	0.13738	-3.8571	-5.9043	-6.0153	-4.3321	-0.57866	2.7113	5.9301	9.9229	14.506	15.682	10.518	3.0482	-0.081141	1.9044	7.2408	13.536	18.851	22.474	24.925	25.503	24.468	23.779	23.048	22.663	22.233
0	0	0	0	0	0	0	0	0	0	0	0	0	0	0	0	-8.9633	-8.8212	-7.9379	-5.5043	-2.5673	-0.81773	-0.051762	1.2472	-0.081354	-3.4228	-5.5892	-5.5933	-4.2467	-0.91578	1.733	4.4264	7.8319	12.5	13.478	9.8628	4.9527	1.5019	-0.3052	3.7024	8.116	12.269	15.183	17.582	18.6	18.085	18.079	19.073	19.736	19.177
0	0	0	0	0	0	0	0	0	0	0	0	0	0	0	0	-13.091	-11.031	-9.2293	-7.7656	-6.3948	-5.3357	-3.5845	-2.3925	-3.1533	-4.7653	-6.0674	-6.4106	-5.6751	-3.5666	-1.7601	0.92534	4.3452	7.9852	8.7526	7.1298	7.4451	6.9591	4.7153	4.4496	5.0738	8.1968	9.8287	11.588	12.924	12.896	13.262	14.772	16.184	17.238
0	0	0	0	0	0	0	0	0	0	0	0	0	0	0	0	-12.322	-9.237	-7.0562	-6.5753	-6.6368	-4.9093	-3.19	-3.0667	-5.8419	-7.6343	-8.332	-8.776	-8.4026	-7.2752	-5.3681	-1.3007	2.7481	4.8946	5.9458	9.567	13.961	14.632	10.955	8.2325	5.3145	5.2842	5.37	6.2085	7.4665	8.546	9.532	10.538	11.858	14.635
0	0	0	0	0	0	0	0	0	0	0	0	0	0	0	0	-12.199	-9.9869	-8.3407	-7.7247	-6.4519	-3.4025	-0.37404	-0.96784	-5.8199	-9.2511	-10.413	-10.625	-10.966	-11.843	-9.6065	-2.6626	2.6057	4.1418	5.2909	9.895	16.441	20.56	17.222	12.983	7.2459	4.1764	2.6951	2.3397	3.2978	5.2349	6.9262	6.2557	6.9432	10.217
0	0	0	0	0	0	0	0	0	0	0	0	0	0	0	0	-12.106	-11.5	-10.735	-9.8326	-7.3987	-3.2886	0.50054	0.27991	-3.6641	-6.9112	-8.1342	-8.6354	-11.174	-14.691	-12.783	-4.7314	1.7641	5.0869	6.7832	7.7116	12.98	19.344	18.368	15.538	10.75	6.4293	3.5163	1.5868	2.1015	4.2973	5.9499	4.3542	3.6423	6.0135
0	0	0	0	0	0	0	0	0	0	0	0	0	0	0	0	-11.428	-14.025	-14.264	-12.933	-10.399	-6.1825	-2.7153	-2.7663	-4.7259	-6.4267	-6.2264	-5.3072	-8.1822	-12.334	-10.025	-2.4303	2.5811	4.516	4.5708	2.8103	4.8853	10.741	10.91	12.774	13.204	10.38	6.2638	3.1916	3.3235	5.1318	5.5993	3.919	2.7142	3.782
0	0	0	0	0	0	0	0	0	0	0	0	0	0	0	0	-10.036	-15.949	-18.252	-17.898	-16.276	-12.355	-8.6321	-8.8843	-10.76	-10.782	-8.2921	-5.0841	-5.8202	-7.8164	-5.6325	-1.069	1.1888	1.2474	-0.87691	-4.4785	-5.0637	-1.0402	-0.91874	4.7419	10.665	10.75	6.7345	3.859	3.9292	3.9733	3.6165	3.6115	2.7748	3.1587
0	0	0	0	0	0	0	0	0	0	0	0	0	0	0	-0.45665	-8.7845	-15.761	-19.435	-20.59	-20.347	-18.036	-14.813	-14.177	-16.27	-15.446	-10.772	-6.7143	-5.4753	-4.9581	-3.7021	-2.1078	-1.6159	-2.5506	-5.6395	-10.54	-13.71	-13.465	-12.326	-6.6956	2.1694	7.0428	6.3172	4.2117	1.8824	0.39243	0.86971	2.5893	2.879	3.3024
0	0	0	0	0	0	0	0	0	0	0	0	0	0	0	-3.5781	-8.6959	-14.08	-17.847	-19.619	-20.096	-19.517	-18.21	-17.435	-17.821	-15.532	-9.8355	-5.4778	-4.1097	-4.8084	-5.5108	-4.9706	-3.9394	-3.6933	-6.0547	-11.143	-17.414	-21.832	-21.295	-15.718	-8.1992	0.73099	6.1055	4.574	-0.024455	-2.2062	-0.93112	1.402	2.5891	3.9589
0	0	0	0	0	0	0	0	0	0	0	0	0	0	0	-4.5667	-6.8196	-10.039	-13.172	-14.862	-16.346	-17.815	-19.102	-19.052	-16.931	-13.356	-8.134	-3.5345	-3.0031	-6.0803	-8.5392	-7.9178	-5.1401	-2.709	-3.8125	-9.7499	-19.285	-26.613	-25.769	-19.743	-12.835	-3.6066	4.6658	6.2844	2.5578	0.19717	0.99873	2.8264	3.7878	4.9171
0	0	0	0	0	0	0	0	0	0	0	0	0	0	0	-1.4322	-2.0885	-4.1744	-7.051	-9.296	-12.086	-15.436	-18.733	-19.138	-16.005	-12.525	-8.7812	-3.2683	-1.2687	-4.3401	-7.7461	-7.6102	-4.3168	-0.37037	-1.1454	-8.6153	-19.297	-26.966	-27.58	-24.011	-17.341	-6.452	4.4024	9.4075	6.7416	3.6904	3.1586	4.8777	6.0197	5.2313
0	0	0	0	0	0	0	0	0	0	0	0	0	0	0	1.8313	-0.21578	-2.0909	-4.6383	-7.1538	-10.31	-14.309	-18.139	-18.518	-15.527	-12.925	-9.4108	-2.3834	2.463	0.88321	-3.0951	-4.8435	-2.5386	1.7937	1.5932	-4.5395	-13.421	-21.136	-26.368	-28.475	-24.285	-13.993	-1.0115	6.1739	4.5155	2.7566	1.016	2.5281	5.8203	4.1728
0	0	0	0	0	0	0	0	0	0	0	0	0	0	0	3.1536	-1.7197	-3.7064	-4.6921	-7.2193	-10.959	-14.63	-16.804	-16.475	-14.591	-13.308	-8.8752	0.073102	6.5955	5.7454	1.755	-0.41323	0.35747	2.8689	2.8832	-1.4349	-7.5978	-15.321	-25.575	-33.55	-31.53	-21.316	-9.2161	-1.5448	-1.0727	-1.4255	-3.2055	-2.4099	2.4919	1.615
0	0	0	0	0	0	0	0	0	0	0	0	0	0	0	1.7423	-2.4279	-4.9584	-4.9132	-7.3229	-10.618	-12.615	-12.558	-12.195	-12.129	-12.745	-7.4489	2.4474	7.7689	6.6766	4.4733	4.4062	4.7019	4.4078	2.6525	-1.2307	-5.6219	-13.862	-27.086	-37.628	-36.462	-25.58	-14.718	-7.9368	-5.4097	-4.0595	-4.7457	-5.024	-1.5109	-1.4325
0	0	0	0	0	0	0	0	0	0	0	0	0	0	0	-1.0752	-2.8929	-4.6966	-6.3539	-8.1937	-8.9257	-8.3322	-7.3763	-7.0589	-7.6573	-8.6968	-4.7876	1.3748	3.8135	4.2338	4.7937	7.028	8.2446	7.0296	3.8783	-0.053046	-4.1356	-12.208	-24.788	-35.319	-35.988	-27.405	-17.519	-11.374	-7.9703	-6.3998	-5.9664	-6.7347	-5.7181	-3.6823
0	0	0	0	0	0	0	0	0	0	0	0	0	0	0	-2.2414	-3.7507	-4.5682	-6.1507	-6.4927	-6.7942	-5.5116	-4.2219	-4.352	-4.2284	-2.51	-0.41367	-0.15267	-0.80704	0.91541	4.2987	7.5067	9.5703	9.0576	6.2609	2.9517	-1.3239	-8.1411	-18.985	-29.045	-31.224	-25.458	-17.681	-12.518	-8.9859	-7.5674	-7.3189	-7.7857	-9.2022	-6.3654
0	0	0	0	0	0	0	0	0	0	0	0	0	0	0	0	0	-6.2097	-7.2724	-6.5281	-5.3456	-3.9155	-3.5577	-5.1674	-2.6032	1.3642	1.5543	-0.60092	-1.7876	0.42203	4.311	7.1244	8.5396	8.309	6.0015	2.7192	-1.1347	-5.9827	-14.639	-23.544	-26.263	-21.953	-15.505	-10.858	-8.0797	-7.9677	-7.8852	-9.0318	-11.894	-9.9575
0	0	0	0	0	0	0	0	0	0	0	0	0	0	0	0	0	-7.7354	-7.9776	-6.7051	-4.7008	-4.3707	-5.0857	-8.7037	-4.6895	-1.7263	-1.946	-1.7682	0.062298	1.7437	4.2526	4.4463	3.9628	3.2878	1.7606	-0.9422	-3.878	-6.5698	-12.104	-19.066	-21.829	-18.384	-12.895	-8.651	-5.7462	-6.1493	-7.3657	-10.005	-12.203	-10.643
0	0	0	0	0	0	0	0	0	0	0	0	0	0	0	0	0	0	-2.7776	-0.87407	-0.28802	-2.013	-3.2221	-7.8939	-7.5064	-8.1703	-7.8659	-2.5483	2.6313	3.3917	3.0379	0.97807	-0.19535	-0.81388	-1.9743	-4.1657	-6.804	-8.7932	-11.824	-15.973	-17.542	-15.122	-10.373	-5.2805	-2.1672	-3.1375	-5.2605	-7.928	-8.9418	-7.0208
0	0	0	0	0	0	0	0	0	0	0	0	0	0	0	0	0	0	0	3.7834	6.1102	6.1439	6.8691	0.60113	-5.7689	-11.961	-11.038	-4.9721	2.8468	5.2877	3.3626	1.3451	0.41595	0.73057	0.10625	-3.2744	-7.8811	-11.541	-14.11	-15.717	-14.202	-10.239	-5.1394	0.04766	1.2015	-0.50937	-1.8668	-3.8946	-3.6271	-1.7309
0	0	0	0	0	0	0	0	0	0	0	0	0	0	0	0	0	0	0	0	7.4314	8.2732	8.3923	4.1287	-7.5065	-15.491	-12.974	-7.4715	3.2643	6.8355	3.6777	2.5091	3.9507	6.0672	6.6438	2.2006	-4.8741	-10.693	-14.187	-14.17	-8.8038	-2.7979	1.0421	4.5007	3.3509	1.0368	-0.01653	-0.0025721	0.033973	1.7613
0	0	0	0	0	0	0	0	0	0	0	0	0	0	0	0	0	0	0	0	0	0	0	0	-7.3202	-13.144	-13.314	-6.8389	5.8875	10.171	7.2146	6.6168	9.5939	12.506	13.542	9.6273	2.2276	-4.5277	-8.0708	-6.7851	-0.52678	4.8544	4.4154	2.6668	0.10138	-1.123	-0.32737	1.497	1.8287	4.126
0	0	0	0	0	0	0	0	0	0	0	0	0	0	0	0	0	0	0	0	0	0	0	0	0	0	-9.5441	-0.95558	13.048	17.212	14.794	13.796	16.458	19.082	20.044	16.983	10.397	4.3737	1.5678	2.8761	8.3602	11.804	7.553	-2.2801	-6.1179	-4.333	-1.2744	1.8923	4.7343	8.6003
0	0	0	0	0	0	0	0	0	0	0	0	0	0	0	0	0	0	0	0	0	0	0	0	0	0	0	2.6966	18.375	23.466	21.678	19.345	20.582	22.727	24.7	23.136	18.045	12.542	9.6182	9.8851	12.875	13.939	5.7103	-8.4585	-12.834	-7.7036	-2.5187	3.4249	8.8137	12.688
0	0	0	0	0	0	0	0	0	0	0	0	0	0	0	0	0	0	0	0	0	0	0	0	0	0	-9.1621	-1.4747	16.119	23.541	24.323	23.38	24.307	26.708	29.771	30.239	26.464	19.78	13.977	11.688	12.033	8.454	-2.2776	-15.203	-16.088	-9.2469	-2.0114	6.1302	12.175	15.552
0	0	0	0	0	0	0	0	0	0	0	0	0	0	0	0	0	0	0	0	0	0	0	0	0	0	-17.139	-8.937	11.191	22.396	26.87	29.091	31.889	34.949	38.258	39.157	34.977	26.525	16.841	9.6965	5.0807	-0.78586	-9.0157	-18.488	-17.934	-9.8288	-0.10567	8.4858	14.499	17.028
0	0	0	0	0	0	0	0	0	0	0	0	0	0	0	0	0	0	0	0	0	0	0	0	0	0	0	-12.463	5.2673	20.368	29.644	37.258	43.069	45.872	48.207	47.577	40.897	30.067	17.98	6.424	-2.0883	-6.7231	-9.1227	-14.919	-16.102	-8.7583	2.4621	10.624	14.941	15.831
0	0	0	0	0	0	0	0	0	0	0	0	0	0	0	0	0	0	0	0	0	0	0	0	0	0	0	-6.6825	4.5771	17.45	31.125	44.011	52.572	56.459	57.692	54.541	44.705	31.628	18.898	6.4464	-2.8339	-5.3418	-3.6495	-8.0171	-10.994	-4.8132	5.4398	11.161	12.491	12.054
0	0	0	0	0	0	0	0	0	0	0	0	0	0	0	0	0	0	0	0	0	0	0	0	0	0	0	-0.20442	6.7594	16.969	31.403	46.467	57.943	63.498	63.932	59.239	48.215	34.746	22.303	10.484	2.1144	0.29234	-0.024042	-4.5776	-5.7261	0.084921	7.2579	10.705	9.435	6.9793
0	0	0	0	0	0	0	0	0	0	0	0	0	0	0	0	0	0	0	0	0	0	0	0	0	0	0	0	8.8983	18.777	31.822	45.408	57.852	64.263	65.207	60.898	50.546	38.036	25.925	14.821	6.105	1.6179	-0.040604	-1.3007	0.022062	4.6404	9.2893	12.113	9.4975	5.4594
0	0	0	0	0	0	0	0	0	0	0	0	0	0	0	0	0	0	0	0	0	0	0	0	0	0	0	0	11.394	21.566	31.901	41.342	51.476	58.752	61.395	58.355	48.569	36.955	26.218	16.123	6.111	0.15681	0.08827	1.9795	5.9269	9.3637	13.126	15.891	13.408	8.8241
0	0	0	0	0	0	0	0	0	0	0	0	0	0	0	0	0	0	0	0	0	0	0	0	0	0	0	8.4547	14.174	22.991	29.668	35.457	41.598	48.396	52.258	49.994	41.465	31.472	22.563	13.309	3.986	-0.4034	1.1259	4.6606	8.51	10.566	14.221	17.69	17.505	13.869
0	0	0	0	0	0	0	0	0	0	0	0	0	0	0	0	0	0	0	0	0	0	0	0	0	0	4.9361	8.9304	12.784	19.314	25.3	29.274	32.048	36.514	39.561	38.2	32.743	25.662	18.718	10.475	2.6242	-0.044473	2.3641	5.6905	6.7581	6.9857	10.1	14.468	17.127	15.651
0	0	0	0	0	0	0	0	0	0	0	0	0	0	0	0	0	0	0	0	0	0	0	0	0	0	4.619	7.0135	9.2747	14.419	20.109	22.695	23.923	26.137	27.501	26.651	24.188	20.808	16.22	9.2874	3.7137	2.1455	4.2831	6.8229	6.5621	5.1339	5.8092	9.3184	12.688	12.103
0	0	0	0	0	0	0	0	0	0	0	0	0	0	0	0	0	0	0	0	0	0	0	0	0	0	4.0046	4.8744	7.0458	12.872	17.256	19.122	19.697	19.532	18.894	17.544	16.483	15.238	13.214	8.8497	6.3848	6.6024	8.6158	11.366	11.825	9.361	7.1311	7.2973	7.8297	6.1091
0	0	0	0	0	0	0	0	0	0	0	0	0	0	0	0	0	0	0	0	0	0	0	0	3.0331	4.4427	4.994	5.9229	9.15	15.989	20.342	21.595	20.429	17.344	14.183	11.454	9.6838	8.1524	6.6527	6.0351	7.9201	10.876	13.898	17.282	18.843	16.344	12.254	8.9422	5.2041	0.79999
0	0	0	0	0	0	0	0	0	0	0	0	0	0	0	0	0	0	0	0	0	0	0	0	2.4336	5.8014	7.3176	9.0104	13.542	22.162	28.484	29.117	25.936	20.163	14.131	8.7312	4.7798	1.9939	1.2946	2.9515	7.629	13.296	17.577	21.064	23.232	20.642	15.483	9.995	3.6185	-3.2248
0	0	0	0	0	0	0	0	0	0	0	0	0	0	0	0	0	0	0	0	0	0	0	0.92818	4.4636	8.57	10.613	12.407	18.413	29.27	38.547	40.178	34.906	26.835	18.432	10.448	4.3066	0.88922	0.40731	2.5839	8.6773	15.435	20.556	23.233	23.852	20.288	14.375	7.7508	0.9374	-5.6634
0	0	0	0	0	0	0	0	0	0	0	0	0	0	0	0	0	0	0	0	0	0	0	5.0022	8.777	12.217	13.816	16.48	23.428	35.738	47.317	50.444	43.594	33.546	23.944	15.567	9.7841	6.5059	5.2144	7.1126	12.689	18.082	22.222	22.86	21.507	17.318	11.181	4.2551	-2.1033	-6.9722
0	0	0	0	0	0	0	0	0	0	0	0	0	0	0	0	0	0	0	0	0	0	0	7.1079	11.447	14.784	17.212	21.43	28.681	40.031	50.995	54.604	48.18	37.805	28.423	22.02	18.13	15.869	14.142	14.69	17.928	21.161	23.109	22.168	19.743	15.392	9.4223	2.3428	-3.9883	-7.4263
0	0	0	0	0	0	0	0	0	0	0	0	0	0	0	0	0	0	0	0	0	0	0	5.5489	10.982	15.604	19.657	25.308	32.125	40.655	48.94	52.65	48.404	39.742	32.066	27.428	24.784	23.365	21.623	21.168	22.742	24.138	24.558	22.747	19.448	14.596	9.0193	2.2253	-4.2437	-7.9167
0	0	0	0	0	0	0	0	0	0	0	0	0	0	0	0	0	0	0	0	0	0	0	3.6077	8.6985	13.529	19.639	26.363	32.345	38.557	45.22	50.11	49.16	42.868	36.169	32.302	30.55	29.525	28.005	26.079	25.146	25.3	25.492	23.914	19.087	12.922	7.9286	3.3886	-2.1582	-6.2077
0	0	0	0	0	0	0	0	0	0	0	0	0	0	0	0	0	0	0	0	0	0	0	2.7285	6.4706	10.596	17.152	24.807	30.586	36.098	42.506	48.999	51.706	48.394	41.931	37.854	36.327	34.934	32.883	29.278	26.028	24.887	25.106	24.011	18.739	11.332	6.9556	5.2732	2.2417	-1.0507
0	0	0	0	0	0	0	0	0	0	0	0	0	0	0	0	0	0	0	0	0	0	0.56847	1.9738	4.8821	8.313	14.314	22.493	29.426	35.331	41.553	49.105	54.949	54.778	49.57	44.432	41.022	38.294	35.86	31.572	27.368	25.125	24.683	23.924	20.077	13.765	9.8511	9.4359	8.6846	6.5937
0	0	0	0	0	0	0	0	0	0	0	0	0	0	0	0	0	0	0	0	0	0	0	0.57238	2.4759	5.8913	11.3	18.932	27.449	34.844	41.206	48.992	55.988	58.65	56.536	51.729	46.485	41.434	37.474	32.801	28.714	26.503	25.362	24.892	23.389	19.81	16.635	15.575	15.298	13.707
0	0	0	0	0	0	0	0	0	0	0	0	0	0	0	0	0	0	0	0	0	0	0	-0.83018	0.64493	4.1703	8.6298	15.294	24.59	33.578	40.559	47.76	54.298	58.875	60.779	58.55	52.769	45.638	39.132	33.476	29.529	27.416	25.979	25.432	25.318	23.599	21.099	19.522	18.927	17.655
0	0	0	0	0	0	0	0	0	0	0	0	0	0	0	0	0	0	0	0	0	0	0	-0.86579	0.21317	3.7811	7.4793	12.893	21.802	31.207	39.798	47.041	52.423	56.758	60.881	62.135	58.565	51.721	43.299	35.525	31.021	28.601	25.764	23.904	23.594	22.591	21.241	20.189	18.94	17.647
0	0	0	0	0	0	0	0	0	0	0	0	0	0	0	0	0	0	0	0	0	0	0	-0.5044	0.30774	3.1696	6.4615	10.888	19.38	28.569	38.102	45.885	50.949	54.732	58.375	61.738	61.774	57.761	49.661	40.366	35.393	32.885	27.941	23.868	22.718	21.835	20.759	19.666	17.664	16.453
0	0	0	0	0	0	0	0	0	0	0	0	0	0	0	0	0	0	0	0	0	0	0	0	0.74075	2.3046	4.7099	8.4527	15.996	24.809	34.292	42.402	48.971	53.41	56.163	59.541	61.723	59.438	51.939	43.693	40.597	39.031	34.755	30.007	26.638	24.094	21.884	18.988	16.386	15.332
0	0	0	0	0	0	0	0	0	0	0	0	0	0	0	0	0	0	0	0	0	0	0	0	0	1.5959	2.9572	6.187	12.372	19.988	29.011	38.259	46.994	52.891	55.255	58.215	60.349	56.547	47.377	40.664	40.501	42.407	42.994	39.947	33.823	27.821	23.137	18.716	16.025	14.43
0	0	0	0	0	0	0	0	0	0	0	0	0	0	0	0	0	0	0	0	0	0	0	0	0	1.3058	3.0403	6.6401	11.551	15.965	22.833	33.014	44.477	52.228	54.578	57.212	58.919	53.81	43.09	36.873	38.634	44.05	47.896	45.716	38.513	30.857	24.209	19.685	17.742	13.932
0	0	0	0	0	0	0	0	0	0	0	0	0	0	0	0	0	0	0	0	0	0	0	0	0	1.1875	4.1567	7.8402	11.624	13.834	17.591	26.143	39.022	48.725	51.974	54.467	56.217	51.433	41.907	35.853	37.299	43.092	47.014	45.326	38.635	31.066	25.043	21.616	19.511	13.759
0	0	0	0	0	0	0	0	0	0	0	0	0	0	0	0	0	0	0	0	0	0	0	0	0	0	2.976	5.752	8.393	11.131	14.078	20.346	31.628	42.308	46.581	48.251	50.189	47.78	41.638	36.985	37.62	42.924	46.79	44.549	38.193	31.105	25.83	23.181	20.648	15.541
0	0	0	0	0	0	0	0	0	0	0	0	0	0	0	0	0	0	0	0	0	0	0	0	0	0	0.24103	1.1779	3.0612	6.5711	10.606	15.71	24.571	34.759	39.869	40.941	41.732	42.104	41.263	39.638	41.603	46.021	47.956	42.866	35.73	30.099	26.783	25.357	22.655	17.258
0	0	0	0	0	0	0	0	0	0	0	0	0	0	0	0	0	0	0	0	0	0	0	0	0	0	0	0	-0.65086	2.7141	6.5258	10.39	17.468	28.003	34.083	34.322	33.969	36.565	39.682	41.494	44.959	47.771	47.103	39.697	30.975	26.278	25.759	25.976	23.334	17.498
0	0	0	0	0	0	0	0	0	0	0	0	0	0	0	0	0	0	0	0	0	0	0	0	0	0	0	0	0	0	0	0	0	22.277	0	30.443	26.985	29.081	34.913	39.825	42.802	43.828	41.78	33.525	24.539	21.156	22.804	23.597	20.079	13.134
0	0	0	0	0	0	0	0	0	0	0	0	0	0	0	0	0	0	0	0	0	0	0	0	0	0	0	0	0	0	0	0	0	0	0	0	0	0	0	31.5	34.863	34.939	31.556	24.881	19.435	18.662	20.617	19.91	14.269	6.6755
0	0	0	0	0	0	0	0	0	0	0	0	0	0	0	0	0	0	0	0	0	0	0	0	0	0	0	0	0	0	0	0	0	0	0	0	0	0	0	19.458	26.112	0	0	0	0	15.63	16.396	14.362	9.2643	2.8276
0	0	0	0	0	0	0	0	0	0	0	0	0	0	0	0	0	0	0	0	0	0	0	0	0	0	0	0	0	0	0	0	0	0	0	0	0	0	0	0	0	0	0	0	0	0	0	0	0	0
0	0	0	0	0	0	0	0	0	0	0	0	0	0	0	0	0	0	0	0	0	0	0	0	0	0	0	0	0	0	0	0	0	0	0	0	0	0	0	0	0	0	0	0	0	0	0	0	0	0
0	0	0	0	0	0	0	0	0	0	0	0	0	0	0	0	0	0	0	0	0	0	0	0	0	0	0	0	0	0	0	0	0	0	0	0	0	0	0	0	0	0	0	0	0	0	0	0	0	0
0	0	0	0	0	0	0	0	0	0	0	0	0	0	0	0	0	0	0	0	0	0	0	0	0	0	0	0	0	0	0	0	0	0	0	0	0	0	0	0	0	0	0	0	0	0	0	0	0	0
0	0	0	0	0	0	0	0	0	0	0	0	0	0	0	0	0	0	0	0	0	0	0	0	0	0	0	0	0	0	0	0	0	0	0	0	0	0	0	0	0	0	0	0	0	0	0	0	0	0
0	0	0	0	0	0	0	0	0	0	0	0	0	0	0	0	0	0	0	0	0	0	0	0	0	0	0	0	0	0	0	0	0	0	0	0	0	0	0	0	0	0	0	0	0	0	0	0	0	0
0	0	0	0	0	0	0	0	0	0	0	0	0	0	0	0	0	0	0	0	0	0	0	0	0	0	0	0	0	0	0	0	0	0	0	0	0	0	0	0	0	0	0	0	0	0	0	0	0	0
0	0	0	0	0	0	0	0	0	0	0	0	0	0	0	0	0	0	0	0	0	0	0	0	0	0	0	0	0	0	0	0	0	0	0	0	0	0	0	0	0	0	0	0	0	0	0	0	0	0
0	0	0	0	0	0	0	0	0	0	0	0	0	0	0	0	0	0	0	0	0	0	0	0	0	0	0	0	0	0	0	0	0	0	0	0	0	0	0	0	0	0	0	0	0	0	0	0	0	0
0	0	0	0	0	0	0	0	0	0	0	0	0	0	0	0	0	0	0	0	0	0	0	0	0	0	0	0	0	0	0	0	0	0	0	0	0	0	0	0	0	0	0	0	0	0	0	0	0	0
0	0	0	0	0	0	0	0	0	0	0	0	0	0	0	0	0	0	0	0	0	0	0	0	0	0	0	0	0	0	0	0	0	0	0	0	0	0	0	0	0	0	0	0	0	0	0	0	0	0
[truncated: 41 more columns]

## Sheet: Fig3B_zstat_sagittal4
0	0	0	0	0	0	0	0	0	0	0	0	0	0	0	0	0	0	0	0	0	0	0	0	0	0	0	0	0	0	0	0	0	0	0	0	0	0	0	0	0	0	0	0	0	0	0	0	0	0
0	0	0	0	0	0	0	0	0	0	0	0	0	0	0	0	0	0	0	0	0	0	0	0	0	0	0	0	0	0	0	0	0	0	0	0	0	0	0	0	0	0	0	0	0	0	0	0	0	0
0	0	0	0	0	0	0	0	0	0	0	0	0	0	0	0	0	0	0	0	0	0	0	0	0	0	0	0	0	0	0	0	0	0	0	0	0	0	0	0	0	0	0	0	0	0	0	0	0	0
0	0	0	0	0	0	0	0	0	0	0	0	0	0	0	0	0	0	0	0	0	0	0	0	0	0	0	0	0	0	0	0	0	0	0	0	0	0	0	0	0	0	0	0	0	0	0	0	0	0
0	0	0	0	0	0	0	0	0	0	0	0	0	0	0	0	0	0	0	0	0	0	0	0	0	0	0	0	0	0	0	0	0	0	0	0	0	0	0	0	0	0	0	0	0	0	0	0	0	0
0	0	0	0	0	0	0	0	0	0	0	0	0	0	0	0	0	0	0	0	0	0	0	0	0	0	0	0	0	0	0	0	0	0	0	0	0	0	0	0	0	0	0	0	0	0	0	0	0	0
0	0	0	0	0	0	0	0	0	0	0	0	0	0	0	0	0	0	0	0	0	0	0	0	0	0	0	0	0	0	0	0	0	0	0	0	0	0	0	0	0	0	0	0	0	0	0	0	0	0
0	0	0	0	0	0	0	0	0	0	0	0	0	0	0	0	0	0	0	0	0	0	0	0	0	0	0	0	0	0	0	0	0	0	0	0	0	0	0	0	0	0	0	0	0	0	0	0	0	0
0	0	0	0	0	0	0	0	0	0	0	0	0	0	0	0	0	0	0	0	0	0	0	0	0	0	0	0	0	0	0	0	0	0	0	0	0	0	0	0	0	0	0	0	0	0	0	0	0	0
0	0	0	0	0	0	0	0	0	0	0	0	0	0	0	0	0	0	0	0	0	0	0	0	0	0	0	0	0	0	0	0	0	0	0	0	0	0	0	0	0	0	0	0	0	0	0	0	0	0
0	0	0	0	0	0	0	0	0	0	0	0	0	0	0	0	0	0	0	0	0	0	0	0	0	0	0	0	0	0	0	0	0	0	0	0	0	0	0	0	0	0	0	0	0	0	0	0	0	0
0	0	0	0	0	0	0	0	0	0	0	0	0	0	0	0	0	0	0	0	0	0	0	0	0	0	0	0	0	0	0	0	0	0	0	0	0	0	0	0	0	0	0	0	0	0	0	0	0	0
0	0	0	0	0	0	0	0	0	0	0	0	0	0	0	0	0	0	0	0	0	0	0	0	0	0	0	0	0	0	0	0	0	-0.13068	-1.0293	-1.326	-1.3517	-1.1565	-1.0337	-1.2932	-1.6536	-1.9344	0	0	0	0	0	0	0	0
0	0	0	0	0	0	0	0	0	0	0	0	0	0	0	0	0	0	0	0	0	0	0	0	0	0	0	0	0	0	1.9351	1.9407	1.5916	0.80806	-0.099526	-0.73734	-0.71163	-0.54743	-0.63844	-1.0927	-1.6728	-2.1411	-2.394	-2.4481	-2.4665	-2.4334	0	0	0	0
0	0	0	0	0	0	0	0	0	0	0	0	0	0	0	0	0	0	0	0	0	0	0	0	0	0	0	0	1.7763	2.464	3.106	3.8149	3.4301	2.4637	1.5998	0.38379	-0.19691	-0.30674	-0.53744	-1.3506	-2.1872	-2.5318	-2.6572	-2.6997	-2.7307	-2.7303	-2.619	-2.6072	-2.3493	0
0	0	0	0	0	0	0	0	0	0	0	0	0	0	0	0	0	0	0	0	0	0	0	0	0	0	0	1.8334	2.6717	3.5971	4.1969	4.7085	4.4504	3.6811	2.6946	1.2842	0.17937	-0.33896	-0.75462	-1.373	-2.0096	-2.4452	-2.6743	-2.6582	-2.2655	-2.0241	-1.7743	-1.6542	-1.6894	-1.5799
0	0	0	0	0	0	0	0	0	0	0	0	0	0	0	0	0	0	0	0	0	0	0	0	0	0.094021	1.1608	2.578	3.7826	4.2329	4.7989	5.2518	5.0462	4.4073	3.5642	2.1255	0.56703	-0.3587	-0.86788	-1.2753	-1.5976	-1.9368	-2.079	-1.9327	-1.4476	-1.0624	-0.91598	-0.81838	-0.76571	-0.79646
0	0	0	0	0	0	0	0	0	0	0	0	0	0	0	0	0	1.0907	1.4314	1.5179	1.1995	0.22314	-0.54432	-0.54101	-0.10955	0.62659	1.6412	3.1959	4.8451	4.6153	4.8977	5.0606	5.0224	4.7125	3.9471	2.5847	0.79634	-0.39015	-0.95268	-1.2322	-1.3101	-1.305	-1.1639	-0.84819	-0.40942	-0.056133	0.055349	-0.045927	-0.089783	-0.29931
0	0	0	0	0	0	0	0	0	0	0	0	0	0	0	0	0	0.47705	0.7059	0.96314	0.99955	0.2615	-0.22891	-0.024151	0.43012	0.92788	1.9697	3.5366	4.8489	4.7747	4.8647	4.7987	4.6889	4.4233	3.6802	2.2547	0.65331	-0.35679	-0.89753	-1.2241	-1.0912	-0.69173	-0.20649	0.26311	0.49749	0.56784	0.50594	0.21508	0.040048	-0.34607
0	0	0	0	0	0	0	0	0	0	0	0	0	0	0	0	0	0.18422	0.32238	0.44566	0.48459	0.17891	-0.042178	0.25715	0.74179	0.73545	1.3507	3.6765	4.8314	5.0783	4.9403	4.6439	4.3179	3.9482	3.4779	1.7568	0.7126	-0.10578	-0.73725	-1.1766	-1.0079	-0.45386	0.17444	0.67658	0.87546	0.6583	0.36039	-0.072573	-0.33441	-0.6408
0	0	0	0	0	0	0	0	0	0	0	0	0	0	0	0	0	0.10928	0.22539	0.11946	0.028863	-0.028262	-0.01691	0.21307	0.59468	0.76233	1.3756	3.7004	4.7554	5.2599	5.0054	4.4917	4.0269	3.5444	2.7301	1.6263	0.81663	0.0858	-0.68213	-1.253	-1.1941	-0.65725	-0.11579	0.22399	0.38557	0.16457	-0.12362	-0.5704	-0.93964	-1.1513
0	0	0	0	0	0	0	0	0	0	0	0	0	0	0	0	-0.017912	0.22004	0.35877	0.1005	-0.2413	-0.24859	-0.13992	0.0039162	0.39597	0.86537	1.657	3.7436	4.1935	4.6358	4.6859	4.2738	3.7486	3.8447	2.5339	1.7747	0.88766	0.033947	-0.74756	-1.35	-1.4094	-1.0667	-0.59678	-0.3848	-0.32314	-0.38743	-0.5246	-0.8502	-1.3501	-1.6897
0	0	0	0	0	0	0	0	0	0	0	0	0	0	0	0	0.3236	0.40008	0.43637	0.058004	-0.12539	-0.15063	-0.29223	-0.3023	0.095863	0.71981	1.518	3.386	3.5587	3.7893	4.1408	4.0574	3.6852	3.9291	2.4981	1.9933	1.2654	0.34286	-0.51966	-1.1005	-1.2846	-1.2478	-1.1334	-1.085	-1.0688	-0.99581	-0.99075	-1.0889	-1.486	-1.9921
0	0	0	0	0	0	0	0	0	0	0	0	0	0	0	0	0.5221	0.32866	0.086297	-0.093909	0.09705	0.15187	-0.16899	-0.27935	-0.028311	0.56441	1.4338	2.6747	3.1532	3.2365	3.6085	3.8317	3.7418	3.8269	2.6441	2.3235	1.7878	0.93975	-0.1163	-0.84265	-1.2406	-1.5252	-1.7997	-1.8334	-1.7957	-1.7216	-1.6121	-1.5154	-1.5115	-1.9411
0	0	0	0	0	0	0	0	0	0	0	0	0	0	0	0	0.43107	0.24117	-0.10769	-0.17422	0.20987	0.35369	0.16042	-0.053767	-0.15872	0.040913	0.65192	1.7486	2.2622	2.512	3.2247	3.4812	3.6017	3.8287	2.824	2.6865	2.2957	1.5547	0.34057	-0.72137	-1.4354	-2.0083	-2.4683	-2.4488	-2.253	-2.179	-2.1012	-1.9544	-1.6841	-1.8047
0	0	0	0	0	0	0	0	0	0	0	0	0	0	0	0	0.53424	0.42794	0.24201	0.31052	0.72267	0.83013	0.6278	0.27222	-0.033862	-0.25551	0.028874	0.77741	1.5135	1.8315	2.3798	3.2663	3.7345	3.6786	3.2489	3.1977	2.7873	2.0608	0.85062	-0.37338	-1.3647	-2.1793	-2.6537	-2.6044	-2.3768	-2.2964	-2.3298	-2.1716	-1.8514	-1.7976
0	0	0	0	0	0	0	0	0	0	0	0	0	0	0	0	0.82362	0.6684	0.64341	0.82588	1.2648	1.3123	1.0761	0.68264	0.32129	-0.041731	-0.1458	0.25399	0.73011	1.266	1.9272	2.5383	3.1489	3.3598	2.8476	3.201	2.9882	2.2277	1.0465	-0.16401	-1.1467	-1.9986	-2.4477	-2.5348	-2.4529	-2.4066	-2.277	-2.0926	-1.7313	-1.6618
0	0	0	0	0	0	0	0	0	0	0	0	0	0	0	1.6529	1.3473	1.1084	1.006	1.1125	1.38	1.1996	1.0136	0.82863	0.54256	0.14049	-0.082426	0.04086	0.12596	0.35597	0.94855	1.5916	2.1912	2.5045	2.5613	2.7099	2.6221	1.92	0.89068	-0.21469	-1.1267	-1.8575	-2.275	-2.4564	-2.4133	-2.2938	-1.9061	-1.5599	-1.2678	-1.3468
0	0	0	0	0	0	0	0	0	0	0	0	0	0	0	1.8688	1.752	1.5104	1.3048	1.2007	1.091	0.65148	0.5261	0.77653	0.64324	0.22108	-0.10331	-0.19082	-0.28747	-0.56513	-0.55854	-0.11866	0.81744	1.7299	1.9363	1.8994	1.5374	0.85036	0.16466	-0.55287	-1.2253	-1.775	-2.2157	-2.4045	-2.2427	-1.8422	-1.3404	-0.98088	-0.92027	-1.0315
0	0	0	0	0	0	0	0	0	0	0	0	0	0	0	1.6582	1.6933	1.5423	1.2879	1.029	0.56126	0.076246	0.26377	0.89578	0.91497	0.36051	-0.00071742	-0.12452	-0.37067	-0.97289	-1.4702	-1.2666	-0.5007	0.70118	1.0312	0.74539	0.36187	-0.093017	-0.49086	-0.91805	-1.3312	-1.765	-2.2653	-2.4076	-2.0082	-1.2954	-0.68213	-0.46734	-0.5586	-0.60919
0	0	0	0	0	0	0	0	0	0	0	0	0	0	0	0.96374	1.1282	1.1148	0.88018	0.50115	-0.060822	-0.29563	0.37314	1.3916	1.551	0.93989	0.45271	0.28003	-0.11286	-1.0161	-1.9696	-1.8827	-0.97719	-0.023885	0.25769	-0.14574	-0.66902	-0.98379	-1.0967	-1.2146	-1.4	-1.7278	-2.1153	-2.0469	-1.4104	-0.60731	-0.13628	-0.060115	-0.15504	-0.14758
0	0	0	0	0	0	0	0	0	0	0	0	0	0	0	0.26273	0.45542	0.54475	0.27382	-0.17711	-0.61581	-0.48335	0.54413	1.8188	2.1285	1.7059	1.1787	0.82435	0.21881	-0.64397	-1.4737	-1.5312	-0.91117	-0.29981	-0.28426	-0.60266	-1.1837	-1.5136	-1.5372	-1.3707	-1.3466	-1.4615	-1.4703	-1.1539	-0.4729	0.17807	0.36877	0.32682	0.25804	0.18195
0	0	0	0	0	0	0	0	0	0	0	0	0	0	0	-0.36919	-0.14331	0.023684	-0.24057	-0.51528	-0.58694	-0.23118	0.72767	1.8064	2.0813	1.734	1.3065	0.89101	0.35074	-0.18219	-0.55709	-0.59371	-0.39306	-0.26331	-0.66107	-1.0107	-1.4119	-1.7677	-1.753	-1.4171	-1.1502	-0.90771	-0.53084	0.00066495	0.57908	0.95361	0.89661	0.72405	0.61151	0.4536
0	0	0	0	0	0	0	0	0	0	0	0	0	0	0	0	-0.46274	-0.10879	-0.20076	-0.28033	-0.061013	0.23344	0.78246	1.4365	1.5373	1.2173	0.89417	0.58302	0.23023	0.032838	-0.010971	0.060885	0.17699	-0.039851	-0.63782	-1.2109	-1.5934	-1.7496	-1.5335	-1.0854	-0.59413	-0.11647	0.40243	0.95206	1.229	1.3822	1.3249	1.1455	1.0233	0.86702
0	0	0	0	0	0	0	0	0	0	0	0	0	0	0	0	-0.49663	-0.021695	-0.022286	-0.11173	0.05843	0.074627	0.27049	0.74654	0.86896	0.7747	0.57602	0.37269	0.13484	0.10057	0.13128	0.16898	0.20063	-0.0020824	-0.41317	-0.88502	-1.1844	-1.2616	-0.86264	-0.23779	0.37292	0.82167	1.3024	1.6055	1.6157	1.6351	1.7557	1.6708	1.5467	1.4453
0	0	0	0	0	0	0	0	0	0	0	0	0	0	0	0	-0.19664	0.16655	0.1436	-0.061791	-0.14731	-0.38969	-0.31651	0.17141	0.43678	0.50413	0.52466	0.52357	0.36936	0.35753	0.28815	0.13072	0.072714	-0.011449	-0.1439	-0.33879	-0.47701	-0.5306	-0.024901	0.93485	1.487	1.8808	2.319	2.4548	2.3225	2.3033	2.4208	2.3435	2.1993	2.0982
0	0	0	0	0	0	0	0	0	0	0	0	0	0	0	0	0.40371	0.65688	0.48457	0.14998	-0.042162	-0.24303	-0.12941	0.15173	0.15418	0.19585	0.47386	0.62709	0.59335	0.67548	0.59243	0.40829	0.34361	0.27086	0.2222	0.069057	-0.17298	-0.12017	0.77591	1.9453	2.4807	3.422	3.8784	3.6896	3.8617	3.7396	3.7769	3.5556	3.3043	2.7281
0	0	0	0	0	0	0	0	0	0	0	0	0	0	0	0	0.86074	0.94895	0.63706	0.35983	0.39936	0.47264	0.5741	0.52391	0.022441	-0.23102	0.027095	0.12216	0.1733	0.50096	0.78362	0.78963	0.86282	1.0531	1.0054	0.54072	-0.0076601	0.10634	1.1592	2.2274	2.8024	3.8163	3.5992	3.7742	3.7145	3.6187	3.5798	3.481	3.771	3.5109
0	0	0	0	0	0	0	0	0	0	0	0	0	0	0	0	0.84985	0.64335	0.32325	0.31871	0.733	0.97348	0.97195	0.72375	-0.035931	-0.55643	-0.58453	-0.54354	-0.37686	0.056294	0.5872	1.0488	1.5408	2.1003	2.0463	1.1617	0.19046	0.069888	0.93814	1.5818	2.2008	2.8058	3.8835	3.5988	3.5641	3.4588	4.0201	3.6245	3.5374	3.5602
0	0	0	0	0	0	0	0	0	0	0	0	0	0	0	0	0.05804	-0.27811	-0.43918	-0.10253	0.53588	0.71545	0.71335	0.67341	0.026234	-0.64946	-0.86717	-0.83289	-0.60877	-0.086371	0.44655	1.0648	1.8323	2.4893	2.4836	1.5415	0.40415	-0.00967	0.19961	0.70764	1.3567	1.9932	2.4545	3.1929	3.5289	3.6232	3.406	3.3466	3.4384	3.2706
0	0	0	0	0	0	0	0	0	0	0	0	0	0	0	0	-1.3791	-1.2611	-1.055	-0.69886	-0.32466	-0.11002	-0.0067359	0.18828	-0.014242	-0.60014	-0.90868	-0.85832	-0.6457	-0.1458	0.29579	0.80972	1.3689	2.0105	1.9829	1.3345	0.61024	0.16369	-0.027024	0.31609	0.75213	1.2192	1.5886	1.968	2.3848	2.6497	2.6318	2.6533	2.7295	2.6639
0	0	0	0	0	0	0	0	0	0	0	0	0	0	0	0	-2.0284	-1.5716	-1.2002	-0.9438	-0.75479	-0.5973	-0.3996	-0.29326	-0.4358	-0.73686	-1.0563	-1.1184	-0.96474	-0.62304	-0.29889	0.1482	0.68709	1.1779	1.1945	0.89672	0.85022	0.6716	0.38289	0.36243	0.45224	0.82075	1.0559	1.3155	1.5997	1.7597	1.7484	1.7743	1.8886	2.1005
0	0	0	0	0	0	0	0	0	0	0	0	0	0	0	0	-2.086	-1.4821	-1.051	-0.91074	-0.86898	-0.58294	-0.33397	-0.33367	-0.71082	-1.069	-1.3419	-1.42	-1.3551	-1.1594	-0.82233	-0.17221	0.36394	0.65087	0.74903	1.1214	1.498	1.4232	0.95502	0.73818	0.52884	0.6278	0.72205	0.8612	1.0282	1.1719	1.1942	1.1139	1.1628	1.529
0	0	0	0	0	0	0	0	0	0	0	0	0	0	0	0	-2.1883	-1.7773	-1.4368	-1.2686	-1.0067	-0.50396	-0.047949	-0.11318	-0.69547	-1.2241	-1.5521	-1.608	-1.5895	-1.6976	-1.3473	-0.35473	0.34407	0.50422	0.62145	1.1001	1.6859	2.0047	1.7677	1.4132	0.90529	0.65075	0.49892	0.43978	0.55776	0.83987	0.96851	0.6642	0.64385	0.99473
0	0	0	0	0	0	0	0	0	0	0	0	0	0	0	0	-2.1753	-2.0741	-1.9257	-1.7409	-1.2895	-0.55853	0.08064	0.041647	-0.49653	-0.91613	-1.1189	-1.2	-1.4417	-1.895	-1.8374	-0.67991	0.23981	0.60555	0.77128	0.833	1.3095	1.903	1.9339	1.8942	1.5945	1.122	0.67196	0.31414	0.39853	0.77336	0.95931	0.52132	0.35703	0.59378
0	0	0	0	0	0	0	0	0	0	0	0	0	0	0	0	-2.0258	-2.4505	-2.4259	-2.09	-1.596	-0.89825	-0.40261	-0.4573	-0.73218	-0.88674	-0.82149	-0.70693	-1.0993	-1.7125	-1.5526	-0.37779	0.35893	0.54553	0.54739	0.30875	0.49945	1.0811	1.1884	1.5928	1.962	1.7677	1.1523	0.60842	0.64082	0.96856	0.97817	0.55233	0.30126	0.40885
0	0	0	0	0	0	0	0	0	0	0	0	0	0	0	0	-1.768	-2.5676	-2.6568	-2.4955	-2.1692	-1.5663	-1.1219	-1.333	-1.7509	-1.6359	-1.1615	-0.71329	-0.88221	-1.2619	-0.91841	-0.17341	0.18075	0.17281	-0.11344	-0.51844	-0.54515	-0.10732	-0.10176	0.58616	1.4373	1.6894	1.1417	0.68772	0.72058	0.74035	0.66507	0.56276	0.34344	0.37131
0	0	0	0	0	0	0	0	0	0	0	0	0	0	0	-0.080857	-1.5498	-2.4399	-2.7387	-2.8376	-2.6924	-2.2428	-1.8167	-1.8924	-2.4358	-2.388	-1.6165	-0.98646	-0.84711	-0.81262	-0.60841	-0.34389	-0.25678	-0.38513	-0.77938	-1.2975	-1.5392	-1.4637	-1.3675	-0.80174	0.26917	0.998	0.96464	0.69255	0.32839	0.071005	0.15843	0.41668	0.36211	0.37858
0	0	0	0	0	0	0	0	0	0	0	0	0	0	0	-0.61241	-1.5013	-2.2464	-2.6436	-2.8304	-2.7377	-2.4569	-2.225	-2.2381	-2.4728	-2.3459	-1.5499	-0.83731	-0.61787	-0.78272	-0.89526	-0.8017	-0.62423	-0.56624	-0.87223	-1.4545	-2.0551	-2.3483	-2.3056	-1.8378	-0.99689	0.09475	0.85257	0.70123	-0.0040775	-0.3872	-0.1662	0.24344	0.33551	0.43145
0	0	0	0	0	0	0	0	0	0	0	0	0	0	0	-0.70314	-1.1483	-1.7178	-2.1576	-2.3217	-2.3331	-2.3403	-2.4443	-2.518	-2.3754	-2.0326	-1.2738	-0.54255	-0.44722	-0.97727	-1.3655	-1.2601	-0.80852	-0.41488	-0.5574	-1.3012	-2.1632	-2.6616	-2.5331	-2.155	-1.5418	-0.44826	0.61315	0.91137	0.41132	0.033803	0.17615	0.48555	0.52452	0.53164
0	0	0	0	0	0	0	0	0	0	0	0	0	0	0	-0.20423	-0.34467	-0.7383	-1.2304	-1.5429	-1.8127	-2.116	-2.5157	-2.6842	-2.3793	-1.8968	-1.3423	-0.50052	-0.19381	-0.69225	-1.2339	-1.2063	-0.67546	-0.05594	-0.1613	-1.0829	-2.1859	-2.8252	-2.7548	-2.6131	-2.0302	-0.74037	0.51337	1.2014	1.0337	0.61737	0.54989	0.83358	0.86918	0.57084
0	0	0	0	0	0	0	0	0	0	0	0	0	0	0	0.25114	-0.032983	-0.34243	-0.79346	-1.2319	-1.6411	-1.9942	-2.3552	-2.5541	-2.3199	-1.9234	-1.4088	-0.35235	0.3702	0.13926	-0.49224	-0.76438	-0.39393	0.2681	0.2251	-0.61331	-1.756	-2.7023	-3.1575	-3.3817	-2.7463	-1.4456	-0.10458	0.67958	0.56549	0.40937	0.17497	0.43447	0.84001	0.4466
0	0	0	0	0	0	0	0	0	0	0	0	0	0	0	0.43288	-0.24318	-0.5447	-0.77325	-1.2413	-1.7981	-2.062	-2.1588	-2.1812	-2.1568	-1.9436	-1.2626	0.0098529	0.8997	0.81774	0.26348	-0.064641	0.055013	0.42569	0.40371	-0.19305	-1.0191	-2.0475	-3.2279	-3.8872	-3.5417	-2.2683	-0.97299	-0.17772	-0.14204	-0.19655	-0.53953	-0.41594	0.36502	0.1766
0	0	0	0	0	0	0	0	0	0	0	0	0	0	0	0.23868	-0.33947	-0.7044	-0.84473	-1.2228	-1.6884	-1.8254	-1.6866	-1.6153	-1.7584	-1.8149	-0.9818	0.2969	0.96651	0.89039	0.62913	0.62334	0.64246	0.60694	0.3606	-0.16534	-0.77399	-1.8921	-3.3904	-4.2047	-3.9129	-2.8543	-1.6673	-0.93556	-0.74552	-0.597	-0.79811	-0.86831	-0.22501	-0.16939
0	0	0	0	0	0	0	0	0	0	0	0	0	0	0	-0.14959	-0.43477	-0.82891	-1.0601	-1.2847	-1.3331	-1.1957	-0.95979	-0.85114	-0.94406	-1.1568	-0.61665	0.16449	0.46767	0.53088	0.61365	0.89217	1.0163	0.9015	0.52009	-0.0073816	-0.58344	-1.6939	-3.0293	-3.9533	-3.8119	-2.9906	-1.9869	-1.2905	-1.0589	-0.98381	-0.99797	-1.0885	-0.86384	-0.49016
0	0	0	0	0	0	0	0	0	0	0	0	0	0	0	-0.42569	-0.71755	-0.82041	-0.93632	-0.94007	-0.90908	-0.70664	-0.47561	-0.43249	-0.41263	-0.26574	-0.047518	-0.018842	-0.10449	0.11246	0.49831	0.86853	1.1101	1.0815	0.77258	0.39127	-0.18697	-1.1032	-2.2685	-3.1616	-3.2985	-2.8111	-2.0771	-1.5107	-1.181	-1.1558	-1.1541	-1.1165	-1.3647	-0.94147
0	0	0	0	0	0	0	0	0	0	0	0	0	0	0	0	0	-1.0268	-1.0508	-0.82273	-0.60948	-0.42229	-0.33638	-0.41288	-0.20832	0.11712	0.1494	-0.064549	-0.21189	0.051622	0.48967	0.8038	0.99275	0.97695	0.68234	0.31255	-0.13935	-0.78037	-1.8266	-2.6888	-2.9026	-2.5479	-1.8858	-1.4004	-1.075	-1.1957	-1.1426	-1.2345	-1.7013	-1.5901
0	0	0	0	0	0	0	0	0	0	0	0	0	0	0	0	0	-1.2046	-0.92431	-0.73549	-0.46014	-0.39629	-0.41544	-0.58946	-0.34224	-0.13561	-0.1584	-0.15789	0.0063755	0.20955	0.52934	0.53488	0.48616	0.40272	0.20054	-0.10511	-0.45654	-0.84627	-1.5908	-2.3606	-2.6528	-2.2474	-1.6348	-1.1515	-0.80294	-0.909	-1.0664	-1.3677	-1.8173	-1.8037
0	0	0	0	0	0	0	0	0	0	0	0	0	0	0	0	0	0	-0.3047	-0.088716	-0.026466	-0.16665	-0.24541	-0.50767	-0.49279	-0.59459	-0.59136	-0.20846	0.23228	0.37685	0.3713	0.12338	-0.024943	-0.10508	-0.23554	-0.48923	-0.83154	-1.1495	-1.5922	-2.104	-2.2429	-1.8635	-1.3185	-0.72273	-0.31295	-0.47055	-0.79048	-1.1897	-1.4539	-1.2391
0	0	0	0	0	0	0	0	0	0	0	0	0	0	0	0	0	0	0	0.49287	0.57898	0.50159	0.52061	0.039797	-0.38861	-0.87033	-0.83812	-0.38933	0.22635	0.53228	0.40681	0.16915	0.053375	0.095594	0.013362	-0.40467	-0.98944	-1.4678	-1.8166	-2.0857	-1.8657	-1.2606	-0.64581	0.0066137	0.17364	-0.077682	-0.29053	-0.62268	-0.60088	-0.30622
0	0	0	0	0	0	0	0	0	0	0	0	0	0	0	0	0	0	0	0	0.93301	0.76093	0.62262	0.31486	-0.56003	-1.1672	-1.0214	-0.5674	0.26327	0.69914	0.45038	0.32094	0.51703	0.80815	0.90266	0.28287	-0.6012	-1.2459	-1.594	-1.648	-1.0943	-0.34303	0.12562	0.60927	0.47662	0.15352	-0.0025715	-0.00041005	0.005743	0.31743
0	0	0	0	0	0	0	0	0	0	0	0	0	0	0	0	0	0	0	0	0	0	0	0	-0.78579	-1.1914	-1.0068	-0.48764	0.4731	1.0428	0.89673	0.8613	1.272	1.6776	1.8472	1.2337	0.26184	-0.51186	-0.85265	-0.69723	-0.056905	0.54656	0.49438	0.31497	0.0128	-0.15934	-0.049929	0.24723	0.3309	0.79071
0	0	0	0	0	0	0	0	0	0	0	0	0	0	0	0	0	0	0	0	0	0	0	0	0	0	-0.71892	-0.066646	0.96646	1.5302	1.5972	1.7942	2.1721	2.5539	2.7287	1.9856	1.0988	0.4698	0.16432	0.28385	0.83499	1.2815	0.86793	-0.26064	-0.73567	-0.59455	-0.19246	0.31465	0.87428	1.6737
0	0	0	0	0	0	0	0	0	0	0	0	0	0	0	0	0	0	0	0	0	0	0	0	0	0	0	0.21664	1.3378	1.8407	1.9635	2.1372	2.7066	3.2774	3.4506	2.6255	1.8426	1.3071	0.99307	0.95367	1.2602	1.5753	0.67314	-1.0326	-1.5982	-1.0605	-0.383	0.58336	1.6614	2.4808
0	0	0	0	0	0	0	0	0	0	0	0	0	0	0	0	0	0	0	0	0	0	0	0	0	0	-1.0428	-0.13645	1.2236	1.8364	2.1334	2.3938	2.8361	3.8425	3.6012	3.9843	2.7656	2.076	1.4446	1.193	1.2338	0.9021	-0.25749	-1.7972	-1.922	-1.2703	-0.31516	1.0807	2.3337	3.1112
0	0	0	0	0	0	0	0	0	0	0	0	0	0	0	0	0	0	0	0	0	0	0	0	0	0	-1.7666	-1.0419	0.96559	1.888	2.4559	3.2818	3.8742	3.6239	3.8394	3.7904	3.9946	2.5764	1.6033	0.97352	0.5062	-0.081921	-1.0081	-2.0297	-2.0057	-1.3035	-0.017071	1.5577	2.8219	3.435
0	0	0	0	0	0	0	0	0	0	0	0	0	0	0	0	0	0	0	0	0	0	0	0	0	0	0	-1.4925	0.49137	1.9115	3.0951	3.6682	4.1135	4.335	4.3903	4.1435	3.5584	2.6675	1.5705	0.56742	-0.20555	-0.71491	-1.0598	-1.6372	-1.7966	-1.1554	0.42308	2.0418	2.7831	2.5732
0	0	0	0	0	0	0	0	0	0	0	0	0	0	0	0	0	0	0	0	0	0	0	0	0	0	0	-0.63652	0.48005	1.9025	3.4073	4.1718	4.7491	5.1891	5.0841	4.5528	3.7226	2.706	1.635	0.55374	-0.26229	-0.56743	-0.44941	-1.0014	-1.3557	-0.71685	1.0184	2.2599	2.264	1.8526
0	0	0	0	0	0	0	0	0	0	0	0	0	0	0	0	0	0	0	0	0	0	0	0	0	0	0	-0.023798	0.82796	2.0575	3.6359	4.4157	5.2393	5.7174	5.4686	4.8229	3.9693	3.2704	2.0671	0.96783	0.20217	0.032019	-0.0030411	-0.61031	-0.81647	0.014173	1.4353	2.2714	1.8172	1.1268
0	0	0	0	0	0	0	0	0	0	0	0	0	0	0	0	0	0	0	0	0	0	0	0	0	0	0	0	1.4311	2.371	3.58	4.4846	5.4664	5.8677	5.5921	4.9946	4.25	3.4542	2.6443	1.5556	0.66242	0.20426	-0.0054843	-0.17855	0.0033727	0.82663	1.8581	2.5471	1.7463	0.87129
0	0	0	0	0	0	0	0	0	0	0	0	0	0	0	0	0	0	0	0	0	0	0	0	0	0	0	0	1.8989	3.3528	3.5289	4.3625	5.3438	5.8927	5.7977	5.2763	4.4895	3.7024	3.343	1.9755	0.79964	0.020966	0.012731	0.31787	1.0163	1.8152	2.8091	3.5561	2.1575	1.2505
0	0	0	0	0	0	0	0	0	0	0	0	0	0	0	0	0	0	0	0	0	0	0	0	0	0	0	1.5744	2.3281	3.6624	3.6473	4.1525	4.8551	5.6169	5.8203	5.422	4.6062	3.7687	3.0845	1.9195	0.58264	-0.052821	0.17228	0.84648	1.7134	2.2395	3.2425	3.7604	2.6145	1.8017
0	0	0	0	0	0	0	0	0	0	0	0	0	0	0	0	0	0	0	0	0	0	0	0	0	0	1.0103	1.5247	2.1701	3.1615	3.768	3.6146	3.8088	4.5524	5.0977	4.9036	4.3037	3.5128	2.7043	1.6137	0.4102	-0.006695	0.42911	1.1339	1.4876	1.5623	2.2532	2.7888	2.6844	2.1194
0	0	0	0	0	0	0	0	0	0	0	0	0	0	0	0	0	0	0	0	0	0	0	0	0	0	0.92397	1.3193	1.6217	2.3495	2.8278	2.8221	2.8159	3.8871	4.0252	4.0111	3.6426	3.2361	2.4808	1.5096	0.64254	0.39323	0.85383	1.485	1.4544	1.0298	1.1175	1.7027	2.0813	1.7757
0	0	0	0	0	0	0	0	0	0	0	0	0	0	0	0	0	0	0	0	0	0	0	0	0	0	0.87395	0.95327	1.2638	2.1357	2.5548	2.539	2.5225	2.7628	3.2745	3.1065	2.9893	2.6185	2.1607	1.5921	1.2048	1.3251	1.8521	2.5407	2.2202	1.5343	1.1142	1.127	1.1934	0.88834
0	0	0	0	0	0	0	0	0	0	0	0	0	0	0	0	0	0	0	0	0	0	0	0	0.88612	1.1053	1.1048	1.1798	1.6596	2.6478	3.3823	3.6272	3.6442	3.261	2.6577	2.2262	1.9121	1.5883	1.1755	1.1827	1.6555	2.3431	3.3693	3.5677	3.254	2.4114	1.7862	1.2889	0.73828	0.11012
0	0	0	0	0	0	0	0	0	0	0	0	0	0	0	0	0	0	0	0	0	0	0	0	0.69978	1.4438	1.6149	1.7097	2.2648	3.7174	4.2471	4.404	4.1986	3.5736	2.7262	1.8009	1.0279	0.42237	0.24903	0.58828	1.6584	2.7025	4.0857	3.6236	3.52	3.4156	2.3663	1.5157	0.51427	-0.43889
0	0	0	0	0	0	0	0	0	0	0	0	0	0	0	0	0	0	0	0	0	0	0	0.33937	1.2963	2.0796	2.0737	2.0294	2.6728	3.8945	4.8736	5.3551	5.1772	4.4572	3.6621	2.1467	0.9462	0.19125	0.0836	0.56499	1.8111	2.64	3.7118	3.4799	3.5235	3.3828	2.2281	1.178	0.13385	-0.77458
0	0	0	0	0	0	0	0	0	0	0	0	0	0	0	0	0	0	0	0	0	0	0	1.7753	2.4388	2.8372	2.6785	2.5642	3.5707	4.3727	5.4208	6.0432	5.8683	5.1129	4.1036	3.0496	2.0192	1.3831	1.1634	1.5952	2.6885	3.4577	3.6884	3.6298	3.5548	2.4999	1.5927	0.59805	-0.293	-0.94701
0	0	0	0	0	0	0	0	0	0	0	0	0	0	0	0	0	0	0	0	0	0	0	2.4502	3.1327	3.3545	3.5157	3.6889	3.8861	4.9063	5.7467	6.1241	5.9991	5.353	4.4653	3.7085	3.3588	3.1937	2.8259	3.1462	3.5151	4.1693	3.4872	3.2444	2.7191	2.0546	1.2237	0.30901	-0.53598	-0.97694
0	0	0	0	0	0	0	0	0	0	0	0	0	0	0	0	0	0	0	0	0	0	0	1.9199	3.044	3.5274	3.4572	3.7904	4.4127	5.1722	5.5778	5.5754	5.2619	4.8943	4.4646	3.8964	3.7503	3.7915	3.7427	3.8593	4.0952	3.8402	3.526	3.6154	2.6121	1.9216	1.1585	0.29299	-0.56746	-0.99762
0	0	0	0	0	0	0	0	0	0	0	0	0	0	0	0	0	0	0	0	0	0	0	1.267	2.2897	3.1611	3.8976	3.9754	4.4896	5.0098	5.2464	5.2068	4.9968	4.7317	4.501	4.0834	4.0789	4.2191	4.203	4.1537	4.1926	3.9516	3.6047	3.4912	2.5972	1.8075	1.076	0.44889	-0.28078	-0.73452
0	0	0	0	0	0	0	0	0	0	0	0	0	0	0	0	0	0	0	0	0	0	0	0.87275	1.6091	2.3462	3.4505	3.8678	4.263	4.7496	5.1256	5.175	5.0592	4.8509	4.6158	4.3357	4.2778	4.3522	4.2809	4.0095	3.8061	3.6298	3.6535	3.3957	2.5872	1.6342	0.94934	0.67706	0.2763	-0.12104
0	0	0	0	0	0	0	0	0	0	0	0	0	0	0	0	0	0	0	0	0	0	0.38283	0.60323	1.1873	1.855	3.0773	3.6958	4.0497	4.5134	4.9822	5.1379	5.1587	5.0268	4.779	4.487	4.3114	4.2972	4.2667	3.8943	3.5446	3.5879	3.2877	3.0013	2.5426	1.7856	1.2635	1.1921	1.0907	0.81099
0	0	0	0	0	0	0	0	0	0	0	0	0	0	0	0	0	0	0	0	0	0	0	0.18577	0.60731	1.3204	2.4625	3.6916	3.8037	4.2071	4.7209	4.9877	5.1457	5.1503	4.9663	4.5952	4.2938	4.1684	4.1101	3.7705	3.5939	3.4625	3.0656	2.7691	2.578	2.2086	1.9378	1.9147	1.9765	1.815
0	0	0	0	0	0	0	0	0	0	0	0	0	0	0	0	0	0	0	0	0	0	0	-0.299	0.16923	1.0012	2.0979	3.3151	3.5989	3.963	4.3842	4.7049	4.9325	5.0888	5.0563	4.6636	4.2203	3.917	3.777	3.5291	3.7789	3.428	2.8464	2.5897	2.5294	2.3849	2.2297	2.2578	2.3995	2.3697
0	0	0	0	0	0	0	0	0	0	0	0	0	0	0	0	0	0	0	0	0	0	0	-0.39311	0.064364	1.0244	1.9752	2.8043	3.473	3.8476	4.1677	4.4377	4.6519	4.8688	4.9599	4.766	4.3399	3.9227	3.6667	4.2013	3.4532	3.4107	2.7508	2.3823	2.3092	2.207	2.1146	2.1865	2.3178	2.3254
0	0	0	0	0	0	0	0	0	0	0	0	0	0	0	0	0	0	0	0	0	0	0	-0.31509	0.11837	0.97195	1.7695	2.6135	3.4866	3.8531	4.0679	4.282	4.474	4.6911	4.8009	4.7828	4.5228	4.1529	3.8315	3.5388	3.739	3.8185	3.1656	2.5355	2.3662	2.1773	2.0619	2.1153	2.1574	2.1457
0	0	0	0	0	0	0	0	0	0	0	0	0	0	0	0	0	0	0	0	0	0	0	0	0.35638	0.82067	1.3681	2.1147	3.3585	3.664	3.8546	4.0093	4.218	4.4384	4.5695	4.5988	4.47	4.2185	3.8953	3.5911	3.5662	3.6307	3.6121	3.3977	3.4673	2.5254	2.2507	2.1103	2.0749	2.0685
0	0	0	0	0	0	0	0	0	0	0	0	0	0	0	0	0	0	0	0	0	0	0	0	0	0.66521	0.95991	1.6185	2.5424	3.4975	3.4877	3.6858	3.9113	4.1546	4.339	4.4476	4.3549	4.0536	3.6181	3.4388	3.4635	3.6877	4.0201	4.1238	3.741	3.1153	2.4888	2.2465	2.3416	2.1065
0	0	0	0	0	0	0	0	0	0	0	0	0	0	0	0	0	0	0	0	0	0	0	0	0	0.58356	1.0183	1.7241	2.3308	2.6707	3.1041	3.5888	3.6972	3.9889	4.2157	4.3645	4.2597	3.8919	3.51	3.5029	3.8985	3.7461	4.0471	4.2692	4.0928	3.509	2.9941	2.7441	3.1772	2.1681
0	0	0	0	0	0	0	0	0	0	0	0	0	0	0	0	0	0	0	0	0	0	0	0	0	0.69938	1.384	1.9772	2.2903	2.3798	2.5913	3.1441	3.4716	3.8758	4.1585	4.2381	4.0379	3.6324	3.4018	3.2141	3.4647	3.6015	3.709	3.8236	3.6665	3.5622	3.3265	3.6347	3.5477	2.1088
0	0	0	0	0	0	0	0	0	0	0	0	0	0	0	0	0	0	0	0	0	0	0	0	0	0	1.1487	1.5306	1.6995	1.9414	2.1629	2.4999	3.0894	3.639	4.0096	4.0096	3.8094	3.458	3.3767	3.0887	3.39	3.5573	3.6219	3.6877	4.4763	3.1975	2.9775	3.3883	3.454	2.1955
0	0	0	0	0	0	0	0	0	0	0	0	0	0	0	0	0	0	0	0	0	0	0	0	0	0	0.1225	0.3659	0.67631	1.1829	1.6362	1.9954	2.5687	3.4138	3.6976	3.6266	3.5092	3.3592	3.324	3.3414	3.5331	3.5129	3.7444	3.7637	3.4065	2.9176	2.8229	3.1226	2.7257	2.0056
0	0	0	0	0	0	0	0	0	0	0	0	0	0	0	0	0	0	0	0	0	0	0	0	0	0	0	0	-0.17891	0.52886	1.0499	1.4287	1.9927	2.7792	3.3122	3.2133	3.1395	3.1682	3.3634	3.7038	3.4859	3.6441	3.8136	3.7212	3.2785	2.6212	2.6854	2.9408	2.5867	1.8347
0	0	0	0	0	0	0	0	0	0	0	0	0	0	0	0	0	0	0	0	0	0	0	0	0	0	0	0	0	0	0	0	0	2.368	0	2.6513	2.4488	2.728	3.3355	3.4742	3.5515	3.6852	3.7586	3.5179	2.6522	2.2086	2.4168	2.6298	2.2388	1.4222
0	0	0	0	0	0	0	0	0	0	0	0	0	0	0	0	0	0	0	0	0	0	0	0	0	0	0	0	0	0	0	0	0	0	0	0	0	0	0	3.5752	3.9562	3.4589	3.5156	2.9307	2.2653	2.0236	2.195	2.2534	1.7686	0.87346
0	0	0	0	0	0	0	0	0	0	0	0	0	0	0	0	0	0	0	0	0	0	0	0	0	0	0	0	0	0	0	0	0	0	0	0	0	0	0	2.7271	3.4542	0	0	0	0	2.1494	2.1215	1.9282	1.4492	0.63651
0	0	0	0	0	0	0	0	0	0	0	0	0	0	0	0	0	0	0	0	0	0	0	0	0	0	0	0	0	0	0	0	0	0	0	0	0	0	0	0	0	0	0	0	0	0	0	0	0	0
0	0	0	0	0	0	0	0	0	0	0	0	0	0	0	0	0	0	0	0	0	0	0	0	0	0	0	0	0	0	0	0	0	0	0	0	0	0	0	0	0	0	0	0	0	0	0	0	0	0
0	0	0	0	0	0	0	0	0	0	0	0	0	0	0	0	0	0	0	0	0	0	0	0	0	0	0	0	0	0	0	0	0	0	0	0	0	0	0	0	0	0	0	0	0	0	0	0	0	0
0	0	0	0	0	0	0	0	0	0	0	0	0	0	0	0	0	0	0	0	0	0	0	0	0	0	0	0	0	0	0	0	0	0	0	0	0	0	0	0	0	0	0	0	0	0	0	0	0	0
0	0	0	0	0	0	0	0	0	0	0	0	0	0	0	0	0	0	0	0	0	0	0	0	0	0	0	0	0	0	0	0	0	0	0	0	0	0	0	0	0	0	0	0	0	0	0	0	0	0
0	0	0	0	0	0	0	0	0	0	0	0	0	0	0	0	0	0	0	0	0	0	0	0	0	0	0	0	0	0	0	0	0	0	0	0	0	0	0	0	0	0	0	0	0	0	0	0	0	0
0	0	0	0	0	0	0	0	0	0	0	0	0	0	0	0	0	0	0	0	0	0	0	0	0	0	0	0	0	0	0	0	0	0	0	0	0	0	0	0	0	0	0	0	0	0	0	0	0	0
0	0	0	0	0	0	0	0	0	0	0	0	0	0	0	0	0	0	0	0	0	0	0	0	0	0	0	0	0	0	0	0	0	0	0	0	0	0	0	0	0	0	0	0	0	0	0	0	0	0
0	0	0	0	0	0	0	0	0	0	0	0	0	0	0	0	0	0	0	0	0	0	0	0	0	0	0	0	0	0	0	0	0	0	0	0	0	0	0	0	0	0	0	0	0	0	0	0	0	0
0	0	0	0	0	0	0	0	0	0	0	0	0	0	0	0	0	0	0	0	0	0	0	0	0	0	0	0	0	0	0	0	0	0	0	0	0	0	0	0	0	0	0	0	0	0	0	0	0	0
0	0	0	0	0	0	0	0	0	0	0	0	0	0	0	0	0	0	0	0	0	0	0	0	0	0	0	0	0	0	0	0	0	0	0	0	0	0	0	0	0	0	0	0	0	0	0	0	0	0
[truncated: 41 more columns]

[truncated: 7 more sheets: Fig3B_cope_coronal6, Fig3B_zstat_coronal6, Fig3B_cope_axial-10, Fig3B_zstat_axial-10, Fig3C_thresh_zstat1_sagittal4, Fig3C_thresh_zstat1_coronal6, Fig3C_thresh_zstat1_axial-10]
