# Supplementary material for: Prefrontal signals precede striatal signals for biased credit assignment in motivational learning biases
Source: Nat Commun. 2024 Jan 2;15:19. doi: 10.1038/s41467-023-44632-x (PMC10762147; doi:10.1038/s41467-023-44632-x)
Supplement: Supplementary file 4 — Source Data [file 41467_2023_44632_MOESM4_ESM.zip › SourceDataFiles/SourceDataFiles_Fig4.xlsx]

## Sheet: Fig4A
0.054777	0.0022815	-0.035812	-0.08843	-0.12487	-0.13638	-0.11902	-0.10031	-0.058556	-0.0051353	0.02832	0.058632	0.083686	0.09011	0.074147	0.073909	0.044002	0.0181	-0.011183	0.017914	0.055444	0.090295	0.12326	0.12024	0.073325	0.029974	0.0086813	0.0015916	-0.012755	-0.049133	-0.055095	-0.03115	0.01395	0.024666	-0.011892	-0.050678	-0.050389	-0.062079	-0.026255	0.0087462	0.046059	0.060183	0.059243	0.042555	0.0060009	-0.0066098	-0.020361	-0.024063	-0.029523	-0.017624
0.0078694	-0.014377	-0.019209	-0.037903	-0.077811	-0.092117	-0.092966	-0.072732	-0.025868	-0.01403	-0.023466	-0.0026496	0.024734	0.049562	0.062919	0.063546	0.069657	0.039146	0.04233	0.024829	0.047187	0.063612	0.044838	0.02996	0.0096715	0.0297	0.028917	-0.0061741	-0.056543	-0.074254	-0.078084	-0.069345	-0.041401	-0.032008	-0.046455	-0.066501	-0.058022	-0.054863	-0.042498	-0.026255	-0.031271	-0.014265	-0.019917	-0.033304	-0.034151	-0.012106	0.019279	0.01068	-0.026374	-0.042285
0.0016818	-0.0080865	0.014768	-0.00079717	-0.021003	-0.023292	0.0035612	0.034045	0.054687	0.033759	0.014158	0.028778	0.02678	0.0052106	0.028742	0.054187	0.080713	0.06528	0.032942	0.007231	0.0022135	-0.013648	-0.035961	-0.04385	-0.048196	-0.0038142	0.0017751	0.0063316	0.014963	-0.011116	-0.027072	-0.049746	-0.087488	-0.071454	-0.08666	-0.035148	-0.0089301	-0.029938	-0.074348	-0.08948	-0.070067	-0.084027	-0.094123	-0.1086	-0.063469	-0.033093	-0.0039893	0.02458	-0.011161	-0.049497
0.001946	0.0054806	0.012392	0.005208	0.004655	0.010952	0.018347	0.029557	0.068535	0.055742	-0.005783	-0.0018008	0.0098657	-0.01462	0.0035114	0.019182	0.043456	0.051969	0.018968	0.012993	-0.028788	-0.04878	-0.073305	-0.098915	-0.064246	-0.060275	-0.0033434	0.050215	0.069849	0.02653	-0.025138	-0.09374	-0.12716	-0.12058	-0.078747	-0.022409	-0.013353	-0.01568	-0.029103	-0.059709	-0.060312	-0.10287	-0.1303	-0.1296	-0.10352	-0.081978	-0.058183	-0.0033639	-0.016919	-0.08836
-0.11481	-0.10501	-0.046047	0.0029591	-0.0094633	-0.017367	0.017457	0.026766	0.025211	0.015246	0.014302	0.023925	0.014391	0.024305	0.015609	-0.0079927	0.01434	0.030121	-0.019511	-0.006498	-0.014463	-0.043586	-0.071005	-0.083046	-0.075342	-0.083237	-0.060381	0.014273	0.027322	0.059903	0.022842	-0.044745	-0.088586	-0.040716	-0.0060726	0.015601	-0.021882	0.0045789	-0.02202	-0.0093819	-0.031247	-0.092332	-0.10715	-0.097794	-0.088002	-0.080332	-0.040182	-0.031237	-0.029637	-0.10266
-0.11587	-0.096489	-0.067956	-0.054266	-0.012336	0.0056613	0.066779	0.090021	0.06093	0.0763	0.07156	0.087892	0.019711	0.023784	0.052392	0.055063	0.044501	0.059768	-0.009232	-0.07946	-0.10313	-0.1244	-0.17075	-0.1377	-0.10461	-0.10391	-0.099261	-0.045022	0.022935	0.043676	0.0041164	0.021968	0.029206	0.033495	0.029081	0.050788	0.031979	0.047807	0.044232	0.032994	-0.010663	-0.036117	-0.047298	-0.035956	-0.007315	0.026635	0.040712	0.019007	-0.029315	-0.075407
-0.068212	-0.092133	-0.11081	-0.085467	-0.024798	0.036732	0.05	0.051388	0.08112	0.085968	0.054975	0.053077	0.058493	0.090929	0.1001	0.10444	0.064691	0.039439	0.011772	-0.021557	-0.10066	-0.15132	-0.15751	-0.15174	-0.10245	-0.11485	-0.11739	-0.099403	-0.056548	-0.044274	-0.049867	-0.011918	0.042569	0.085235	0.1092	0.1249	0.13812	0.14687	0.072106	0.038597	0.017219	0.00015067	0.03892	0.06168	0.098097	0.10098	0.086636	0.051931	-0.05378	-0.13456
-0.087136	-0.084839	-0.098183	-0.088878	-0.054417	-0.012982	0.015449	0.01773	0.0077002	0.023723	0.038769	0.069984	0.066894	0.11499	0.11132	0.06712	0.013446	0.0028349	-0.02506	-0.059122	-0.086341	-0.10391	-0.096465	-0.093877	-0.080716	-0.12473	-0.090739	-0.055378	-0.042872	-0.055793	-0.052798	-0.011078	0.0026706	0.045215	0.079481	0.11115	0.11281	0.13858	0.087547	0.087125	0.061636	0.051699	0.056538	0.14105	0.16075	0.14278	0.11871	0.048541	-0.049236	-0.14768
-0.076496	-0.04196	-0.0020424	-0.015231	-0.018134	-0.0065135	-0.007312	0.030009	0.027785	0.063468	0.068511	0.077409	0.095501	0.098192	0.051577	0.016065	0.020184	-0.022201	-0.018602	-0.03019	-0.055185	-0.045616	-0.030502	-0.0058974	0.003675	-0.059804	-0.040835	-0.033273	-0.036743	-0.028087	-0.042671	-0.059936	-0.045005	-0.015509	0.0002252	0.0065374	0.039818	0.048491	0.068137	0.044017	0.03281	-0.018673	0.016019	0.062657	0.13397	0.13736	0.11862	0.073432	0.0097573	-0.1033
-0.067757	-0.058004	-0.013926	0.0072026	0.000422	-0.012519	0.0067453	0.044145	0.04148	0.051775	0.07133	0.10535	0.085717	0.076891	0.071501	0.025743	0.035018	0.066996	0.057824	0.021707	0.044685	0.033895	0.0272	0.058106	0.059207	0.044543	0.03406	0.037517	0.042926	0.021142	0.0038281	-0.023769	-0.020865	0.020928	0.01936	0.0082757	0.0018957	0.0023415	0.03683	0.037376	0.032838	0.028783	0.019689	0.044301	0.040256	0.045841	0.06329	0.061918	0.0051588	-0.04741
-0.031539	-0.056644	-0.044962	-0.038657	-0.042109	-0.010129	0.060064	0.08448	0.04362	0.068752	0.097628	0.10797	0.10243	0.13095	0.098425	0.050579	0.058897	0.13842	0.17267	0.14771	0.12216	0.10054	0.083987	0.080197	0.055695	0.047682	0.057825	0.090899	0.13742	0.13844	0.10173	0.034248	0.038731	0.049432	0.063548	0.01775	-0.0058752	0.0044187	0.0046315	0.012288	0.0052604	-0.0025207	-0.002596	-0.0020207	-0.0054109	-0.017208	-0.024189	-0.015818	-0.040033	-0.093447
-0.064721	-0.11719	-0.12352	-0.10664	-0.079391	-0.028188	0.059651	0.11726	0.14488	0.1248	0.093173	0.093068	0.085933	0.065651	0.069574	0.067166	0.11644	0.16392	0.19433	0.15204	0.12671	0.11215	0.11555	0.08842	0.035393	0.028445	0.030273	0.096733	0.15393	0.15253	0.10761	0.084177	0.055206	0.079205	0.06942	0.073327	0.056814	0.032004	-0.021129	-0.038136	-0.0028917	0.017632	0.030285	0.020406	0.0075089	-0.0041645	-0.039855	-0.094763	-0.13126	-0.14824
-0.12142	-0.14714	-0.12266	-0.11688	-0.085353	-0.00026366	0.044106	0.084113	0.10927	0.090246	0.071604	0.069429	0.039486	0.019962	0.031808	0.066602	0.12852	0.13691	0.1489	0.10559	0.10715	0.11818	0.11646	0.081167	0.093196	0.071021	0.08146	0.088139	0.10872	0.081104	0.073765	0.080437	0.086745	0.088765	0.088337	0.072486	0.091667	0.029632	0.021111	0.00060647	0.029015	0.039202	0.067069	0.073584	0.045291	-0.0036453	-0.030588	-0.0061246	-0.064039	-0.083575
-0.12379	-0.099022	-0.095024	-0.11743	-0.098838	-0.047974	0.035836	0.095864	0.10812	0.082638	0.051028	0.043543	0.0096064	0.037993	0.03193	0.062358	0.13044	0.18959	0.15651	0.10079	0.086862	0.10469	0.12529	0.10856	0.09975	0.092673	0.088199	0.079962	0.098519	0.083227	0.051512	0.071601	0.087294	0.086728	0.088008	0.1159	0.11111	0.062398	0.090813	0.093506	0.091219	0.081908	0.10078	0.12585	0.11106	0.076798	0.049135	0.063466	0.023818	-0.010916
-0.087648	-0.048769	-0.037311	-0.092345	-0.093421	-0.014032	0.071196	0.11899	0.12866	0.094736	0.070649	0.01713	0.059006	0.038202	0.059925	0.10284	0.14233	0.16305	0.1704	0.13039	0.079707	0.062469	0.07027	0.13071	0.14672	0.11128	0.12133	0.14766	0.14241	0.12533	0.11133	0.14505	0.10449	0.065821	0.094525	0.09403	0.10277	0.085398	0.099249	0.13795	0.14965	0.12925	0.15732	0.1626	0.12725	0.054566	0.030742	0.015408	0.036883	0.0033478
-0.050224	0.029982	0.091534	0.083751	0.115	0.14057	0.16465	0.19625	0.1964	0.153	0.14207	0.1254	0.10544	0.073174	0.08604	0.091238	0.098145	0.084617	0.13014	0.21144	0.16982	0.14104	0.15444	0.16672	0.16129	0.12802	0.12027	0.11435	0.14339	0.12066	0.10819	0.14204	0.1804	0.12972	0.09808	0.095018	0.088429	0.07377	0.089142	0.092548	0.12777	0.1425	0.11061	0.1184	0.065553	0.066359	0.037106	0.0097502	0.011808	-0.039111
0.011355	0.031835	0.069084	0.14507	0.1832	0.25	0.25846	0.24906	0.2314	0.23375	0.23541	0.17691	0.11633	0.087451	0.067047	0.040116	0.040493	0.027118	0.073319	0.1402	0.19365	0.23473	0.19129	0.17712	0.16259	0.13539	0.12733	0.14055	0.12675	0.06729	0.083344	0.09815	0.12826	0.11435	0.098524	0.07027	0.04429	0.026925	0.031008	0.053897	0.047889	0.058868	0.072306	0.035704	0.057711	0.073131	0.077742	0.063094	0.014378	0.0055133
-2.4638e-05	0.0058214	0.085388	0.14972	0.23758	0.27947	0.30484	0.28137	0.21448	0.20707	0.18918	0.10889	0.032315	-0.0075163	-0.024353	-0.025209	0.011754	0.07922	0.071471	0.097308	0.15895	0.16879	0.16016	0.17149	0.13827	0.15409	0.12738	0.13261	0.1375	0.075662	0.06559	0.04969	0.02382	0.043224	0.062337	0.066244	0.040941	-0.016484	-0.013587	0.01267	0.020019	0.012211	0.019766	0.046515	0.10848	0.14928	0.14333	0.082538	0.049151	0.035332
0.023987	0.068816	0.075056	0.13806	0.21954	0.26496	0.23842	0.21199	0.18716	0.15763	0.10095	0.064949	-0.018007	-0.080417	-0.097746	-0.04983	0.0071921	0.052078	0.076547	0.089077	0.096138	0.12438	0.12679	0.097831	0.05633	0.066249	0.080507	0.070543	0.086422	0.030144	0.02092	0.014735	-0.0017478	-0.026685	0.020934	0.020773	-0.016323	-0.059562	-0.033609	0.01705	0.041217	0.041693	0.071869	0.098963	0.12333	0.11614	0.099742	0.082216	0.060947	0.068797
0.0083844	0.044974	0.12333	0.18422	0.19024	0.22149	0.25035	0.22294	0.175	0.15259	0.12532	0.097079	0.067086	0.027591	-0.02036	-0.056434	-0.02084	0.0098593	0.033735	0.087154	0.13617	0.11218	0.10416	0.064213	0.038149	-0.0060385	0.0036958	0.041469	0.045318	0.088192	0.071883	0.048438	0.025577	-0.03065	-0.029693	-0.058564	-0.052105	-0.045822	-0.0080631	0.050725	0.083362	0.062893	0.085021	0.070537	0.01389	0.014945	0.028123	0.038392	0.08726	0.14684
0.056491	0.086572	0.13857	0.18288	0.18517	0.16675	0.17899	0.18931	0.18206	0.13103	0.10274	0.10306	0.054467	0.022035	-0.058465	-0.10535	-0.058977	-0.0085985	0.040905	0.066577	0.069804	0.080748	0.091381	0.066176	-0.0081107	-0.055701	-0.028361	0.001985	0.052811	0.0675	0.083308	0.07322	0.024147	-0.0082652	-0.05379	-0.054111	-0.063045	-0.0048315	0.043963	0.095001	0.095669	0.081006	0.080286	0.042634	0.049963	0.0047919	0.031068	0.085974	0.11723	0.14948
0.10948	0.12392	0.15422	0.15602	0.13474	0.12991	0.089231	0.11461	0.14168	0.10209	0.059813	-0.006103	-0.055231	-0.052903	-0.062968	-0.077668	-0.10775	-0.091704	-0.04763	-0.013441	0.004814	0.022116	0.015534	0.0089576	-0.0019888	-0.011139	0.029027	0.070185	0.11678	0.11507	0.14159	0.13054	0.11056	0.064628	0.016771	-0.012062	-0.011026	0.023397	0.091131	0.096151	0.087874	0.057394	0.048922	0.040524	0.029549	0.0007351	0.028206	0.065471	0.11844	0.13945
0.16131	0.13362	0.10122	0.11748	0.077391	0.038643	0.020365	0.053956	0.081027	0.035292	0.02307	-0.035293	-0.062866	-0.048281	-0.031826	-0.020311	-0.058351	-0.055724	-0.065776	-0.033101	-0.036411	-0.020899	0.013392	0.039184	0.0764	0.074914	0.10059	0.10522	0.12004	0.16409	0.14719	0.12122	0.088234	0.054478	0.035113	0.015756	0.009876	0.0086402	0.034393	0.06313	0.084395	0.083154	0.063013	0.018543	-0.032328	-0.039211	0.0050597	0.049569	0.10305	0.087749
0.18356	0.13109	0.077623	0.052377	0.057281	0.038289	0.050681	0.062801	0.018923	0.017401	-0.017328	-0.0051047	-0.015757	-0.040205	-0.036985	-0.020155	-0.044695	-0.033404	-0.038655	-0.082965	-0.050202	-0.042036	-0.0046745	0.052527	0.08952	0.13435	0.13387	0.16391	0.15503	0.16352	0.1559	0.11121	0.09987	0.052929	0.082585	0.079882	0.048096	0.038284	0.040979	0.090363	0.12473	0.10497	0.059713	0.032439	-0.0033721	-0.0019492	0.030468	0.059149	0.13557	0.12973
0.13999	0.17578	0.15288	0.095323	0.10257	0.11029	0.090643	0.077872	0.063724	0.031131	0.027187	0.020206	-0.00010011	-0.0041932	-0.02411	-0.044356	-0.072359	-0.086234	-0.075872	-0.083625	-0.047301	-0.032645	0.025831	0.071127	0.088703	0.10837	0.095154	0.12198	0.12167	0.14072	0.097331	0.067628	0.065066	0.076606	0.077579	0.088775	0.071894	0.087851	0.11007	0.13392	0.096752	0.046596	0.018626	0.0038922	-0.0043829	0.0042442	0.036423	0.02503	0.060455	0.08117
0.12567	0.15275	0.18558	0.17372	0.1319	0.099936	0.074608	0.048781	0.037239	0.021018	-0.0043084	-0.022956	-0.030921	-0.00042137	0.028407	0.012251	-0.023344	-0.013318	-0.045383	-0.064614	-0.031067	0.019463	0.087147	0.14542	0.16563	0.16177	0.1631	0.16345	0.14774	0.082872	0.064152	0.034685	0.036001	0.047632	0.060216	0.072284	0.06236	0.073153	0.11881	0.13079	0.069462	0.0097144	-0.0075883	0.0082709	0.00043956	0.003246	-0.0067814	-0.023013	-0.0047065	0.036758
0.12577	0.20813	0.25452	0.26223	0.16058	0.07508	0.052711	0.047513	0.009395	-0.0082465	-0.024553	-0.020174	-0.039403	-0.039447	0.02541	0.0694	0.040783	0.035777	-0.0011936	0.019176	0.045028	0.081731	0.10578	0.095147	0.12247	0.12278	0.13305	0.10553	0.098994	0.070952	0.031954	0.0084357	0.047686	0.077603	0.083214	0.053188	0.063132	0.11826	0.13102	0.12045	0.12645	0.10694	0.10847	0.12277	0.10101	0.082693	0.046147	0.026785	0.02328	0.035833
0.10097	0.1436	0.15837	0.15664	0.10636	0.056165	0.05993	0.062551	0.062304	0.025805	-0.029369	-0.027047	-0.040478	-0.016164	0.0045132	0.037862	0.056381	0.078866	0.092766	0.082721	0.13235	0.17807	0.15632	0.116	0.095089	0.11445	0.11423	0.057821	0.05855	0.040515	0.055795	0.057679	0.086521	0.091655	0.079042	0.037852	0.0057759	0.050337	0.13245	0.16273	0.18671	0.16235	0.15683	0.12511	0.12185	0.14641	0.15221	0.13663	0.10331	0.086443
0.035173	0.037232	0.027492	0.035964	0.066579	0.047929	0.058623	0.082175	0.094272	0.082587	0.021191	-0.0099994	-0.019075	-0.044073	-0.058438	-0.048082	0.01209	0.04915	0.067651	0.10993	0.15433	0.18869	0.18145	0.13524	0.06876	0.049914	0.044108	0.051055	0.027354	0.040892	0.045446	0.092895	0.090602	0.06741	0.070077	0.067739	0.010425	0.045492	0.093804	0.11389	0.13249	0.16252	0.14785	0.11039	0.12764	0.14321	0.14959	0.17316	0.13327	0.10588
-0.015036	-0.02548	-0.0057608	-0.032885	-0.007192	0.018412	0.050129	0.037575	0.025282	0.031365	0.037479	-0.0076134	-0.034588	-0.071275	-0.10894	-0.081456	-0.039903	0.023816	0.055852	0.041221	0.094244	0.13699	0.16293	0.11341	0.10544	0.070043	0.042348	0.0090412	0.012041	0.10143	0.12089	0.12595	0.10718	0.12225	0.063637	0.035941	0.041604	0.07835	0.11977	0.15711	0.11772	0.12263	0.071689	0.031614	0.046469	0.055289	0.098317	0.14188	0.16751	0.15212
-0.097762	-0.072635	-0.050271	-0.0377	-0.013065	0.018815	0.028438	0.03186	0.034884	0.030474	0.023384	0.023782	0.030521	-0.021904	-0.028592	-0.012564	0.020107	-0.0041386	-0.0065425	0.012718	0.016666	0.00818	0.00014048	0.024442	0.044472	0.054939	0.081952	0.079192	0.058394	0.077093	0.11652	0.13231	0.12826	0.12115	0.095751	0.09024	0.11318	0.11844	0.15933	0.17785	0.17528	0.12348	0.065008	0.026793	0.03544	0.034736	0.06095	0.073781	0.13843	0.16356
-0.058282	-0.066247	-0.055021	-0.049663	-0.064667	-0.026663	0.014779	0.01511	0.033485	0.034261	0.050272	0.03922	0.044158	0.028633	0.025258	0.027066	0.004499	-0.0072369	-0.03893	-0.027261	0.0046919	-0.040096	-0.069243	-0.081571	-0.069639	0.024612	0.048181	0.096015	0.063796	0.062641	0.10191	0.11104	0.10239	0.074025	0.086091	0.11578	0.1564	0.14973	0.17723	0.14998	0.13506	0.085413	0.055132	0.020502	0.010751	0.009259	0.03015	0.042455	0.075669	0.10376
-0.020186	-0.038768	-0.028374	-0.034774	-0.056732	-0.037639	-0.017754	-0.0029998	-0.0070544	-0.0037448	0.017522	-0.00072583	0.0029506	0.022135	0.023104	0.042444	0.041756	0.047024	0.056119	0.052442	-0.015997	-0.090885	-0.10712	-0.091628	-0.042373	-0.0079863	0.03585	0.037888	0.014731	0.023325	0.053258	0.077662	0.10852	0.096953	0.10879	0.13214	0.13393	0.12332	0.1431	0.18694	0.155	0.074703	0.038846	0.045003	0.027295	-0.017153	-0.034687	-0.034136	-0.0023694	0.017044
[truncated: 43 more columns]

## Sheet: Fig4B_Reward
-3.1369	-3.2134	-3.3508	-3.5915	-3.6035	-3.646	-3.6519	-3.8593	-3.9103	-3.9631	-3.9568	-3.95	-3.8844	-3.7786	-3.5798	-3.4937	-3.5501	-3.683	-3.8605	-4.0265	-4.1713	-4.2991	-4.333	-4.2297	-4.0294	-3.8119	-3.5884	-3.5257	-3.3969	-3.2928	-3.229	-3.1767	-3.0831	-3.0316	-3.0457	-3.3218	-3.7218	-4.0611	-4.2875	-4.3353	-4.3702	-4.3129	-4.3003	-4.1435	-3.8521	-3.6979	-3.6414	-3.733	-3.88	-4.0447
-2.975	-2.9652	-3.0293	-3.0523	-3.1398	-3.2046	-3.1854	-3.2828	-3.2984	-3.3826	-3.3531	-3.2045	-3.1063	-3.0088	-3.027	-3.0548	-3.1641	-3.2847	-3.5073	-3.5609	-3.6516	-3.5534	-3.4505	-3.2233	-3.1257	-3.0962	-3.0049	-2.9058	-2.8091	-2.8312	-2.9438	-3.1283	-3.163	-3.1449	-3.1043	-3.1786	-3.2514	-3.236	-3.2915	-3.3896	-3.5514	-3.71	-3.8043	-3.6462	-3.3308	-3.2054	-3.147	-3.1287	-3.0667	-2.8753
-2.7198	-2.8613	-2.8367	-2.7007	-2.4576	-2.2575	-2.1372	-2.1505	-2.323	-2.3128	-2.3266	-2.4176	-2.4745	-2.5127	-2.5338	-2.3905	-2.4235	-2.5024	-2.5782	-2.6877	-2.7801	-2.9581	-2.9724	-2.944	-2.9269	-3.0024	-3.0894	-3.1204	-3.1071	-3.0713	-3.0501	-3.1519	-3.2389	-3.1789	-3.0292	-2.9032	-2.8603	-2.7464	-2.5931	-2.4903	-2.3945	-2.4361	-2.5009	-2.4484	-2.4754	-2.6206	-2.6767	-2.6709	-2.5498	-2.5799
-2.6178	-2.5684	-2.6582	-2.7525	-2.8772	-2.9263	-2.9681	-2.9891	-3.04	-2.9635	-2.9356	-2.8941	-2.8368	-2.7921	-2.691	-2.5781	-2.6421	-2.7361	-2.8804	-3.1188	-3.3176	-3.4591	-3.5612	-3.5716	-3.5267	-3.4868	-3.4171	-3.4345	-3.2887	-3.1872	-3.1945	-3.2785	-3.3814	-3.2651	-3.2561	-3.1309	-2.9998	-2.9855	-3.0774	-3.0926	-3.0199	-2.9482	-2.8558	-2.838	-2.829	-2.8338	-2.8397	-2.8786	-2.8301	-2.8555
-3.1752	-2.9999	-2.9451	-2.8982	-2.864	-2.9834	-3.1319	-3.086	-3.1088	-3.2212	-3.3719	-3.308	-3.2782	-3.2608	-3.233	-3.3409	-3.3979	-3.3308	-3.3335	-3.2336	-3.2528	-3.3327	-3.3582	-3.3533	-3.4214	-3.4236	-3.3162	-3.1023	-2.884	-2.8631	-3.0137	-3.1106	-3.1798	-3.2888	-3.2579	-3.1536	-3.1352	-3.0892	-3.0548	-2.9299	-2.972	-3.1629	-3.1217	-3.0468	-2.9989	-2.8567	-2.7618	-2.7474	-2.8356	-3.0291
-2.8686	-2.8065	-2.8788	-2.7882	-2.8539	-3.0374	-3.0523	-3.1349	-3.2325	-3.3495	-3.2631	-3.1549	-3.0759	-3.1593	-3.4612	-3.8068	-4.0342	-4.0152	-3.779	-3.6053	-3.4398	-3.351	-3.2767	-3.2889	-3.353	-3.4911	-3.4897	-3.5278	-3.646	-3.5037	-3.335	-3.3421	-3.3251	-3.3	-3.3547	-3.3694	-3.3242	-3.1291	-3.0458	-3.1122	-3.3375	-3.4422	-3.6189	-3.6595	-3.6653	-3.584	-3.5851	-3.6766	-3.7161	-3.6929
-3.3328	-3.3029	-3.288	-3.2421	-3.1463	-2.892	-2.6809	-2.5232	-2.4722	-2.5041	-2.5576	-2.7314	-2.9667	-3.1618	-3.2299	-3.1347	-3.0616	-3.0247	-3.0128	-2.9345	-3.0985	-3.1936	-3.1873	-3.1628	-3.03	-2.8237	-2.7567	-2.7763	-2.7788	-2.8704	-2.9538	-3.0045	-2.8311	-2.6408	-2.6272	-2.63	-2.6366	-2.5632	-2.5052	-2.5361	-2.6349	-2.761	-2.8799	-2.7711	-2.2645	-1.5712	-0.84916	-0.16163	0.36431	0.57659
-3.0588	-2.8757	-2.823	-2.6744	-2.6526	-2.7965	-2.9297	-2.9212	-2.8885	-2.9696	-3.0344	-3.0389	-3.0787	-3.1183	-2.9589	-2.8474	-2.762	-2.9019	-2.9841	-3.0745	-3.0654	-3.0665	-3.1169	-3.3496	-3.4885	-3.4442	-3.4028	-3.3439	-3.2801	-3.2342	-3.275	-3.338	-3.3275	-3.2346	-3.1994	-3.0967	-3.0319	-3.0944	-3.122	-3.2108	-3.3466	-3.3997	-3.3504	-3.2451	-3.214	-3.2455	-3.3301	-3.5604	-3.9171	-4.2797
-3.2637	-3.2128	-3.1594	-3.0184	-2.9562	-2.9667	-3.0317	-3.165	-3.3322	-3.4991	-3.6348	-3.6741	-3.6318	-3.567	-3.5168	-3.5162	-3.313	-3.1311	-3.0692	-2.9727	-2.9853	-3.0778	-3.2566	-3.3905	-3.3028	-3.3414	-3.2571	-3.192	-3.1314	-3.2003	-3.2171	-3.1609	-3.2003	-3.0931	-3.0187	-3.0116	-3.0355	-3.1517	-3.17	-3.0697	-2.8818	-2.7985	-2.7445	-2.5427	-2.629	-2.6885	-2.8622	-3.0595	-3.2633	-3.513
-3.5435	-3.6179	-3.7843	-3.7958	-3.7279	-3.4737	-3.3739	-3.2941	-3.2378	-3.2854	-3.284	-3.1783	-3.0253	-3.0488	-3.1544	-3.2063	-3.2117	-3.2202	-3.2236	-3.1818	-3.1138	-3.047	-2.9807	-2.8737	-2.7521	-2.7361	-2.7999	-2.9347	-3.0616	-3.0892	-3.1316	-3.1263	-3.0893	-3.0808	-3.0396	-3.0221	-2.9803	-2.9136	-2.8973	-2.9424	-2.9568	-3.0085	-3.0179	-3.0456	-2.9473	-2.7796	-2.6636	-2.4363	-2.2702	-2.1377
-3.1293	-3.2097	-3.281	-3.3481	-3.4498	-3.5186	-3.5339	-3.5906	-3.6539	-3.7257	-3.6299	-3.3279	-3.1033	-3.0277	-3.0225	-2.9827	-2.9036	-2.9057	-3.0082	-3.1507	-3.114	-3.0805	-3.0836	-3.1844	-3.1908	-3.1572	-3.0671	-3.015	-3.0304	-3.0162	-3.0646	-3.0747	-2.9794	-3.0259	-3.0265	-3.0357	-3.0312	-3.0297	-2.982	-2.9873	-3.1057	-3.201	-3.365	-3.4029	-3.3157	-3.2075	-3.0287	-2.7757	-2.5996	-2.5561
-3.8393	-3.7799	-3.7329	-3.5245	-3.3726	-3.0047	-2.8105	-2.5492	-2.1761	-1.9469	-1.7818	-1.7572	-1.9944	-2.2179	-2.4457	-2.7124	-2.9518	-3.1548	-3.2681	-3.2553	-3.234	-3.3836	-3.4942	-3.5322	-3.593	-3.511	-3.3696	-3.144	-3.02	-3.0911	-3.237	-3.3127	-3.3094	-3.2685	-3.1757	-3.0595	-2.9684	-2.8044	-2.7913	-2.8696	-2.8512	-2.8563	-2.9064	-3.0012	-3.1229	-3.1571	-3.0804	-2.8354	-2.6942	-2.6212
-2.9788	-3.0639	-3.0616	-2.9406	-2.8869	-2.8259	-2.7098	-2.6368	-2.7085	-2.7955	-2.8196	-2.7764	-2.7157	-2.6776	-2.5968	-2.4758	-2.5352	-2.6234	-2.8238	-2.9559	-3.0044	-3.0126	-3.0189	-2.9587	-2.8789	-2.8414	-2.7671	-2.7851	-2.7575	-2.8803	-2.9842	-3.1476	-3.2512	-3.3711	-3.2862	-3.053	-2.8796	-2.7506	-2.7583	-2.6153	-2.5112	-2.5287	-2.6338	-2.7314	-2.8216	-2.742	-2.5914	-2.2867	-1.9133	-1.6912
-2.8989	-2.8916	-2.8861	-2.8802	-2.9232	-2.9493	-3.094	-3.1589	-3.0988	-3.0716	-2.9713	-2.8319	-2.7698	-2.7671	-2.8581	-2.9284	-3.0759	-3.1205	-3.1446	-3.1851	-3.2256	-3.3219	-3.5044	-3.6405	-3.5532	-3.348	-3.1647	-3.0396	-2.8558	-2.7924	-2.7736	-2.8188	-2.958	-3.1116	-3.239	-3.2486	-3.1643	-3.0314	-2.8762	-2.6684	-2.5665	-2.4848	-2.4055	-2.4737	-2.4082	-2.2991	-2.2191	-2.1692	-2.0849	-2.0239
-2.4926	-2.3727	-2.3324	-2.2758	-2.3838	-2.4536	-2.4988	-2.6471	-2.6762	-2.6685	-2.7344	-2.877	-2.8413	-2.763	-2.7276	-2.6969	-2.7319	-2.6874	-2.637	-2.6167	-2.5955	-2.7541	-2.9053	-2.8072	-2.7252	-2.6886	-2.6333	-2.6753	-2.6674	-2.7132	-2.8764	-3.0776	-3.2909	-3.4666	-3.6482	-3.6341	-3.6343	-3.5597	-3.3684	-3.2114	-3.105	-3.0765	-3.1748	-3.1141	-2.9963	-2.9091	-2.7519	-2.422	-2.2337	-2.2906
-2.4806	-2.4725	-2.555	-2.6331	-2.6876	-2.6012	-2.4016	-2.4419	-2.7495	-2.8977	-2.8876	-2.7148	-2.6285	-2.5521	-2.4601	-2.5418	-2.524	-2.3207	-2.2096	-2.3095	-2.3667	-2.4755	-2.6033	-2.6762	-2.6422	-2.7079	-2.7292	-2.6823	-2.6231	-2.6416	-2.6408	-2.4135	-2.3891	-2.4948	-2.5036	-2.4273	-2.2834	-2.2483	-2.3232	-2.4818	-2.6583	-2.866	-2.9082	-2.8418	-2.625	-2.3885	-2.23	-2.0639	-1.778	-1.6051
-3.8739	-4.0541	-3.9725	-3.7705	-3.6403	-3.5895	-3.4529	-3.3024	-3.1966	-3.1836	-3.2836	-3.4659	-3.5063	-3.2964	-3.0761	-2.9549	-3.0759	-3.1616	-3.2415	-3.4697	-3.499	-3.5289	-3.6654	-3.8757	-3.9888	-4.0823	-4.1142	-4.0892	-4.0024	-3.8432	-3.8095	-3.8203	-3.7479	-3.6251	-3.4903	-3.4874	-3.6268	-3.7847	-3.9438	-4.0418	-4.0771	-4.1151	-3.9	-3.6807	-3.5426	-3.5485	-3.5112	-3.3694	-3.269	-3.2815
-2.2408	-2.1309	-2.1149	-2.1816	-2.2623	-2.3556	-2.3324	-2.4606	-2.4872	-2.635	-2.62	-2.6567	-2.6783	-2.6777	-2.7315	-2.8714	-2.9023	-2.9822	-2.9867	-3.0064	-2.8856	-2.7082	-2.5797	-2.4541	-2.4399	-2.7412	-3.0017	-3.1346	-3.2408	-3.1674	-3.1392	-3.144	-3.1057	-3.0447	-3.1323	-3.2038	-3.0824	-3.0874	-3.2393	-3.361	-3.1858	-2.9654	-2.874	-2.6181	-2.3902	-2.1778	-2.0048	-1.9767	-1.8067	-1.5643
-4.0128	-3.7542	-3.6286	-3.6082	-3.6251	-3.7481	-3.7274	-3.6932	-3.7569	-3.5768	-3.4648	-3.3292	-3.343	-3.3567	-3.4421	-3.4856	-3.6392	-3.8535	-4.2496	-4.544	-4.6261	-4.5025	-4.4299	-4.4313	-4.4427	-4.3651	-4.2267	-4.0073	-3.9033	-3.8738	-4.0063	-4.0447	-3.9238	-3.846	-3.5883	-3.3426	-3.0656	-2.821	-2.6813	-2.7919	-3.0274	-3.1115	-3.1775	-3.2734	-3.3345	-3.3101	-3.107	-3.0851	-3.1125	-3.2172
-2.4091	-2.3904	-2.3672	-2.3828	-2.342	-2.3386	-2.3278	-2.3491	-2.3521	-2.3596	-2.3772	-2.4035	-2.4792	-2.4627	-2.3948	-2.4159	-2.4241	-2.5286	-2.6816	-2.8198	-2.8627	-2.9052	-2.8851	-2.8326	-2.8336	-2.8084	-2.7951	-2.7427	-2.6659	-2.682	-2.7264	-2.7629	-2.8048	-2.8228	-2.8721	-3.0205	-3.1126	-3.0659	-3.1022	-3.1714	-3.2366	-3.1438	-2.9984	-2.7328	-2.484	-2.2143	-2.1005	-2.0008	-1.82	-1.7139
-2.7737	-3.0144	-3.1935	-3.1728	-2.9013	-2.684	-2.4703	-2.2799	-2.1391	-2.095	-2.0806	-2.2092	-2.4227	-2.6294	-2.7409	-2.7389	-2.8031	-2.8594	-3.003	-3.1332	-3.1919	-3.1423	-3.0946	-2.9928	-3.0136	-3.1467	-3.1731	-3.0312	-2.8686	-2.6052	-2.5042	-2.5251	-2.7318	-2.8612	-2.8149	-2.6215	-2.5294	-2.3629	-2.2063	-2.1368	-2.2124	-2.2634	-2.1957	-2.0627	-1.9491	-1.955	-1.9431	-1.9188	-1.8625	-1.9142
-3.3801	-3.4114	-3.4078	-3.5302	-3.476	-3.4976	-3.6611	-3.6298	-3.5304	-3.3756	-3.2722	-3.254	-3.2497	-3.1827	-3.0491	-2.9327	-2.993	-3.1214	-3.0843	-3.3147	-3.585	-3.6369	-3.8105	-4.0027	-4.0358	-3.7102	-3.3389	-3.1054	-3.0472	-3.0901	-3.1367	-3.0765	-3.0305	-3.0412	-3.1843	-3.3818	-3.4413	-3.3519	-3.2796	-3.1316	-3.0826	-3.1645	-3.3383	-3.4895	-3.4917	-3.519	-3.6017	-3.7445	-3.8206	-3.8637
-5.113	-5.142	-5.0535	-4.9675	-5.0093	-5.1159	-5.2981	-5.3979	-5.4607	-5.3913	-5.3978	-5.3824	-5.4788	-5.4062	-5.3214	-5.1956	-5.0425	-5.0182	-4.9951	-4.8841	-4.8855	-4.8925	-4.8772	-4.8818	-4.8281	-4.7043	-4.6383	-4.608	-4.6707	-4.7314	-4.7516	-4.8067	-4.9489	-5.0249	-5.104	-5.2684	-5.2436	-5.3455	-5.4636	-5.5561	-5.5963	-5.5497	-5.2922	-4.9491	-4.7226	-4.6025	-4.4599	-4.4845	-4.4875	-4.5964
-2.6231	-2.6683	-2.8802	-3.0535	-3.1795	-3.2921	-3.3161	-3.2405	-3.1352	-3.0685	-3.0991	-3.1736	-3.1769	-3.177	-3.2293	-3.2516	-3.275	-3.2001	-3.1916	-3.1714	-3.0947	-3.0073	-3.0689	-3.1373	-3.2885	-3.4305	-3.6641	-3.7571	-3.7816	-3.7049	-3.5609	-3.4188	-3.3605	-3.3111	-3.234	-3.082	-2.8905	-2.7657	-2.7756	-2.896	-2.9832	-3.0008	-3.0398	-3.1324	-3.196	-3.2036	-3.1848	-3.1175	-2.9786	-2.8085
-2.6791	-2.7314	-2.8374	-3.0024	-3.0744	-2.9691	-2.7889	-2.5918	-2.5281	-2.5512	-2.4114	-2.3334	-2.2371	-2.3316	-2.4863	-2.5779	-2.6082	-2.6217	-2.7202	-2.8547	-2.8681	-2.8474	-2.7944	-2.7907	-2.8207	-2.8724	-2.8434	-2.8768	-2.8273	-2.7965	-2.7011	-2.6491	-2.6504	-2.6738	-2.7889	-2.895	-2.9981	-3.1764	-3.1948	-3.0439	-2.7486	-2.556	-2.492	-2.4823	-2.3296	-2.1783	-2.0423	-1.8537	-1.6911	-1.4221
-3.8273	-3.6877	-3.5979	-3.4834	-3.3447	-3.2281	-3.2007	-3.2311	-3.1932	-3.1607	-3.1447	-3.1945	-3.1726	-3.3067	-3.3308	-3.4182	-3.4611	-3.4795	-3.4835	-3.4149	-3.4791	-3.4095	-3.1976	-2.9448	-2.7539	-2.6225	-2.4424	-2.3945	-2.5915	-2.803	-2.9152	-2.9881	-2.9531	-2.9206	-2.9598	-3.0719	-3.2192	-3.2533	-3.2116	-3.1832	-3.2166	-3.2454	-3.2874	-3.2086	-3.1569	-2.9646	-2.7353	-2.565	-2.5258	-2.6147
-4.5451	-4.4455	-4.3904	-4.3136	-4.1409	-3.9859	-3.7033	-3.5276	-3.5149	-3.6742	-3.8533	-4.0219	-4.252	-4.4832	-4.6698	-4.7058	-4.6525	-4.6149	-4.64	-4.5831	-4.5396	-4.5583	-4.4893	-4.4568	-4.3171	-4.1183	-3.9677	-3.8389	-3.6632	-3.5691	-3.4894	-3.415	-3.4019	-3.32	-3.3285	-3.3569	-3.453	-3.5691	-3.5309	-3.5546	-3.5427	-3.4202	-3.3217	-3.3011	-3.1667	-3.0289	-2.9306	-2.8961	-2.7908	-2.5886
-3.0381	-2.8729	-2.8067	-2.8073	-2.8832	-3.0712	-3.2554	-3.2244	-3.3208	-3.4463	-3.4572	-3.305	-3.112	-2.9323	-2.7122	-2.5544	-2.6141	-2.6251	-2.6424	-2.6287	-2.6398	-2.7174	-2.8201	-2.8788	-3.0206	-3.2462	-3.4014	-3.4889	-3.4256	-3.3179	-3.3024	-3.1097	-3.0717	-3.0123	-3.0497	-3.0387	-2.9773	-2.9365	-3.012	-2.9664	-2.8325	-2.7904	-2.8782	-3.0868	-3.1791	-3.3168	-3.431	-3.3934	-3.1885	-2.9576
-2.1951	-2.2642	-2.318	-2.4385	-2.5508	-2.5242	-2.5255	-2.4575	-2.4421	-2.4656	-2.4774	-2.2885	-2.1436	-2.1299	-2.2811	-2.4848	-2.652	-2.9932	-3.023	-2.9548	-2.78	-2.6863	-2.6831	-2.6075	-2.4847	-2.4345	-2.3508	-2.2472	-2.0937	-2.1737	-2.3347	-2.363	-2.4856	-2.6679	-2.749	-2.7463	-2.63	-2.4194	-2.4633	-2.5178	-2.6496	-2.6774	-2.7488	-2.6209	-2.5211	-2.5363	-2.5626	-2.5513	-2.5513	-2.5527
-2.6721	-2.5583	-2.3999	-2.2991	-2.2953	-2.2321	-2.2447	-2.2498	-2.135	-1.9916	-2.057	-2.0938	-2.2515	-2.4047	-2.4619	-2.4307	-2.4237	-2.331	-2.3849	-2.5177	-2.589	-2.6561	-2.7656	-2.9399	-3.1058	-3.1151	-3.0788	-3.0637	-3.055	-3.0398	-2.8341	-2.6953	-2.6682	-2.5252	-2.4129	-2.319	-2.4337	-2.5769	-2.6992	-2.8083	-2.8817	-2.8824	-2.8873	-2.9198	-2.9105	-2.9	-2.8035	-2.452	-2.1223	-1.9184
-3.3164	-3.34	-3.3715	-3.4047	-3.4278	-3.5621	-3.6015	-3.5334	-3.2417	-2.8349	-2.637	-2.5735	-2.7743	-2.8278	-2.8507	-2.8578	-2.6463	-2.4283	-2.4065	-2.4438	-2.3168	-2.3467	-2.5959	-2.877	-3.0415	-3.1615	-3.1281	-3.1994	-3.2184	-3.1609	-2.9921	-2.911	-2.982	-3.1377	-3.2676	-3.1432	-3.0271	-2.7475	-2.5888	-2.4526	-2.3299	-2.3823	-2.3506	-2.2048	-1.9691	-2.0054	-1.9994	-2.0325	-2.1356	-2.2676
-2.3909	-2.4261	-2.5289	-2.6071	-2.723	-2.7434	-2.6869	-2.6286	-2.5604	-2.4772	-2.4045	-2.4093	-2.4311	-2.3912	-2.5033	-2.6517	-2.7856	-2.7167	-2.7903	-2.8818	-2.7842	-2.6747	-2.6027	-2.5001	-2.4928	-2.5344	-2.5989	-2.581	-2.5778	-2.5348	-2.5617	-2.6418	-2.7883	-2.7862	-2.7349	-2.8178	-2.7432	-2.5938	-2.5528	-2.5691	-2.5577	-2.54	-2.5802	-2.503	-2.2844	-2.1024	-2.0258	-2.009	-2.0418	-2.1043
[truncated: 31 more columns]

## Sheet: Fig4B_NoReward
-2.5504	-2.5699	-2.6396	-2.6562	-2.5943	-2.5249	-2.4685	-2.3548	-2.208	-2.1119	-2.0812	-2.1251	-2.2557	-2.4527	-2.7355	-3.0101	-3.17	-3.3967	-3.5305	-3.6368	-3.6295	-3.6179	-3.6038	-3.5931	-3.6554	-3.5901	-3.5413	-3.4957	-3.4172	-3.3273	-3.2543	-3.1812	-3.1267	-3.1986	-3.3296	-3.4854	-3.4748	-3.5317	-3.5788	-3.6803	-3.8273	-3.9825	-4.1814	-4.2424	-4.1392	-4.0537	-4.0025	-4.0247	-3.9534	-3.8679
-2.6187	-2.7543	-2.8738	-2.8723	-2.8964	-2.923	-2.9481	-2.9491	-2.9437	-2.9091	-2.923	-2.9393	-2.8678	-2.9579	-3.0807	-3.0971	-3.039	-2.9707	-2.9194	-2.9582	-3.0672	-3.0296	-2.935	-2.9469	-3.1484	-3.1975	-3.1825	-3.1912	-3.0642	-3.0115	-2.9782	-2.8395	-2.8132	-2.967	-3.0521	-2.9649	-2.8201	-2.8759	-2.8883	-3.053	-3.1467	-3.21	-3.3093	-3.3476	-3.2639	-3.0625	-2.8729	-2.5269	-2.3177	-2.3042
-2.6382	-2.6759	-2.6793	-2.6074	-2.4715	-2.6176	-2.5552	-2.505	-2.602	-2.8168	-2.9402	-2.8565	-2.8576	-2.9625	-2.9027	-2.6323	-2.5498	-2.5589	-2.5601	-2.5295	-2.453	-2.5306	-2.6372	-2.912	-3.0254	-3.1609	-3.2608	-3.2624	-3.0444	-2.8755	-2.76	-2.5286	-2.4737	-2.594	-2.7065	-2.7455	-2.6083	-2.3935	-2.2792	-2.2196	-2.2031	-2.3065	-2.3389	-2.2517	-2.242	-2.2596	-2.2841	-2.3235	-2.2514	-2.0648
-2.5446	-2.6492	-2.7315	-2.8471	-2.8181	-2.8615	-2.8788	-2.9245	-2.9283	-2.9796	-3.0686	-3.1511	-3.0759	-3.0541	-3.077	-3.1996	-3.3687	-3.3649	-3.3066	-3.3438	-3.3038	-3.1741	-3.1372	-3.1549	-3.2112	-3.1866	-3.3016	-3.4902	-3.5959	-3.5364	-3.3399	-3.1789	-3.0862	-3.0282	-3.0437	-3.0978	-3.1177	-3.1998	-3.1157	-2.9509	-2.7272	-2.5843	-2.5795	-2.7424	-3.0363	-3.2537	-3.3173	-3.3337	-3.1988	-3.1665
-2.6478	-2.5551	-2.489	-2.4326	-2.4357	-2.5212	-2.7097	-2.9777	-3.2773	-3.412	-3.4482	-3.5354	-3.5055	-3.4549	-3.3759	-3.4159	-3.3905	-3.3158	-3.2592	-3.1164	-2.9419	-2.7417	-2.4743	-2.3521	-2.379	-2.5656	-2.6536	-2.7676	-2.8594	-2.8862	-2.907	-2.9627	-2.9713	-2.8865	-2.749	-2.7567	-2.7809	-2.9039	-2.9303	-2.9265	-3.0754	-3.0613	-3.0629	-2.9699	-2.9003	-2.8488	-2.9375	-3.0632	-3.1318	-3.0858
-2.6521	-2.6153	-2.7205	-2.7131	-2.6537	-2.6346	-2.5174	-2.5185	-2.7108	-2.8529	-2.9443	-2.967	-2.879	-2.7305	-2.6908	-2.6381	-2.6386	-2.6146	-2.7072	-2.7881	-2.7955	-2.702	-2.6361	-2.6253	-2.6317	-2.6912	-2.8715	-2.9469	-2.9748	-2.8333	-2.6879	-2.6279	-2.483	-2.4963	-2.5929	-2.833	-3.0132	-3.0698	-3.0469	-3.0497	-3.1901	-3.2272	-3.3022	-3.2596	-3.1588	-3.0949	-2.9898	-2.8571	-2.7381	-2.7353
-2.9151	-2.7506	-2.6646	-2.7243	-2.8102	-2.7453	-2.6482	-2.5997	-2.5514	-2.4543	-2.2628	-2.2743	-2.3708	-2.5144	-2.6967	-2.8684	-3.0742	-3.1299	-3.1869	-3.3158	-3.3325	-3.2218	-2.9557	-2.776	-2.6129	-2.5142	-2.4517	-2.5546	-2.6802	-2.6089	-2.5128	-2.5575	-2.5422	-2.6494	-2.7693	-2.8065	-2.9016	-2.9465	-2.9543	-3.0065	-3.092	-3.0047	-2.7228	-2.3695	-1.9172	-1.1571	-0.46642	-0.069043	0.2039	0.44712
-3.0752	-3.1419	-3.2951	-3.3819	-3.4101	-3.4506	-3.5639	-3.5489	-3.6419	-3.6572	-3.5676	-3.5271	-3.5261	-3.3621	-3.2005	-3.0136	-2.9783	-3.1574	-3.3763	-3.5603	-3.5654	-3.5249	-3.3297	-3.2428	-3.1793	-3.1103	-3.1556	-3.3361	-3.5553	-3.5964	-3.5892	-3.6657	-3.6415	-3.5918	-3.5045	-3.3706	-3.2289	-3.2617	-3.3254	-3.3728	-3.3167	-3.3627	-3.4413	-3.6028	-3.8372	-3.9575	-4.1523	-4.3144	-4.3127	-4.2558
-2.7329	-2.8774	-2.9751	-3.0321	-2.9847	-2.8553	-2.7481	-2.6867	-2.5967	-2.5134	-2.4374	-2.3901	-2.443	-2.5327	-2.5421	-2.6208	-2.7635	-2.8111	-2.7297	-2.4932	-2.357	-2.4241	-2.4425	-2.527	-2.6039	-2.6922	-2.8726	-3.0442	-3.0829	-2.9985	-2.8488	-2.7997	-2.901	-3.1202	-3.387	-3.5208	-3.4645	-3.2089	-3.0749	-3.111	-3.1749	-3.2619	-3.1623	-3.2295	-3.2145	-3.3043	-3.3548	-3.3782	-3.2924	-3.2566
-3.4307	-3.3607	-3.1692	-2.9751	-2.7681	-2.686	-2.5488	-2.5813	-2.6185	-2.609	-2.5271	-2.6453	-2.6132	-2.777	-3.0384	-3.2008	-3.2769	-3.4011	-3.5792	-3.6168	-3.479	-3.1543	-2.859	-2.7066	-2.6952	-2.7804	-2.9291	-2.8504	-2.7322	-2.6964	-2.7633	-2.9025	-2.9849	-3.2069	-3.2144	-3.1908	-3.1754	-2.9864	-2.8658	-2.8668	-3.0191	-3.0654	-2.8955	-2.7544	-2.7351	-2.8321	-2.7773	-2.7151	-2.5987	-2.6236
-3.0056	-2.8801	-2.7708	-2.7812	-2.8841	-2.9744	-3.0504	-3.2459	-3.3572	-3.486	-3.4539	-3.4414	-3.3076	-3.0433	-2.9325	-2.7481	-2.4981	-2.4484	-2.599	-2.9502	-3.4871	-3.7897	-3.841	-3.7491	-3.5267	-3.2367	-3.0164	-2.7445	-2.5292	-2.5237	-2.5555	-2.6687	-2.897	-3.0338	-3.022	-2.9152	-2.9761	-2.9852	-3.0147	-3.1483	-3.2599	-3.3346	-3.4199	-3.5464	-3.7077	-3.6045	-3.4838	-3.2006	-2.9652	-2.8246
-2.4466	-2.4752	-2.6362	-2.8614	-3.0665	-3.1646	-3.2354	-3.1736	-3.1106	-3.0436	-3.0439	-3.0715	-2.9705	-2.8962	-2.9078	-2.9208	-3.0053	-2.9878	-3.0662	-3.057	-3.0828	-3.1139	-3.3313	-3.5653	-3.7393	-3.7346	-3.7031	-3.6016	-3.4733	-3.3437	-3.1431	-3.0171	-3.0019	-3.0413	-3.064	-3.0346	-3.01	-3.0628	-3.0657	-3.0252	-3.0902	-3.0536	-3.0812	-3.0668	-3.0494	-2.9491	-2.7739	-2.5948	-2.3417	-2.1037
-2.6664	-2.8568	-3.0109	-3.0837	-3.258	-3.5197	-3.6908	-3.7459	-3.7022	-3.4475	-3.1206	-2.836	-2.8022	-2.7552	-2.7961	-2.802	-2.9135	-2.9063	-2.9333	-2.9197	-2.903	-2.9775	-2.9878	-2.8799	-2.7034	-2.5606	-2.5573	-2.7057	-2.7971	-2.828	-2.9907	-3.0909	-3.0726	-2.9856	-2.8971	-2.8024	-2.6614	-2.6616	-2.6523	-2.5602	-2.4989	-2.6762	-2.8673	-3.0674	-3.0057	-2.8759	-2.6465	-2.4903	-2.3146	-2.2023
-3.1243	-3.2329	-3.4036	-3.451	-3.5995	-3.6724	-3.7869	-3.739	-3.6726	-3.744	-3.9141	-4.0035	-3.7655	-3.5354	-3.5071	-3.5853	-3.6826	-3.7246	-3.7735	-3.8304	-3.7271	-3.6217	-3.6136	-3.7909	-3.8491	-3.7955	-3.6984	-3.4367	-3.3123	-3.284	-3.1692	-3.0791	-2.9491	-2.9754	-3.0937	-3.0385	-2.9698	-2.8582	-2.7586	-2.6975	-2.5849	-2.5866	-2.6814	-2.838	-2.9716	-2.9797	-2.8437	-2.6542	-2.5351	-2.3261
-2.4417	-2.4856	-2.6362	-2.7535	-2.9319	-2.9714	-3.1673	-3.3134	-3.3255	-3.2311	-3.2371	-3.2048	-3.1211	-3.0743	-3.0049	-2.9428	-2.9305	-2.7861	-2.6309	-2.5515	-2.4262	-2.4012	-2.5197	-2.6416	-2.7473	-2.7598	-2.7956	-2.9088	-3.112	-3.2508	-3.3844	-3.3911	-3.377	-3.3582	-3.3558	-3.4133	-3.31	-3.0501	-2.8654	-2.7413	-2.6856	-2.532	-2.526	-2.6685	-2.763	-2.8763	-2.8451	-2.8785	-2.9317	-2.9963
-3.3516	-3.2902	-3.186	-3.093	-3.0358	-2.9809	-2.9125	-2.8523	-2.773	-2.7608	-2.5398	-2.4071	-2.2595	-2.2252	-2.3654	-2.5392	-2.6592	-2.6117	-2.5765	-2.5782	-2.5259	-2.5468	-2.6085	-2.6865	-2.7649	-2.8212	-2.8513	-2.7937	-2.8019	-2.8855	-2.8738	-2.8743	-2.6654	-2.5125	-2.4786	-2.4666	-2.3865	-2.3705	-2.34	-2.3273	-2.4049	-2.4862	-2.5244	-2.5174	-2.4512	-2.461	-2.4486	-2.5665	-2.5719	-2.5607
-2.7773	-2.8779	-3.0458	-3.205	-3.3193	-3.3789	-3.502	-3.5747	-3.4957	-3.4001	-3.1954	-3.0553	-3.2276	-3.4986	-3.6899	-3.8091	-3.8975	-3.8176	-3.5606	-3.3668	-3.3309	-3.3853	-3.535	-3.76	-3.9067	-3.8463	-3.6793	-3.6143	-3.4968	-3.3222	-3.0837	-2.9885	-3.0674	-3.1443	-3.2855	-3.3965	-3.5793	-3.7332	-3.9078	-3.9475	-3.793	-3.659	-3.5313	-3.589	-3.6478	-3.647	-3.6449	-3.6055	-3.5725	-3.5151
-2.7041	-2.6485	-2.7171	-2.6472	-2.5237	-2.5443	-2.6316	-2.9207	-3.0284	-2.9864	-2.9945	-2.9959	-2.9156	-2.8205	-2.5598	-2.4621	-2.3485	-2.4157	-2.6067	-2.623	-2.5781	-2.623	-2.7635	-2.7896	-2.7073	-2.5873	-2.6853	-2.7327	-2.5785	-2.5687	-2.7269	-2.984	-2.9989	-2.9867	-2.9757	-3.0066	-2.9301	-2.8186	-2.7345	-2.7164	-2.6186	-2.4644	-2.3148	-2.1324	-1.8847	-1.7822	-1.8847	-1.7182	-1.6442	-1.4473
-2.968	-3.0582	-3.2513	-3.3487	-3.2043	-2.9534	-2.7648	-2.5681	-2.3558	-2.3031	-2.4312	-2.5777	-2.7244	-2.6888	-2.6213	-2.5864	-2.731	-2.8362	-2.9884	-3.2356	-3.3768	-3.4934	-3.5297	-3.5751	-3.4954	-3.5302	-3.6248	-3.5307	-3.4805	-3.3698	-3.401	-3.3929	-3.3916	-3.3315	-3.2155	-3.137	-3.2446	-3.4023	-3.4382	-3.4878	-3.5025	-3.4145	-3.4859	-3.5235	-3.4179	-3.227	-3.0298	-3.0118	-3.1277	-3.3861
-1.8226	-1.7322	-1.9024	-2.1752	-2.4381	-2.7242	-2.9407	-3.0938	-3.1288	-3.2737	-3.219	-3.0609	-2.8006	-2.5925	-2.4887	-2.4999	-2.5111	-2.5348	-2.5521	-2.6836	-2.8979	-3.1145	-3.2076	-3.2518	-3.2674	-3.265	-3.3233	-3.1532	-2.9865	-2.8187	-2.8324	-2.7513	-2.6726	-2.5674	-2.5869	-2.6379	-2.655	-2.7829	-3.0884	-3.1694	-3.083	-3.1207	-2.8704	-2.5747	-2.3586	-2.2402	-2.197	-2.1926	-2.2261	-2.032
-2.7197	-2.6328	-2.4326	-2.2324	-2.1465	-2.1206	-2.2123	-2.3241	-2.4174	-2.4537	-2.4852	-2.5264	-2.5095	-2.4545	-2.4052	-2.5368	-2.6993	-2.8808	-3.0908	-3.1846	-3.2927	-3.2085	-3.2103	-3.1469	-3.1261	-3.2051	-3.3052	-3.3902	-3.4835	-3.516	-3.2873	-3.0733	-2.8991	-2.8298	-2.9241	-2.9767	-2.9265	-2.8671	-2.741	-2.6506	-2.7584	-2.8082	-2.7548	-2.7468	-2.6103	-2.3506	-2.1999	-2.077	-1.9516	-1.9226
-3.1162	-2.999	-3.0087	-3.0386	-3.0126	-2.9743	-3.0239	-3.0324	-2.9559	-2.9258	-2.9416	-3.0642	-3.2176	-3.3883	-3.5085	-3.5389	-3.6439	-3.8364	-3.82	-3.7384	-3.743	-3.7431	-3.6373	-3.5407	-3.5546	-3.5081	-3.5118	-3.5558	-3.561	-3.4363	-3.2986	-3.2025	-3.1633	-3.1237	-3.2413	-3.3596	-3.3595	-3.3653	-3.242	-3.1779	-3.2086	-3.3562	-3.4733	-3.5592	-3.547	-3.6953	-3.826	-3.8595	-4.051	-4.1227
-5.2614	-5.2574	-5.3745	-5.5658	-5.7007	-5.7862	-5.7225	-5.6249	-5.5407	-5.3229	-5.1281	-5.0966	-5.176	-5.2685	-5.2703	-5.2421	-5.318	-5.3639	-5.4481	-5.51	-5.4454	-5.3057	-5.3168	-5.3763	-5.3506	-5.4398	-5.4724	-5.4957	-5.3693	-5.2229	-5.1215	-5.0658	-5.0035	-4.9826	-5.0441	-5.0492	-4.9578	-4.9373	-4.9602	-4.9253	-4.9336	-4.7668	-4.6919	-4.7006	-4.709	-4.747	-4.7293	-4.674	-4.677	-4.6585
-3.4126	-3.6392	-3.7773	-3.7785	-3.6698	-3.5691	-3.3944	-3.2384	-3.2828	-3.267	-3.177	-3.2557	-3.4895	-3.5055	-3.5053	-3.4546	-3.4834	-3.4378	-3.4634	-3.34	-3.1235	-2.899	-2.9465	-3.1111	-3.2868	-3.2901	-3.2986	-3.2451	-2.9584	-2.7769	-2.7806	-2.8639	-2.8794	-3.1423	-3.4286	-3.7813	-3.7715	-3.6732	-3.5973	-3.5823	-3.6713	-3.7869	-3.7998	-3.6761	-3.4845	-3.3877	-3.2638	-3.1907	-3.0406	-2.9587
-2.4476	-2.3566	-2.2942	-2.1905	-2.0553	-2.1626	-2.4014	-2.6481	-2.6838	-2.655	-2.6385	-2.6031	-2.3743	-2.1768	-2.0877	-2.1375	-2.2167	-2.4046	-2.5677	-2.6298	-2.5279	-2.4545	-2.3749	-2.3305	-2.3293	-2.3361	-2.3965	-2.2826	-2.3474	-2.3805	-2.5268	-2.5207	-2.4843	-2.4224	-2.5083	-2.5216	-2.5914	-2.7579	-2.8958	-2.9842	-2.783	-2.6266	-2.6229	-2.5615	-2.5239	-2.5354	-2.4849	-2.3994	-2.3257	-2.2215
-3.5094	-3.6074	-3.6571	-3.7091	-3.7178	-3.566	-3.4047	-3.3642	-3.301	-3.2988	-3.326	-3.2986	-3.2625	-3.2048	-3.2187	-3.3583	-3.4774	-3.4956	-3.5351	-3.5508	-3.5383	-3.5313	-3.5924	-3.596	-3.6315	-3.5544	-3.5324	-3.6104	-3.6415	-3.5869	-3.4458	-3.2832	-3.0901	-3.0691	-3.2117	-3.1811	-3.2015	-3.2929	-3.3188	-3.3486	-3.3707	-3.3741	-3.3507	-3.3626	-3.398	-3.3373	-3.1748	-3.0119	-2.9354	-2.9181
-4.2473	-4.2113	-4.1894	-4.1818	-4.2284	-4.1863	-4.204	-4.211	-4.2015	-4.1956	-4.1906	-4.0685	-3.8432	-3.749	-3.8021	-3.8409	-3.7962	-3.7144	-3.6732	-3.5335	-3.4541	-3.3809	-3.2897	-3.1802	-3.14	-3.1217	-3.1935	-3.2763	-3.1864	-3.008	-2.8594	-2.78	-2.7553	-2.7181	-2.6509	-2.6238	-2.6279	-2.6863	-2.7885	-2.7569	-2.565	-2.4002	-2.3861	-2.4229	-2.5142	-2.5679	-2.5353	-2.3852	-2.2509	-2.1378
-3.0671	-2.9582	-2.9052	-2.805	-2.8729	-2.9466	-3.0233	-3.0614	-3.087	-2.9974	-2.7469	-2.624	-2.6032	-2.8287	-3.0692	-3.2799	-3.4074	-3.4257	-3.4589	-3.4891	-3.4176	-3.3365	-3.2182	-3.089	-2.973	-2.6799	-2.5362	-2.4052	-2.3681	-2.3533	-2.324	-2.3238	-2.3979	-2.3863	-2.2858	-2.3194	-2.331	-2.5003	-2.661	-2.7304	-2.6061	-2.4848	-2.4152	-2.3191	-2.2797	-2.3417	-2.5202	-2.6041	-2.4379	-2.2677
-2.4303	-2.2615	-2.1224	-2.0995	-2.2316	-2.3538	-2.3702	-2.4225	-2.4632	-2.5058	-2.6144	-2.6887	-2.8424	-3.079	-3.3316	-3.4297	-3.3749	-3.2475	-2.9943	-2.8658	-2.8167	-2.8248	-2.7602	-2.7932	-3.0062	-3.0961	-3.2494	-3.2993	-3.4175	-3.5264	-3.4988	-3.4306	-3.2908	-3.229	-3.1949	-3.1267	-3.0629	-3.1749	-3.2326	-3.2677	-3.2629	-3.3505	-3.5022	-3.649	-3.6161	-3.4726	-3.3024	-3.2018	-3.1151	-3.0297
-2.9692	-2.9484	-2.9106	-2.8485	-2.7966	-2.6297	-2.3787	-2.3613	-2.3855	-2.4481	-2.5035	-2.6122	-2.712	-2.8349	-2.83	-2.8089	-2.9264	-2.9208	-2.9144	-2.882	-2.8797	-2.8028	-2.7792	-2.6483	-2.4672	-2.4597	-2.5398	-2.6814	-2.8243	-2.8749	-2.975	-3.0597	-3.078	-3.0312	-3.1069	-3.1435	-2.9712	-3.0311	-3.1977	-3.2071	-3.14	-3.0942	-2.957	-2.8941	-2.7881	-2.6097	-2.3177	-2.1959	-2.148	-2.1725
-2.8788	-2.9333	-3.01	-3.1132	-3.1636	-3.1269	-2.931	-2.6931	-2.4027	-2.2235	-2.1664	-2.2645	-2.3392	-2.5254	-2.6722	-2.8166	-2.99	-3.1586	-3.1488	-3.0041	-2.8235	-2.5825	-2.4502	-2.3512	-2.2903	-2.3137	-2.6074	-2.9916	-3.3225	-3.4048	-3.3661	-3.2571	-3.1687	-3.1258	-3.047	-3.0046	-2.7761	-2.5876	-2.47	-2.447	-2.6209	-2.8026	-2.9302	-2.8679	-2.7664	-2.7614	-2.6556	-2.4725	-2.3485	-2.4074
-2.7816	-2.8408	-2.7016	-2.4938	-2.2413	-2.1817	-2.1836	-2.2526	-2.2764	-2.3167	-2.2749	-2.3904	-2.4149	-2.403	-2.464	-2.5603	-2.6418	-2.7056	-2.8359	-3.0118	-3.2066	-3.1766	-2.8995	-2.7716	-2.6331	-2.4564	-2.3161	-2.1783	-2.2786	-2.4646	-2.5202	-2.5793	-2.518	-2.5032	-2.5196	-2.4276	-2.3681	-2.4229	-2.3907	-2.3987	-2.4787	-2.522	-2.6565	-2.8834	-3.0925	-3.3686	-3.5197	-3.3688	-3.1064	-2.9258
[truncated: 31 more columns]

## Sheet: Fig4B_NoPunishment
-2.3787	-2.3563	-2.3099	-2.3855	-2.565	-2.7805	-2.8654	-2.901	-3.0533	-3.0763	-3.1319	-3.219	-3.3936	-3.3894	-3.4678	-3.4953	-3.6406	-3.7166	-3.8273	-3.9237	-3.9559	-3.9837	-3.9273	-3.8479	-3.7961	-3.6666	-3.6696	-3.5999	-3.5377	-3.6373	-3.5923	-3.5353	-3.5856	-3.7743	-3.877	-4.0337	-4.1446	-4.3085	-4.2609	-4.151	-4.0386	-3.9394	-3.879	-3.6805	-3.5501	-3.4264	-3.37	-3.4914	-3.7102	-3.8843
-2.937	-2.8825	-2.9232	-2.9794	-2.9657	-2.9074	-2.9873	-2.8945	-2.7768	-2.6562	-2.5339	-2.4783	-2.414	-2.427	-2.4771	-2.5368	-2.675	-2.8107	-2.987	-3.0146	-2.8689	-2.9681	-2.975	-2.9842	-2.8775	-2.7874	-2.6503	-2.5743	-2.6341	-2.5748	-2.6512	-2.785	-2.8404	-2.9137	-2.8612	-2.7426	-2.6763	-2.6051	-2.6302	-2.6607	-2.5736	-2.6583	-2.738	-2.8314	-2.8437	-2.8056	-2.8998	-2.9359	-2.7656	-2.4873
-2.5956	-2.4593	-2.4477	-2.2917	-2.1104	-2.0886	-2.0565	-2.1374	-2.2904	-2.2678	-2.3486	-2.5467	-2.6425	-2.614	-2.5728	-2.5138	-2.4914	-2.5635	-2.6142	-2.7822	-2.9251	-2.939	-2.8751	-2.8732	-2.8638	-2.9736	-3.1017	-3.0317	-2.9846	-2.9168	-2.9104	-2.95	-2.9211	-2.8469	-2.8934	-2.955	-2.9246	-2.9902	-3.0194	-2.9681	-2.8915	-2.8614	-2.8168	-2.6986	-2.608	-2.4788	-2.4793	-2.415	-2.3171	-2.305
-3.2073	-3.6376	-3.7115	-3.7405	-3.6108	-3.7003	-3.5139	-3.13	-2.9021	-2.7072	-2.6324	-2.7593	-2.9231	-3.0338	-3.0674	-3.0393	-3.0649	-3.0364	-3.154	-3.146	-3.1055	-3.0611	-3.0751	-3.2493	-3.2334	-3.1993	-3.2578	-3.3165	-3.4699	-3.5176	-3.3744	-3.1901	-3.07	-3.0869	-3.2066	-3.3385	-3.285	-3.1296	-3.0487	-3.0647	-3.0965	-3.1522	-3.3625	-3.4969	-3.4771	-3.5478	-3.524	-3.3144	-3.2211	-3.2179
-2.8367	-2.8861	-2.9649	-3.0697	-3.183	-3.4776	-3.7972	-3.9199	-3.9202	-3.8428	-3.8803	-3.7665	-3.6742	-3.6167	-3.333	-3.2072	-3.0987	-2.9971	-3.0376	-3.0797	-3.1625	-3.3283	-3.361	-3.1125	-3.0133	-3.0147	-3.159	-3.3118	-3.4927	-3.6399	-3.7325	-3.7539	-3.6922	-3.7212	-3.886	-3.8534	-3.718	-3.5889	-3.5231	-3.5629	-3.6626	-3.7662	-3.7203	-3.5867	-3.4741	-3.3491	-3.1006	-2.9743	-2.9787	-3.0133
-3.5675	-3.5099	-3.3836	-3.2222	-3.1604	-3.1477	-3.1995	-3.263	-3.3822	-3.4847	-3.4924	-3.556	-3.5072	-3.5333	-3.5345	-3.5714	-3.4778	-3.307	-3.1909	-3.0453	-2.9438	-2.9454	-2.9744	-3.1557	-3.4524	-3.5319	-3.5408	-3.5739	-3.5431	-3.5833	-3.7037	-3.8429	-3.8113	-3.5973	-3.4092	-3.2876	-3.2016	-3.3004	-3.5676	-3.6783	-3.5447	-3.4139	-3.2312	-3.1516	-2.9658	-2.9002	-2.9042	-3.0165	-3.1121	-3.1738
-2.7714	-2.8894	-2.8557	-2.6082	-2.5503	-2.6444	-2.7285	-2.8668	-2.945	-2.8601	-2.7556	-2.7935	-3.0088	-3.2292	-3.3873	-3.3825	-3.3521	-3.4142	-3.4946	-3.4157	-3.2132	-3.1482	-3.1784	-3.1038	-3.0503	-2.9805	-2.9381	-2.8951	-2.7629	-2.6512	-2.6148	-2.6394	-2.6653	-2.7568	-2.8409	-2.8743	-2.7359	-2.5841	-2.3887	-2.2622	-2.1826	-2.1113	-2.0227	-1.7383	-1.2195	-0.73005	-0.22097	0.20986	0.48958	0.58407
-3.6028	-3.5326	-3.3949	-3.4319	-3.5464	-3.8009	-4.0394	-4.0842	-4.0453	-3.8759	-3.6769	-3.6031	-3.4268	-3.2115	-3.0909	-3.2172	-3.3905	-3.4887	-3.7103	-3.9492	-4.0116	-4.0571	-4.1316	-4.0196	-3.8006	-3.6398	-3.5944	-3.5619	-3.6533	-3.6039	-3.5403	-3.4963	-3.4206	-3.5908	-3.7713	-3.7731	-3.6192	-3.5086	-3.4961	-3.5474	-3.6209	-3.7219	-3.8742	-4.1329	-4.1738	-4.1628	-3.8758	-3.5658	-3.3705	-3.1042
-2.4981	-2.4339	-2.4738	-2.5055	-2.4086	-2.3524	-2.4476	-2.6175	-2.7056	-2.8185	-2.8513	-2.8409	-2.8678	-2.8118	-2.6735	-2.4828	-2.4605	-2.5692	-2.692	-2.7899	-2.9159	-3.0016	-2.9014	-2.6951	-2.5065	-2.3658	-2.2312	-2.2538	-2.3387	-2.3747	-2.4685	-2.5077	-2.5867	-2.63	-2.6875	-2.9208	-3.0853	-3.1317	-2.937	-2.7904	-2.779	-2.7599	-2.7281	-2.7349	-2.783	-3.0149	-3.1007	-3.1216	-3.042	-2.885
-2.8732	-2.8479	-2.7224	-2.6797	-2.5596	-2.5429	-2.6135	-2.7678	-2.9268	-2.982	-2.9558	-2.8897	-2.8687	-2.9381	-3.0403	-3.2345	-3.2448	-3.1694	-2.9845	-2.9051	-2.9461	-3.0703	-3.2042	-3.275	-3.3727	-3.3827	-3.2716	-3.0935	-3.0259	-2.8643	-2.7057	-2.5722	-2.5651	-2.6944	-2.7692	-2.8545	-2.9381	-3.0176	-3.1263	-3.1444	-3.1944	-3.1811	-3.0256	-2.7658	-2.6036	-2.5833	-2.6663	-2.8308	-2.907	-2.8752
-2.6898	-2.6532	-2.6394	-2.6982	-2.7734	-2.7586	-2.6714	-2.6854	-2.8054	-2.8764	-2.9647	-2.9873	-2.9237	-2.8884	-2.8589	-2.9265	-3.0088	-3.0189	-3.0171	-2.9443	-2.9233	-2.8676	-2.9579	-2.9795	-3.0361	-3.0383	-3.0746	-3.1366	-3.1627	-3.1122	-3.1007	-3.0993	-3.0272	-3.0765	-3.1128	-3.0053	-2.9241	-2.8319	-2.6977	-2.7057	-2.7836	-2.9646	-2.9902	-3.0276	-2.9871	-2.9425	-3.0898	-3.1375	-3.0755	-3.0749
-2.7712	-2.6505	-2.7665	-2.9936	-3.1618	-3.2601	-3.0969	-2.8636	-2.7079	-2.7035	-2.7491	-2.6862	-2.7584	-2.8686	-3.0138	-3.129	-3.2566	-3.2232	-3.0258	-2.8057	-2.7066	-2.6241	-2.5428	-2.5937	-2.619	-2.6166	-2.7177	-2.9227	-3.1609	-3.2847	-3.4455	-3.5557	-3.5361	-3.4746	-3.5345	-3.6342	-3.704	-3.6611	-3.5486	-3.4464	-3.5236	-3.4929	-3.4647	-3.4296	-3.4846	-3.3315	-3.1268	-2.9078	-2.626	-2.3642
-2.5877	-2.6992	-2.8262	-3.0559	-2.9587	-2.6612	-2.4075	-2.2581	-2.1454	-2.1364	-2.2921	-2.5196	-2.727	-2.894	-2.9786	-2.9697	-2.9485	-2.8903	-2.8174	-2.9021	-2.8331	-2.7778	-2.6385	-2.4831	-2.4553	-2.5027	-2.4507	-2.4699	-2.5703	-2.6955	-2.7058	-2.6915	-2.6016	-2.6036	-2.7714	-2.8983	-3.0185	-3.1462	-3.1988	-3.2625	-3.2715	-3.2146	-3.1295	-2.874	-2.6606	-2.4951	-2.3865	-2.1919	-2.2217	-2.3021
-3.0619	-3.1642	-3.3138	-3.4317	-3.3897	-3.2217	-3.1196	-3.153	-3.1952	-3.1999	-3.2753	-3.2874	-3.1172	-2.9872	-2.9107	-2.7491	-2.5077	-2.4281	-2.4983	-2.6296	-2.7599	-2.8508	-2.9613	-3.014	-3.0115	-3.0091	-2.9654	-2.8856	-2.8425	-2.8134	-2.7644	-2.642	-2.594	-2.5541	-2.4815	-2.4424	-2.4181	-2.4143	-2.4572	-2.5938	-2.6909	-2.7972	-2.7844	-2.6707	-2.5679	-2.4822	-2.2721	-1.9947	-1.7653	-1.5863
-3.2567	-3.3419	-3.3878	-3.3555	-3.375	-3.4036	-3.367	-3.3284	-3.2803	-3.247	-3.258	-3.2629	-3.0191	-2.7984	-2.6609	-2.761	-2.8541	-3.0794	-3.2777	-3.4915	-3.4832	-3.4557	-3.3265	-3.2445	-3.2093	-3.2651	-3.2323	-3.2419	-3.2663	-3.2943	-3.3796	-3.511	-3.5188	-3.4916	-3.3955	-3.2582	-3.1301	-3.0806	-3.164	-3.1788	-3.2163	-3.2651	-3.204	-3.074	-2.8756	-2.6341	-2.3609	-2.2625	-2.2451	-2.3435
-2.4943	-2.3484	-2.3191	-2.2902	-2.3762	-2.5039	-2.5699	-2.5469	-2.574	-2.6603	-2.7664	-2.843	-2.9294	-2.8873	-2.8171	-2.6832	-2.6126	-2.583	-2.5838	-2.4757	-2.3879	-2.3919	-2.4784	-2.5253	-2.6295	-2.5086	-2.4575	-2.4737	-2.5404	-2.7344	-2.7214	-2.7234	-2.7724	-2.7818	-2.7943	-2.8662	-2.9428	-2.8376	-2.7593	-2.7703	-2.8305	-2.8854	-2.8154	-2.755	-2.5315	-2.2963	-2.1151	-2.0483	-2.0584	-2.0692
-2.811	-2.8424	-2.9513	-3.0123	-2.9817	-2.9634	-3.0368	-3.0991	-3.0443	-3.1835	-3.4252	-3.5532	-3.5249	-3.528	-3.6303	-3.6657	-3.5728	-3.4697	-3.2851	-3.052	-2.9899	-3.0622	-3.0626	-3.0076	-3.1936	-3.3888	-3.6367	-3.7237	-3.6653	-3.7628	-3.9699	-4.1086	-4.1135	-3.9768	-3.8328	-3.745	-3.8056	-3.9359	-4.0476	-4.025	-3.9544	-4.0382	-4.1277	-4.1791	-4.3074	-4.3249	-4.353	-4.3309	-4.1479	-3.9901
-2.6822	-2.6247	-2.5764	-2.7452	-2.7671	-2.834	-2.8526	-2.8357	-2.705	-2.3974	-2.3891	-2.4322	-2.4767	-2.2554	-2.1868	-2.3146	-2.366	-2.4129	-2.5161	-2.5971	-2.7646	-2.9068	-2.9259	-2.8654	-2.5261	-2.3147	-2.1871	-2.2353	-2.3066	-2.4535	-2.5009	-2.395	-2.3205	-2.3513	-2.2397	-2.0735	-2.0666	-2.1572	-2.3566	-2.3236	-2.3759	-2.4941	-2.7786	-3.029	-2.9943	-2.7598	-2.5206	-2.148	-1.9542	-1.8775
-3.7347	-3.7089	-3.6816	-3.7321	-3.6767	-3.4192	-3.3851	-3.4195	-3.3539	-3.4377	-3.6215	-3.6189	-3.6587	-3.6473	-3.5383	-3.4362	-3.4119	-3.2582	-3.1608	-3.1954	-3.4205	-3.6655	-3.8114	-3.8139	-3.7477	-3.8246	-3.8322	-3.8029	-3.8528	-3.8113	-3.6642	-3.6776	-3.5922	-3.5549	-3.6169	-3.5379	-3.3938	-3.2874	-3.2456	-3.2474	-3.3728	-3.3848	-3.5554	-3.657	-3.6042	-3.6947	-3.8145	-3.7121	-3.5905	-3.6013
-3.015	-3.1093	-3.1093	-3.0467	-2.9957	-2.9165	-2.8224	-2.8172	-2.8531	-2.9347	-2.9954	-3.0397	-3.0437	-2.9333	-2.8235	-2.7366	-2.7836	-2.9413	-2.9157	-2.8896	-2.8427	-2.7321	-2.6543	-2.5977	-2.5816	-2.5983	-2.5723	-2.5348	-2.4537	-2.4474	-2.3977	-2.2093	-2.1821	-2.2419	-2.3134	-2.3285	-2.4362	-2.4983	-2.5188	-2.3837	-2.282	-2.4338	-2.6931	-2.7897	-2.7889	-2.7316	-2.7354	-2.6725	-2.4496	-2.0634
-2.2356	-2.2064	-2.1863	-2.0977	-2.1689	-2.2879	-2.3517	-2.3899	-2.3232	-2.3222	-2.2768	-2.271	-2.3839	-2.513	-2.772	-2.9024	-2.8752	-2.8851	-2.9283	-2.9311	-2.881	-2.8739	-2.7424	-2.5607	-2.4365	-2.4432	-2.5002	-2.5265	-2.4566	-2.5463	-2.6581	-2.7106	-2.7245	-2.7247	-2.8104	-2.9154	-3.0232	-3.0753	-3.023	-2.9902	-2.8655	-2.7544	-2.6239	-2.6652	-2.7942	-2.815	-2.7002	-2.5648	-2.5256	-2.5339
-3.5976	-3.4067	-3.3136	-3.3196	-3.3741	-3.4004	-3.3962	-3.3174	-3.2378	-3.2697	-3.1491	-3.1569	-3.1831	-3.1512	-3.2126	-3.3757	-3.4352	-3.29	-3.2322	-3.1815	-3.1333	-3.1316	-3.4096	-3.7324	-4.0158	-4.053	-3.7973	-3.5956	-3.4542	-3.3575	-3.4088	-3.4466	-3.6363	-3.7098	-3.7561	-3.862	-4.0773	-4.1376	-4.1787	-4.0964	-3.9691	-3.8033	-3.6083	-3.464	-3.4672	-3.6244	-3.6561	-3.7505	-3.899	-4.0181
-5.3528	-5.1865	-5.0346	-4.9328	-4.8163	-4.6522	-4.618	-4.7011	-4.7631	-4.7215	-4.7123	-4.842	-4.9631	-5.1128	-5.1403	-5.1077	-5.1186	-5.07	-5.0701	-5.1193	-5.0342	-5.0046	-4.8457	-4.7237	-4.6386	-4.5052	-4.355	-4.2583	-4.1649	-4.1097	-4.1795	-4.1789	-4.2399	-4.2656	-4.2876	-4.2751	-4.1627	-4.0646	-4.1144	-4.1004	-4.1859	-4.144	-4.2061	-4.3007	-4.4952	-4.5317	-4.5524	-4.5447	-4.4859	-4.3384
-3.3422	-3.4114	-3.362	-3.3025	-3.3302	-3.304	-3.2909	-3.3245	-3.3248	-3.3797	-3.3966	-3.43	-3.5057	-3.516	-3.6676	-3.7042	-3.5579	-3.4307	-3.393	-3.4076	-3.3652	-3.2667	-3.2587	-3.3415	-3.4898	-3.5425	-3.5172	-3.5068	-3.4812	-3.4432	-3.3845	-3.4885	-3.4968	-3.5118	-3.5044	-3.4782	-3.4638	-3.4899	-3.618	-3.7292	-3.8368	-3.8583	-3.6138	-3.3595	-3.1515	-2.9877	-2.7616	-2.5755	-2.383	-2.2155
-2.7114	-2.8081	-2.9057	-2.8344	-2.7336	-2.6776	-2.8164	-2.9587	-3.0577	-3.1411	-3.1033	-2.9975	-2.9088	-2.5867	-2.421	-2.3038	-2.2347	-2.121	-2.1645	-2.2984	-2.4115	-2.4577	-2.4527	-2.4006	-2.3722	-2.4501	-2.5101	-2.4594	-2.5442	-2.5824	-2.4929	-2.2976	-2.1254	-2.0427	-2.035	-2.1838	-2.4045	-2.5518	-2.7517	-2.8554	-2.9095	-2.9733	-2.8289	-2.7312	-2.4853	-2.3352	-2.1944	-2.0243	-1.8399	-1.5876
-3.4146	-3.5072	-3.6409	-3.7717	-3.893	-4.0157	-3.9349	-3.7957	-3.7392	-3.7085	-3.6718	-3.5074	-3.3627	-3.1593	-3.0526	-3.0483	-3.0408	-3.003	-3.0291	-3.1755	-3.2101	-3.2124	-3.1984	-3.1281	-3.0859	-3.193	-3.322	-3.279	-3.1111	-3.0314	-3.0191	-2.8917	-2.8667	-2.971	-3.2434	-3.2523	-3.3311	-3.2896	-3.1555	-3.0823	-3.1219	-3.2643	-3.4216	-3.4409	-3.2913	-3.0366	-2.7441	-2.5519	-2.4967	-2.6276
-4.247	-4.2528	-4.1943	-4.1475	-4.0202	-3.9414	-3.7984	-3.6664	-3.6662	-3.6395	-3.604	-3.5915	-3.478	-3.3799	-3.3539	-3.3644	-3.3609	-3.3937	-3.5893	-3.6632	-3.6673	-3.6204	-3.6089	-3.6009	-3.5799	-3.5519	-3.5454	-3.505	-3.4498	-3.4928	-3.4784	-3.3391	-3.1744	-3.0133	-2.9259	-2.8958	-2.9432	-3.0758	-3.1336	-3.1991	-3.2175	-3.0562	-2.8321	-2.5748	-2.3453	-2.137	-2.0395	-1.9709	-1.9899	-2.0035
-3.4054	-3.4421	-3.5974	-3.6436	-3.7227	-3.5698	-3.3292	-3.1934	-3.1669	-3.2686	-3.5239	-3.677	-3.8713	-3.9644	-3.9267	-3.9087	-3.7782	-3.7667	-3.8296	-3.8347	-3.9644	-4.0831	-4.0872	-3.9444	-3.8706	-3.8986	-3.8322	-3.7044	-3.6287	-3.5557	-3.476	-3.5169	-3.5735	-3.4679	-3.3056	-3.1552	-3.2528	-3.4816	-3.5132	-3.4007	-3.3241	-3.366	-3.5178	-3.568	-3.5467	-3.4089	-3.2779	-3.1444	-3.0095	-3.0466
-2.7692	-2.6937	-2.7184	-2.5912	-2.4984	-2.5419	-2.6048	-2.6289	-2.7383	-2.8595	-2.9905	-3.103	-3.2172	-3.2659	-3.3152	-3.289	-3.2999	-3.1728	-3.1361	-3.0029	-3.0413	-3.1311	-3.0922	-3.1142	-3.2007	-3.208	-3.1844	-3.193	-3.1562	-3.1991	-3.4326	-3.4909	-3.4796	-3.3311	-3.21	-3.1482	-2.9868	-2.9066	-3.0618	-3.2291	-3.3643	-3.4179	-3.3264	-3.2792	-3.2162	-3.1887	-3.2777	-3.2538	-3.2803	-3.1671
-2.593	-2.6112	-2.5646	-2.5135	-2.4361	-2.4256	-2.3886	-2.3415	-2.2529	-2.2583	-2.1927	-2.1784	-2.357	-2.5658	-2.739	-2.722	-2.7605	-2.7752	-2.7987	-2.7527	-2.7989	-2.78	-2.7212	-2.7339	-2.6628	-2.7502	-2.9478	-3.0304	-3.0084	-2.9562	-2.8827	-2.7367	-2.6464	-2.6144	-2.4806	-2.3778	-2.3763	-2.4085	-2.6077	-2.8008	-2.9057	-3.0456	-3.0418	-2.9649	-2.8567	-2.7732	-2.4228	-2.1943	-2.1553	-2.1591
-2.568	-2.7158	-3.0367	-3.2613	-3.3969	-3.4123	-3.4048	-3.4271	-3.2779	-2.884	-2.5571	-2.3574	-2.4433	-2.6438	-2.7242	-2.7542	-2.8403	-2.9364	-3.0783	-2.9958	-2.8666	-2.7069	-2.6675	-2.6327	-2.5836	-2.6323	-2.7341	-2.6356	-2.675	-2.6724	-2.5059	-2.4648	-2.465	-2.4029	-2.4344	-2.6324	-2.8077	-2.8795	-2.9027	-2.9273	-3.0196	-2.9027	-2.7519	-2.6905	-2.6712	-2.6623	-2.726	-2.7628	-2.7881	-2.7073
-2.5051	-2.5722	-2.7036	-2.8573	-2.9213	-2.8836	-2.7926	-2.6818	-2.6668	-2.8355	-3.0409	-3.1068	-3.0537	-2.8517	-2.7174	-2.6862	-2.5882	-2.5937	-2.7857	-2.9932	-3.102	-3.023	-2.9505	-2.9143	-2.8818	-2.8262	-2.7864	-2.7382	-2.592	-2.4654	-2.3844	-2.4064	-2.3633	-2.4039	-2.5151	-2.5682	-2.5795	-2.6483	-2.6674	-2.6763	-2.7839	-2.9232	-3.0455	-3.1233	-3.1747	-3.1034	-2.9192	-2.7565	-2.6336	-2.4122
[truncated: 31 more columns]

## Sheet: Fig4B_Punishment
-0.054327	-0.023805	0.0014368	-0.021916	-0.029291	-0.034488	-0.035252	-0.023538	-0.055554	-0.10753	-0.10529	-0.11194	-0.13095	-0.13521	-0.097957	-0.11719	-0.10184	-0.083515	-0.086474	-0.09129	-0.074759	-0.0853	-0.08714	-0.11213	-0.1125	-0.096313	-0.098137	-0.085748	-0.0075739	0.021452	0.03693	0.043512	0.02067	-0.034587	-0.077659	-0.064185	-0.10426	-0.14405	-0.1302	-0.12408	-0.11018	-0.085528	-0.058585	0.0032806	0.031325	0.068088	0.055666	0.046866	0.010223	-0.035614
-0.094714	-0.1167	-0.10212	-0.05966	-0.031375	-0.010806	-0.0036473	-0.033221	-0.032118	-0.019568	-0.028524	-0.018181	-0.0041221	0.0047698	-0.0018672	-0.006058	-0.015103	-0.0022857	-0.029039	-0.040667	-0.049406	-0.052871	-0.063098	-0.071159	-0.045044	-0.037875	-0.033135	-0.035537	-0.019855	-0.0035894	-0.0023326	-0.021268	-0.025308	-0.030765	-0.015851	-0.020655	-0.061848	-0.076098	-0.092205	-0.10632	-0.043409	-0.0013681	0.07619	0.095865	0.076279	0.041328	0.014457	-0.012311	-0.050444	-0.1013
-0.097184	-0.10823	-0.10245	-0.11817	-0.15222	-0.16659	-0.14139	-0.10355	-0.081051	-0.040672	-0.012787	-0.016711	-0.047369	-0.075474	-0.060558	-0.072595	-0.046714	-0.035889	-0.022085	0.0032431	-0.024437	-0.072231	-0.10549	-0.11829	-0.095079	-0.096485	-0.093409	-0.075595	-0.020608	-0.029554	-0.026825	-0.015673	-0.020608	-0.0054815	-0.037108	-0.060073	-0.035224	-0.052235	-0.069891	-0.039109	-0.024311	0.0027587	0.039341	0.011385	-0.024444	-0.077221	-0.13247	-0.17458	-0.24205	-0.26379
-0.076381	-0.089626	-0.14804	-0.14436	-0.1494	-0.13891	-0.14458	-0.1383	-0.090774	-0.0937	-0.05705	-0.065089	-0.063194	-0.034735	-0.01347	-0.014338	-0.050774	-0.080628	-0.093199	-0.08486	-0.060522	-0.051857	-0.041719	-0.030993	-0.042002	-0.063029	-0.079912	-0.064306	-0.034967	-0.0041686	0.021969	0.059552	0.059717	0.022022	-0.029155	-0.046856	-0.040803	-0.053762	-0.10813	-0.099566	-0.077685	-0.1029	-0.11875	-0.076796	-0.049634	-0.020162	-0.045437	-0.070877	-0.12303	-0.16591
0.0080163	-0.0087506	0.015936	0.058399	0.075064	0.036944	0.012523	0.0067237	-0.0087378	0.0063961	0.051796	0.067976	0.081814	0.12495	0.1628	0.14634	0.099872	0.073865	0.065064	0.059846	0.022208	-0.042033	-0.063639	-0.10732	-0.09785	-0.06328	-0.027565	-0.018656	-0.025757	-0.024083	-0.013583	-0.029437	-0.023212	-0.02052	-0.058536	-0.050076	-0.010182	0.0086727	-0.051886	-0.099211	-0.11897	-0.10579	-0.038617	0.013308	0.05507	0.044658	0.010158	-0.0563	-0.056791	-0.072262
-0.0033085	0.00029692	-0.013434	0.0086846	-0.0039461	0.015519	-0.00044968	-0.014777	-0.057331	-0.091903	-0.10106	-0.11934	-0.12221	-0.071761	0.042076	0.065016	0.036503	0.023166	0.0055508	-0.016786	-0.029276	-0.017288	-0.00048729	0.021706	0.015357	0.020633	0.031376	0.047329	0.036351	0.043724	0.02548	0.010996	1.116e-06	-0.0028276	-0.020707	-0.036109	-0.03496	-0.040758	-0.058421	-0.048716	-0.053577	-0.031589	-0.033618	-0.069641	-0.10916	-0.11251	-0.10882	-0.098693	-0.13168	-0.17985
0.0042038	0.048843	0.059285	0.0078727	-0.069683	-0.11689	-0.13448	-0.15394	-0.14076	-0.096358	-0.10272	-0.11321	-0.096048	-0.12864	-0.12134	-0.10703	-0.086652	-0.031608	-0.010736	0.0083018	-0.010082	-0.060613	-0.071574	-0.095735	-0.13466	-0.11786	-0.10653	-0.097556	-0.11775	-0.13064	-0.10548	-0.060978	-0.025888	-0.041274	-0.056916	-0.049786	-0.059528	-0.10148	-0.11389	-0.095147	-0.050994	-0.011572	0.0058138	-0.019387	-0.098599	-0.16019	-0.25886	-0.30958	-0.34892	-0.40188
0.0031698	0.051735	0.037739	0.021649	-0.012166	-0.047627	-0.032993	-0.0021465	-0.0077284	0.018626	0.02491	0.031008	0.024076	0.021735	0.021915	0.01679	-0.01235	-0.04362	-0.05451	-0.075251	-0.095062	-0.073378	-0.06906	-0.0078659	0.057227	0.071215	0.086265	0.08574	0.063734	0.034236	0.00060799	-0.029629	-0.014679	-0.0055557	-0.0015537	0.011659	0.022767	0.0015645	-0.0059584	-0.022565	-0.026203	-0.0056875	0.019551	0.033996	0.049261	0.068169	0.031455	-0.028025	-0.12469	-0.21139
-0.096005	-0.087587	-0.080286	-0.05802	-0.017214	-0.0029223	0.0074462	-0.023791	-0.011377	-0.033158	-0.035938	-0.065561	-0.085238	-0.078525	-0.077554	-0.09191	-0.11405	-0.1233	-0.073465	0.0010572	0.047907	0.045713	0.0098998	0.0046267	0.0023244	0.0081211	-0.0059232	-0.017368	-0.024024	-0.013104	-0.012768	-0.019006	-0.031646	-0.033635	-0.056386	-0.076309	-0.08679	-0.056113	-0.067517	-0.068168	-0.064984	-0.079721	-0.11911	-0.13892	-0.23279	-0.33976	-0.42117	-0.44474	-0.51315	-0.52519
-0.045382	0.0050429	-0.0064873	-0.0049058	-0.011288	0.0075671	-0.0025101	0.0025767	-0.0044814	-0.0056927	-0.014895	-0.01594	0.033977	0.067919	0.082183	0.090204	0.092333	0.058338	0.026496	0.030048	0.035105	0.029793	0.0036829	0.00080071	0.013963	-0.00068195	0.0051006	0.031199	0.058473	0.10482	0.12405	0.085369	0.042546	0.021161	0.029947	-0.0089932	-0.011836	0.021602	0.027122	0.01352	0.002258	0.033353	0.078478	0.13326	0.19632	0.18975	0.15537	0.051272	-0.026186	-0.11552
-0.15308	-0.11083	-0.089998	-0.08187	-0.058963	-0.022623	0.027422	0.048903	0.053538	0.043151	0.06407	0.036289	0.045426	0.024902	0.025666	0.048717	0.033104	-0.0085923	0.00097223	0.032422	0.018299	0.0083911	0.01364	0.0064708	0.0076492	-0.016903	-0.030917	-0.022231	-0.027605	-0.02157	-0.032568	-0.03629	-0.044564	-0.083379	-0.11144	-0.12321	-0.15549	-0.12878	-0.088254	-0.03804	-0.053358	-0.035543	-0.026245	-0.025952	-0.027655	-0.05097	-0.11526	-0.15525	-0.18871	-0.23083
-0.090231	-0.096889	-0.088525	-0.10632	-0.11732	-0.11167	-0.11537	-0.15016	-0.19024	-0.17352	-0.19512	-0.18518	-0.14584	-0.079723	-0.049492	-0.0040973	0.053277	0.085176	0.043646	0.031083	0.015763	0.034165	0.025514	0.0010472	-0.066206	-0.10297	-0.11275	-0.096416	-0.079094	-0.027247	0.015505	0.048506	0.01228	-0.027332	-0.03039	-0.04298	-0.062496	-0.054672	-0.069518	-0.060219	-0.046452	-0.0043718	0.038421	0.084065	0.098683	0.055133	0.044252	0.023627	-0.016574	-0.05376
0.0021887	0.00058255	0.0086274	0.037684	0.058979	0.10732	0.17335	0.14203	0.093102	0.036871	-0.015776	-0.069433	-0.10248	-0.098766	-0.097526	-0.11152	-0.12404	-0.12276	-0.11752	-0.118	-0.099532	-0.049315	0.014131	0.023339	-0.018703	-0.071559	-0.12142	-0.10879	-0.095278	-0.09262	-0.055215	-0.039245	-0.017865	-0.026686	-0.013165	0.0057458	-0.025663	-0.013196	-0.028729	-0.048517	-0.034847	-0.015697	0.0094133	0.032251	0.044972	0.069395	0.046026	0.026526	0.035956	0.051044
-0.11723	-0.13608	-0.13288	-0.13604	-0.13269	-0.10569	-0.074671	-0.056586	-0.025856	-0.0019854	-0.0006124	-0.0030618	0.010161	0.031759	0.037281	-0.0052149	-0.0079448	0.021734	0.057336	0.035167	-0.0079369	-0.033221	-0.050087	-0.041697	0.011883	0.0081089	-0.0011508	0.023309	0.053452	0.042514	0.074271	0.079602	0.085348	0.11107	0.11562	0.13213	0.13024	0.13475	0.13105	0.077127	0.011605	-0.0036202	-0.013518	0.00038254	0.022984	0.098835	0.11665	0.068219	-0.020153	-0.094527
-0.17352	-0.18258	-0.20212	-0.20575	-0.1673	-0.13338	-0.059797	-0.031016	-0.015443	-0.039126	-0.075108	-0.078665	-0.067896	-0.035744	0.015971	0.0059793	0.029963	0.020045	0.015321	0.0031837	-0.024184	-0.050049	-0.015942	0.018601	0.024835	0.020878	-0.0078204	0.00026998	-0.042495	-0.089127	-0.09454	-0.053846	-0.0059124	0.029637	0.066942	0.065324	0.040786	0.031442	0.016086	-0.0068603	-0.012802	-0.016306	-0.035001	-0.14917	-0.26024	-0.35441	-0.41275	-0.46593	-0.45393	-0.41207
-0.23477	-0.25054	-0.21321	-0.15816	-0.12397	-0.047969	0.010347	0.027355	0.013893	-0.011439	0.00070696	-0.019819	-0.01788	-0.022338	-0.0025014	0.0030223	0.0061557	0.045331	0.021091	-0.059478	-0.070515	-0.019995	-0.01275	-0.028021	-0.035417	0.00048439	-0.001692	-0.004733	0.012502	0.015575	-0.040649	-0.051589	-0.022467	0.014985	0.050292	0.060018	0.062947	0.10121	0.04725	0.027858	0.017293	0.045774	0.016616	-0.035894	-0.10618	-0.20455	-0.29648	-0.32761	-0.29829	-0.26216
-0.09127	-0.075801	-0.066688	-0.080997	-0.091853	-0.07916	-0.069061	-0.053653	-0.037377	-0.023686	0.0036724	0.019608	-0.015235	-0.034954	-0.006057	-0.011499	-0.019046	-0.015467	-0.066452	-0.083181	-0.092489	-0.12628	-0.15819	-0.1398	-0.097326	-0.12135	-0.098404	-0.084621	-0.042957	-0.0081298	0.0055148	0.047459	0.059955	0.067676	0.04933	0.036227	0.0075484	0.0014508	-0.035793	-0.034359	-0.050214	-0.06591	-0.036651	-0.021334	0.011916	0.031112	0.031406	-0.0029684	-0.067898	-0.13692
-0.14286	-0.1161	-0.10208	-0.057086	0.0032459	0.033569	0.069922	0.072823	0.065654	0.053625	0.0097547	0.035866	0.020563	0.033071	0.026122	0.036004	0.051932	0.052022	0.010714	-0.047456	-0.1079	-0.1124	-0.13298	-0.12923	-0.10933	-0.10629	-0.061722	-0.0049741	-0.0030668	-0.04276	-0.091231	-0.10396	-0.10803	-0.077902	-0.038426	-0.026366	-0.037983	-0.056254	-0.065603	-0.061178	-0.049124	-0.083931	-0.084039	-0.050305	-0.010957	-0.016004	-0.025668	-0.0152	-0.026594	-0.066656
-0.047443	-0.072695	-0.085032	-0.094644	-0.094513	-0.069754	-0.05954	-0.045155	-0.031882	-0.058741	-0.059621	-0.086576	-0.081071	-0.048207	-0.034839	-0.055567	-0.077535	-0.084289	-0.062177	-0.052758	-0.05888	-0.092637	-0.091521	-0.087502	-0.088238	-0.043746	-0.016551	0.0085232	0.032259	0.040952	-0.019239	-0.045971	-0.08709	-0.081997	-0.040585	0.0016019	0.026963	0.00090411	-0.012193	0.011986	-0.0037331	-0.0064952	0.013759	0.020133	0.019943	0.037697	0.021457	-0.0067624	0.015784	0.038167
-0.021922	-0.018196	-0.029906	-0.012443	-0.0010039	0.015238	0.029764	0.035932	0.012598	0.0034069	-0.0058052	-0.04997	-0.06765	-0.072651	-0.058811	-0.060601	-0.093521	-0.10024	-0.076665	-0.060757	-0.020934	-0.014509	-0.022768	0.0030204	0.02655	0.033168	0.0094023	0.0028261	-0.0031	-0.02044	-0.0079227	-0.035203	-0.060013	-0.071387	-0.098544	-0.13967	-0.091329	-0.028362	0.0085459	-0.008318	-0.02006	-0.013306	-0.0069716	0.023875	0.056022	0.11922	0.1691	0.13413	0.074111	0.0053278
-0.12766	-0.14616	-0.11452	-0.097553	-0.096958	-0.064646	-0.030294	-0.014333	0.045402	0.069275	0.085679	0.068626	0.0544	0.049342	0.063073	0.0871	0.094691	0.090835	0.054808	0.037014	0.019086	-0.038835	-0.076859	-0.094621	-0.082131	-0.072814	-0.092042	-0.046273	-0.028004	-0.041905	-0.030556	-0.029144	0.0023141	0.016769	-0.0072854	-0.017058	0.0033639	-0.0010837	0.0076255	-0.010633	-0.0055016	0.029026	0.091277	0.12371	0.1224	0.077457	0.041201	0.0061925	-0.039407	-0.11722
-0.12672	-0.15067	-0.15564	-0.15649	-0.15207	-0.1403	-0.10528	-0.056449	-0.029579	0.0016711	0.013769	0.035089	0.075737	0.12315	0.10726	0.096609	0.055748	0.020604	-0.0022258	-0.023744	-0.049584	-0.077116	-0.12132	-0.12474	-0.1134	-0.096696	-0.07194	-0.024353	0.012783	0.033859	-0.015314	-0.054463	-0.073633	-0.070138	-0.081168	-0.085968	-0.066978	-0.058713	-0.047844	-0.053103	-0.06172	-0.10936	-0.14357	-0.12846	-0.074635	-0.046946	-0.043457	-0.054562	-0.10036	-0.13909
0.084927	0.066188	0.042568	0.030768	-0.002338	-0.02247	-0.036567	-0.033352	-0.048596	-0.027912	-0.052387	-0.060621	-0.053219	-0.068081	-0.059613	-0.048002	-0.064938	-0.077367	-0.033572	-0.068681	-0.1148	-0.11475	-0.11418	-0.11282	-0.074478	-0.048325	-0.0011535	0.045195	0.096587	0.072246	0.017059	-0.028831	-0.037758	-0.057478	-0.024622	0.0022485	-0.014439	-0.02557	-0.019119	0.0064828	-0.0095027	0.0035849	-0.034861	-0.065504	-0.046438	-0.031162	-0.004674	0.011954	0.0030512	-0.064254
-0.054799	-0.065375	-0.061637	-0.070755	-0.07311	-0.077495	-0.064408	-0.061955	-0.043431	-0.035452	0.0093042	0.034073	0.037645	0.067366	0.063993	0.046936	0.010367	-0.046391	-0.080469	-0.076918	-0.063407	-0.055703	-0.078059	-0.091204	-0.072088	-0.058498	-0.093717	-0.081172	-0.054545	-0.013955	-0.019881	-0.030674	-0.078493	-0.13929	-0.16965	-0.16698	-0.17103	-0.13514	-0.092553	-0.042248	-0.0193	-0.015594	-0.065745	-0.1086	-0.12869	-0.17219	-0.23206	-0.28387	-0.3562	-0.42722
0.0086787	-0.0089675	-0.057332	-0.10818	-0.12998	-0.10905	-0.1141	-0.16056	-0.16558	-0.15742	-0.19032	-0.1986	-0.15363	-0.073575	0.015378	0.066507	0.11085	0.045433	0.015475	0.033717	0.04759	0.083576	0.082733	0.083194	0.050049	-0.022756	-0.061622	-0.076358	-0.0085393	0.0071267	0.041083	0.047251	0.012456	-0.03892	-0.077768	-0.11998	-0.15017	-0.16593	-0.14946	-0.14515	-0.10876	-0.076802	-0.069308	-0.088194	-0.049649	-0.071022	-0.10534	-0.099606	-0.093778	-0.12019
-0.10733	-0.047407	-0.015533	0.012961	0.037842	0.034743	0.015573	0.0010185	-0.019178	-0.0905	-0.11625	-0.12506	-0.11225	-0.085093	-0.11467	-0.098761	-0.079124	-0.044787	-0.038339	-0.056307	-0.057901	-0.05252	-0.029883	-0.043446	-0.059869	-0.090624	-0.07992	-0.036804	-0.01411	0.013223	0.030322	0.053324	0.10094	0.054398	0.014611	-0.031906	-0.045375	-0.081931	-0.085182	-0.017401	0.024405	0.044947	0.069318	0.064548	0.038655	0.020647	0.005157	-0.055386	-0.12269	-0.17685
-0.15919	-0.19395	-0.15745	-0.077588	0.0030962	0.071507	0.067056	0.039136	-0.018752	-0.080577	-0.088699	-0.092324	-0.065033	-0.022949	0.008382	0.032886	0.064327	0.047823	0.020681	-0.0050429	0.0077871	0.029142	0.068205	0.090926	0.10796	0.091107	0.075464	0.11276	0.13933	0.094685	0.025987	-0.016584	-0.0021282	-0.021387	0.012553	0.043339	0.062947	0.081092	0.080828	0.042433	0.015192	0.01517	0.054974	0.095638	0.1099	0.083125	0.042301	-0.016998	-0.067525	-0.11058
0.02009	0.0203	-0.0016315	-0.018988	-0.031384	-0.020809	-0.021781	-0.029343	-0.017938	-0.043312	-0.072874	-0.04974	-0.047924	-0.029283	-0.043923	-0.049784	-0.0045871	-0.010282	0.00117	-0.026087	-0.054433	-0.040093	-0.012637	0.028911	0.03106	0.022567	0.0099035	-0.01301	-0.027568	-0.074585	-0.11596	-0.079592	-0.056529	-0.026661	-0.021523	-0.0010694	0.0056219	-0.0033432	-0.020913	-0.047753	-0.068461	-0.10496	-0.1114	-0.097704	-0.14446	-0.16697	-0.15179	-0.14596	-0.1372	-0.14265
-0.14619	-0.14675	-0.15447	-0.16079	-0.12144	-0.050931	0.00867	0.057655	0.037584	0.0059369	-0.06056	-0.08541	-0.088309	-0.07992	-0.07587	-0.067884	-0.052188	-0.054144	-0.05334	-0.033583	-0.028556	-0.029238	-0.030501	-0.02953	-0.030276	-0.019327	0.025288	0.030623	0.030368	0.030155	0.03226	0.054393	0.056624	0.063246	0.0734	0.077391	0.045501	0.053503	0.03152	0.012504	-0.04206	-0.078543	-0.069779	-0.041491	-0.033594	-0.014045	0.054743	0.051175	0.054129	0.023386
-0.069387	-0.1073	-0.11145	-0.11394	-0.082865	-0.064463	-0.062533	-0.020726	0.0048534	-0.021279	-0.079386	-0.088536	-0.10764	-0.071053	-0.042899	-0.052703	-0.049408	-0.057189	-0.039886	-0.045434	-0.06654	-0.067646	-0.088204	-0.062881	-0.04155	-0.020779	-0.0224	-0.00976	-0.023877	-0.03019	-0.046395	-0.094319	-0.10601	-0.089159	-0.092704	-0.069238	-0.045344	-0.034733	-0.011262	-0.019414	-0.068207	-0.067786	-0.052797	-0.021245	0.0078778	0.044446	0.080649	0.13287	0.17218	0.14405
-0.081025	-0.083612	-0.098837	-0.12624	-0.14628	-0.1126	-0.10783	-0.092124	-0.09477	-0.051291	-0.0093441	-0.0031001	-0.048359	-0.093516	-0.048268	-0.011495	-0.011194	-0.0093214	-0.027057	-0.040738	-0.063403	-0.10781	-0.11075	-0.089444	-0.082888	-0.090719	-0.062974	-0.040954	-0.0090889	0.02457	0.060611	0.080153	0.072377	0.0665	0.042779	0.055761	0.039578	0.038708	0.0037074	-0.014305	-0.010346	-0.0023911	0.0040106	0.037136	0.043459	0.0054225	-0.0086473	-0.070772	-0.14971	-0.21589
-0.078905	-0.053518	-0.071205	-0.083931	-0.086793	-0.098411	-0.11444	-0.13147	-0.10715	-0.072322	-0.026669	-0.021839	-0.0065186	-0.0030765	-0.0077547	-0.015881	-0.035825	-0.077997	-0.10261	-0.11901	-0.10859	-0.1313	-0.1396	-0.13694	-0.13111	-0.11921	-0.10238	-0.088966	-0.06974	-0.049087	-0.046818	-0.004179	0.004783	-0.010416	-0.010086	-0.026264	-0.043795	-0.07216	-0.086864	-0.087791	-0.087811	-0.092672	-0.095509	-0.067952	0.0042717	0.05916	0.059163	0.013402	-0.042312	-0.10843
-0.082344	-0.078233	-0.045683	-0.01101	0.020111	0.061309	0.11442	0.11072	0.090533	0.066633	0.031245	0.038002	0.070579	0.13227	0.12269	0.10841	0.086699	0.054543	0.028777	0.038767	0.0022454	-0.03712	-0.086467	-0.11313	-0.12488	-0.080333	-0.0076123	0.029589	0.0012824	-0.045363	-0.064207	-0.071377	-0.080788	-0.080611	-0.045805	-0.016423	-0.027767	-0.054557	-0.039592	-0.063956	-0.039072	-0.01741	0.021963	0.050907	0.082846	0.050519	0.018008	-0.016328	-0.031818	-0.072761
-0.055416	-0.048742	-0.0596	-0.039079	-0.057776	-0.029059	-0.038814	0.002766	0.020556	0.01482	-0.0025272	0.0043038	-0.00029625	0.017912	0.052949	0.059945	0.019724	-0.015661	-0.03665	-0.067223	-0.082352	-0.061353	-0.091473	-0.1111	-0.082642	-0.063514	-0.041379	0.0035815	0.026183	0.022508	0.014495	-0.04883	-0.09319	-0.10801	-0.10454	-0.079586	-0.059131	-0.052216	-0.090629	-0.1066	-0.093919	-0.089458	-0.13331	-0.16262	-0.1362	-0.10674	-0.077793	-0.052155	-0.047436	-0.058263
0.0026319	-0.018038	-0.02692	-0.057671	-0.079538	-0.12513	-0.12887	-0.14308	-0.12734	-0.10138	-0.084107	-0.078633	-0.071653	-0.094781	-0.079096	-0.10129	-0.11037	-0.07822	-0.070225	-0.074288	-0.070291	-0.091688	-0.099544	-0.13095	-0.13271	-0.11842	-0.082013	-0.052621	-0.054831	-0.072045	-0.096193	-0.11439	-0.092949	-0.11601	-0.084119	-0.046954	-0.031755	-0.034983	-0.052059	-0.017761	-0.010517	0.012696	0.02398	0.0059429	-0.016463	-0.042695	-0.094537	-0.13396	-0.11011	-0.11668
-0.062811	-0.043331	-0.053244	-0.09336	-0.1004	-0.095276	-0.055733	-0.06221	-0.082635	-0.067018	-0.057237	-0.066592	-0.079877	-0.061119	-0.07789	-0.097084	-0.12136	-0.12228	-0.0863	-0.091211	-0.095894	-0.10557	-0.092183	-0.064543	-0.053294	0.012278	0.061143	0.088557	0.084212	0.049444	0.018712	-0.010447	-0.038365	-0.055115	-0.045991	-0.020879	0.022524	0.043893	0.034467	0.035972	0.027011	0.020267	0.042937	0.040033	0.066659	0.092767	0.098369	0.060605	0.034955	-0.019124
-0.064605	-0.062427	-0.091108	-0.10724	-0.10494	-0.07003	-0.0689	-0.058678	-0.085132	-0.099036	-0.10088	-0.10743	-0.16121	-0.1984	-0.2018	-0.16128	-0.099575	-0.049104	-0.0461	-0.057384	-0.060207	-0.081993	-0.10303	-0.13267	-0.12368	-0.12935	-0.106	-0.05644	-0.0036158	0.039563	0.080356	0.065573	0.018525	-0.0095219	-0.016608	-0.028025	-0.026154	-0.036779	-0.046793	-0.072967	-0.040937	0.02394	0.064156	0.067811	0.008401	-0.00037775	-0.025782	-0.086609	-0.15406	-0.16599
-0.08164	-0.10498	-0.16666	-0.17379	-0.16616	-0.16374	-0.15818	-0.13507	-0.12041	-0.11031	-0.12266	-0.10929	-0.13825	-0.12931	-0.094925	-0.058931	-0.055873	-0.067767	-0.068755	-0.083835	-0.10537	-0.14003	-0.11117	-0.097571	-0.090464	-0.056996	-0.082292	-0.09159	-0.074806	-0.041231	-0.02288	0.025534	0.031009	0.043728	0.054395	0.044256	0.021604	-0.034592	-0.079345	-0.099481	-0.049914	-0.042467	-0.030957	0.00014084	0.016895	0.060893	0.029581	-0.023256	-0.06629	-0.07484
-0.10911	-0.10619	-0.096105	-0.081766	-0.078642	-0.087369	-0.067555	-0.056306	-0.038528	-0.028073	-0.0083115	0.0085816	0.025032	0.035703	0.037719	0.06508	0.058577	0.039794	0.047745	0.045083	0.035238	-0.017534	-0.029076	-0.047411	-0.063183	-0.083248	-0.063915	-0.084671	-0.060406	-0.050421	-0.052065	-0.045414	-0.037093	0.011444	0.038345	0.040527	0.012064	-0.013937	-0.028923	-0.040075	-0.056087	-0.062368	-0.036211	-0.0297	-0.048528	-0.092927	-0.1412	-0.21173	-0.26049	-0.32138
-0.1176	-0.089224	-0.08919	-0.12728	-0.13776	-0.16817	-0.15857	-0.18502	-0.17408	-0.16168	-0.10542	-0.074236	-0.038542	-0.0096938	0.050774	0.045051	0.023111	-0.034148	-0.088295	-0.089503	-0.10465	-0.070676	-0.030328	-0.036456	-0.056801	-0.021039	-0.0063342	0.012489	0.0017085	0.015997	-0.012908	-0.042344	-0.070564	-0.11051	-0.16789	-0.21132	-0.22721	-0.21165	-0.20756	-0.19623	-0.17487	-0.17767	-0.20034	-0.19405	-0.21115	-0.21664	-0.21389	-0.18449	-0.16755	-0.19754
0.095098	0.10202	0.089274	0.058502	0.041001	-0.031949	-0.091678	-0.13232	-0.12101	-0.090553	-0.068296	-0.087182	-0.096574	-0.091766	-0.068765	-0.02364	0.0010224	0.023401	0.03478	0.014251	0.0077644	-0.0021656	-0.028514	-0.06606	-0.081001	-0.081998	-0.057252	-0.038415	-0.025442	-0.031381	-0.00063184	0.022608	0.023624	-0.030328	-0.051919	-0.061191	-0.066099	-0.093078	-0.096556	-0.032867	0.011788	0.025195	0.043314	0.04684	0.019333	-0.035737	-0.076791	-0.096639	-0.11247	-0.13705
-0.00084105	-0.0031283	0.0072863	0.0011436	0.00054936	-0.025453	-0.041849	-0.034477	-0.039359	-0.075352	-0.067238	-0.10037	-0.10414	-0.068144	-0.022675	-0.011956	-0.0088148	-0.0080744	-0.0071626	-0.013098	-0.0016921	-0.010817	0.022069	0.087035	0.1154	0.13531	0.13676	0.13225	0.13851	0.10171	0.062573	0.064913	0.066522	0.045608	0.01683	0.044866	0.090789	0.07788	0.056945	0.030069	0.002898	0.0082402	0.011987	0.022137	0.061899	0.049596	0.022646	0.0034247	-0.05847	-0.15408
-0.057767	-0.090452	-0.10842	-0.10776	-0.092543	-0.083338	-0.074443	-0.05483	-0.037107	-0.04206	-0.051856	-0.056051	-0.063499	-0.082391	-0.088116	-0.10291	-0.13343	-0.13936	-0.07366	0.0082338	0.037087	0.00064394	0.0059301	-0.041707	-0.064136	-0.089325	-0.12845	-0.12411	-0.13092	-0.10605	-0.082746	-0.04969	-0.042353	-0.033385	-0.056657	-0.09103	-0.10176	-0.078152	-0.10917	-0.11255	-0.091164	-0.076428	-0.085588	-0.10393	-0.19905	-0.27422	-0.32697	-0.35366	-0.35698	-0.3565
-0.060981	-0.059141	-0.012064	-0.0047834	-0.023719	-0.038462	-0.021135	0.008105	0.014798	0.017209	0.026171	0.036544	0.057801	0.073651	0.11353	0.097284	0.052445	-0.018554	-0.047792	-0.023691	-0.026373	-0.023674	-0.068958	-0.069645	-0.035991	-0.016023	-0.016303	-0.0030823	0.013432	0.028085	0.018053	-0.011275	-0.01746	-0.013139	-0.0074036	-0.0040217	-0.0044597	0.03019	0.034238	0.02229	0.010969	-0.026425	0.0084331	0.076664	0.16814	0.21494	0.18654	0.12159	0.036587	-0.047529
-0.1416	-0.10062	-0.080899	-0.11371	-0.11628	-0.1408	-0.11455	-0.063015	-0.0084147	0.030943	0.05163	0.074133	0.064965	0.016721	-0.006757	-0.064776	-0.10099	-0.10037	-0.068197	-0.054342	-0.06647	-0.088676	-0.1018	-0.098156	-0.10722	-0.095072	-0.063342	-0.048822	-0.030449	-0.026293	-0.035195	-0.053834	-0.1318	-0.17979	-0.19396	-0.21181	-0.17834	-0.14773	-0.11119	-0.093768	-0.055319	-0.019461	0.0034503	-0.023874	-0.10068	-0.14162	-0.14148	-0.20723	-0.2753	-0.29234
-0.034526	-0.024565	-0.071419	-0.092865	-0.10838	-0.12635	-0.13853	-0.17525	-0.19953	-0.17686	-0.13006	-0.10787	-0.1011	-0.062921	-0.038726	-0.022811	0.0068274	-0.00093324	0.00617	0.0091495	0.045565	0.058849	0.063151	0.030108	0.01304	-0.044495	-0.08316	-0.10293	-0.04844	0.0047352	0.057758	0.09671	0.09587	0.042044	-0.00043063	-0.060569	-0.097809	-0.079973	-0.069806	-0.087104	-0.099078	-0.071566	-0.072127	-0.033014	-0.011247	-0.024191	-0.061646	-0.09501	-0.12482	-0.12891
0.055982	0.10021	0.10782	0.1027	0.12242	0.10563	0.078129	0.041608	-0.010765	-0.059322	-0.082894	-0.08448	-0.053376	-0.01826	-0.0071315	-0.010192	-0.026064	-0.067642	-0.071693	-0.067834	-0.078146	-0.087138	-0.099259	-0.11853	-0.11395	-0.1217	-0.12036	-0.053488	0.029634	0.082686	0.096925	0.1191	0.065587	-0.007582	-0.06943	-0.11823	-0.13474	-0.099136	-0.036358	0.0054658	0.048287	0.038644	0.057082	0.049697	0.064159	0.0702	0.04123	-0.018976	-0.047417	-0.069075
-0.12062	-0.1669	-0.16733	-0.14011	-0.093098	-0.027578	-0.015852	-0.017878	-0.037134	-0.048944	-0.051042	-0.054256	-0.024669	-0.0049012	0.015912	0.027332	0.056105	0.080812	0.078433	0.0074166	-0.004175	0.018766	0.074036	0.07993	0.049223	0.056876	0.059316	0.093993	0.093004	0.11846	0.11039	0.060101	0.040149	0.072385	0.10467	0.098785	0.10331	0.11244	0.11203	0.11318	0.04844	-0.010122	-0.020662	-0.0067377	0.045994	0.073637	0.067457	0.044272	-0.0063812	-0.049848
-0.090507	-0.11767	-0.094533	-0.072286	-0.10794	-0.13878	-0.13042	-0.094183	-0.039821	-0.010606	-0.045092	-0.073227	-0.068028	-0.061188	-0.052392	-0.044574	-0.022352	0.0088844	0.015974	-0.018332	-0.056853	-0.07323	-0.057351	-0.014557	0.005415	0.015294	0.0054757	-0.046924	-0.10185	-0.09381	-0.054173	0.0030111	0.014644	0.023992	-0.00046971	-0.050544	-0.096183	-0.098234	-0.08687	-0.053524	-0.027172	-0.024886	-0.052227	-0.099985	-0.18585	-0.28333	-0.35785	-0.46245	-0.52416	-0.5692
-0.071264	-0.069835	-0.044821	0.0031614	0.037808	0.021693	0.016783	0.014925	-0.0002625	0.013478	0.030588	0.028856	0.031861	0.070073	0.080293	0.081855	0.095231	0.077923	0.045005	0.0048972	-0.0040133	0.011092	0.044676	0.037329	0.023299	0.017019	0.028051	0.048671	0.036734	0.036312	-0.0015881	0.0096625	-0.014852	-0.0035817	0.030214	0.038153	0.034607	0.052379	0.026827	0.025864	0.032704	0.029515	0.042063	0.053383	0.023034	-0.071192	-0.19919	-0.2867	-0.33361	-0.34018
-0.11122	-0.061144	-0.044013	-0.032234	-0.014707	-0.016096	-0.011789	-0.030762	-0.023038	-0.025519	-0.051125	-0.053886	-0.070378	-0.102	-0.11639	-0.13206	-0.17761	-0.20166	-0.17815	-0.10928	-0.088506	-0.058665	-0.097627	-0.073052	-0.057593	-0.10492	-0.13484	-0.14112	-0.14089	-0.0876	-0.082521	-0.10958	-0.13627	-0.18534	-0.24049	-0.22191	-0.22871	-0.2077	-0.18507	-0.11304	-0.037155	0.010742	0.0328	0.036247	0.022143	0.0099055	-0.017328	-0.091283	-0.18662	-0.23258
-0.062519	-0.1069	-0.15946	-0.12269	-0.088099	-0.080158	-0.10766	-0.14183	-0.14278	-0.153	-0.157	-0.15976	-0.14111	-0.10225	-0.022744	0.04037	0.062582	0.034165	0.017871	-0.0097228	-0.012652	-0.0084873	0.0032381	-0.0095007	-0.026825	-0.055663	-0.069673	-0.064728	-0.062371	-0.019719	-0.038179	-0.016963	-0.0022953	-0.029146	-0.043202	-0.061535	-0.10311	-0.066792	-0.058208	-0.052183	-0.030233	-0.01942	-0.018088	-0.031167	-0.025815	-0.023575	-0.025113	-0.038754	-0.070548	-0.1135
0.026563	0.0088816	-0.029871	-0.052184	-0.042819	0.015075	0.072091	0.10126	0.086037	0.075449	0.066202	0.050389	0.043671	0.056155	0.086052	0.090272	0.098258	0.08027	0.063535	0.034293	0.030784	0.017642	-0.022041	-0.042478	-0.064558	-0.067683	-0.075344	-0.057184	-0.068849	-0.070015	-0.082417	-0.075423	-0.078555	-0.064374	-0.040602	-0.032002	-0.048717	-0.060092	-0.06264	-0.090181	-0.10914	-0.12342	-0.10171	-0.10206	-0.072691	-0.081383	-0.12443	-0.14521	-0.19261	-0.19671
-0.057838	-0.080759	-0.089502	-0.080047	-0.096949	-0.10188	-0.095688	-0.09655	-0.10899	-0.090447	-0.070893	-0.040158	-0.01871	-0.038889	-0.040902	-0.013185	0.0089793	0.050231	0.04462	0.034756	0.039455	0.021027	-0.0088979	-0.037865	-0.086363	-0.1094	-0.14498	-0.15521	-0.097219	-0.031315	-0.033167	-0.038468	-0.043385	-0.034113	-0.010801	0.022161	-0.0087779	-0.05397	-0.092037	-0.11834	-0.10074	-0.057977	-0.028662	-0.030012	0.015813	0.055916	0.059261	0.090509	0.068443	0.039014
-0.090167	-0.077343	-0.10959	-0.095599	-0.039073	0.026524	0.070887	0.072738	0.026653	-0.043718	-0.088019	-0.093373	-0.11398	-0.11058	-0.13012	-0.13622	-0.12444	-0.11866	-0.09793	-0.089557	-0.032951	0.053929	0.084272	0.044208	-0.0040492	-0.072703	-0.13305	-0.13551	-0.083658	-0.046625	-0.058716	-0.026483	0.0034508	0.020984	0.027883	0.054997	0.041072	0.040108	0.027547	0.0034104	-0.015569	0.018672	0.04707	0.009212	0.0066788	0.0043297	-0.0095854	-0.024033	-0.044511	-0.084425
-0.098617	-0.15117	-0.16487	-0.14018	-0.12655	-0.092337	-0.064639	-0.067185	-0.05921	-0.0581	-0.053619	-0.045152	-0.028163	-0.038106	-0.029068	-0.024979	0.021849	0.049491	0.022332	0.0011767	-0.017728	-0.041995	-0.013518	0.0099417	0.071287	0.093674	0.059966	0.010271	-0.0096827	-0.021213	-0.013768	0.011962	0.031582	0.058767	0.054206	0.022293	0.024723	0.061182	0.059996	0.036461	0.01287	-0.058829	-0.12232	-0.24642	-0.4225	-0.58717	-0.71128	-0.81569	-0.85952	-0.82817
-0.13484	-0.15027	-0.15156	-0.079352	-0.03226	0.005908	0.007924	0.015317	-0.030974	-0.021301	-0.010128	0.013462	0.033237	0.079768	0.079323	0.099379	0.10104	0.090314	0.051661	0.029342	0.039059	0.026831	0.0015792	-0.002659	-0.015506	-0.006337	0.013365	0.015152	0.034613	0.014569	-0.0040081	-0.030535	-0.018632	0.0054225	0.02482	0.062538	0.12122	0.14799	0.11026	0.059786	0.049245	0.057973	0.054066	0.038887	0.003513	-0.10796	-0.26922	-0.37871	-0.44151	-0.45332
-0.069583	-0.10869	-0.10359	-0.096958	-0.085704	-0.10014	-0.091903	-0.043849	-0.011116	0.0066116	0.033909	0.077984	0.11482	0.14683	0.16928	0.14389	0.11788	0.101	0.068562	0.050194	0.037512	0.0056649	0.012277	0.016451	-0.0072857	-0.0079349	0.022687	0.0091453	0.0026283	-0.053624	-0.084159	-0.065604	-0.094493	-0.077816	-0.032676	-0.001451	0.032575	0.0083314	-0.014994	-0.064564	-0.080628	-0.067055	-0.067813	-0.060993	-0.039337	-0.042643	-0.036637	-0.036914	-0.038256	-0.031315
-0.10734	-0.10986	-0.11947	-0.11059	-0.098817	-0.091806	-0.079786	-0.057187	-0.035278	-0.0078704	-0.0029905	-0.016756	-0.023776	-0.06696	-0.075831	-0.078266	-0.066304	-0.026782	-0.03971	-0.02142	-0.011808	-0.034774	-0.059261	-0.070461	-0.064378	-0.07641	-0.047401	-0.032103	-0.019399	-0.013954	-0.030755	-0.069835	-0.076455	-0.075401	-0.044327	-0.022822	-0.014073	-0.022387	-0.023295	-0.00781	-0.0059669	-0.021523	-0.025047	-0.0097826	0.022071	0.039035	0.035066	0.018255	-0.011397	-0.042554
-0.091992	-0.076099	-0.040984	-0.023261	-0.041465	-0.05434	-0.037831	-0.031724	-0.035001	-0.066988	-0.075678	-0.080829	-0.098982	-0.10497	-0.074343	-0.05401	-0.027405	0.014413	0.014913	0.020213	0.024527	-0.024871	-0.046494	-0.078093	-0.10187	-0.11064	-0.11521	-0.057165	0.011254	0.029171	0.047769	0.032548	0.0048554	-0.022704	-0.053611	-0.058199	-0.087914	-0.091311	-0.10215	-0.11965	-0.089562	-0.017691	0.035074	0.043323	0.069965	0.063248	0.053361	0.020991	-0.027803	-0.07978
-0.0096488	-0.014743	-0.010285	0.0015736	-0.00016321	0.0041698	0.022275	0.016239	-0.015869	-0.012425	-0.029966	-0.061649	-0.054864	-0.0071411	-0.00019492	-0.041416	-0.049445	-0.02399	-0.015382	-0.042414	-0.045855	-0.07245	-0.10027	-0.14118	-0.13865	-0.083726	-0.013822	0.032725	0.051681	0.035733	-0.01929	-0.04934	-0.049407	-0.054215	-0.038831	-0.017654	-0.021092	-0.034968	-0.030697	-0.053068	-0.087611	-0.095649	-0.034528	-0.0035893	-0.0046706	-0.019233	-0.0088741	-0.019192	-0.040513	-0.077804
-0.138	-0.14693	-0.14988	-0.14328	-0.13031	-0.097471	-0.046664	0.0058563	0.036653	0.072395	0.074249	0.067472	0.080839	0.12647	0.13212	0.10509	0.070578	0.05911	0.01509	-0.016182	-0.033665	-0.10062	-0.13469	-0.13764	-0.11008	-0.10007	-0.071849	-0.036459	-0.011343	-0.020208	-0.04209	-0.056827	-0.062731	-0.047447	-0.027806	0.017969	0.0023548	0.033479	0.0062114	-0.011014	-0.034423	-0.030273	-0.056914	-0.0152	0.010538	0.023838	0.040074	0.0043699	-0.033854	-0.10387
0.025862	-0.0049183	-0.02327	-0.022218	-0.013418	0.0022723	0.0016154	-0.010559	-0.023129	-0.058319	-0.073345	-0.07696	-0.061441	-0.00548	0.01341	-0.010203	-0.003427	0.038026	0.039796	0.018312	-0.0053636	-0.050021	-0.061499	-0.13075	-0.15596	-0.13408	-0.052913	0.025303	0.040515	0.018613	-0.013496	-0.038766	-0.043026	-0.090264	-0.074999	-0.041657	-0.045348	-0.060825	-0.047949	-0.043812	-0.063413	-0.030598	0.029471	0.065754	0.035212	-0.01026	-0.062734	-0.064393	-0.1042	-0.15095
-0.2067	-0.1935	-0.16041	-0.13415	-0.087215	-0.056473	-0.033821	-0.022078	-0.030268	-0.053371	-0.029545	-0.020566	-0.06949	-0.047305	-0.04471	-0.015461	0.0053282	0.017134	0.01641	0.017813	0.028638	0.07019	0.034218	0.02484	0.035376	0.055369	0.059519	0.073301	0.10772	0.078229	0.054266	0.025786	0.027696	0.039558	0.036948	0.058574	0.099489	0.12233	0.11403	0.069545	0.038959	0.01268	0.0029833	0.0059493	0.011067	0.064591	0.083425	0.055711	0.05913	0.049776
[truncated: 43 more columns]

## Sheet: Fig4B_topo
Fp1	-0.221703
Fp2	-0.228297
F3	-0.288701
F4	-0.297799
C3	-0.120517
C4	-0.11953
P3	-0.189283
P4	-0.18409
O1	-0.187219
O2	-0.0704981
F7	-0.137954
F8	0.00456359
T7	-0.0535972
T8	-0.0860536
P7	-0.28484
P8	-0.116366
Fz	-0.276376
Cz	-0.208042
Pz	0.0131311
Oz	-0.00630871
FC1	-0.274409
FC2	-0.264122
CP2	-0.0953858
FC5	-0.144262
FC6	-0.142246
CP5	-0.150357
CP6	-0.125899
TP9	-0.141483
TP10	-0.110357
POz	0.0374604
F1	-0.283707
F2	-0.316062
C1	-0.239899
C2	-0.172981
P1	-0.029387
P2	-0.0348969
AF3	-0.289114
AF4	-0.273157
FC3	-0.253569
FC4	-0.248034
CP3	-0.127405
CP4	-0.106916
PO3	-0.0954786
PO4	-0.0624174
F5	-0.190061
F6	-0.141357
C5	-0.0474487
C6	-0.0708697
P5	-0.322317
P6	-0.171092
AF7	-0.192597
AF8	-0.0896412
FT7	-0.148253
FT8	-0.0120703
TP7	-0.159561
PO7	-0.346471
PO8	-0.217262
FT9	-0.0617534
FT10	-0.0423648
Fpz	-0.194241
CPz	-0.104757
FCz	-0.247174
CP1	-0.142723
TP8	-0.047384

## Sheet: Fig4C_Reward
-2.7771	-2.8503	-2.9851	-2.9969	-2.9897	-2.9224	-2.8361	-2.745	-2.6772	-2.6241	-2.648	-2.5771	-2.5279	-2.5663	-2.6528	-2.6792	-2.7461	-2.8254	-2.9002	-2.9954	-3.0369	-3.0196	-2.9269	-2.9137	-2.9607	-2.948	-2.9904	-3.0812	-3.1632	-3.1849	-3.1263	-3.0147	-2.9318	-2.8666	-2.7978	-2.7573	-2.7275	-2.735	-2.7425	-2.7424	-2.7474	-2.7527	-2.7524	-2.7654	-2.7549	-2.7266	-2.7623	-2.8195	-2.8859	-2.9982
-2.6756	-2.6571	-2.6254	-2.5729	-2.5477	-2.5166	-2.4685	-2.4141	-2.4366	-2.5263	-2.644	-2.7542	-2.8281	-2.9549	-3.0066	-3.0027	-3.009	-3.019	-3.03	-3.0038	-2.9591	-2.9272	-2.987	-3.0583	-3.1729	-3.2589	-3.2269	-3.2473	-3.2216	-3.1913	-3.1803	-3.1828	-3.1589	-3.0392	-2.9644	-2.9222	-2.8803	-2.8083	-2.8031	-2.8123	-2.8222	-2.7411	-2.6896	-2.68	-2.7145	-2.712	-2.7295	-2.803	-2.8606	-2.8921
-2.1657	-2.1017	-1.9999	-1.937	-1.9451	-2.0236	-2.0309	-2.0309	-2.0826	-2.0763	-2.1524	-2.1936	-2.2699	-2.3772	-2.4668	-2.5712	-2.6205	-2.6501	-2.6947	-2.7031	-2.7175	-2.6856	-2.6149	-2.5843	-2.5444	-2.5458	-2.5187	-2.5252	-2.5165	-2.491	-2.4245	-2.4138	-2.4588	-2.5904	-2.6524	-2.6561	-2.6682	-2.6515	-2.6128	-2.5627	-2.5287	-2.5489	-2.5803	-2.4548	-2.37	-2.4162	-2.4555	-2.4712	-2.4691	-2.4607
-2.8664	-2.8374	-2.7625	-2.6446	-2.5183	-2.4547	-2.4306	-2.4592	-2.5448	-2.6689	-2.725	-2.797	-2.862	-2.8756	-2.8331	-2.798	-2.72	-2.6575	-2.7139	-2.8149	-2.9123	-2.9433	-3.028	-3.0289	-3.0354	-2.9763	-2.9391	-2.9035	-2.9048	-2.8899	-2.8897	-2.9863	-3.1574	-3.3418	-3.47	-3.5377	-3.5581	-3.5397	-3.4332	-3.3022	-3.275	-3.2001	-3.1906	-3.1888	-3.2325	-3.2392	-3.2782	-3.3771	-3.4856	-3.5542
-2.3701	-2.3566	-2.2564	-2.2436	-2.3433	-2.4064	-2.5012	-2.5503	-2.4906	-2.4793	-2.5178	-2.628	-2.7645	-2.8291	-2.8111	-2.7829	-2.8049	-2.8568	-2.8723	-2.8921	-2.9339	-2.9656	-2.9932	-2.9739	-2.8956	-2.8553	-2.8498	-2.8263	-2.803	-2.7807	-2.7754	-2.7221	-2.681	-2.6995	-2.6431	-2.7177	-2.8588	-2.8902	-2.9356	-2.9573	-2.9509	-2.8659	-2.8028	-2.7679	-2.7695	-2.833	-2.8497	-2.8368	-2.8497	-2.9208
-2.8131	-2.8288	-2.8749	-2.8896	-2.9059	-2.9225	-2.8781	-2.7927	-2.7311	-2.7792	-2.9227	-3.0457	-3.147	-3.1812	-3.1645	-3.188	-3.2103	-3.1713	-3.1262	-3.07	-3.0178	-2.9854	-2.9726	-2.9602	-2.9676	-2.9791	-3.0207	-3.0193	-3.0036	-3.0979	-3.194	-3.2506	-3.1961	-3.1921	-3.1812	-3.1979	-3.2373	-3.2693	-3.2694	-3.1587	-2.9726	-2.8287	-2.7017	-2.5672	-2.4875	-2.4886	-2.5699	-2.6417	-2.7416	-2.8188
-2.4256	-2.3867	-2.3676	-2.3607	-2.3278	-2.2569	-2.2418	-2.3158	-2.4524	-2.5447	-2.6014	-2.6673	-2.7243	-2.7536	-2.7712	-2.8072	-2.8152	-2.7679	-2.7087	-2.6698	-2.6484	-2.7083	-2.8564	-3.0355	-3.1423	-3.2154	-3.2143	-3.2295	-3.2869	-3.3269	-3.2825	-3.235	-3.1495	-3.1084	-3.1196	-3.1607	-3.1866	-3.2152	-3.215	-3.2298	-3.2458	-3.2595	-3.2117	-3.1115	-2.9799	-2.8553	-2.8129	-2.7936	-2.8521	-2.9079
-2.7702	-2.7826	-2.7298	-2.6009	-2.5744	-2.5872	-2.6971	-2.7847	-2.9036	-3.0738	-3.1506	-3.1895	-3.2052	-3.1457	-3.1339	-3.0184	-2.8306	-2.7067	-2.6347	-2.6989	-2.8117	-2.8729	-2.8358	-2.723	-2.6684	-2.7128	-2.6455	-2.6454	-2.6792	-2.6898	-2.6524	-2.6461	-2.6376	-2.6839	-2.6869	-2.7534	-2.7697	-2.8146	-2.7324	-2.7001	-2.7109	-2.7403	-2.797	-2.8658	-2.9535	-3.0374	-2.9644	-2.8557	-2.86	-2.9138
-3.0722	-2.9485	-2.8598	-2.7263	-2.7158	-2.7193	-2.7007	-2.7863	-2.8954	-2.9753	-3.0788	-3.1153	-3.0595	-2.9957	-2.9505	-2.9272	-2.9088	-2.9842	-2.9857	-3.0271	-3.0282	-3.0734	-3.0347	-2.9792	-2.9295	-2.9552	-3.0099	-3.1014	-3.1598	-3.1905	-3.2501	-3.2777	-3.3236	-3.3597	-3.3636	-3.3546	-3.3747	-3.4082	-3.3366	-3.2602	-3.2871	-3.2907	-3.2588	-3.238	-3.2271	-3.2423	-3.2082	-3.1773	-3.1826	-3.1975
-2.8644	-2.8279	-2.8086	-2.8106	-2.741	-2.7252	-2.756	-2.7719	-2.8016	-2.8538	-2.9015	-2.893	-2.8315	-2.8279	-2.8021	-2.766	-2.7698	-2.8084	-2.8643	-2.8827	-2.8959	-2.8918	-2.8767	-2.8749	-2.8396	-2.8357	-2.8622	-2.9029	-2.8823	-2.7998	-2.7193	-2.6552	-2.682	-2.6986	-2.7108	-2.6735	-2.6662	-2.6413	-2.6127	-2.5639	-2.545	-2.5322	-2.5212	-2.5392	-2.551	-2.5661	-2.6179	-2.6174	-2.5538	-2.4314
-2.7123	-2.7511	-2.8195	-2.8393	-2.8308	-2.8265	-2.8429	-2.856	-2.8625	-2.7982	-2.7773	-2.8295	-2.8611	-2.8481	-2.8502	-2.8669	-2.839	-2.8085	-2.7856	-2.7457	-2.6874	-2.6444	-2.6477	-2.6117	-2.6081	-2.6096	-2.6219	-2.6755	-2.6697	-2.7061	-2.7446	-2.7204	-2.7178	-2.7659	-2.7698	-2.7613	-2.7794	-2.773	-2.8003	-2.8124	-2.8094	-2.8056	-2.8573	-2.8524	-2.8257	-2.8431	-2.9065	-2.9845	-2.9865	-2.9457
-3.0882	-2.9641	-2.8485	-2.8004	-2.824	-2.8935	-2.9379	-2.9336	-2.9336	-2.8909	-2.8253	-2.8245	-2.8442	-2.8053	-2.7822	-2.7818	-2.8342	-2.8849	-2.9295	-2.9199	-2.8704	-2.838	-2.7743	-2.8008	-2.8156	-2.7767	-2.7347	-2.6973	-2.6817	-2.7592	-2.8171	-2.8432	-2.8735	-2.8891	-2.8154	-2.7241	-2.6917	-2.7149	-2.7478	-2.8187	-2.9036	-2.9016	-2.862	-2.7744	-2.7082	-2.6398	-2.5733	-2.5531	-2.5797	-2.6963
-2.9368	-3.0142	-3.0593	-3.0382	-2.9128	-2.786	-2.6965	-2.7086	-2.7073	-2.6495	-2.5924	-2.5685	-2.6107	-2.6843	-2.7709	-2.797	-2.8063	-2.7564	-2.6952	-2.6278	-2.6278	-2.6777	-2.689	-2.7587	-2.8607	-2.9018	-2.8431	-2.841	-2.8585	-2.9233	-3.0294	-3.0503	-3.0768	-3.0739	-3.0448	-3.0493	-3.0962	-3.1075	-3.0897	-3.0567	-3.0674	-2.9966	-2.8698	-2.7609	-2.6784	-2.5982	-2.4577	-2.4194	-2.45	-2.5843
-2.5502	-2.5071	-2.4487	-2.4147	-2.4536	-2.5651	-2.6234	-2.6525	-2.7051	-2.7695	-2.7806	-2.733	-2.6936	-2.6347	-2.5647	-2.5566	-2.5142	-2.5657	-2.6794	-2.7985	-2.8772	-2.952	-2.8954	-2.8306	-2.7904	-2.7429	-2.7052	-2.6698	-2.6211	-2.6366	-2.6808	-2.7892	-2.8535	-2.8776	-2.8919	-2.8812	-2.853	-2.8177	-2.8086	-2.7883	-2.758	-2.7632	-2.7389	-2.6743	-2.6595	-2.6625	-2.6677	-2.7397	-2.8288	-2.8926
-2.5617	-2.5912	-2.5728	-2.5411	-2.5238	-2.4863	-2.4404	-2.5379	-2.567	-2.6521	-2.7017	-2.778	-2.7627	-2.7242	-2.639	-2.6044	-2.6181	-2.5731	-2.5501	-2.5993	-2.5974	-2.5546	-2.5296	-2.5523	-2.5831	-2.5986	-2.5384	-2.4968	-2.4801	-2.4982	-2.5098	-2.5605	-2.6405	-2.7273	-2.8325	-2.9294	-2.92	-2.9162	-2.9316	-2.863	-2.8964	-2.8849	-2.7755	-2.6805	-2.6959	-2.6955	-2.6702	-2.5587	-2.4491	-2.431
-2.7439	-2.716	-2.7443	-2.7226	-2.7244	-2.7064	-2.7334	-2.741	-2.794	-2.7502	-2.7182	-2.7159	-2.7922	-2.8824	-2.9317	-2.928	-2.8414	-2.7383	-2.6363	-2.6122	-2.6393	-2.7098	-2.7328	-2.7087	-2.6593	-2.6374	-2.655	-2.6357	-2.6404	-2.711	-2.789	-2.9077	-2.8949	-2.7767	-2.6304	-2.4728	-2.4488	-2.5417	-2.674	-2.6934	-2.6909	-2.6429	-2.5597	-2.461	-2.4349	-2.4209	-2.382	-2.359	-2.4072	-2.4314
-2.8655	-2.9138	-2.923	-2.9558	-2.9586	-3.0188	-3.0063	-2.9379	-2.9022	-2.9096	-2.9482	-2.9811	-3.0769	-3.1876	-3.174	-3.1132	-3.1604	-3.2496	-3.2172	-3.0651	-2.9367	-2.8418	-2.7033	-2.6079	-2.5919	-2.713	-2.767	-2.9057	-3.0212	-3.0695	-3.1484	-3.2365	-3.167	-3.1216	-3.0643	-3.0551	-3.0635	-3.0722	-3.0135	-3.0145	-2.9812	-2.9949	-2.9888	-3.1104	-3.1496	-3.1411	-3.1426	-3.1535	-3.1523	-3.2116
-2.8063	-2.9081	-3.0346	-3.0918	-3.0989	-3.0935	-2.9638	-2.9096	-2.8278	-2.8329	-2.8322	-2.847	-2.9183	-3.0058	-3.1184	-3.1872	-3.2482	-3.2259	-3.2074	-3.1296	-3.1283	-3.1181	-3.0798	-3.0195	-3.0405	-3.1073	-3.2164	-3.2576	-3.2185	-3.129	-3.067	-3.0545	-2.9837	-2.9536	-2.9405	-3.0026	-3.063	-3.0963	-3.0768	-3.0646	-3.0416	-3.1258	-3.1997	-3.286	-3.2451	-3.215	-3.1962	-3.267	-3.377	-3.5392
-2.3325	-2.3405	-2.4045	-2.4984	-2.5867	-2.6931	-2.7609	-2.8382	-2.8309	-2.7943	-2.8585	-2.9231	-2.973	-3.0298	-3.0772	-3.0437	-2.9434	-2.8224	-2.7444	-2.661	-2.6524	-2.624	-2.6121	-2.6224	-2.6207	-2.6878	-2.7769	-2.8344	-2.8488	-2.9123	-2.956	-3.0535	-3.1937	-3.3151	-3.2977	-3.2498	-3.2443	-3.18	-3.1675	-3.1536	-3.1934	-3.2365	-3.2109	-3.159	-3.1823	-3.2623	-3.3368	-3.4414	-3.519	-3.5008
-2.6477	-2.6657	-2.5866	-2.5099	-2.4232	-2.3771	-2.3596	-2.3983	-2.4038	-2.4509	-2.4362	-2.4783	-2.562	-2.5233	-2.4696	-2.4311	-2.4126	-2.4737	-2.5178	-2.5932	-2.6886	-2.7114	-2.632	-2.5596	-2.5275	-2.5284	-2.5737	-2.6433	-2.7139	-2.7506	-2.7328	-2.6816	-2.6513	-2.654	-2.6735	-2.7712	-2.8791	-2.9593	-2.9534	-2.8346	-2.6967	-2.6213	-2.6218	-2.6497	-2.6673	-2.665	-2.688	-2.7384	-2.7877	-2.8771
-2.2025	-2.2236	-2.1888	-2.1388	-2.0914	-2.0914	-2.0984	-2.1298	-2.2382	-2.2946	-2.3063	-2.336	-2.407	-2.4539	-2.5196	-2.5553	-2.5094	-2.4983	-2.5532	-2.5508	-2.5574	-2.583	-2.5504	-2.5584	-2.5473	-2.6054	-2.7705	-2.8748	-2.9148	-2.9687	-2.9919	-2.9719	-3.0247	-2.9954	-2.9687	-2.8975	-2.8493	-2.9137	-2.9642	-2.9588	-2.8765	-2.7986	-2.7258	-2.6639	-2.5677	-2.5511	-2.5295	-2.5011	-2.5621	-2.6584
-2.3811	-2.3197	-2.2613	-2.2394	-2.3521	-2.4638	-2.5695	-2.6743	-2.7287	-2.835	-2.9361	-3.0198	-3.0499	-3.0309	-3.0157	-2.9176	-2.7886	-2.6941	-2.7645	-2.9408	-3.0905	-3.1722	-3.3069	-3.3574	-3.2406	-3.1576	-3.0018	-2.8501	-2.7479	-2.6744	-2.6272	-2.5626	-2.5634	-2.5691	-2.6725	-2.7542	-2.7969	-2.8966	-3.0075	-2.9924	-2.9184	-2.7975	-2.6657	-2.4782	-2.321	-2.2619	-2.2702	-2.4108	-2.5502	-2.6757
-2.884	-2.876	-2.8928	-2.956	-2.9994	-2.9742	-2.945	-2.9912	-3.1053	-3.1308	-3.1454	-3.0901	-3.1087	-3.175	-3.23	-3.2637	-3.2512	-3.2711	-3.2911	-3.324	-3.3034	-3.2511	-3.1775	-3.1649	-3.0655	-3.0016	-3.0198	-3.0355	-3.0236	-3.0878	-3.0922	-3.1688	-3.2536	-3.3496	-3.3688	-3.2927	-3.294	-3.408	-3.4855	-3.4832	-3.4471	-3.4181	-3.3416	-3.3184	-3.2945	-3.2881	-3.2977	-3.3816	-3.4271	-3.475
-2.8056	-2.8812	-2.8992	-2.851	-2.8108	-2.7007	-2.6523	-2.642	-2.6568	-2.7149	-2.7496	-2.7736	-2.8174	-2.8635	-2.912	-2.8848	-2.8944	-2.9073	-2.8502	-2.7646	-2.6937	-2.64	-2.6271	-2.676	-2.6835	-2.7458	-2.8087	-2.8063	-2.7651	-2.7893	-2.8423	-2.8361	-2.807	-2.7796	-2.7494	-2.727	-2.7347	-2.6785	-2.5919	-2.5483	-2.572	-2.608	-2.6221	-2.6544	-2.6525	-2.6358	-2.6047	-2.5881	-2.5933	-2.5766
-2.4835	-2.4628	-2.4864	-2.5036	-2.4968	-2.4307	-2.4102	-2.362	-2.284	-2.2752	-2.3704	-2.5208	-2.6349	-2.7704	-2.8442	-2.9141	-2.8583	-2.8105	-2.7807	-2.7533	-2.7322	-2.7182	-2.7125	-2.7029	-2.7049	-2.6932	-2.6733	-2.7345	-2.8083	-2.8875	-2.9012	-2.8882	-2.8436	-2.7925	-2.8002	-2.8085	-2.8444	-2.9086	-2.8638	-2.7836	-2.7705	-2.7267	-2.7109	-2.7829	-2.8656	-2.8669	-2.8223	-2.7192	-2.7083	-2.7702
-2.8893	-2.7637	-2.7098	-2.6576	-2.644	-2.6525	-2.6475	-2.638	-2.6274	-2.6637	-2.6924	-2.7181	-2.797	-2.9668	-3.105	-3.1046	-3.019	-2.9924	-2.8495	-2.7423	-2.676	-2.7317	-2.8001	-2.8327	-2.8123	-2.8231	-2.8131	-2.7669	-2.648	-2.6197	-2.6626	-2.7152	-2.714	-2.7634	-2.7874	-2.7684	-2.6789	-2.6034	-2.6371	-2.6106	-2.5799	-2.5111	-2.4688	-2.5246	-2.5371	-2.5503	-2.6028	-2.6213	-2.7018	-2.7579
-2.8551	-2.8143	-2.9345	-3.0778	-3.1837	-3.2647	-3.2484	-3.1732	-3.064	-2.9087	-2.7852	-2.7547	-2.7857	-2.8334	-2.8387	-2.8776	-2.8307	-2.7742	-2.804	-2.8635	-2.8852	-2.8407	-2.807	-2.8469	-2.8931	-2.8868	-2.8761	-2.8649	-2.8415	-2.8623	-2.8668	-2.8822	-2.9027	-2.8902	-2.8538	-2.7483	-2.6411	-2.5893	-2.5786	-2.6098	-2.6725	-2.6551	-2.6581	-2.5786	-2.4348	-2.1666	-1.8285	-1.5762	-1.3832	-1.2968
-2.8276	-2.7677	-2.6064	-2.5122	-2.5498	-2.563	-2.6095	-2.6339	-2.8236	-3.0025	-3.0645	-3.0509	-3.0108	-2.9218	-2.8847	-2.9192	-2.8389	-2.7538	-2.6641	-2.5306	-2.3856	-2.322	-2.2842	-2.2303	-2.2728	-2.4052	-2.4831	-2.5727	-2.5853	-2.5597	-2.5221	-2.5618	-2.6491	-2.6924	-2.8026	-3.0028	-3.2555	-3.3542	-3.3073	-3.1206	-2.9677	-2.9151	-2.832	-2.7676	-2.7603	-2.8636	-2.8611	-2.8944	-2.9176	-2.9149
-2.4617	-2.4194	-2.3898	-2.4021	-2.3765	-2.2702	-2.2865	-2.2666	-2.3606	-2.4182	-2.4805	-2.5023	-2.5057	-2.5453	-2.697	-2.8238	-2.76	-2.5634	-2.4488	-2.4461	-2.5045	-2.643	-2.7392	-2.7566	-2.6803	-2.5865	-2.503	-2.3625	-2.2726	-2.3097	-2.4929	-2.6168	-2.7356	-2.861	-2.8782	-2.8716	-2.7874	-2.724	-2.6236	-2.6196	-2.593	-2.621	-2.7761	-2.8286	-2.8786	-2.8555	-2.7789	-2.5893	-2.4878	-2.478
-2.5753	-2.6055	-2.6864	-2.7723	-2.8014	-2.8179	-2.8575	-2.8222	-2.8314	-2.8843	-2.8513	-2.872	-2.8846	-2.8973	-2.8992	-2.932	-2.9595	-2.9824	-3.0394	-3.1312	-3.1475	-3.1061	-3.0459	-3.0564	-3.096	-3.0846	-3.0755	-3.0243	-2.9775	-2.9152	-2.9059	-2.842	-2.7471	-2.6739	-2.6707	-2.6783	-2.6723	-2.6032	-2.5325	-2.4803	-2.4817	-2.528	-2.5385	-2.5907	-2.6127	-2.6369	-2.7353	-2.7263	-2.689	-2.5922
-2.7635	-2.8116	-2.7862	-2.6466	-2.5319	-2.4849	-2.5117	-2.4404	-2.3852	-2.4283	-2.563	-2.6803	-2.7218	-2.6758	-2.6299	-2.6579	-2.6729	-2.6715	-2.6424	-2.6391	-2.6691	-2.6221	-2.5814	-2.5944	-2.6328	-2.6181	-2.6078	-2.5931	-2.5838	-2.6182	-2.6626	-2.7651	-2.8876	-2.948	-2.9517	-2.9417	-3.0387	-3.1161	-3.1472	-3.1902	-3.2417	-3.2407	-3.198	-3.1927	-3.1895	-3.1446	-3.1019	-3.0631	-3.089	-3.1514
-2.5346	-2.6236	-2.7241	-2.8185	-2.8058	-2.7934	-2.7784	-2.7395	-2.6483	-2.5973	-2.6087	-2.6995	-2.8369	-2.9325	-3.0284	-3.0836	-3.0685	-2.9966	-2.8649	-2.716	-2.6352	-2.5882	-2.6051	-2.6949	-2.7213	-2.6594	-2.6408	-2.5738	-2.6363	-2.6822	-2.6811	-2.6905	-2.7419	-2.794	-2.8836	-3.0106	-3.0761	-3.1245	-3.1574	-3.1114	-3.0143	-2.9602	-2.958	-2.9392	-2.9014	-2.9018	-2.9243	-3.0123	-3.0201	-3.0405
[truncated: 31 more columns]

## Sheet: Fig4C_NoReward
-2.8755	-2.7783	-2.7279	-2.6874	-2.6639	-2.6586	-2.7432	-2.8165	-2.8965	-3	-3.0109	-2.9363	-2.8553	-2.767	-2.7329	-2.7359	-2.7446	-2.7098	-2.6633	-2.6277	-2.6684	-2.682	-2.663	-2.6144	-2.5672	-2.5159	-2.5245	-2.6232	-2.7598	-2.8847	-2.995	-3.1055	-3.1389	-3.1425	-3.1853	-3.2424	-3.2534	-3.2501	-3.2621	-3.2059	-3.144	-3.0286	-2.9699	-2.8979	-2.9357	-2.9923	-3.0439	-3.1143	-3.1876	-3.2787
-2.5758	-2.5989	-2.6154	-2.6308	-2.6325	-2.6924	-2.8063	-2.8338	-2.8351	-2.8066	-2.8284	-2.8652	-2.8815	-2.9386	-2.9449	-2.8724	-2.7771	-2.6965	-2.5827	-2.5286	-2.5264	-2.5138	-2.5644	-2.6153	-2.6545	-2.6667	-2.5473	-2.503	-2.6232	-2.8298	-3.0294	-3.1716	-3.3071	-3.3334	-3.2838	-3.1395	-3.0382	-2.8819	-2.7835	-2.7655	-2.7737	-2.8426	-2.8504	-2.8872	-2.857	-2.807	-2.7669	-2.7864	-2.8056	-2.8682
-2.1428	-2.2225	-2.3197	-2.3701	-2.392	-2.4868	-2.5157	-2.4611	-2.3363	-2.2759	-2.3491	-2.3707	-2.3243	-2.222	-2.1556	-2.1571	-2.219	-2.2901	-2.3158	-2.3173	-2.3778	-2.5608	-2.6313	-2.6251	-2.5704	-2.5116	-2.4757	-2.4303	-2.4609	-2.5391	-2.7111	-2.8298	-2.8426	-2.8446	-2.898	-2.9462	-2.9142	-2.86	-2.7729	-2.7072	-2.5978	-2.482	-2.4593	-2.4518	-2.459	-2.421	-2.3519	-2.3693	-2.4225	-2.3685
-2.8886	-2.9326	-2.8767	-2.7656	-2.6746	-2.6628	-2.7277	-2.7529	-2.7379	-2.7238	-2.6933	-2.6771	-2.6952	-2.6996	-2.6898	-2.7659	-2.831	-2.865	-2.9015	-2.915	-2.9601	-3.0455	-3.0371	-3.045	-3.0553	-3.1307	-3.1504	-3.1644	-3.1295	-3.0301	-2.916	-2.8541	-2.8196	-2.8515	-2.9137	-2.9708	-3.0999	-3.2306	-3.2556	-3.2911	-3.3199	-3.34	-3.2697	-3.1698	-3.0632	-3.0354	-3.0938	-3.2299	-3.3709	-3.4333
-2.0796	-2.1495	-2.2453	-2.2789	-2.3016	-2.3439	-2.3508	-2.3342	-2.2904	-2.3519	-2.4574	-2.7053	-2.919	-3.0684	-3.0664	-2.9824	-2.9178	-2.8091	-2.7402	-2.813	-2.8939	-3.0159	-3.1065	-3.1365	-3.1066	-2.9987	-2.8699	-2.7604	-2.6814	-2.6278	-2.6171	-2.6928	-2.7934	-2.9193	-2.9648	-2.9638	-2.926	-2.8797	-2.9518	-2.9706	-2.9278	-2.8497	-2.7606	-2.7109	-2.6875	-2.6759	-2.6024	-2.5464	-2.4929	-2.4358
-2.6758	-2.6937	-2.6939	-2.731	-2.8832	-2.9666	-2.9498	-2.9092	-2.8906	-2.8804	-2.9074	-2.8795	-2.8998	-2.9612	-3.0547	-3.063	-3.0348	-3.0285	-2.9727	-2.9404	-2.8566	-2.8709	-2.9111	-2.9735	-2.9896	-3.0601	-3.0834	-2.9869	-2.8507	-2.722	-2.654	-2.6962	-2.7845	-2.8279	-2.8087	-2.8057	-2.839	-2.8636	-2.916	-2.9201	-2.9785	-3.0284	-3.1649	-3.2145	-3.157	-2.9999	-2.8636	-2.767	-2.7623	-2.8724
-2.0217	-2.1081	-2.1401	-2.2038	-2.295	-2.4023	-2.4577	-2.5159	-2.507	-2.3731	-2.2618	-2.2533	-2.2668	-2.2723	-2.3355	-2.3732	-2.3887	-2.4535	-2.5847	-2.6499	-2.6826	-2.6956	-2.6735	-2.6953	-2.7184	-2.722	-2.6994	-2.7585	-2.8551	-2.8809	-2.8346	-2.7841	-2.7907	-2.8771	-2.8548	-2.8719	-2.9008	-2.9347	-2.9583	-2.9898	-3.1092	-3.3104	-3.3932	-3.4504	-3.4437	-3.3827	-3.346	-3.3193	-3.2257	-3.1862
-2.7177	-2.7001	-2.6341	-2.6118	-2.5723	-2.5522	-2.5988	-2.605	-2.6331	-2.6288	-2.6867	-2.7028	-2.7033	-2.6795	-2.6354	-2.5619	-2.5687	-2.6455	-2.7899	-2.8469	-2.9134	-2.9372	-2.9724	-3.0169	-3.0885	-3.1328	-3.1692	-3.1764	-3.2089	-3.1889	-3.099	-3.0362	-2.9861	-2.9584	-2.8903	-2.8415	-2.8967	-2.9842	-3.0716	-3.1779	-3.239	-3.1386	-2.9348	-2.8136	-2.7581	-2.6993	-2.7	-2.6563	-2.6194	-2.6438
-3.1806	-3.1741	-3.1087	-2.959	-2.8685	-2.8122	-2.7742	-2.788	-2.7988	-2.8433	-2.9167	-2.8804	-2.8188	-2.8451	-2.8899	-3.0095	-3.1054	-3.1435	-3.2159	-3.3069	-3.2754	-3.2868	-3.2609	-3.2675	-3.3092	-3.4397	-3.4761	-3.4693	-3.391	-3.2002	-3.0559	-2.9698	-2.9014	-2.8794	-2.9396	-3.0282	-3.1367	-3.2775	-3.3924	-3.4804	-3.4765	-3.4552	-3.3741	-3.3236	-3.207	-3.0984	-3.0524	-3.0801	-3.1544	-3.207
-2.4484	-2.4509	-2.538	-2.6787	-2.7744	-2.8324	-2.7553	-2.6714	-2.6434	-2.633	-2.6525	-2.7413	-2.8868	-2.9052	-2.9242	-2.9291	-2.8465	-2.7878	-2.7146	-2.6506	-2.6674	-2.6534	-2.7628	-2.9103	-3.0095	-3.0827	-3.0589	-2.9921	-2.8997	-2.8455	-2.8603	-2.8073	-2.8239	-2.7995	-2.784	-2.7994	-2.7882	-2.7761	-2.8433	-2.9369	-2.9816	-2.9382	-2.9186	-2.9637	-3.0184	-2.9701	-2.9524	-2.9215	-2.8184	-2.6673
-2.9748	-3.0208	-3.0372	-3.0051	-3.0253	-2.9982	-3.0332	-3.0989	-3.156	-3.1787	-3.1772	-3.1487	-3.109	-3.0195	-2.95	-2.931	-2.8751	-2.8318	-2.7979	-2.7372	-2.6704	-2.6218	-2.6364	-2.7342	-2.8807	-3.0469	-3.1713	-3.1141	-3.001	-2.891	-2.8089	-2.8755	-2.9207	-2.8926	-2.8632	-2.9349	-2.9954	-3.0009	-3.0891	-3.1683	-3.2377	-3.1655	-3.0039	-2.8396	-2.7107	-2.5817	-2.4922	-2.4702	-2.5276	-2.6077
-2.8784	-2.8481	-2.8302	-2.7539	-2.7219	-2.6679	-2.6356	-2.7239	-2.7654	-2.8074	-2.8502	-2.8356	-2.8106	-2.7838	-2.7864	-2.7556	-2.7109	-2.7556	-2.7637	-2.7946	-2.76	-2.7941	-2.9011	-2.9848	-3.0369	-2.9493	-2.874	-2.803	-2.7348	-2.7358	-2.6841	-2.6403	-2.6504	-2.7404	-2.8572	-2.9346	-2.9791	-2.9633	-2.8436	-2.68	-2.591	-2.5602	-2.593	-2.5454	-2.534	-2.5645	-2.6395	-2.8338	-2.9717	-3.0688
-2.8853	-2.8232	-2.7289	-2.6446	-2.5896	-2.5851	-2.6582	-2.6473	-2.5709	-2.5398	-2.5291	-2.4975	-2.4122	-2.3154	-2.3216	-2.3458	-2.3787	-2.4197	-2.4413	-2.4139	-2.3914	-2.4554	-2.6326	-2.7556	-2.8087	-2.8264	-2.9342	-3.0569	-3.1544	-3.1405	-3.1613	-3.1255	-3.0583	-2.9653	-2.9418	-3.0131	-3.0815	-3.1519	-3.161	-3.1519	-3.0853	-2.9371	-2.8531	-2.8256	-2.8448	-2.8349	-2.8591	-2.9133	-2.9874	-3.0821
-2.7265	-2.7618	-2.9006	-3.0673	-3.2013	-3.2433	-3.2452	-3.2017	-3.0675	-2.9422	-2.883	-2.9084	-2.897	-2.8461	-2.7194	-2.7036	-2.7653	-2.863	-2.9883	-3.0949	-3.0968	-3.0592	-3.1337	-3.1676	-3.171	-3.1844	-3.1816	-3.1764	-3.1683	-3.238	-3.2693	-3.3154	-3.3131	-3.3707	-3.3399	-3.3495	-3.3622	-3.3643	-3.4187	-3.365	-3.3186	-3.2328	-3.2603	-3.2503	-3.2247	-3.2403	-3.1718	-3.1441	-3.0833	-3.02
-2.3184	-2.3803	-2.3593	-2.2474	-2.182	-2.1601	-2.1457	-2.141	-2.1787	-2.2208	-2.2699	-2.2649	-2.1981	-2.1734	-2.2034	-2.3236	-2.5091	-2.5803	-2.5785	-2.6077	-2.6443	-2.743	-2.8364	-2.8628	-2.8906	-2.8561	-2.884	-2.9053	-2.952	-2.9452	-2.9285	-2.9473	-2.9673	-3.0368	-3.0283	-2.99	-2.9209	-2.875	-2.9107	-2.9327	-2.9364	-2.8784	-2.8141	-2.8047	-2.8745	-2.9498	-2.8782	-2.8489	-2.8519	-2.8799
-2.9791	-3.0133	-3.0557	-2.9935	-2.9664	-3.0475	-3.113	-3.1476	-3.1126	-3.032	-2.9127	-2.7421	-2.6235	-2.5786	-2.6232	-2.6815	-2.7467	-2.7917	-2.8366	-2.8799	-2.8565	-2.806	-2.7428	-2.6402	-2.5376	-2.5202	-2.5342	-2.5272	-2.4779	-2.4956	-2.5241	-2.5534	-2.6041	-2.6938	-2.7618	-2.778	-2.7914	-2.7742	-2.7534	-2.7579	-2.7011	-2.637	-2.5976	-2.5927	-2.611	-2.6222	-2.6136	-2.6369	-2.701	-2.7683
-2.3353	-2.4143	-2.5596	-2.7089	-2.8032	-2.8861	-3.0279	-3.1291	-3.1673	-3.1368	-3.0526	-2.9808	-2.9185	-2.8843	-2.8635	-2.8575	-2.9464	-3.0638	-3.2095	-3.2744	-3.3011	-3.246	-3.1145	-2.9962	-2.92	-2.8729	-2.9476	-3.0142	-3.0708	-3.0207	-3.0006	-2.9679	-2.9062	-2.8659	-2.7865	-2.7711	-2.8133	-2.9531	-3.0526	-3.1018	-3.1348	-3.0934	-3.0251	-3.0331	-3.0732	-3.1325	-3.2024	-3.2928	-3.3901	-3.5004
-2.9971	-3.1187	-3.172	-3.1712	-3.0793	-3.0185	-3.053	-3.1294	-3.291	-3.3211	-3.3439	-3.3335	-3.2944	-3.2606	-3.2293	-3.1436	-3.0958	-3.0942	-3.0975	-3.0895	-3.0346	-3.0179	-2.9728	-2.9573	-3.0487	-3.2458	-3.3616	-3.4094	-3.5016	-3.4671	-3.3739	-3.2426	-3.2296	-3.1333	-3.1097	-3.005	-2.9499	-2.9455	-3.0018	-3.0542	-3.1412	-3.1787	-3.1381	-3.0999	-3.042	-2.9803	-2.9873	-3.007	-3.0501	-3.1005
-2.2694	-2.3682	-2.4274	-2.4773	-2.5407	-2.5788	-2.6015	-2.6006	-2.6146	-2.5609	-2.5739	-2.6449	-2.6474	-2.6476	-2.6127	-2.5756	-2.558	-2.6253	-2.6327	-2.5374	-2.4807	-2.4746	-2.5139	-2.5537	-2.6124	-2.6043	-2.5415	-2.4891	-2.4898	-2.5054	-2.5209	-2.5361	-2.5509	-2.5746	-2.6042	-2.6963	-2.6921	-2.7538	-2.852	-2.9014	-2.8803	-2.9334	-2.9757	-3.0219	-3.0429	-3.0699	-3.1534	-3.1342	-3.1401	-3.157
-1.8476	-1.8338	-1.7574	-1.7328	-1.7959	-1.8291	-1.9193	-1.9313	-1.9411	-1.9541	-2.0218	-2.1671	-2.3377	-2.379	-2.2922	-2.2244	-2.2065	-2.257	-2.3354	-2.421	-2.4945	-2.5361	-2.5852	-2.66	-2.685	-2.6393	-2.5961	-2.5061	-2.4837	-2.5281	-2.6809	-2.8714	-2.9559	-2.8707	-2.8368	-2.8161	-2.8078	-2.712	-2.7113	-2.6957	-2.6909	-2.6347	-2.5965	-2.6191	-2.6161	-2.629	-2.6752	-2.6897	-2.7196	-2.7988
-2.1514	-2.1444	-2.0845	-2.0192	-1.9926	-2.0313	-2.0706	-2.0977	-2.1094	-2.1236	-2.1963	-2.2442	-2.2456	-2.2752	-2.3619	-2.4641	-2.5417	-2.5484	-2.5712	-2.5654	-2.6714	-2.7824	-2.8547	-2.8741	-2.8335	-2.8049	-2.8034	-2.8436	-2.9054	-2.9903	-3.0451	-3.052	-3.0622	-3.0178	-2.9468	-2.8565	-2.7818	-2.7062	-2.6992	-2.7126	-2.7253	-2.72	-2.6573	-2.608	-2.6336	-2.6882	-2.7665	-2.8045	-2.7762	-2.7404
-2.62	-2.618	-2.5703	-2.5352	-2.6047	-2.6445	-2.6723	-2.6811	-2.6232	-2.6136	-2.5731	-2.5668	-2.5636	-2.4964	-2.4462	-2.4181	-2.3459	-2.3625	-2.4239	-2.5315	-2.6025	-2.6321	-2.655	-2.6568	-2.6306	-2.6096	-2.5737	-2.5506	-2.5531	-2.57	-2.5946	-2.6352	-2.6971	-2.6695	-2.6051	-2.5912	-2.6205	-2.6593	-2.6992	-2.7202	-2.6501	-2.5881	-2.5723	-2.6189	-2.661	-2.6942	-2.7075	-2.7239	-2.6237	-2.5742
-3.3684	-3.461	-3.4717	-3.5027	-3.4663	-3.3714	-3.2778	-3.2034	-3.1653	-3.1181	-3.0188	-2.9398	-2.9145	-2.9379	-3.0269	-3.1715	-3.3101	-3.3845	-3.4234	-3.3994	-3.3271	-3.2681	-3.2392	-3.2209	-3.196	-3.164	-3.1728	-3.2701	-3.3766	-3.4149	-3.4044	-3.4149	-3.4313	-3.4516	-3.4611	-3.5383	-3.6286	-3.7183	-3.7889	-3.7525	-3.6512	-3.5313	-3.444	-3.3615	-3.3563	-3.3712	-3.3541	-3.38	-3.4582	-3.5242
-2.2384	-2.199	-2.2126	-2.3128	-2.3207	-2.2541	-2.1816	-2.1236	-2.1707	-2.2921	-2.3698	-2.4545	-2.5197	-2.5707	-2.6924	-2.7382	-2.7369	-2.7345	-2.7139	-2.6986	-2.6383	-2.5594	-2.5048	-2.5748	-2.7121	-2.7228	-2.7178	-2.7072	-2.8053	-2.8346	-2.8103	-2.9138	-2.9247	-2.9529	-2.9346	-2.8355	-2.7447	-2.7295	-2.7459	-2.7425	-2.6811	-2.6939	-2.7644	-2.8427	-2.9658	-3.0529	-3.0743	-3.0201	-2.8548	-2.6791
-2.5231	-2.6893	-2.8451	-2.9192	-2.8592	-2.7699	-2.649	-2.595	-2.5029	-2.4563	-2.3569	-2.357	-2.3863	-2.3942	-2.414	-2.3749	-2.4253	-2.4992	-2.5595	-2.6401	-2.7372	-2.8048	-2.8078	-2.8095	-2.8279	-2.9158	-3.0267	-3.2225	-3.2826	-3.2793	-3.2685	-3.213	-3.1111	-3.0251	-2.9596	-2.9267	-2.8558	-2.779	-2.664	-2.6842	-2.7211	-2.7331	-2.7338	-2.6835	-2.6085	-2.5533	-2.5264	-2.4505	-2.4736	-2.4477
-2.4712	-2.4635	-2.4767	-2.5059	-2.5394	-2.5725	-2.5765	-2.5847	-2.5974	-2.599	-2.5326	-2.5191	-2.5526	-2.5453	-2.5329	-2.4621	-2.3666	-2.3532	-2.4328	-2.5613	-2.6927	-2.7993	-2.8852	-2.8941	-2.9127	-2.8429	-2.809	-2.7693	-2.7773	-2.7328	-2.653	-2.5999	-2.6329	-2.7341	-2.9198	-3.0114	-3.0665	-3.0558	-3.0196	-2.9387	-2.876	-2.7921	-2.6958	-2.6194	-2.5873	-2.6069	-2.6413	-2.694	-2.7109	-2.6943
-2.7911	-2.7561	-2.7321	-2.713	-2.7264	-2.7101	-2.692	-2.7148	-2.6909	-2.6066	-2.5462	-2.5468	-2.5372	-2.5747	-2.7129	-2.7997	-2.8413	-2.8308	-2.7933	-2.8081	-2.905	-2.9815	-2.9865	-2.9444	-2.8246	-2.7468	-2.7147	-2.7221	-2.7905	-2.8608	-2.9615	-3.0031	-3.0627	-3.0868	-3.1273	-3.1748	-3.1521	-3.1267	-3.0855	-3.0138	-2.9217	-2.8473	-2.7253	-2.6105	-2.505	-2.359	-2.2078	-2.0411	-1.9036	-1.8852
-2.2741	-2.3639	-2.5377	-2.697	-2.7209	-2.7671	-2.7968	-2.8186	-2.8705	-2.9494	-2.9862	-3.0391	-3.0999	-3.1502	-3.1991	-3.1992	-3.13	-3.0565	-3.058	-3.1583	-3.2369	-3.259	-3.17	-3.0924	-3.0343	-3.0244	-3.0376	-3.0284	-2.8876	-2.8242	-2.7608	-2.7868	-2.8205	-2.8911	-3.0319	-3.0305	-3.0199	-2.97	-2.9642	-2.9854	-2.9969	-2.9828	-2.9938	-2.993	-2.9841	-2.9509	-2.9623	-3.0543	-3.1881	-3.3188
-2.265	-2.245	-2.2458	-2.29	-2.3921	-2.5774	-2.711	-2.7637	-2.787	-2.831	-2.8426	-2.856	-2.8427	-2.8517	-2.841	-2.7988	-2.7711	-2.791	-2.8745	-2.9528	-3.0038	-2.963	-2.9378	-2.9002	-2.9157	-2.8786	-2.7814	-2.7439	-2.7252	-2.7638	-2.8245	-2.8217	-2.8344	-2.8315	-2.8493	-2.944	-2.9859	-3.0039	-3.0062	-3.0101	-3.0795	-3.1735	-3.1012	-3.0215	-2.9375	-2.963	-2.9366	-2.9718	-3.036	-3.1911
-2.6511	-2.6471	-2.6321	-2.599	-2.5773	-2.6081	-2.6383	-2.652	-2.731	-2.8021	-2.8471	-2.8501	-2.8277	-2.8852	-2.8917	-2.7763	-2.6735	-2.6212	-2.6004	-2.6169	-2.5584	-2.5586	-2.5609	-2.5549	-2.5355	-2.4959	-2.4774	-2.4849	-2.467	-2.4792	-2.5516	-2.6375	-2.7422	-2.8259	-2.8865	-2.9053	-2.8468	-2.8056	-2.7647	-2.6586	-2.5666	-2.4833	-2.5184	-2.5434	-2.5893	-2.6416	-2.6549	-2.6702	-2.614	-2.512
-2.5045	-2.4917	-2.5632	-2.6776	-2.7327	-2.7188	-2.6698	-2.6111	-2.5222	-2.444	-2.4102	-2.4413	-2.5674	-2.7018	-2.8112	-2.8866	-2.9036	-2.8724	-2.8075	-2.7523	-2.7728	-2.7521	-2.777	-2.7756	-2.7115	-2.6465	-2.664	-2.7158	-2.7365	-2.7496	-2.784	-2.7278	-2.7178	-2.7627	-2.8175	-2.8921	-2.92	-2.9187	-2.882	-2.8713	-2.8568	-2.8802	-2.9083	-3.0017	-3.0799	-3.0715	-3.0222	-3.0663	-3.1238	-3.079
-2.3563	-2.4336	-2.5237	-2.671	-2.7401	-2.7414	-2.8029	-2.8203	-2.8112	-2.8594	-2.8739	-2.8841	-2.8949	-2.9113	-2.9496	-3.0212	-2.9558	-2.8577	-2.8485	-2.8543	-2.9236	-3.0475	-3.0703	-3.1031	-3.0871	-3.0622	-3.0033	-2.9394	-2.8778	-2.8978	-2.9663	-3.074	-3.1286	-3.1406	-3.1271	-3.1253	-3.1777	-3.2584	-3.3734	-3.4605	-3.4942	-3.4759	-3.4346	-3.3583	-3.3327	-3.3404	-3.4083	-3.4347	-3.4227	-3.3536
[truncated: 31 more columns]

## Sheet: Fig4C_NoPunishment
-2.5168	-2.5361	-2.535	-2.5772	-2.6273	-2.6824	-2.7446	-2.7476	-2.7405	-2.7517	-2.7095	-2.6737	-2.6512	-2.5782	-2.4799	-2.426	-2.4599	-2.5651	-2.6631	-2.7317	-2.6772	-2.5525	-2.5094	-2.5139	-2.518	-2.5011	-2.5852	-2.6967	-2.8271	-2.9283	-2.9286	-2.8357	-2.8063	-2.8318	-2.829	-2.8045	-2.8166	-2.7469	-2.6719	-2.6217	-2.6256	-2.6121	-2.539	-2.5537	-2.6542	-2.7866	-2.9724	-3.092	-3.1489	-3.1991
-2.6732	-2.6279	-2.5936	-2.5378	-2.4575	-2.4079	-2.4239	-2.4832	-2.5551	-2.5719	-2.5258	-2.4582	-2.4424	-2.453	-2.5047	-2.5634	-2.6241	-2.6707	-2.7117	-2.7844	-2.8226	-2.8733	-2.8451	-2.8215	-2.836	-2.823	-2.7902	-2.8248	-2.7916	-2.8205	-2.8617	-2.9256	-2.9635	-2.9577	-2.9631	-2.9344	-2.8472	-2.806	-2.8034	-2.7825	-2.7495	-2.7143	-2.6522	-2.6343	-2.6778	-2.7912	-2.8959	-2.9749	-3.1014	-3.1328
-2.5469	-2.5499	-2.5205	-2.5087	-2.4962	-2.5277	-2.4798	-2.4768	-2.5342	-2.5712	-2.6229	-2.7292	-2.7365	-2.6655	-2.6792	-2.7542	-2.8206	-2.8139	-2.7898	-2.7738	-2.7568	-2.7109	-2.7264	-2.7876	-2.8441	-2.8181	-2.7744	-2.7592	-2.767	-2.7483	-2.7327	-2.6285	-2.6257	-2.6581	-2.7218	-2.8202	-2.8933	-2.8934	-2.8693	-2.7832	-2.7056	-2.6868	-2.662	-2.62	-2.556	-2.4982	-2.5337	-2.562	-2.5789	-2.6112
-2.2448	-2.2687	-2.265	-2.2627	-2.266	-2.3428	-2.4551	-2.4857	-2.4836	-2.4866	-2.4904	-2.476	-2.5622	-2.6447	-2.7225	-2.8015	-2.8674	-2.8859	-2.8165	-2.7938	-2.8014	-2.7898	-2.8483	-2.9697	-3.1528	-3.2255	-3.229	-3.095	-2.9643	-2.8932	-2.8348	-2.7764	-2.7616	-2.7108	-2.676	-2.6391	-2.6154	-2.6643	-2.768	-2.821	-2.8386	-2.8886	-2.9699	-3.0257	-3.0797	-3.0907	-3.0745	-3.1862	-3.2408	-3.2389
-2.5876	-2.6677	-2.6875	-2.7524	-2.8049	-2.7879	-2.7318	-2.7507	-2.8594	-2.8953	-2.9262	-2.9123	-2.7624	-2.5621	-2.4891	-2.528	-2.6282	-2.6865	-2.7349	-2.7831	-2.8144	-2.8402	-2.8863	-2.9653	-2.9479	-2.8631	-2.7904	-2.7499	-2.7753	-2.814	-2.7935	-2.8079	-2.8645	-2.8675	-2.8057	-2.6686	-2.5848	-2.4335	-2.2716	-2.1859	-2.1959	-2.2539	-2.3655	-2.5066	-2.6523	-2.7665	-2.9084	-2.9836	-2.9716	-2.9923
-2.7831	-2.7715	-2.7501	-2.702	-2.7102	-2.7666	-2.8277	-2.8998	-3.0351	-3.132	-3.1649	-3.1201	-3.0564	-2.977	-2.9357	-2.9106	-2.8831	-2.863	-2.8344	-2.8627	-2.7854	-2.7486	-2.7504	-2.7516	-2.8178	-2.8892	-2.9828	-3.085	-3.1271	-3.139	-3.1447	-3.0712	-3.0045	-2.9936	-3.0404	-3.082	-3.1093	-3.0884	-3.0061	-3.0378	-3.1266	-3.2102	-3.2797	-3.2083	-3.135	-3.0857	-3.0525	-3.0878	-3.0993	-3.0484
-2.113	-2.1549	-2.1438	-2.1296	-2.2157	-2.3475	-2.4612	-2.4938	-2.471	-2.4015	-2.3582	-2.4048	-2.4213	-2.4431	-2.4708	-2.4858	-2.4305	-2.418	-2.4402	-2.5298	-2.6248	-2.6395	-2.659	-2.7159	-2.801	-2.8247	-2.777	-2.7183	-2.7088	-2.7142	-2.7349	-2.7076	-2.7154	-2.7509	-2.7566	-2.7361	-2.6703	-2.6511	-2.6262	-2.6339	-2.6626	-2.6565	-2.6793	-2.6967	-2.7124	-2.7822	-2.8488	-2.8445	-2.9207	-2.9808
-2.6537	-2.6442	-2.5922	-2.5892	-2.6683	-2.6501	-2.58	-2.5831	-2.6115	-2.6336	-2.5907	-2.575	-2.6308	-2.6334	-2.603	-2.6016	-2.63	-2.7356	-2.7951	-2.8482	-2.8086	-2.7675	-2.751	-2.7634	-2.7627	-2.8404	-2.8612	-2.8809	-2.9456	-3.0792	-3.15	-3.1793	-3.1909	-3.0705	-2.9995	-2.9655	-2.9137	-2.8796	-2.7564	-2.6626	-2.5904	-2.6372	-2.6381	-2.701	-2.7497	-2.8396	-3.0123	-3.1988	-3.2742	-3.2685
-2.8988	-2.8923	-2.89	-2.8912	-2.9533	-2.9991	-3.0608	-3.1025	-3.1268	-3.1641	-3.1869	-3.1977	-3.1733	-3.2203	-3.2475	-3.1623	-3.0703	-3.0168	-2.9665	-2.9481	-2.8804	-2.7605	-2.7858	-2.8913	-2.9971	-3.0659	-3.1111	-3.1717	-3.2363	-3.227	-3.2133	-3.1979	-3.1678	-3.1449	-3.1117	-3.1232	-3.174	-3.2067	-3.2077	-3.2608	-3.3431	-3.4497	-3.5345	-3.5568	-3.517	-3.3599	-3.2174	-3.1029	-3.0542	-3.044
-2.7037	-2.7611	-2.8236	-2.8966	-2.9781	-3.0492	-3.078	-3.0645	-3.039	-2.9874	-2.9575	-2.9191	-2.9045	-2.8756	-2.8652	-2.8367	-2.8154	-2.8256	-2.8744	-2.9268	-2.967	-2.9589	-2.99	-3.0238	-2.9949	-2.9292	-2.8021	-2.73	-2.609	-2.5753	-2.6105	-2.6452	-2.7026	-2.7857	-2.8042	-2.8214	-2.8309	-2.8744	-2.9427	-3.0075	-3.0568	-3.0292	-2.8841	-2.7452	-2.695	-2.6947	-2.6776	-2.7301	-2.7981	-2.8085
-2.5507	-2.5282	-2.4746	-2.4828	-2.4609	-2.4366	-2.4818	-2.5581	-2.6672	-2.7953	-2.8667	-2.8863	-2.8505	-2.8452	-2.7813	-2.7156	-2.6648	-2.6961	-2.7827	-2.8292	-2.9664	-3.0532	-3.0677	-2.9982	-2.957	-2.9677	-2.8853	-2.8167	-2.7482	-2.6339	-2.5137	-2.421	-2.3919	-2.4271	-2.5185	-2.6365	-2.7043	-2.7797	-2.8381	-2.9384	-3.0464	-3.0577	-3.0428	-2.9676	-2.8635	-2.7312	-2.6537	-2.6159	-2.5589	-2.562
-2.682	-2.6631	-2.6497	-2.6574	-2.6613	-2.7149	-2.7291	-2.8152	-2.908	-2.9744	-3.0275	-3.0622	-3.0443	-2.9755	-2.9178	-2.87	-2.8716	-2.8244	-2.8351	-2.896	-2.9126	-2.9696	-3.0516	-3.144	-3.1808	-3.1593	-3.1281	-3.1498	-3.0961	-3.0391	-3.0228	-3.0286	-3.0254	-3.083	-3.1576	-3.1298	-3.0724	-3.0103	-3.0613	-3.0774	-3.0408	-2.9676	-2.88	-2.8573	-2.877	-2.8596	-2.8397	-2.8892	-2.956	-3.0448
-3.1541	-3.1019	-3.0924	-3.104	-3.0933	-3.059	-2.9986	-2.9215	-2.9001	-2.9018	-2.8466	-2.8336	-2.7752	-2.7634	-2.7591	-2.7586	-2.7369	-2.7719	-2.7445	-2.673	-2.7292	-2.8141	-2.8754	-2.8285	-2.8426	-2.9049	-2.908	-2.8634	-2.7925	-2.7745	-2.8257	-2.8526	-2.7985	-2.6795	-2.6289	-2.6053	-2.6504	-2.6921	-2.6676	-2.677	-2.8129	-2.8984	-2.9523	-2.9155	-2.8724	-2.7804	-2.7471	-2.7805	-2.9181	-3.1267
-2.8156	-2.8519	-2.8339	-2.8234	-2.7828	-2.7735	-2.7883	-2.748	-2.6732	-2.5687	-2.4615	-2.4074	-2.4641	-2.5358	-2.6133	-2.6213	-2.5801	-2.5109	-2.4382	-2.3578	-2.3116	-2.3024	-2.2969	-2.3919	-2.5544	-2.6679	-2.7617	-2.7648	-2.7436	-2.6611	-2.6099	-2.5139	-2.4526	-2.4253	-2.4114	-2.4972	-2.5896	-2.6999	-2.8624	-2.9485	-2.9821	-3.0013	-2.9829	-2.9754	-2.9833	-3.01	-3.0039	-3.0249	-3.0556	-3.0379
-2.187	-2.1142	-2.0366	-2.0037	-1.9856	-1.9138	-1.853	-1.8623	-1.8575	-1.9151	-2.0365	-2.137	-2.2909	-2.3172	-2.3394	-2.3274	-2.3063	-2.2712	-2.2095	-2.1992	-2.2327	-2.2487	-2.2343	-2.2729	-2.3451	-2.4428	-2.5412	-2.6566	-2.7214	-2.6818	-2.59	-2.5216	-2.496	-2.5132	-2.6029	-2.6642	-2.7286	-2.7314	-2.7521	-2.7637	-2.7046	-2.6353	-2.5661	-2.5403	-2.5777	-2.6212	-2.6937	-2.8064	-2.9173	-2.9556
-2.5758	-2.683	-2.7677	-2.845	-2.9112	-2.8832	-2.8591	-2.8906	-2.9319	-2.8891	-2.8667	-2.8663	-2.8679	-2.8167	-2.787	-2.7248	-2.659	-2.6886	-2.7099	-2.7378	-2.756	-2.8058	-2.8301	-2.8551	-2.8996	-2.898	-2.9021	-2.9193	-2.9365	-2.963	-2.9436	-2.8893	-2.9057	-2.892	-2.8032	-2.773	-2.773	-2.798	-2.8135	-2.8625	-2.9057	-2.8833	-2.8829	-2.9243	-2.9175	-2.8518	-2.8362	-2.8561	-2.8672	-2.8654
-2.6916	-2.7209	-2.7878	-2.7806	-2.7559	-2.6936	-2.631	-2.5856	-2.5548	-2.5802	-2.6491	-2.7978	-3.007	-3.174	-3.2725	-3.2712	-3.2571	-3.1994	-3.173	-3.1965	-3.262	-3.2394	-3.188	-3.1847	-3.1194	-3.1267	-3.1097	-3.0924	-3.007	-2.9648	-2.9363	-2.9295	-3.0138	-3.0816	-3.0366	-3.0282	-3.021	-3.0129	-2.9662	-2.8946	-2.8649	-2.889	-2.8722	-2.8259	-2.7495	-2.8036	-2.8617	-2.9649	-3.0384	-3.126
-2.4794	-2.419	-2.4889	-2.5734	-2.6005	-2.6919	-2.8469	-3.0055	-3.1067	-3.1212	-3.1315	-3.2207	-3.2692	-3.2344	-3.1714	-3.1446	-3.1327	-3.0634	-2.9845	-2.8473	-2.7371	-2.6169	-2.5384	-2.56	-2.5549	-2.5346	-2.4427	-2.451	-2.5032	-2.6386	-2.7478	-2.8302	-2.848	-2.858	-2.773	-2.6939	-2.6566	-2.7085	-2.7241	-2.835	-2.9937	-3.151	-3.2302	-3.301	-3.4198	-3.4114	-3.397	-3.352	-3.2825	-3.2446
-2.7387	-2.7775	-2.8026	-2.7503	-2.6316	-2.4585	-2.3253	-2.2769	-2.4096	-2.616	-2.7929	-2.8581	-2.7936	-2.741	-2.7422	-2.8512	-2.9179	-2.9727	-2.9409	-2.88	-2.7598	-2.7073	-2.7242	-2.8712	-3.0028	-3.0436	-2.9936	-3.0074	-3.1011	-3.2593	-3.338	-3.3317	-3.3855	-3.4046	-3.3785	-3.2916	-3.2009	-3.1361	-3.1387	-3.2094	-3.1275	-3.0783	-3.0251	-3.047	-3.0403	-3.1041	-3.1077	-3.0458	-3.069	-3.1206
-2.4314	-2.4496	-2.4511	-2.4414	-2.4383	-2.5312	-2.5878	-2.6122	-2.6133	-2.623	-2.6616	-2.6987	-2.6737	-2.6358	-2.6184	-2.6285	-2.6455	-2.6276	-2.6632	-2.6768	-2.6525	-2.6005	-2.5412	-2.4589	-2.4401	-2.4397	-2.4523	-2.5216	-2.6056	-2.6434	-2.6393	-2.719	-2.7949	-2.8445	-2.805	-2.7537	-2.743	-2.7327	-2.7131	-2.7112	-2.7176	-2.7405	-2.7671	-2.8166	-2.8501	-2.8314	-2.7572	-2.7841	-2.8519	-2.9198
-2.2271	-2.2388	-2.1834	-2.1849	-2.1546	-2.184	-2.1726	-2.1643	-2.1534	-2.2036	-2.2659	-2.2308	-2.2645	-2.3059	-2.3621	-2.3976	-2.3839	-2.3443	-2.3204	-2.3274	-2.3637	-2.415	-2.5077	-2.6114	-2.748	-2.8724	-2.9584	-2.9526	-2.9455	-2.875	-2.824	-2.7967	-2.7146	-2.6169	-2.5844	-2.6426	-2.7395	-2.8446	-2.8959	-2.9115	-2.9159	-2.8901	-2.8663	-2.8441	-2.8177	-2.8052	-2.833	-2.867	-2.8492	-2.9102
-2.8984	-2.8725	-2.7749	-2.735	-2.6128	-2.5643	-2.5215	-2.5663	-2.5802	-2.5219	-2.5616	-2.5199	-2.4877	-2.493	-2.5283	-2.5561	-2.5553	-2.5712	-2.5582	-2.5395	-2.5005	-2.4127	-2.4031	-2.5097	-2.6179	-2.6244	-2.5323	-2.456	-2.3726	-2.3741	-2.4565	-2.5523	-2.6001	-2.7244	-2.8486	-2.9682	-3.0499	-3.0836	-3.1157	-3.0659	-2.9508	-2.8031	-2.6874	-2.637	-2.6136	-2.5788	-2.6139	-2.6191	-2.6256	-2.602
-3.2185	-3.138	-3.1198	-3.1176	-3.1149	-3.037	-3.045	-3.0938	-3.1215	-3.1195	-3.1723	-3.267	-3.3451	-3.3589	-3.2734	-3.1825	-3.1199	-3.0157	-2.9365	-2.9077	-2.9475	-2.9868	-2.9127	-2.8894	-2.8873	-2.9718	-3.1084	-3.3148	-3.4778	-3.5391	-3.4728	-3.4591	-3.3782	-3.36	-3.3052	-3.199	-3.1472	-3.1581	-3.1549	-3.1599	-3.1664	-3.1315	-3.1356	-3.2273	-3.3473	-3.4277	-3.47	-3.5206	-3.4959	-3.3926
-2.2864	-2.303	-2.3152	-2.3499	-2.4025	-2.4761	-2.5437	-2.5397	-2.5273	-2.5696	-2.5897	-2.652	-2.717	-2.7023	-2.6534	-2.6782	-2.6926	-2.6763	-2.7116	-2.7748	-2.8125	-2.8335	-2.8599	-2.8561	-2.8955	-2.8557	-2.8084	-2.808	-2.8279	-2.8041	-2.8084	-2.825	-2.8121	-2.7657	-2.677	-2.6172	-2.6293	-2.6183	-2.5963	-2.6118	-2.6218	-2.6375	-2.644	-2.6071	-2.568	-2.5612	-2.5332	-2.6137	-2.7053	-2.7609
-2.7424	-2.8093	-2.8175	-2.7548	-2.7629	-2.6979	-2.6835	-2.7052	-2.711	-2.6593	-2.6657	-2.6916	-2.7661	-2.8101	-2.8766	-2.9382	-2.9792	-3.0111	-3.1008	-3.1411	-3.121	-3.1218	-3.1351	-3.1107	-3.1281	-3.1311	-3.1388	-3.1421	-3.0895	-2.9791	-2.9331	-2.9644	-3.0058	-3.0585	-3.0807	-3.1034	-3.2197	-3.2578	-3.2183	-3.0466	-2.9242	-2.8883	-2.9395	-2.9579	-2.9481	-2.9325	-3.0259	-3.2078	-3.4034	-3.5118
-2.715	-2.6327	-2.5517	-2.5262	-2.5317	-2.563	-2.5559	-2.5438	-2.5539	-2.6197	-2.7174	-2.7239	-2.7126	-2.6926	-2.6743	-2.6576	-2.616	-2.5453	-2.5107	-2.5622	-2.5431	-2.5135	-2.4752	-2.4758	-2.4508	-2.3871	-2.3316	-2.3149	-2.3998	-2.5541	-2.6782	-2.7462	-2.7879	-2.8382	-2.8609	-2.8119	-2.7066	-2.6826	-2.6285	-2.5961	-2.5735	-2.5454	-2.5499	-2.5118	-2.4621	-2.4607	-2.4749	-2.4891	-2.4744	-2.5711
-2.6006	-2.6522	-2.7092	-2.7349	-2.7537	-2.8416	-2.9161	-2.9102	-2.8188	-2.7245	-2.6408	-2.6769	-2.7453	-2.7861	-2.8175	-2.8082	-2.8172	-2.7653	-2.7542	-2.6822	-2.5589	-2.4352	-2.4014	-2.439	-2.5512	-2.6672	-2.7237	-2.814	-2.8596	-2.8697	-2.8331	-2.8511	-2.8408	-2.8357	-2.8398	-2.8394	-2.8575	-2.8253	-2.7807	-2.7497	-2.7405	-2.7499	-2.7283	-2.6616	-2.5353	-2.3076	-2.0706	-1.8381	-1.6207	-1.5276
-2.8425	-3.0124	-3.1561	-3.2007	-3.1683	-3.2367	-3.3163	-3.3458	-3.3784	-3.3266	-3.2876	-3.2735	-3.2183	-3.1944	-3.0858	-2.9859	-2.9422	-2.9238	-2.966	-3.0019	-3.0174	-3.003	-2.9553	-2.9483	-2.9717	-3.0409	-3.0269	-2.904	-2.7948	-2.7018	-2.6527	-2.6196	-2.6132	-2.7325	-2.8017	-2.8223	-2.802	-2.8331	-2.9183	-2.9445	-3.0006	-3.0832	-3.1112	-3.089	-3.0639	-3.0139	-2.9785	-2.9702	-2.8728	-2.8209
-2.3641	-2.4244	-2.5142	-2.6138	-2.6991	-2.7498	-2.7342	-2.685	-2.6863	-2.663	-2.6326	-2.6593	-2.7349	-2.831	-2.9068	-2.8802	-2.8256	-2.706	-2.6665	-2.6425	-2.565	-2.5571	-2.6275	-2.6651	-2.6386	-2.5729	-2.5325	-2.4422	-2.4421	-2.4749	-2.5048	-2.611	-2.7106	-2.7728	-2.7809	-2.8212	-2.8906	-2.9209	-2.9336	-2.9363	-2.9606	-2.9527	-2.9753	-3.0639	-3.128	-3.1017	-3.0325	-2.9774	-2.979	-3.0334
-2.8561	-2.7735	-2.6887	-2.7225	-2.7533	-2.7996	-2.8513	-2.8208	-2.7458	-2.7465	-2.7707	-2.8384	-2.8823	-2.8772	-2.8865	-2.9295	-2.9424	-2.9164	-2.8958	-2.9024	-2.9035	-2.9447	-2.8632	-2.7324	-2.6639	-2.64	-2.6155	-2.5903	-2.5943	-2.5843	-2.5733	-2.6375	-2.7033	-2.7752	-2.8058	-2.8625	-2.8415	-2.7594	-2.732	-2.7038	-2.6405	-2.622	-2.6165	-2.6729	-2.6658	-2.6478	-2.6124	-2.6154	-2.6463	-2.6866
-2.4754	-2.5093	-2.5417	-2.4885	-2.4803	-2.458	-2.3937	-2.3717	-2.4081	-2.4713	-2.5543	-2.6749	-2.7956	-2.9446	-3.0005	-3.0213	-2.9379	-2.8848	-2.8513	-2.8842	-2.8891	-3.0226	-3.1647	-3.2451	-3.2422	-3.2563	-3.2211	-3.1233	-3.0339	-2.9724	-2.9427	-2.9223	-2.8611	-2.8334	-2.7697	-2.7934	-2.8163	-2.8405	-2.8599	-2.8853	-2.8671	-2.8731	-2.8737	-2.8017	-2.7964	-2.8514	-2.8805	-2.9525	-3.0771	-3.179
-2.4713	-2.4935	-2.47	-2.4594	-2.4876	-2.5112	-2.5033	-2.4938	-2.5054	-2.5001	-2.5675	-2.6982	-2.7993	-2.8403	-2.857	-2.8706	-2.9523	-2.9526	-2.9929	-2.9788	-2.964	-2.972	-2.9472	-2.9466	-2.9044	-2.8474	-2.8253	-2.8355	-2.8462	-2.8866	-2.9013	-2.9632	-3.0102	-3.0487	-3.0505	-3.0835	-3.1499	-3.163	-3.2023	-3.2728	-3.2566	-3.2549	-3.1978	-3.1643	-3.1731	-3.2487	-3.2714	-3.3009	-3.2602	-3.2259
[truncated: 31 more columns]

## Sheet: Fig4C_Punishment
-2.6681	-2.7079	-2.8413	-2.9812	-3.0492	-3.0957	-3.0526	-2.9437	-2.8568	-2.8719	-2.8824	-2.9461	-2.9298	-2.8847	-2.8569	-2.7706	-2.6806	-2.612	-2.5793	-2.6303	-2.5907	-2.5764	-2.6604	-2.7564	-2.8411	-2.8359	-2.7106	-2.6252	-2.5712	-2.5428	-2.5634	-2.6508	-2.7948	-2.9031	-2.8828	-2.8067	-2.801	-2.77	-2.7617	-2.7001	-2.6467	-2.6147	-2.6149	-2.6958	-2.7978	-2.9464	-3.0279	-3.0897	-3.1889	-3.2923
-2.3783	-2.4591	-2.5788	-2.6139	-2.603	-2.6103	-2.5801	-2.5864	-2.6777	-2.6747	-2.6598	-2.6501	-2.6484	-2.6879	-2.7215	-2.7273	-2.7604	-2.7901	-2.6846	-2.6009	-2.5968	-2.5576	-2.5394	-2.5508	-2.5532	-2.5485	-2.5722	-2.6192	-2.7291	-2.8256	-2.814	-2.9138	-2.9091	-2.7616	-2.6933	-2.6747	-2.7641	-2.8519	-2.9392	-2.9887	-3.0736	-3.1504	-3.1668	-3.1613	-3.0279	-2.9247	-2.9254	-2.9308	-2.9505	-2.9661
-2.1721	-2.0985	-2.0789	-2.0324	-2.0676	-2.0748	-2.1483	-2.3647	-2.4873	-2.4454	-2.4586	-2.4278	-2.4435	-2.4088	-2.432	-2.5453	-2.5575	-2.5713	-2.5494	-2.5418	-2.5399	-2.5303	-2.5005	-2.5393	-2.5793	-2.6538	-2.6476	-2.7368	-2.7205	-2.5772	-2.5074	-2.3853	-2.3808	-2.4095	-2.4563	-2.4207	-2.3807	-2.3311	-2.3182	-2.3705	-2.4431	-2.4748	-2.4784	-2.3697	-2.2857	-2.2338	-2.2316	-2.1379	-2.0589	-2.0664
-2.3671	-2.3398	-2.3124	-2.3105	-2.314	-2.3205	-2.3871	-2.4887	-2.6352	-2.7631	-2.7876	-2.7599	-2.6599	-2.6022	-2.5779	-2.6479	-2.7335	-2.8458	-2.9344	-2.9405	-2.935	-2.9576	-2.9395	-2.9252	-2.9559	-2.9253	-2.9513	-2.944	-2.9473	-2.9194	-2.9673	-3.0515	-3.1565	-3.2861	-3.3862	-3.4253	-3.3724	-3.4022	-3.3826	-3.3049	-3.2268	-3.175	-3.2133	-3.289	-3.3277	-3.3861	-3.5114	-3.5764	-3.6317	-3.6936
-2.7297	-2.7849	-2.7125	-2.6595	-2.6643	-2.7208	-2.7957	-2.8831	-2.8841	-2.8245	-2.7819	-2.724	-2.6745	-2.6541	-2.6448	-2.6175	-2.5705	-2.5107	-2.4497	-2.3772	-2.3342	-2.3749	-2.5408	-2.662	-2.7511	-2.7493	-2.7675	-2.7453	-2.8211	-2.8322	-2.8875	-3.0062	-3.038	-2.9933	-2.8943	-2.8178	-2.7182	-2.6136	-2.5844	-2.5966	-2.6078	-2.6848	-2.8732	-3.0518	-3.1553	-3.1644	-3.0907	-3.052	-2.9462	-2.8152
-2.6859	-2.7619	-2.765	-2.7105	-2.686	-2.7468	-2.8617	-2.9408	-2.9518	-2.8975	-2.7482	-2.6146	-2.5408	-2.5313	-2.5521	-2.5657	-2.6391	-2.6758	-2.6356	-2.6325	-2.6586	-2.672	-2.7142	-2.7631	-2.8556	-2.8813	-2.8973	-2.9081	-2.9313	-2.9192	-2.8709	-2.796	-2.7841	-2.73	-2.758	-2.7685	-2.7787	-2.7735	-2.7247	-2.77	-2.8081	-2.8639	-2.9081	-3.0279	-3.0012	-2.9353	-2.9343	-2.9672	-3.0823	-3.2317
-2.5325	-2.548	-2.5739	-2.6438	-2.708	-2.8583	-3.0101	-3.0254	-3.0896	-3.1325	-3.1793	-3.2708	-3.3752	-3.3262	-3.287	-3.3142	-3.2914	-3.262	-3.2501	-3.1973	-3.1989	-3.2366	-3.1857	-3.1137	-3.0836	-3.0646	-3.0704	-3.0365	-2.9996	-2.941	-2.986	-3.0607	-3.0928	-3.0744	-3.0119	-3.0132	-3.0474	-3.0806	-3.1255	-3.0777	-3.0032	-2.9823	-3.0072	-2.9631	-2.9827	-3.0196	-3.1001	-3.2073	-3.3041	-3.3989
-2.8608	-2.8543	-2.7001	-2.5231	-2.4344	-2.4625	-2.5054	-2.5779	-2.676	-2.7703	-2.7698	-2.7	-2.6405	-2.6521	-2.6272	-2.5736	-2.5972	-2.5895	-2.5947	-2.6045	-2.6956	-2.7652	-2.7931	-2.7684	-2.7631	-2.7793	-2.7685	-2.7833	-2.7918	-2.8206	-2.8292	-2.7848	-2.711	-2.64	-2.601	-2.6457	-2.6612	-2.6785	-2.6984	-2.7168	-2.8021	-2.8863	-2.9605	-2.953	-2.9055	-2.8545	-2.8425	-2.7978	-2.7941	-2.8523
-2.801	-2.8024	-2.8486	-2.9172	-3.0487	-3.2188	-3.2867	-3.3071	-3.2484	-3.2434	-3.2034	-3.1534	-3.0988	-3.0119	-2.9888	-3.0011	-2.9952	-2.9945	-3.0061	-3.0385	-3.0112	-3.0043	-3.0229	-3.0999	-3.1488	-3.21	-3.2917	-3.3502	-3.4372	-3.4721	-3.5093	-3.5624	-3.5608	-3.5879	-3.5129	-3.4718	-3.3842	-3.3365	-3.342	-3.3349	-3.3968	-3.3896	-3.3859	-3.3753	-3.3283	-3.3058	-3.312	-3.3864	-3.4413	-3.4746
-3.1463	-3.122	-3.0541	-2.9715	-2.9817	-3.1153	-3.1785	-3.2271	-3.2517	-3.1531	-3.1045	-3.0525	-3.0361	-3.0104	-3.0141	-2.9581	-3.0556	-3.2159	-3.2742	-3.1939	-3.1211	-3.1088	-3.1113	-3.1268	-3.1269	-3.1117	-3.0907	-2.9986	-2.8859	-2.8389	-2.8336	-2.8939	-3.013	-3.003	-2.9235	-2.8314	-2.7359	-2.7448	-2.804	-2.8049	-2.7282	-2.6907	-2.6901	-2.7209	-2.8363	-2.8667	-2.8101	-2.7135	-2.5787	-2.4567
-2.7838	-2.8641	-2.9772	-3.065	-3.0942	-3.0779	-3.0272	-2.9246	-2.7783	-2.5692	-2.4013	-2.3544	-2.3615	-2.4053	-2.3975	-2.4129	-2.4258	-2.4788	-2.5899	-2.6969	-2.7135	-2.6868	-2.644	-2.724	-2.7676	-2.8178	-2.9779	-3.0331	-3.0572	-3.0423	-3.123	-3.1852	-3.211	-3.1647	-3.0093	-2.7709	-2.636	-2.5701	-2.6394	-2.7839	-2.9122	-3.0325	-3.0997	-3.0743	-3.0082	-3.0035	-3.088	-3.1644	-3.1535	-3.036
-2.9664	-2.8702	-2.7858	-2.6445	-2.53	-2.4999	-2.5659	-2.6111	-2.6791	-2.7869	-2.9799	-3.1235	-3.1973	-3.3025	-3.3596	-3.2829	-3.1183	-2.9605	-2.8673	-2.797	-2.7294	-2.7413	-2.7587	-2.8639	-2.9102	-2.8747	-2.8586	-2.8281	-2.837	-2.8666	-2.9143	-2.9321	-2.9694	-3.0147	-3.0412	-2.9996	-3.0085	-3.0275	-2.9999	-2.8677	-2.7152	-2.5625	-2.4506	-2.4173	-2.424	-2.5003	-2.6533	-2.8803	-3.1488	-3.3762
-2.7322	-2.7639	-2.7298	-2.7086	-2.7143	-2.744	-2.7792	-2.8681	-2.9412	-2.8806	-2.7993	-2.7213	-2.6552	-2.5495	-2.4683	-2.4203	-2.3836	-2.4099	-2.4879	-2.6284	-2.6848	-2.7677	-2.9044	-2.9793	-2.9464	-2.9296	-2.9228	-2.9554	-2.9192	-2.8563	-2.7975	-2.8083	-2.7645	-2.7087	-2.6414	-2.6301	-2.6064	-2.5791	-2.5834	-2.6062	-2.6754	-2.7135	-2.6975	-2.6986	-2.732	-2.7186	-2.7688	-2.8308	-2.8837	-2.9123
-2.5225	-2.6275	-2.7337	-2.7823	-2.8167	-2.8183	-2.8952	-2.8743	-2.8144	-2.7104	-2.7838	-2.8783	-2.9717	-3.0752	-3.1326	-3.257	-3.3193	-3.4033	-3.3253	-3.2381	-3.1563	-3.137	-3.1266	-3.1279	-3.1462	-3.1028	-2.9751	-2.8867	-2.8696	-2.9316	-3.0295	-3.0484	-3.0127	-2.884	-2.8005	-2.7618	-2.6707	-2.5472	-2.513	-2.6213	-2.7845	-2.8688	-2.9467	-3.0027	-3.0458	-3.0617	-3.0622	-3.008	-2.9698	-2.9292
-2.3509	-2.4473	-2.5669	-2.6794	-2.7415	-2.7622	-2.7586	-2.6674	-2.6587	-2.6708	-2.6431	-2.6823	-2.7623	-2.8606	-3.0272	-3.122	-3.1934	-3.1977	-3.1577	-3.0699	-2.9917	-2.9567	-2.9512	-2.9263	-2.8808	-2.8203	-2.7406	-2.7916	-2.9242	-3.0735	-3.1418	-3.076	-3.0265	-3.0477	-3.0103	-2.9927	-2.9958	-3.0297	-3.1079	-3.0991	-3.0217	-2.9186	-2.8515	-2.7974	-2.8294	-2.8587	-2.8656	-2.914	-2.9938	-3.0482
-3.0878	-3.2016	-3.372	-3.4089	-3.369	-3.297	-3.1921	-3.0595	-2.9778	-2.9181	-2.8975	-2.8933	-2.9937	-3.083	-3.075	-3.0649	-3.0884	-3.0925	-3.0943	-3.1139	-3.1565	-3.1893	-3.1697	-3.1649	-3.1827	-3.2213	-3.2196	-3.1999	-3.0921	-2.9792	-2.7794	-2.6019	-2.5062	-2.4136	-2.4336	-2.5022	-2.6718	-2.8055	-2.942	-3.1547	-3.3545	-3.357	-3.2489	-3.1752	-3.1128	-2.9904	-2.9495	-2.9354	-2.9473	-2.8668
-2.8698	-2.7912	-2.7008	-2.5981	-2.5353	-2.5614	-2.5936	-2.6023	-2.6489	-2.7201	-2.7472	-2.7865	-2.8548	-2.9004	-2.8944	-2.8611	-2.7639	-2.7392	-2.7364	-2.7844	-2.8362	-2.9579	-3.0675	-3.1875	-3.3071	-3.3843	-3.3832	-3.3347	-3.3608	-3.3145	-3.2226	-3.1451	-3.1408	-3.1779	-3.2054	-3.1703	-3.1042	-3.1179	-3.0995	-3.1771	-3.1334	-3.1154	-3.159	-3.1412	-3.1269	-3.1088	-3.1155	-3.1195	-3.2127	-3.2618
-2.4663	-2.456	-2.5342	-2.6584	-2.7727	-2.8569	-3.0046	-3.1026	-3.0928	-3.0595	-3.0306	-3.0028	-2.9472	-2.9288	-2.9421	-2.9228	-2.9191	-2.9832	-2.9861	-2.9977	-3.0674	-3.0958	-3.1007	-3.0769	-3.0151	-2.9601	-2.9643	-2.9614	-2.8938	-2.859	-2.7995	-2.7962	-2.8903	-2.9007	-2.8275	-2.7868	-2.9174	-3.0773	-3.2299	-3.3378	-3.3173	-3.4029	-3.491	-3.5322	-3.5023	-3.4607	-3.4116	-3.371	-3.3738	-3.3412
-2.8366	-2.9086	-2.9109	-2.8855	-2.8183	-2.85	-2.8687	-2.9227	-2.9659	-2.982	-3.0161	-3.0801	-3.1519	-3.1818	-3.2744	-3.3218	-3.2854	-3.2066	-3.0387	-2.9585	-2.9132	-2.8381	-2.7606	-2.7645	-2.764	-2.6976	-2.7123	-2.6713	-2.6376	-2.6048	-2.6157	-2.627	-2.6259	-2.6641	-2.7097	-2.7878	-2.9301	-3.0572	-3.0544	-3.0029	-2.9979	-2.9808	-2.9817	-3.0161	-3.0495	-3.0744	-3.1165	-3.1843	-3.2778	-3.3953
-2.1052	-2.0494	-1.9761	-1.9338	-1.9324	-2.0074	-2.0546	-2.136	-2.2507	-2.3652	-2.3985	-2.3899	-2.4295	-2.4249	-2.4445	-2.459	-2.4626	-2.4825	-2.4828	-2.555	-2.6338	-2.6638	-2.6565	-2.6685	-2.7064	-2.7373	-2.7591	-2.7525	-2.7925	-2.811	-2.8278	-2.8032	-2.687	-2.6064	-2.6236	-2.6811	-2.6229	-2.5856	-2.5784	-2.5651	-2.5155	-2.4314	-2.347	-2.292	-2.2745	-2.3201	-2.426	-2.4628	-2.5939	-2.7442
-2.5259	-2.6022	-2.6397	-2.6131	-2.5869	-2.6385	-2.7142	-2.7469	-2.7554	-2.8466	-2.9321	-2.8588	-2.7618	-2.7357	-2.7413	-2.68	-2.6057	-2.5632	-2.4902	-2.4851	-2.5495	-2.5354	-2.5401	-2.5699	-2.6953	-2.7739	-2.8774	-2.9491	-2.9616	-2.896	-2.8646	-2.8848	-2.8612	-2.8335	-2.8698	-2.9022	-2.8898	-2.8617	-2.8426	-2.8849	-2.9124	-2.9206	-2.8859	-2.8561	-2.8993	-2.9371	-3.0496	-3.1671	-3.2753	-3.383
-2.6637	-2.7542	-2.8079	-2.8864	-2.8621	-2.7816	-2.7216	-2.74	-2.6776	-2.6687	-2.7106	-2.7812	-2.7926	-2.8107	-2.7591	-2.7776	-2.7398	-2.7239	-2.7266	-2.7648	-2.884	-2.9733	-3.0706	-3.091	-3.0466	-2.9771	-2.8673	-2.7817	-2.7522	-2.7012	-2.6925	-2.7249	-2.75	-2.7473	-2.7788	-2.8079	-2.8041	-2.8397	-2.887	-2.9703	-2.9834	-2.9417	-2.855	-2.7941	-2.8067	-2.8971	-2.933	-2.9236	-2.9064	-2.8659
-2.8115	-2.92	-2.9294	-2.9607	-3.0273	-3.0748	-3.131	-3.2306	-3.2245	-3.1925	-3.0187	-2.8832	-2.8349	-2.7955	-2.7099	-2.6582	-2.6339	-2.5048	-2.4242	-2.4096	-2.4527	-2.4804	-2.5226	-2.5951	-2.6902	-2.8273	-2.9961	-3.0716	-3.0286	-3.0147	-2.9562	-2.9103	-2.8252	-2.7794	-2.7501	-2.7378	-2.7438	-2.7457	-2.8871	-2.9769	-2.9846	-2.9961	-3.0441	-3.0982	-3.1468	-3.2825	-3.3511	-3.3636	-3.335	-3.3483
-2.6609	-2.7354	-2.7078	-2.7733	-2.8154	-2.8855	-2.9308	-2.9281	-2.8878	-2.8573	-2.827	-2.8458	-2.9774	-3.0802	-3.1476	-3.1457	-3.0677	-2.9874	-2.9267	-2.9101	-2.9488	-2.9375	-2.9049	-2.8594	-2.787	-2.8297	-2.8878	-2.9914	-3.0209	-3.0413	-3.033	-2.9454	-2.8633	-2.7868	-2.7249	-2.6558	-2.562	-2.5892	-2.6851	-2.7313	-2.7408	-2.7206	-2.6501	-2.5715	-2.5771	-2.5655	-2.6075	-2.7336	-2.7648	-2.7857
-2.6706	-2.7785	-2.972	-3.077	-3.0029	-2.8742	-2.776	-2.7541	-2.7667	-2.7552	-2.7726	-2.7554	-2.7734	-2.8293	-2.8961	-2.8897	-2.8276	-2.7057	-2.6965	-2.6709	-2.7098	-2.7515	-2.8144	-2.9305	-3.0342	-3.0217	-2.9604	-2.8849	-2.929	-3.0364	-3.0709	-3.051	-3.0672	-3.1754	-3.3075	-3.2279	-3.1415	-3.0609	-3.0309	-2.9711	-2.9374	-2.9461	-3.0032	-3.0205	-3.0278	-2.9538	-2.9276	-2.9527	-3.0144	-3.1641
-2.9124	-2.8629	-2.855	-2.7537	-2.712	-2.6948	-2.6418	-2.6424	-2.5918	-2.5411	-2.5453	-2.601	-2.6184	-2.5596	-2.5343	-2.543	-2.5624	-2.6523	-2.705	-2.6876	-2.6323	-2.6544	-2.5921	-2.5722	-2.5103	-2.5476	-2.6156	-2.7337	-2.8224	-2.8373	-2.8787	-2.8269	-2.7571	-2.7148	-2.6214	-2.6588	-2.7334	-2.7931	-2.8138	-2.8021	-2.7458	-2.6261	-2.5101	-2.4204	-2.4017	-2.3684	-2.3465	-2.4098	-2.4543	-2.4751
-2.7664	-2.6662	-2.5795	-2.501	-2.5081	-2.579	-2.6839	-2.7172	-2.7429	-2.753	-2.6841	-2.6344	-2.6247	-2.6602	-2.7311	-2.7378	-2.7905	-2.807	-2.8224	-2.8257	-2.8662	-2.9001	-2.9208	-2.9052	-2.8473	-2.8237	-2.8143	-2.7429	-2.7465	-2.7733	-2.6437	-2.6468	-2.6612	-2.7653	-2.8197	-2.8511	-2.8451	-2.8853	-3.0087	-3.1081	-3.1263	-3.0515	-2.9692	-2.8463	-2.7072	-2.476	-2.2283	-1.9553	-1.7925	-1.7003
-2.9548	-3.1602	-3.2928	-3.3234	-3.2688	-3.1909	-3.1225	-3.0177	-2.9266	-2.9743	-3.0484	-3.0951	-3.1096	-3.1131	-3.0158	-2.9563	-2.8566	-2.8098	-2.841	-2.8672	-2.9578	-3.0783	-3.1007	-3.136	-3.1832	-3.2119	-3.2449	-3.3042	-3.2601	-3.1353	-3.0434	-2.9785	-2.9817	-2.9794	-2.9503	-2.935	-2.9671	-2.897	-2.8568	-2.8883	-2.9148	-2.9902	-3.0362	-2.9898	-2.9432	-3.0749	-3.183	-3.2113	-3.2385	-3.3963
-2.6941	-2.4901	-2.2982	-2.2318	-2.2054	-2.2653	-2.318	-2.3695	-2.3482	-2.2954	-2.325	-2.4653	-2.5795	-2.586	-2.5555	-2.5302	-2.5411	-2.5792	-2.6264	-2.6736	-2.6122	-2.6377	-2.6423	-2.5739	-2.5292	-2.4928	-2.51	-2.495	-2.4487	-2.4351	-2.4747	-2.5627	-2.6884	-2.7723	-2.8523	-2.9782	-3.041	-3.0404	-3.0342	-3.0287	-3.0008	-3.0382	-3.042	-3.0306	-2.9941	-2.8662	-2.7958	-2.8182	-2.8525	-2.9415
-2.6041	-2.4913	-2.3911	-2.3085	-2.2569	-2.2364	-2.2529	-2.3819	-2.466	-2.4684	-2.4693	-2.4891	-2.4697	-2.4193	-2.4166	-2.4421	-2.4578	-2.4252	-2.493	-2.5509	-2.596	-2.6489	-2.64	-2.622	-2.6639	-2.6685	-2.6237	-2.62	-2.6503	-2.6777	-2.6949	-2.6956	-2.6714	-2.6735	-2.7472	-2.7893	-2.8052	-2.841	-2.8129	-2.759	-2.7108	-2.6579	-2.6487	-2.5666	-2.5482	-2.548	-2.5654	-2.6347	-2.7117	-2.7174
-2.0482	-2.0756	-2.1679	-2.3087	-2.4517	-2.5451	-2.5657	-2.5758	-2.5917	-2.6996	-2.8012	-2.8476	-2.8472	-2.77	-2.7134	-2.6659	-2.6221	-2.6125	-2.6176	-2.619	-2.6104	-2.5194	-2.4614	-2.4354	-2.4617	-2.4942	-2.5145	-2.4606	-2.4038	-2.4313	-2.4571	-2.5159	-2.5921	-2.6513	-2.6617	-2.6641	-2.7364	-2.825	-2.8619	-2.8462	-2.8347	-2.7959	-2.7819	-2.8206	-2.8288	-2.7804	-2.7344	-2.7196	-2.6957	-2.7671
-2.399	-2.4943	-2.5625	-2.6548	-2.7073	-2.7598	-2.7502	-2.6671	-2.7279	-2.8297	-2.95	-3.0355	-3.124	-3.1233	-3.1162	-3.1645	-3.1334	-3.0754	-3.015	-3.0108	-3.0361	-3.0849	-3.0257	-3.0614	-3.1136	-3.2004	-3.2383	-3.2776	-3.2461	-3.2029	-3.1816	-3.1829	-3.1878	-3.1047	-3.0959	-3.0851	-3.0796	-3.0706	-3.1053	-3.1159	-3.1862	-3.3008	-3.4063	-3.4434	-3.4705	-3.4339	-3.3522	-3.3134	-3.3067	-3.3412
[truncated: 31 more columns]

[truncated: 5 more sheets: Fig4C_topo, Fig4D, Fig4D_topo, Fig4E, Fig4F]
