# Supplementary material for: Prefrontal signals precede striatal signals for biased credit assignment in motivational learning biases
Source: Nat Commun. 2024 Jan 2;15:19. doi: 10.1038/s41467-023-44632-x (PMC10762147; doi:10.1038/s41467-023-44632-x)
Supplement: Supplementary file 4 — Source Data [file 41467_2023_44632_MOESM4_ESM.zip › SourceDataFiles/SourceDataFiles_Fig5.xlsx]

## Sheet: Fig5A
-0.023695	-0.21883	-0.42348	-0.57982	-0.63532	-0.58161	-0.37534	-0.050825	0.19746	0.31365	0.36087	0.36	0.29065	0.11858	-0.11924	-0.35942	-0.54307	-0.62593	-0.5807	-0.41616	-0.19474	-0.012865	0.073495	0.093558	0.089895	0.051631	-0.083087	-0.33654	-0.62873	-0.94895	-1.2943	-1.4634	-1.3262	-1.0185	-0.6089	0.010408	0.91305	1.3551	1.3114	1.3221	1.5316	1.9842	2.5639
0.25535	0.24655	0.1799	0.072736	-0.050429	-0.14858	-0.22246	-0.3186	-0.39215	-0.36811	-0.31082	-0.32437	-0.40596	-0.48841	-0.54727	-0.58428	-0.59832	-0.57551	-0.48271	-0.33749	-0.17452	-0.023222	0.072533	0.084198	0.032585	-0.090066	-0.29629	-0.60951	-1.0528	-1.5469	-1.9405	-2.0856	-1.9229	-1.5524	-1.0182	-0.20997	0.77481	1.3883	1.64	1.8209	2.0783	2.4557	2.897
0.38127	0.50531	0.52873	0.43511	0.19364	-0.12926	-0.4362	-0.67108	-0.7209	-0.63393	-0.60712	-0.70713	-0.86574	-0.97568	-0.98856	-0.89931	-0.73781	-0.55881	-0.37654	-0.19648	-0.06386	0.019284	0.07573	0.088862	0.044465	-0.064187	-0.27828	-0.68601	-1.3519	-2.1102	-2.5757	-2.6093	-2.3055	-1.8031	-1.1559	-0.37723	0.40696	0.97408	1.3398	1.613	1.9038	2.2429	2.5946
0.27001	0.4676	0.50955	0.33038	-0.14549	-0.7538	-1.124	-1.1267	-0.89587	-0.68068	-0.6557	-0.81897	-1.0614	-1.2649	-1.3401	-1.2649	-1.0492	-0.72218	-0.39676	-0.16836	-0.10517	-0.16548	-0.18188	-0.11767	-0.081026	-0.14206	-0.36131	-0.83144	-1.5957	-2.3433	-2.6957	-2.7491	-2.5348	-2.0278	-1.3415	-0.58565	0.083519	0.47434	0.65227	0.79566	1.0198	1.3541	1.7464
-0.25643	-0.05872	-0.064733	-0.31878	-0.82275	-1.3985	-1.6757	-1.5273	-1.1736	-0.86005	-0.70295	-0.7765	-1.0691	-1.44	-1.6898	-1.7228	-1.547	-1.2105	-0.88517	-0.75781	-0.83728	-0.95408	-0.94523	-0.81309	-0.71651	-0.75538	-0.93992	-1.2926	-1.7746	-2.1193	-2.2464	-2.3156	-2.292	-1.9793	-1.4033	-0.7624	-0.2491	-0.022763	-0.03403	-0.081713	-0.045172	0.11835	0.38692
-0.76215	-0.61868	-0.63654	-0.78769	-1.0223	-1.2779	-1.4723	-1.5236	-1.389	-1.1168	-0.8733	-0.81645	-1.0419	-1.4948	-1.9823	-2.2365	-2.1942	-2.0255	-1.8779	-1.8451	-1.8535	-1.7843	-1.681	-1.6051	-1.5715	-1.6014	-1.6955	-1.859	-2.0311	-2.1414	-2.1924	-2.1885	-2.0577	-1.7241	-1.2566	-0.81408	-0.49624	-0.37853	-0.45037	-0.62208	-0.80651	-0.91956	-0.88276
-0.90714	-0.81376	-0.79266	-0.81445	-0.85518	-0.93486	-1.1155	-1.3433	-1.4452	-1.3365	-1.1757	-1.1163	-1.2451	-1.5549	-1.9632	-2.318	-2.5149	-2.6008	-2.6057	-2.5283	-2.394	-2.2658	-2.2339	-2.2854	-2.3038	-2.2794	-2.2582	-2.2637	-2.2948	-2.3625	-2.4186	-2.38	-2.1487	-1.7602	-1.3279	-0.96131	-0.71579	-0.60104	-0.62511	-0.78556	-1.0519	-1.3129	-1.4057
-0.92675	-0.90309	-0.83719	-0.76404	-0.72998	-0.78037	-0.92831	-1.1267	-1.2962	-1.389	-1.4258	-1.4592	-1.5618	-1.7925	-2.0753	-2.2636	-2.3764	-2.4868	-2.5477	-2.5097	-2.4037	-2.3174	-2.297	-2.2986	-2.2328	-2.1199	-2.0352	-2.0163	-2.1047	-2.3168	-2.4863	-2.4584	-2.2596	-1.9674	-1.6073	-1.2492	-0.9761	-0.80583	-0.75493	-0.828	-1.0028	-1.1861	-1.2743
-0.87408	-0.9605	-0.94556	-0.88691	-0.86151	-0.8721	-0.86755	-0.87437	-0.92006	-1.0245	-1.1499	-1.2836	-1.4832	-1.8001	-2.0801	-2.1761	-2.1507	-2.1189	-2.1302	-2.1986	-2.3065	-2.3481	-2.161	-1.8595	-1.6053	-1.4406	-1.3683	-1.3761	-1.4977	-1.7586	-2.0095	-2.0396	-1.9789	-1.9089	-1.7674	-1.5393	-1.2847	-1.0788	-0.95562	-0.90591	-0.88703	-0.86802	-0.85619
-0.90883	-1.0578	-1.1486	-1.1644	-1.1289	-1.0368	-0.89144	-0.72899	-0.55473	-0.39873	-0.31927	-0.44593	-0.85901	-1.4302	-1.8547	-2.0318	-2.0339	-1.9467	-1.9103	-2.0656	-2.4538	-2.7183	-2.3782	-1.7926	-1.3509	-1.0866	-0.93603	-0.85836	-0.85151	-0.88221	-0.94825	-1.0649	-1.2529	-1.4894	-1.6618	-1.6867	-1.568	-1.4056	-1.2172	-0.95924	-0.64955	-0.38799	-0.25915
-1.1021	-1.1954	-1.2898	-1.3293	-1.2707	-1.1292	-0.93539	-0.65608	-0.2696	0.16382	0.43971	0.34265	-0.20176	-1.0052	-1.6446	-1.9775	-2.093	-2.0605	-2.0448	-2.2735	-2.85	-3.3472	-2.9825	-2.193	-1.5451	-1.0754	-0.69348	-0.37939	-0.12366	0.08985	0.19364	0.095298	-0.17778	-0.57457	-0.96757	-1.2253	-1.342	-1.3566	-1.2164	-0.81944	-0.2564	0.20813	0.42879
-1.2063	-1.1443	-1.1414	-1.1737	-1.1692	-1.1064	-0.94546	-0.60612	-0.098995	0.41925	0.69386	0.59466	0.091819	-0.6983	-1.4267	-1.8652	-2.0513	-2.0849	-2.15	-2.4775	-3.1488	-3.7701	-3.4721	-2.6804	-1.9644	-1.325	-0.68647	-0.095516	0.38081	0.69108	0.82502	0.79291	0.61025	0.30658	-0.090141	-0.49782	-0.84575	-1.0425	-0.988	-0.59239	0.073501	0.64133	0.87344
-0.91543	-0.87466	-0.90061	-0.97393	-1.0708	-1.1126	-0.99342	-0.67455	-0.1942	0.25587	0.46052	0.37403	0.021379	-0.5095	-1.044	-1.3828	-1.5265	-1.6114	-1.7811	-2.1648	-2.7425	-3.1186	-3.0013	-2.6572	-2.237	-1.6958	-1.0104	-0.23322	0.44221	0.81739	0.92964	0.91478	0.78142	0.54546	0.20284	-0.22851	-0.64234	-0.87042	-0.81922	-0.49097	-0.033645	0.34772	0.51401
-0.45233	-0.55295	-0.77845	-1.0617	-1.3017	-1.3611	-1.2312	-0.9755	-0.6413	-0.32327	-0.12158	-0.090509	-0.18564	-0.33472	-0.51197	-0.66229	-0.76467	-0.85177	-0.97901	-1.1991	-1.4869	-1.727	-1.939	-2.1098	-2.1516	-1.9657	-1.499	-0.74405	0.0383	0.49543	0.64497	0.62211	0.44807	0.13195	-0.26236	-0.62974	-0.84662	-0.86134	-0.71776	-0.53038	-0.49435	-0.64824	-0.80678
-0.10164	-0.23434	-0.618	-1.2305	-1.747	-1.7845	-1.575	-1.3665	-1.2058	-1.0532	-0.823	-0.5408	-0.30406	-0.1504	-0.072562	-0.10492	-0.18991	-0.24315	-0.2706	-0.38073	-0.65364	-0.9861	-1.3272	-1.6741	-1.9735	-2.1032	-1.8912	-1.2956	-0.60097	-0.074658	0.17515	0.090006	-0.25369	-0.7611	-1.2119	-1.3455	-1.1582	-0.85153	-0.63727	-0.63836	-0.87989	-1.3258	-1.7927
0.058448	0.050362	-0.20454	-0.81153	-1.6096	-1.8952	-1.7712	-1.6558	-1.6279	-1.617	-1.4306	-0.92277	-0.47569	-0.30919	-0.29283	-0.32584	-0.37226	-0.4602	-0.6157	-0.83573	-1.0728	-1.3222	-1.5867	-1.8501	-2.0191	-2.0297	-1.8151	-1.4291	-0.99268	-0.57423	-0.34268	-0.42409	-0.69322	-0.99534	-1.1764	-1.0744	-0.74488	-0.4369	-0.34387	-0.539	-0.90824	-1.3756	-1.8821
0.085768	0.24342	0.23436	-0.083139	-0.77698	-1.4851	-1.7957	-1.8744	-1.8884	-1.7606	-1.397	-0.96813	-0.74379	-0.76513	-0.90623	-1.0541	-1.1834	-1.3551	-1.5713	-1.7666	-1.8614	-1.9191	-1.9944	-2.0241	-1.9177	-1.6395	-1.3804	-1.2698	-1.2266	-1.1479	-1.0386	-0.85235	-0.63323	-0.43296	-0.26586	-0.11049	0.049728	0.14307	0.12166	-0.074321	-0.45021	-0.88781	-1.4103
0.032413	0.24769	0.28736	0.039205	-0.46578	-1.0943	-1.6063	-1.8225	-1.7494	-1.4282	-0.9892	-0.70746	-0.72147	-0.93558	-1.2386	-1.6152	-2.0527	-2.3733	-2.4571	-2.4119	-2.2642	-2.0804	-1.9324	-1.7757	-1.624	-1.4315	-1.2938	-1.3747	-1.6068	-1.751	-1.6222	-1.0681	-0.30609	0.28121	0.56779	0.64922	0.6239	0.56945	0.47812	0.28482	-0.13033	-0.65558	-1.1828
0.0084534	0.11997	0.027583	-0.22628	-0.54662	-0.86785	-1.1447	-1.2329	-1.0314	-0.62805	-0.21179	-0.031452	-0.13467	-0.41421	-0.83336	-1.4398	-2.2002	-2.6173	-2.5821	-2.4302	-2.243	-1.9947	-1.7098	-1.4704	-1.3446	-1.3121	-1.3649	-1.5575	-1.8381	-1.9183	-1.6138	-0.92853	-0.063271	0.57277	0.82424	0.84564	0.73231	0.57289	0.38732	0.14179	-0.25385	-0.79551	-1.3528
0.15158	0.059243	-0.25475	-0.53665	-0.69386	-0.72672	-0.67042	-0.50739	-0.20955	0.13557	0.37565	0.42126	0.27391	-0.007423	-0.40455	-0.86463	-1.1709	-1.3027	-1.4758	-1.6647	-1.7618	-1.7243	-1.4899	-1.2746	-1.152	-1.1618	-1.2225	-1.2898	-1.3185	-1.1825	-0.79567	-0.33156	0.15128	0.48093	0.53529	0.44476	0.26538	-0.0084498	-0.25912	-0.50433	-0.79827	-1.1784	-1.6124
0.33159	0.02675	-0.48615	-0.81709	-0.88313	-0.7452	-0.46474	-0.076146	0.27924	0.41434	0.25114	-0.088935	-0.52342	-0.9045	-1.1085	-1.116	-0.9412	-0.85941	-0.97989	-1.1504	-1.2504	-1.2842	-1.2627	-1.208	-1.1047	-0.94798	-0.71727	-0.47109	-0.16106	0.21769	0.56157	0.67283	0.60257	0.40529	0.12278	-0.14946	-0.40124	-0.64663	-0.81586	-0.98799	-1.2074	-1.4649	-1.6761
0.1275	-0.39001	-0.90086	-1.2112	-1.2902	-1.1534	-0.80759	-0.35378	-0.097075	-0.22885	-0.80719	-1.6977	-2.6253	-3.2341	-3.0905	-2.3425	-1.6308	-1.2864	-1.16	-1.1191	-1.0978	-1.0439	-1.0389	-1.0472	-0.96409	-0.63575	-0.18891	0.24601	0.70038	1.1299	1.413	1.4223	1.0797	0.54696	0.052727	-0.33409	-0.61116	-0.7685	-0.93392	-1.1013	-1.264	-1.4096	-1.449
-0.67685	-1.3666	-1.7088	-1.8984	-1.9686	-1.9095	-1.7204	-1.5341	-1.5627	-1.8435	-2.3819	-3.0505	-3.7042	-4.2173	-4.3585	-3.78	-2.8325	-2.064	-1.4943	-1.1832	-1.0358	-0.93188	-0.87936	-0.83495	-0.7322	-0.47597	-0.14723	0.25971	0.69634	1.0961	1.3173	1.3479	1.0772	0.54493	0.05837	-0.3121	-0.56052	-0.72049	-0.91796	-1.0791	-1.1255	-1.0863	-1.0063
-1.3605	-2.028	-2.479	-2.7343	-2.8269	-2.7962	-2.7618	-2.8516	-3.0532	-3.265	-3.3167	-3.278	-3.2496	-3.2651	-3.3362	-3.2377	-2.8675	-2.1981	-1.5016	-1.1025	-0.93636	-0.90182	-0.88975	-0.83162	-0.71367	-0.60724	-0.50206	-0.27828	0.022134	0.3222	0.45688	0.40996	0.21772	-0.1094	-0.40379	-0.60238	-0.72863	-0.86754	-1.0189	-1.1206	-1.0536	-0.90858	-0.8328
-1.3708	-2.1902	-2.9067	-3.5379	-3.9364	-3.91	-3.6403	-3.4896	-3.4592	-3.5247	-3.4129	-3.0578	-2.6919	-2.4857	-2.4121	-2.3551	-2.1734	-1.7846	-1.3287	-0.98868	-0.85737	-0.90867	-0.99187	-0.99058	-0.92428	-0.93799	-0.94404	-0.89031	-0.71481	-0.50963	-0.41836	-0.54557	-0.81793	-1.0695	-1.2317	-1.2683	-1.2529	-1.2692	-1.3131	-1.3482	-1.3005	-1.2271	-1.2316
-1.3283	-2.0129	-2.5852	-3.0463	-3.4406	-3.7292	-3.6552	-3.1456	-2.6099	-2.3563	-2.3222	-2.3088	-2.2223	-2.08	-1.9306	-1.8329	-1.7137	-1.5232	-1.2977	-1.0459	-0.89073	-0.87713	-0.98321	-1.095	-1.1621	-1.2045	-1.19	-1.1963	-1.158	-1.0927	-1.0406	-1.1445	-1.4475	-1.7898	-2.0116	-2.0157	-1.8459	-1.6894	-1.67	-1.7311	-1.7991	-1.8517	-1.9309
-1.2822	-1.6376	-1.9674	-2.2256	-2.4142	-2.6031	-2.653	-2.1009	-1.3472	-0.91685	-0.87369	-1.1913	-1.6397	-1.8222	-1.7449	-1.6367	-1.5728	-1.5309	-1.4564	-1.2974	-1.0793	-0.89607	-0.84643	-0.93329	-1.047	-1.0819	-1.0919	-1.1691	-1.326	-1.4944	-1.5836	-1.6403	-1.7773	-2.012	-2.1665	-2.0896	-1.8562	-1.69	-1.7326	-1.9194	-2.1212	-2.3125	-2.4613
-1.2596	-1.3974	-1.598	-1.7888	-1.9554	-2.0408	-1.882	-1.2725	-0.631	-0.2441	-0.22167	-0.56237	-1.0889	-1.5364	-1.7148	-1.7228	-1.7326	-1.7767	-1.7959	-1.6882	-1.3421	-0.96686	-0.68194	-0.56352	-0.56339	-0.6181	-0.7742	-1.0154	-1.3085	-1.5896	-1.7889	-1.7955	-1.6331	-1.4446	-1.2485	-1.0876	-1.0454	-1.1307	-1.3757	-1.746	-2.1474	-2.4895	-2.7041
-1.2878	-1.3485	-1.4656	-1.6002	-1.7455	-1.714	-1.447	-0.98278	-0.5897	-0.39796	-0.44748	-0.66745	-0.98214	-1.363	-1.7282	-1.9389	-2.0317	-2.0829	-2.0328	-1.7167	-1.1778	-0.69877	-0.35567	-0.15741	-0.095323	-0.16969	-0.39889	-0.7376	-1.0582	-1.2368	-1.2852	-1.2256	-1.0539	-0.80649	-0.56273	-0.44275	-0.49685	-0.74459	-1.1231	-1.5548	-2.0434	-2.4995	-2.7928
-1.2288	-1.3081	-1.3682	-1.4159	-1.376	-1.2441	-1.0465	-0.88557	-0.76264	-0.75104	-0.81314	-0.86034	-0.93423	-1.1069	-1.4747	-1.8648	-2.0637	-2.0339	-1.6842	-0.99032	-0.3422	0.10205	0.26298	0.23637	0.10826	-0.070064	-0.26452	-0.47069	-0.68525	-0.81074	-0.81783	-0.8107	-0.80253	-0.7494	-0.68061	-0.65709	-0.67267	-0.86299	-1.1582	-1.5156	-1.9173	-2.3424	-2.6303
-0.94314	-1.1018	-1.1416	-1.135	-1.0192	-0.96236	-0.89512	-0.92652	-0.92702	-0.90069	-0.78102	-0.61137	-0.49146	-0.50377	-0.69654	-1.0237	-1.2885	-1.2344	-0.84541	-0.13646	0.55336	0.89857	0.80171	0.45368	0.089656	-0.1894	-0.33407	-0.38443	-0.48113	-0.63859	-0.75617	-0.91623	-1.0956	-1.2413	-1.302	-1.2376	-1.11	-1.1119	-1.3011	-1.6244	-1.9511	-2.2422	-2.4087
-0.60563	-0.6699	-0.6747	-0.6851	-0.78281	-0.99199	-1.2253	-1.3904	-1.3208	-0.98903	-0.55935	-0.2183	-0.01715	0.070724	0.12632	0.12286	-0.015089	-0.12706	0.0016716	0.33174	0.74482	0.88648	0.69292	0.31633	-0.048434	-0.30249	-0.41822	-0.44419	-0.48813	-0.7037	-1.0252	-1.3677	-1.6133	-1.6451	-1.4763	-1.2221	-1.088	-1.0903	-1.3242	-1.7696	-2.1826	-2.3414	-2.3135
-0.57104	-0.28266	-0.043214	-0.0063277	-0.33762	-0.78664	-1.3977	-1.8576	-1.9046	-1.4248	-0.85741	-0.40111	-0.093687	0.14685	0.32314	0.39255	0.3252	0.11098	-0.029709	-0.077954	0.042071	0.154	0.13766	-0.011121	-0.20542	-0.3409	-0.44647	-0.55747	-0.67637	-0.8623	-1.146	-1.3652	-1.3698	-1.0651	-0.69029	-0.4365	-0.43603	-0.6164	-1.0157	-1.6254	-2.163	-2.2597	-2.0995

## Sheet: Fig5A_topo
Fp1	-2.12517
Fp2	-2.43273
F4	-1.44822
C3	-0.543156
P3	-0.840736
P4	-0.744102
O1	0.144181
O2	-0.454139
F7	-1.59639
F8	-1.3617
T7	0.0891669
T8	-0.159451
P7	-0.795409
P8	-0.0679744
Cz	-1.82167
Pz	-0.0202338
Oz	0.188436
FC1	-1.85606
CP1	-0.525344
CP2	-0.775432
FC5	-1.27532
FC6	-0.687123
CP5	-1.69
CP6	-0.865229
TP9	-0.359458
TP10	0.748007
POz	0.142377
F1	-1.85064
C2	-1.91559
P1	-0.207118
P2	-0.198059
AF4	-1.96814
FC3	-1.38478
CP3	-1.01424
CP4	-0.631594
PO3	-0.0447534
PO4	-0.471365
F5	-1.93303
F6	-1.57557
C5	-0.664622
C6	-0.577008
P5	-1.35815
P6	-0.783794
AF7	-1.71366
AF8	-1.80122
FT7	-0.923495
FT8	-0.883764
TP7	-0.775236
TP8	0.170135
PO7	-0.293188
PO8	-0.482979
FT9	-0.110645
FT10	-0.153185
Fpz	-2.3612
CPz	-0.701216
FCz	-2.00608
AF3	-1.89739
C1	-1.05938
C4	-0.523859
F2	-1.45565
F3	-1.98824
FC2	-1.73285
FC4	-1.07294
Fz	-1.7106

## Sheet: Fig5B
-0.8466	-1.1479	-1.2862	-1.1813	-0.86949	-0.46131	-0.15436	-0.13316	-0.37509	-0.66402	-0.83604	-0.85334	-0.82513	-0.82763	-0.89176	-1.0663	-1.4449	-2.0815	-2.4726	-2.4372	-2.5091	-2.5261	-2.2055	-1.8301	-1.6255	-1.5347	-1.1881	-0.74936	-0.61765	-0.7569	-1.0869	-1.2666	-1.2506	-1.2134	-1.0848	-0.79474	-0.40718	-0.040368	0.20292	0.22309	-0.0099281	-0.37953	-0.64636
-1.0601	-1.0765	-1.0783	-1.0488	-0.95754	-0.79343	-0.56992	-0.31742	-0.12464	-0.069352	-0.16038	-0.34295	-0.51128	-0.64595	-0.79968	-1.0348	-1.3888	-1.8497	-2.2821	-2.5035	-2.5352	-2.448	-2.3274	-2.2856	-2.4216	-2.7035	-2.8752	-2.7746	-2.5468	-2.3246	-2.1118	-1.8723	-1.6846	-1.5615	-1.3953	-1.0812	-0.68129	-0.36032	-0.18749	-0.1693	-0.29254	-0.52719	-0.8058
-1.2109	-1.0855	-1.0204	-1.0401	-1.1023	-1.103	-0.90204	-0.4481	0.046768	0.33554	0.37553	0.25078	0.051656	-0.20251	-0.50592	-0.85681	-1.2578	-1.686	-1.9962	-2.0437	-1.9198	-1.7997	-1.8501	-2.161	-2.7076	-3.3202	-3.7655	-3.8682	-3.4828	-2.7683	-2.1004	-1.6544	-1.4574	-1.3816	-1.2748	-1.075	-0.79228	-0.52886	-0.36771	-0.3201	-0.38619	-0.59851	-0.94042
-1.3746	-1.1903	-1.1157	-1.1457	-1.261	-1.3928	-1.2881	-0.77709	-0.15485	0.31246	0.57731	0.67722	0.59768	0.29483	-0.18853	-0.75093	-1.3028	-1.7067	-1.7648	-1.5197	-1.1965	-1.0253	-1.1501	-1.5707	-2.1811	-2.8285	-3.3699	-3.6485	-3.4623	-2.7736	-1.9615	-1.3535	-0.96838	-0.75498	-0.70798	-0.73052	-0.69284	-0.57776	-0.45702	-0.39488	-0.44926	-0.65989	-0.93169
-1.4882	-1.2401	-1.1247	-1.1005	-1.1706	-1.3135	-1.3712	-1.131	-0.66536	-0.16161	0.27032	0.54051	0.5913	0.36932	-0.12308	-0.74448	-1.2873	-1.5369	-1.4187	-1.0695	-0.71856	-0.59503	-0.75937	-1.1408	-1.6389	-2.1648	-2.6606	-3.0521	-3.1872	-2.8558	-2.1248	-1.3492	-0.69474	-0.32538	-0.26395	-0.37081	-0.5198	-0.62558	-0.64407	-0.60147	-0.57192	-0.56357	-0.59613
-1.2641	-0.94225	-0.75825	-0.68218	-0.73058	-0.89382	-1.1135	-1.2005	-1.0399	-0.73389	-0.39007	-0.12424	-0.01096	-0.08991	-0.35005	-0.6993	-1.0438	-1.2646	-1.2438	-0.99725	-0.71698	-0.59554	-0.67079	-0.91646	-1.2731	-1.6598	-2.0242	-2.3119	-2.4354	-2.3283	-1.9557	-1.3538	-0.71521	-0.31595	-0.19512	-0.28402	-0.50937	-0.76479	-0.86947	-0.77252	-0.56373	-0.35307	-0.30163
-0.82206	-0.45465	-0.2749	-0.25127	-0.36752	-0.61942	-0.94914	-1.2353	-1.3752	-1.3682	-1.2363	-1.0235	-0.79483	-0.62758	-0.5666	-0.63222	-0.81048	-1.0197	-1.1167	-1.0368	-0.86384	-0.71067	-0.63512	-0.68999	-0.87762	-1.1316	-1.3503	-1.4726	-1.5008	-1.4645	-1.3303	-0.99978	-0.58909	-0.34477	-0.30119	-0.44493	-0.66867	-0.80881	-0.79723	-0.68148	-0.50817	-0.37031	-0.40152
-0.52982	-0.13534	0.0073323	-0.050614	-0.26505	-0.63144	-1.0903	-1.5493	-1.9481	-2.2114	-2.2422	-1.9973	-1.5585	-1.0688	-0.64598	-0.36957	-0.26396	-0.30969	-0.42531	-0.51575	-0.53266	-0.43434	-0.28025	-0.17147	-0.18192	-0.31081	-0.46031	-0.56512	-0.63334	-0.64875	-0.57267	-0.34707	-0.086836	0.016969	-0.093335	-0.37426	-0.6284	-0.67149	-0.57796	-0.4952	-0.52809	-0.78812	-1.2622
-0.4088	-0.042702	0.065535	-0.032445	-0.30386	-0.70353	-1.1938	-1.728	-2.2049	-2.5154	-2.6027	-2.3483	-1.7838	-1.0869	-0.40973	0.17182	0.56715	0.71819	0.67064	0.55739	0.46512	0.45506	0.52477	0.61763	0.61817	0.50305	0.33617	0.17535	0.029262	-0.032209	0.070716	0.30544	0.52298	0.60934	0.47865	0.1488	-0.18373	-0.30981	-0.28644	-0.27153	-0.42671	-0.83126	-1.4877
-0.28448	-0.042541	0.023233	-0.047939	-0.21136	-0.41882	-0.67902	-0.99073	-1.2342	-1.2698	-1.1043	-0.84911	-0.51166	-0.091187	0.37086	0.83991	1.1918	1.3676	1.3978	1.336	1.2389	1.1385	1.069	0.99986	0.85806	0.68057	0.50216	0.33552	0.19506	0.15586	0.31682	0.61674	0.87572	0.99664	0.95239	0.74716	0.45067	0.17592	0.0047106	-0.10357	-0.26531	-0.56815	-1.0667
-0.14342	-0.012104	0.032623	0.039155	0.059297	0.087004	0.11367	0.1518	0.21426	0.32096	0.48897	0.68604	0.89883	1.0887	1.2381	1.3848	1.5486	1.6923	1.7728	1.7401	1.6227	1.4246	1.1593	0.83253	0.4935	0.23769	0.080095	-0.015098	-0.038418	0.046329	0.25998	0.55129	0.80034	0.90975	0.90347	0.83177	0.68924	0.43705	0.19758	0.042728	-0.089346	-0.29871	-0.67481
-0.19283	-0.025795	0.09129	0.19829	0.33475	0.49775	0.67239	0.83142	0.92242	0.96208	1.0174	1.1282	1.2905	1.4685	1.6196	1.7157	1.8373	1.9653	1.9847	1.8448	1.5759	1.2162	0.75924	0.24729	-0.18813	-0.44608	-0.50443	-0.43467	-0.27325	-0.06327	0.13343	0.28575	0.3983	0.46516	0.48262	0.47619	0.45212	0.41636	0.3485	0.2619	0.14985	-0.047829	-0.43172
-0.54848	-0.19949	0.10405	0.34452	0.52756	0.66765	0.75554	0.79178	0.7743	0.73748	0.75879	0.90131	1.138	1.4001	1.6339	1.8149	2.0008	2.1106	1.8819	1.3881	0.8398	0.34082	-0.12113	-0.53435	-0.8036	-0.88213	-0.78401	-0.56589	-0.30791	-0.10597	-0.016213	-0.059654	-0.17683	-0.27052	-0.30234	-0.24864	-0.075097	0.1964	0.42925	0.51941	0.44285	0.164	-0.42257
-1.1529	-0.6	-0.052255	0.35472	0.58454	0.62935	0.51149	0.30944	0.11482	0.024552	0.08736	0.33077	0.73709	1.1864	1.5172	1.7447	1.9136	1.8585	1.233	0.35307	-0.32625	-0.79418	-1.0713	-1.15	-1.0428	-0.82857	-0.58404	-0.34961	-0.18612	-0.14318	-0.24144	-0.49835	-0.8279	-1.0731	-1.1286	-1.0114	-0.71545	-0.29449	0.16892	0.49998	0.53914	0.17177	-0.71878
-1.6469	-1.1272	-0.48916	0.0090496	0.28192	0.31865	0.11271	-0.25633	-0.54429	-0.59983	-0.45028	-0.11201	0.43476	1.0456	1.4682	1.6896	1.7135	1.3884	0.51978	-0.44405	-1.0811	-1.4624	-1.5586	-1.2988	-0.89793	-0.52911	-0.24662	-0.090019	-0.087813	-0.24805	-0.56786	-1.0188	-1.4582	-1.6703	-1.6246	-1.4634	-1.2232	-0.90388	-0.51954	-0.15868	-0.059801	-0.34388	-1.044
-1.1257	-1.0182	-0.82183	-0.58	-0.37592	-0.25592	-0.23803	-0.35093	-0.45426	-0.43771	-0.26246	0.10203	0.66298	1.2373	1.6061	1.7776	1.6905	1.2934	0.52996	-0.3042	-0.93137	-1.3266	-1.3961	-1.0595	-0.62843	-0.27558	-0.026243	0.049797	-0.074884	-0.37782	-0.82584	-1.3462	-1.7428	-1.8267	-1.7558	-1.601	-1.4157	-1.1991	-0.95261	-0.72042	-0.65166	-0.81098	-1.2128
-0.15537	-0.23035	-0.44794	-0.67801	-0.77604	-0.66002	-0.39077	-0.06227	0.2572	0.50188	0.73495	1.0124	1.3653	1.6616	1.8277	1.89	1.8089	1.5125	0.95306	0.2758	-0.32239	-0.70273	-0.80539	-0.66348	-0.37123	-0.072572	0.11719	0.1387	0.006203	-0.25345	-0.63695	-1.0854	-1.3609	-1.4264	-1.4246	-1.2841	-1.0491	-0.81591	-0.6339	-0.59536	-0.70064	-0.94516	-1.2862
0.44612	0.50021	0.33066	0.011444	-0.31996	-0.41495	-0.1794	0.34212	0.95792	1.4721	1.7787	1.8536	1.7901	1.7049	1.6872	1.7124	1.7776	1.6825	1.2895	0.73946	0.18288	-0.19932	-0.33902	-0.32126	-0.12652	0.11603	0.24892	0.28319	0.2518	0.14177	-0.078271	-0.41435	-0.72639	-0.92673	-0.9486	-0.74305	-0.40983	-0.1125	-0.014938	-0.20548	-0.58495	-1.0612	-1.5077
0.5672	0.84969	0.98818	0.88124	0.57458	0.32342	0.33148	0.64245	1.1405	1.5518	1.7046	1.6557	1.4003	1.0786	0.90822	0.92688	1.1583	1.3651	1.3389	1.1293	0.80604	0.42846	0.14103	0.061403	0.15004	0.27802	0.36521	0.42367	0.45066	0.41367	0.27242	0.013599	-0.29765	-0.51853	-0.48413	-0.24118	0.030417	0.21251	0.18874	-0.10416	-0.67896	-1.367	-1.831
0.34228	0.75342	1.1328	1.3298	1.3077	1.1272	0.94219	0.91146	1.0454	1.1567	1.1999	1.1659	0.93324	0.6033	0.32989	0.25529	0.38757	0.68033	1.0653	1.3706	1.4535	1.2941	1.0056	0.77127	0.60454	0.51037	0.45974	0.45882	0.47291	0.46313	0.38697	0.24045	0.093529	0.058936	0.1462	0.2413	0.28846	0.25963	0.14509	-0.17996	-0.84128	-1.5188	-1.8315
0.12142	0.60332	1.0823	1.4293	1.6141	1.5982	1.3583	0.99537	0.62347	0.38355	0.3828	0.45815	0.50109	0.43263	0.27218	0.21631	0.27139	0.49604	0.91972	1.3813	1.6631	1.758	1.7171	1.5038	1.1173	0.7802	0.54752	0.44277	0.41887	0.43309	0.48783	0.58516	0.71346	0.78198	0.74804	0.65532	0.5428	0.41303	0.26963	-0.044164	-0.51554	-0.88481	-1.1273
0.13249	0.54144	1.008	1.3764	1.5577	1.562	1.3025	0.80757	0.22223	-0.15856	-0.25273	-0.14901	0.073164	0.27371	0.40917	0.53465	0.6525	0.83621	1.105	1.3942	1.6284	1.8182	1.8905	1.6601	1.2395	0.89575	0.68753	0.58642	0.57832	0.65624	0.85826	1.1982	1.4946	1.5885	1.4598	1.195	0.97515	0.88739	0.7984	0.46266	0.10142	-0.17432	-0.43619
0.29267	0.4903	0.80671	1.1284	1.2713	1.2136	0.9878	0.54551	0.019571	-0.30327	-0.43302	-0.39444	-0.26585	-0.054015	0.33185	0.75302	1.1454	1.4136	1.4987	1.465	1.4329	1.357	1.2747	1.1749	1.0588	0.96739	0.92949	0.90695	0.93218	1.076	1.3365	1.7457	2.104	2.2731	2.2146	1.9311	1.602	1.3325	1.0534	0.71497	0.32314	-0.12794	-0.53247
0.35367	0.35644	0.49721	0.69875	0.72889	0.54046	0.3301	0.025551	-0.27247	-0.40171	-0.43752	-0.4536	-0.42664	-0.29306	0.079713	0.67597	1.4018	1.8335	1.82	1.4602	0.95379	0.38883	0.10438	0.23889	0.54896	0.85122	1.0598	1.1476	1.1955	1.3316	1.5788	1.9028	2.2527	2.5095	2.5918	2.4357	1.9298	1.3164	0.80769	0.33803	-0.22935	-0.91477	-1.4653
-0.0099093	0.0078184	0.11801	0.24405	0.2457	0.054342	-0.21037	-0.44296	-0.5667	-0.54993	-0.46813	-0.45216	-0.36422	-0.10972	0.2581	0.77185	1.4204	1.8725	1.811	1.2423	0.277	-0.42553	-0.55908	-0.27898	0.16416	0.61644	0.98136	1.2417	1.3733	1.4533	1.5671	1.6772	1.8978	2.2182	2.4454	2.4319	1.9295	1.1366	0.40633	-0.1768	-0.71594	-1.2508	-1.7703
-0.56778	-0.30396	-0.023703	0.1793	0.29308	0.25824	0.0040589	-0.27351	-0.45815	-0.51957	-0.47426	-0.33963	-0.02544	0.49457	0.9712	1.3441	1.6024	1.6834	1.4266	0.82753	-0.10159	-0.6435	-0.61825	-0.31633	0.10185	0.54036	0.93223	1.2776	1.4588	1.4677	1.3983	1.3466	1.4108	1.5598	1.6874	1.6656	1.2795	0.63885	0.11678	-0.24749	-0.60076	-0.97425	-1.4075
-0.73115	-0.29578	0.16485	0.46434	0.65952	0.74087	0.5862	0.30032	0.03807	-0.13118	-0.13443	0.15639	0.6838	1.2835	1.6721	1.8278	1.7574	1.4621	1.0246	0.59544	0.14558	-0.13782	-0.10981	0.10029	0.41791	0.75203	1.0772	1.3182	1.3954	1.3237	1.1693	1.0888	1.076	1.0691	1.0105	0.80811	0.54126	0.30456	0.20073	0.18688	0.13264	-0.051712	-0.37729
-0.35966	0.24044	0.7146	0.93781	1.0584	1.1423	1.1827	1.1012	0.90843	0.68288	0.60282	0.78682	1.1369	1.4809	1.7049	1.766	1.6337	1.3132	0.88198	0.55422	0.42213	0.44806	0.6148	0.81356	1.0233	1.197	1.3509	1.3413	1.2298	1.0462	0.88101	0.83118	0.85215	0.90126	0.82408	0.62213	0.44609	0.42053	0.55865	0.8154	1.0505	1.0258	0.73965
0.63151	1.0357	1.2734	1.3446	1.38	1.4756	1.6987	1.9014	1.8969	1.6051	1.2584	1.0518	1.0212	1.1089	1.2589	1.3273	1.2462	1.0375	0.72377	0.40632	0.34146	0.51375	0.8152	1.1363	1.3938	1.5397	1.5119	1.2621	0.93802	0.59406	0.39844	0.41073	0.57821	0.8242	0.94236	0.92563	0.85969	0.88056	1.0319	1.2846	1.4731	1.415	1.1103
1.0018	1.1	1.2251	1.3393	1.51	1.7857	2.1784	2.5092	2.4725	2.069	1.5133	1.0552	0.83928	0.81741	0.90253	0.95612	0.85991	0.63471	0.3746	0.091622	0.026153	0.21934	0.57004	0.98119	1.3154	1.4864	1.3591	1.0031	0.45877	-0.062686	-0.28903	-0.16809	0.20933	0.68903	1.1406	1.4224	1.5129	1.5269	1.5252	1.4906	1.3668	1.1712	0.92435
0.7028	0.58156	0.62343	0.84834	1.2526	1.8077	2.3943	2.7271	2.4975	2.0268	1.5545	1.2196	1.0633	1.0147	1.0067	0.94555	0.73221	0.3586	0.0026885	-0.25963	-0.35589	-0.26083	0.017957	0.41468	0.77127	0.93111	0.8012	0.45372	-0.11972	-0.63516	-0.87303	-0.68669	-0.084077	0.64117	1.2617	1.6779	1.9324	2.0262	1.9341	1.6602	1.3433	1.0845	0.91436
0.40007	0.11867	0.015276	0.14906	0.5472	1.1372	1.6497	1.8665	1.8765	1.8166	1.7722	1.7657	1.7382	1.639	1.4695	1.1923	0.7787	0.26229	-0.23519	-0.55837	-0.71908	-0.71361	-0.51986	-0.21416	0.077297	0.20315	0.13497	-0.090479	-0.35651	-0.56616	-0.68178	-0.48797	0.14383	0.91806	1.4644	1.7866	2.0152	2.1671	2.1682	1.994	1.7439	1.5457	1.4673
0.51638	0.0098373	-0.35831	-0.44782	-0.19466	0.23484	0.59507	0.84424	1.1368	1.5159	1.9589	2.2481	2.2011	1.934	1.5474	1.0913	0.53746	0.0062194	-0.49338	-0.85563	-1.0219	-0.92529	-0.65974	-0.403	-0.23392	-0.17827	-0.24323	-0.34539	-0.40866	-0.44446	-0.38825	-0.051234	0.58995	1.2946	1.7837	1.9616	2.0331	2.1064	2.1981	2.2672	2.2378	2.2241	2.2707

## Sheet: Fig5B_topo
Fp1	-0.352328
Fp2	-0.605413
F4	-0.177754
C3	-0.836818
P3	-0.984253
P4	-1.39833
O1	-0.527753
O2	-1.33749
F7	-0.42825
F8	0.236457
T7	-1.1101
T8	0.358116
P7	-1.21736
P8	-0.959092
Cz	-1.68737
Pz	-1.57233
Oz	-0.643998
FC1	-0.767576
CP1	-1.26975
CP2	-1.52824
FC5	-0.361642
FC6	0.274768
CP5	-1.37355
CP6	-0.455243
TP9	-0.953462
TP10	-0.784107
POz	-1.38327
F1	-1.11025
C2	-1.93851
P1	-1.31601
P2	-1.69021
AF4	-0.558016
FC3	-0.863215
CP3	-0.95969
CP4	-0.752443
PO3	-0.947126
PO4	-1.68934
F5	-0.756578
F6	0.471097
C5	-1.35929
C6	-0.0784759
P5	-1.10004
P6	-1.27174
AF7	-0.843313
AF8	0.719305
FT7	-0.564419
FT8	-0.72915
TP7	-1.01979
TP8	-0.368256
PO7	-1.02661
PO8	-1.05366
FT9	-1.3642
FT10	-0.997428
Fpz	-0.749478
CPz	-1.56021
FCz	-1.25047
AF3	-1.18096
C1	-0.947918
C4	-0.686042
F2	-1.30709
F3	-1.08757
FC2	-1.85361
FC4	-0.666332
Fz	-1.44835

## Sheet: Fig5C
0.79964	1.0599	1.234	1.188	0.97444	0.58333	0.17148	-0.067103	-0.12513	-0.095218	-0.08405	-0.15767	-0.2509	-0.20222	-0.013418	0.32154	0.80399	1.0646	0.77448	0.14454	-0.57915	-1.1638	-1.551	-1.7959	-1.9345	-1.9634	-1.8151	-1.3182	-0.2606	1.089	2.025	2.4675	2.349	1.6659	1.0967	0.85606	0.85917	1.0436	1.3739	1.768	1.9579	1.7338	1.2634
0.85033	1.0417	1.2263	1.3722	1.4063	1.2265	0.91219	0.61436	0.4487	0.43238	0.4853	0.51519	0.5241	0.55481	0.65968	0.84108	1.0477	1.0784	0.61879	-0.092535	-0.73135	-1.2266	-1.5739	-1.8065	-1.9769	-2.0769	-2.0183	-1.6821	-0.97453	0.022861	0.99913	1.6683	1.9279	1.9376	1.8848	1.8362	1.7889	1.7654	1.8029	1.8458	1.7656	1.5713	1.3413
1.0589	1.1846	1.3399	1.5776	1.9315	2.2335	2.1908	1.8289	1.3773	1.0267	0.8619	0.86242	0.96303	1.0624	1.116	1.1383	1.1397	1.056	0.71751	0.14388	-0.43539	-0.94188	-1.3367	-1.6269	-1.8378	-1.9428	-1.9176	-1.7338	-1.3237	-0.6726	0.10081	0.87318	1.5579	2.0026	2.0094	1.6842	1.3258	1.0921	1.0465	1.1543	1.2516	1.2836	1.2966
1.4882	1.5771	1.7948	2.1602	2.5791	2.8234	2.762	2.427	1.8739	1.328	0.99513	0.9352	1.0607	1.2174	1.2968	1.3159	1.281	1.1722	0.92823	0.53906	0.11565	-0.26488	-0.60311	-0.90904	-1.1259	-1.1936	-1.1427	-1.0548	-0.91267	-0.56227	0.051735	0.80167	1.5152	1.9157	1.6959	1.0682	0.52584	0.17681	0.0084231	0.11887	0.57411	0.99671	1.2751
2.0037	1.96	2.0017	2.1158	2.2172	2.2072	2.0657	1.829	1.5415	1.2368	0.97657	0.83099	0.80481	0.89916	1.0708	1.2304	1.2368	1.0786	0.8519	0.61871	0.43367	0.32716	0.26343	0.2203	0.20214	0.21161	0.2355	0.22957	0.21872	0.33908	0.66878	1.1469	1.5988	1.7516	1.3867	0.67205	0.034988	-0.41215	-0.67687	-0.62958	0.028905	0.8343	1.3192
1.7578	1.4856	1.2649	1.1385	1.0555	0.96308	0.83626	0.76425	0.79742	0.84304	0.81189	0.69176	0.56778	0.52906	0.58815	0.65936	0.6376	0.48163	0.27627	0.1371	0.17831	0.39731	0.67537	0.92377	1.1026	1.1829	1.1674	1.117	1.1305	1.2459	1.4242	1.6054	1.7244	1.6836	1.3301	0.6993	0.062693	-0.38852	-0.58627	-0.44653	0.15541	0.91783	1.3305
0.74951	0.51491	0.26215	0.075383	-0.065608	-0.18573	-0.26453	-0.18484	0.10481	0.44418	0.65441	0.69749	0.63763	0.53007	0.41105	0.28421	0.13214	-0.084621	-0.34466	-0.55717	-0.56122	-0.24144	0.34878	0.92685	1.2845	1.4287	1.4602	1.4988	1.6339	1.8357	2.0053	2.0859	2.0812	1.988	1.7177	1.2312	0.67547	0.28825	0.16106	0.35093	0.81495	1.2151	1.3332
-0.005523	-0.25057	-0.51968	-0.75069	-0.8946	-0.91726	-0.79654	-0.53888	-0.18216	0.21611	0.583	0.83466	0.92916	0.83453	0.56853	0.25474	-0.022241	-0.27318	-0.50383	-0.64382	-0.64541	-0.46653	-0.10922	0.39986	0.94392	1.3242	1.5261	1.6874	1.903	2.1836	2.4577	2.6313	2.6838	2.6267	2.4384	2.0685	1.6154	1.3095	1.2619	1.4384	1.6069	1.5948	1.5045
-0.42356	-0.82398	-1.2202	-1.5374	-1.6504	-1.499	-1.131	-0.6876	-0.26875	0.12895	0.52675	0.91312	1.2021	1.2525	1.0419	0.70803	0.36413	0.088776	-0.090859	-0.14564	-0.11005	-0.0062384	0.15366	0.3713	0.65311	1.0246	1.4135	1.7385	2.065	2.4668	2.8298	3.0053	3.0078	2.9339	2.8248	2.6236	2.3601	2.1904	2.2105	2.2749	2.1964	1.9981	1.8139
-0.65319	-1.2523	-1.8423	-2.2316	-2.2899	-1.9681	-1.3954	-0.81118	-0.3266	0.078922	0.4323	0.782	1.1429	1.4147	1.529	1.4893	1.2861	0.99688	0.828	0.81654	0.88807	0.95172	0.97598	0.95553	0.89485	0.86816	0.97801	1.32	1.9621	2.6888	3.0244	2.9913	2.8516	2.7458	2.6917	2.6208	2.4808	2.3295	2.2489	2.2261	2.2166	2.1513	2.0089
-0.72265	-1.2941	-1.861	-2.2264	-2.2751	-1.9195	-1.2984	-0.72133	-0.28222	0.063959	0.36247	0.67745	1.0502	1.4508	1.8019	2.0084	2.0065	1.8345	1.7134	1.7082	1.7626	1.7786	1.7005	1.5274	1.2832	1.044	0.93196	1.0827	1.6447	2.5015	2.9763	2.8826	2.6854	2.5661	2.5076	2.4398	2.3158	2.1624	1.9813	1.7897	1.6048	1.4752	1.4199
-0.70958	-1.0619	-1.3419	-1.4661	-1.3481	-0.94093	-0.46732	-0.14167	0.061397	0.22878	0.46725	0.8376	1.2959	1.7259	2.0508	2.2168	2.2047	2.1094	2.0105	1.9267	1.8569	1.798	1.7503	1.6775	1.5573	1.404	1.3009	1.3538	1.6387	2.1246	2.5717	2.703	2.6392	2.5361	2.4213	2.3076	2.1864	2.0256	1.7336	1.2795	0.78996	0.47441	0.39805
-0.74526	-0.85211	-0.71901	-0.39494	0.077449	0.56917	0.86421	0.92863	0.87774	0.83778	0.98732	1.3308	1.691	1.9754	2.1614	2.2032	2.0822	1.8923	1.6903	1.5162	1.4045	1.3945	1.4908	1.6434	1.7888	1.8878	1.9255	1.9102	1.9034	1.9757	2.1125	2.2967	2.4444	2.4138	2.2542	2.0932	1.9435	1.7133	1.2965	0.67147	0.13863	-0.039236	0.081065
-0.79063	-0.78947	-0.4337	0.23041	1.0334	1.6457	1.8952	1.8891	1.7916	1.7171	1.6798	1.6059	1.6081	1.7563	1.93	1.9724	1.8335	1.5565	1.2618	1.087	1.0641	1.1672	1.3961	1.7451	2.1004	2.3323	2.3928	2.3089	2.1566	2.0284	1.9807	2.0561	2.1441	2.093	1.9408	1.7434	1.4923	1.1297	0.65062	0.13344	-0.11767	0.0029829	0.36681
-0.63636	-0.6749	-0.42423	0.29007	1.3595	2.0748	2.1768	2.0317	1.872	1.7098	1.4095	1.0936	0.94405	1.0334	1.258	1.4275	1.4912	1.4104	1.2556	1.2214	1.3886	1.6628	1.9618	2.2536	2.4273	2.4286	2.3325	2.2304	2.1477	2.0918	2.0976	2.1803	2.2712	2.2112	1.9783	1.6535	1.267	0.83041	0.40089	0.13666	0.17327	0.43481	0.8495
-0.30584	-0.37799	-0.27842	0.17105	1.0911	1.7804	1.7934	1.5637	1.3006	1.0537	0.79658	0.5734	0.43833	0.45434	0.62887	0.8904	1.2127	1.5217	1.7553	2.047	2.4815	2.8495	2.8468	2.6455	2.5057	2.4095	2.3077	2.2577	2.2575	2.2786	2.3434	2.4552	2.6073	2.661	2.4393	2.0522	1.6806	1.3583	0.98138	0.77481	0.79405	1.0118	1.3789
0.054733	-0.054915	0.005952	0.26241	0.73489	1.2147	1.4323	1.3384	1.0511	0.73596	0.515	0.42685	0.51568	0.75403	1.0384	1.3222	1.6837	2.1636	2.6686	3.0329	3.2044	3.201	3.0066	2.762	2.622	2.6057	2.6484	2.7572	2.8606	2.8867	2.9186	2.964	2.8777	2.6829	2.4243	2.2113	2.1536	2.1124	1.681	1.3554	1.2995	1.482	1.7727
0.32091	0.16493	0.22007	0.44121	0.72813	0.98602	1.2383	1.3006	1.0444	0.64424	0.36935	0.37312	0.72416	1.2924	1.8592	2.3463	2.7848	3.2862	3.6784	3.565	3.274	3.0735	2.9488	2.8148	2.6715	2.679	2.8964	3.3067	3.7444	3.8688	3.6005	3.1703	2.6769	2.2545	1.9953	1.9166	1.9715	1.9827	1.8319	1.6736	1.6783	1.8246	1.9478
0.42911	0.30525	0.31695	0.49039	0.72033	0.88173	0.95169	0.86877	0.61287	0.2612	0.027738	0.13549	0.63149	1.3413	2.0245	2.4939	2.6139	2.6218	2.7834	2.9634	2.7779	2.505	2.3481	2.2609	2.1842	2.2216	2.5925	3.1737	3.5681	3.5226	3.0984	2.6284	2.2374	1.9452	1.8067	1.7845	1.8045	1.7919	1.8407	1.889	1.9728	2.032	1.9778
0.3764	0.36252	0.28385	0.25214	0.30122	0.35692	0.28129	0.042618	-0.24681	-0.49847	-0.52778	-0.27367	0.21138	0.72424	1.1728	1.5102	1.6721	1.7714	1.9695	2.2382	2.253	1.9815	1.5971	1.1977	0.86039	0.70813	0.96899	1.4532	1.792	1.8592	1.7561	1.6516	1.6047	1.5675	1.5455	1.548	1.5775	1.6226	1.6829	1.6892	1.6037	1.5119	1.4894
0.20466	0.2736	0.15387	-0.0073884	-0.12506	-0.20707	-0.34291	-0.61703	-0.94236	-1.0818	-0.89094	-0.52656	-0.087416	0.2986	0.62193	0.90071	1.1951	1.5119	1.8237	2.0519	2.0981	1.8778	1.2966	0.49244	-0.14933	-0.40734	-0.27778	0.071984	0.35236	0.46828	0.54392	0.62671	0.71429	0.79798	0.90052	1.0593	1.2515	1.4207	1.4106	1.2797	1.16	1.1503	1.3075
0.061345	0.17166	0.11735	-0.0377	-0.23999	-0.46477	-0.71495	-1.0151	-1.3011	-1.2823	-0.95429	-0.50555	-0.091878	0.32408	0.74261	1.0784	1.4082	1.7351	1.9708	2.1118	2.1196	1.7948	1.0582	0.24391	-0.26756	-0.46363	-0.52418	-0.41242	-0.25211	-0.15854	-0.12148	-0.14981	-0.15826	-0.019407	0.24725	0.58253	0.89388	1.1202	1.2003	1.1954	1.2416	1.4082	1.7319
0.071174	0.1981	0.20676	0.062691	-0.15672	-0.43892	-0.76643	-1.0412	-1.1501	-0.98878	-0.64961	-0.22797	0.13926	0.61882	1.1567	1.5805	1.8203	1.9557	2.0291	1.9826	1.7396	1.1585	0.52536	0.16577	-0.037047	-0.12462	-0.14554	-0.068781	0.03875	0.041555	-0.14329	-0.43752	-0.57413	-0.41986	-0.098463	0.2765	0.61334	0.87487	1.1297	1.4032	1.6841	1.9546	2.2209
0.41998	0.37051	0.29341	0.11933	-0.087082	-0.32109	-0.57441	-0.71775	-0.68152	-0.5114	-0.26886	-0.010168	0.30232	0.76067	1.2522	1.6234	1.732	1.668	1.4747	1.0675	0.53709	0.16701	0.049161	0.061421	0.02731	0.02166	0.15921	0.32549	0.43115	0.37681	0.11182	-0.19389	-0.35013	-0.28985	-0.05334	0.26708	0.58034	0.89942	1.2996	1.7796	2.2092	2.5131	2.6042
1.1379	0.68601	0.30506	-0.028335	-0.31979	-0.52895	-0.6883	-0.72801	-0.65376	-0.51695	-0.39033	-0.28257	-0.024316	0.36874	0.78329	1.0425	1.0683	0.86051	0.52694	0.15144	-0.12376	-0.2135	-0.19043	-0.19937	-0.25586	-0.2639	-0.10815	0.080149	0.23213	0.29807	0.25654	0.21284	0.16787	0.13248	0.20392	0.40623	0.67966	1.046	1.5155	2.0136	2.4389	2.6878	2.6178
1.81	1.0655	0.35882	-0.27281	-0.83191	-1.1555	-1.2281	-1.1295	-1.02	-0.96928	-0.98954	-1.0099	-0.87509	-0.58849	-0.14539	0.14804	0.13509	-0.13367	-0.38725	-0.4811	-0.47151	-0.47156	-0.54805	-0.70998	-0.87586	-0.96546	-0.91652	-0.73737	-0.46807	-0.12625	0.22837	0.47614	0.48396	0.35564	0.28779	0.38013	0.63275	0.99783	1.4209	1.8211	2.0888	2.1169	1.918
1.9723	1.263	0.50953	-0.329	-1.142	-1.5631	-1.5467	-1.4506	-1.4323	-1.5164	-1.6253	-1.6655	-1.5199	-1.1241	-0.50178	-0.10743	-0.21748	-0.53745	-0.83291	-0.94151	-0.9486	-0.98766	-1.1547	-1.3596	-1.5033	-1.5258	-1.4441	-1.236	-0.90752	-0.46201	0.034217	0.33877	0.36169	0.23184	0.15094	0.20109	0.45737	0.80977	1.1574	1.4648	1.5929	1.5183	1.3492
1.607	1.1493	0.56372	-0.27026	-1.1101	-1.5558	-1.6271	-1.6716	-1.7639	-1.8913	-1.9478	-1.7748	-1.3317	-0.66641	0.0030311	0.447	0.37155	-0.043665	-0.68835	-1.2788	-1.6542	-1.781	-1.8096	-1.8196	-1.7548	-1.565	-1.3088	-1.0187	-0.69772	-0.37739	-0.095032	0.025445	0.01055	-0.066504	-0.11116	-0.069209	0.15761	0.49096	0.83914	1.1614	1.3473	1.3696	1.2334
0.78761	0.61191	0.25797	-0.36569	-1.0129	-1.4852	-1.7702	-1.9318	-1.9582	-1.8402	-1.5758	-1.038	-0.40824	0.14205	0.50206	0.75685	0.78202	0.37542	-0.45647	-1.1654	-1.663	-1.9824	-2.0331	-1.9015	-1.6546	-1.3139	-0.94846	-0.62894	-0.35795	-0.16686	-0.087634	-0.11205	-0.20053	-0.28878	-0.37575	-0.39214	-0.29176	-0.029717	0.39147	0.91272	1.4157	1.6997	1.5919
-0.18631	-0.2005	-0.34141	-0.62437	-1.0242	-1.4472	-1.8246	-1.9259	-1.6627	-1.15	-0.53313	0.055494	0.48492	0.69042	0.75251	0.71682	0.58162	0.2262	-0.20993	-0.58719	-0.92056	-1.2986	-1.5863	-1.5724	-1.367	-1.076	-0.79248	-0.52172	-0.29451	-0.10497	-0.034999	-0.059406	-0.19326	-0.39311	-0.60641	-0.72687	-0.75787	-0.60747	-0.18255	0.54132	1.4886	2.1468	2.1963
-0.72281	-0.61847	-0.59831	-0.71154	-1.0198	-1.299	-1.4016	-1.1895	-0.82764	-0.38921	0.10427	0.48224	0.73519	0.81951	0.80969	0.65877	0.46764	0.25498	0.10821	-0.052666	-0.23822	-0.44202	-0.66332	-0.79027	-0.874	-0.98152	-1.0258	-0.84848	-0.58445	-0.28814	-0.063205	0.012407	-0.15868	-0.50797	-0.81533	-0.99335	-1.0528	-0.95241	-0.60987	0.052579	1.0715	1.9905	2.3521
-0.74448	-0.62237	-0.5298	-0.56051	-0.74132	-0.89763	-0.81883	-0.55556	-0.29392	-0.026269	0.25243	0.48643	0.64539	0.72133	0.72906	0.65976	0.5899	0.5621	0.54701	0.52719	0.51466	0.53149	0.48597	0.26345	-0.18988	-0.87506	-1.2986	-1.2427	-0.89934	-0.51614	-0.199	-0.11301	-0.33267	-0.71437	-1.0432	-1.237	-1.2542	-1.0828	-0.74012	-0.25662	0.27625	0.81162	1.2662
-0.41346	-0.41535	-0.42762	-0.48814	-0.54924	-0.57622	-0.45565	-0.25521	-0.0097684	0.24041	0.46401	0.67998	0.76451	0.77584	0.70092	0.67372	0.74689	0.89389	0.95797	1.0318	1.1502	1.2696	1.2653	1.0018	0.4088	-0.425	-0.99381	-1.1268	-0.84171	-0.50734	-0.28971	-0.31891	-0.56622	-0.91295	-1.2325	-1.4235	-1.3729	-1.0185	-0.52527	-0.19957	-0.09743	-0.01874	0.092835

## Sheet: Fig5C_topo
Fp1	0.68964
Fp2	0.710658
F4	0.510991
C3	0.804365
P3	0.139102
P4	0.143535
O1	0.227875
O2	0.156563
F7	0.525867
F8	0.0549923
T7	1.36614
T8	0.780023
P7	1.10981
P8	0.0911747
Cz	1.14494
Pz	0.759539
Oz	0.360332
FC1	1.4808
CP1	0.729876
CP2	1.18569
FC5	0.736978
FC6	0.727731
CP5	0.874639
CP6	0.235337
TP9	1.1168
TP10	0.56258
POz	0.307647
F1	1.34206
C2	0.858337
P1	0.360517
P2	0.756951
AF4	0.674919
FC3	0.987942
CP3	0.221586
CP4	0.260575
PO3	0.0189583
PO4	0.192063
F5	0.481961
F6	0.0745601
C5	1.13609
C6	0.48883
P5	0.956438
P6	0.0280044
AF7	0.450609
AF8	0.11595
FT7	0.912186
FT8	0.699885
TP7	1.12838
TP8	0.381912
PO7	0.564006
PO8	0.0124649
FT9	0.741006
FT10	0.176454
Fpz	0.789592
CPz	1.20122
FCz	1.4969
AF3	0.652656
C1	1.11384
C4	0.292309
F2	1.35141
F3	0.816271
FC2	1.14142
FC4	0.32288
Fz	1.55844

## Sheet: Fig5D
0	0	0
26.757	0	0
34.228	0	0
49.571	0	0
54.183	0	0
64.752	0	0
54.579	0	0
49.759	0	0
39.172	0	0
39.274	0	0
49.097	0	0
50.22	0	0
62.236	0	0
65.623	0	0
74.514	0	5.9456
97.653	0	14.215
100	0	15.855
75.746	13.296	23.705
49.289	30.371	32.774
69.641	44.614	52.892
78.578	32.221	53.475
85.39	31.773	34.152
79.552	28.954	32.746
69.773	28.403	37.405
46.996	46.696	42.616
36.638	70.372	43.103
18.436	93.869	44.552
18.379	100	47.091
27.614	96.546	55.211
57.513	83.362	84.117
71.387	40.478	94.084
80.841	0	100
58.392	0	97.526
8.7074	0	81.424
0	0	58.741
0	0	54.087
0	0	33.763
0	0	31.777
0	0	13.096
0	0	13.218
0	0	12.96
0	0	6.3181
0	0	5.8997

## Sheet: Fig5E_cope_sagittal0
0	0	0	0	0	0	0	0	0	0	0	0	0	0	0	0	0	0	0	0	0	0	0	0	0	0	0	0	0	0	0	0	0	0	0	0	0	0	0	0	0	0	0	0	0	0	0	0	0	0
0	0	0	0	0	0	0	0	0	0	0	0	0	0	0	0	0	0	0	0	0	0	0	0	0	0	0	0	0	0	0	0	0	0	0	0	0	0	0	0	0	0	0	0	0	0	0	0	0	0
0	0	0	0	0	0	0	0	0	0	0	0	0	0	0	0	0	0	0	0	0	0	0	0	0	0	0	0	0	0	0	0	0	0	0	0	0	0	0	0	0	0	0	0	0	0	0	0	0	0
0	0	0	0	0	0	0	0	0	0	0	0	0	0	0	0	0	0	0	0	0	0	0	0	0	0	0	0	0	0	0	0	0	0	0	0	0	0	0	0	0	0	0	0	0	0	0	0	0	0
0	0	0	0	0	0	0	0	0	0	0	0	0	0	0	0	0	0	0	0	0	0	0	0	0	0	0	0	0	0	0	0	0	0	0	0	0	0	0	0	0	0	0	0	0	0	0	0	0	0
0	0	0	0	0	0	0	0	0	0	0	0	0	0	0	0	0	0	0	0	0	0	0	0	0	0	0	0	0	0	0	0	0	0	0	0	0	0	0	0	0	0	0	0	0	0	0	0	0	0
0	0	0	0	0	0	0	0	0	0	0	0	0	0	0	0	0	0	0	0	0	0	0	0	0	0	0	0	0	0	0	0	0	0	0	0	0	0	0	0	0	0	0	0	0	0	0	0	0	0
0	0	0	0	0	0	0	0	0	0	0	0	0	0	0	0	0	0	0	0	0	0	0	0	0	0	0	0	0	0	0	0	0	0	0	0	0	0	0	0	0	0	0	0	0	0	0	0	0	0
0	0	0	0	0	0	0	0	0	0	0	0	0	0	0	0	0	0	0	0	0	0	0	0	0	0	0	0	0	0	0	0	0	0	0	0	0	0	0	0	0	0	0	0	0	0	0	0	0	0
0	0	0	0	0	0	0	0	0	0	0	0	0	0	0	0	0	0	0	0	0	0	0	0	0	0	0	0	0	0	0	0	0	0	0	0	0	0	0	0	0	0	0	0	0	0	0	0	0	0
0	0	0	0	0	0	0	0	0	0	0	0	0	0	0	0	0	0	0	0	0	0	0	0	0	0	0	0	0	0	0	0	0	0	0	0	0	0	0	0	0	0	0	0	0	0	0	0	0	0
0	0	0	0	0	0	0	0	0	0	0	0	0	0	0	0	0	0	0	0	0	0	0	0	0	0	0	0	0	0	0	0	0	0	0	0	0	0	0	0	0	0	0	0	0	0	0	0	0	0
0	0	0	0	0	0	0	0	0	0	0	0	0	0	0	0	0	0	0	0	0	0	0	0	0	0	0	0	0	0	0	0	0	-1.3829	-2.5115	-3.3459	-3.7993	-3.8152	-3.739	-3.7796	-3.8073	0	0	0	0	0	0	0	0	0
0	0	0	0	0	0	0	0	0	0	0	0	0	0	0	0	0	0	0	0	0	0	0	0	0	0	0	0	0	0	-1.1077	-1.4967	-2.3572	-3.4622	-4.9607	-5.761	-6.1664	-6.0712	-5.7563	-5.6516	-5.7043	-6.0102	-6.0096	-5.5104	-4.5469	-3.52	0	0	0	0
0	0	0	0	0	0	0	0	0	0	0	0	0	0	0	0	0	0	0	0	0	0	0	0	0	0	0	0	0	-1.8921	-2.5303	-3.5046	-4.8223	-6.38	-8.0227	-8.443	-8.4022	-8.2758	-8.1824	-8.1404	-8.3854	-8.8756	-8.9805	-8.0453	-6.3751	-4.4206	-3.0779	0	0	0
0	0	0	0	0	0	0	0	0	0	0	0	0	0	0	0	0	0	0	0	0	0	0	0	0	0	-0.64205	-1.3149	-2.294	-3.0801	-3.8602	-5.1806	-6.6603	-8.2513	-9.0412	-9.3616	-9.8495	-10.464	-10.904	-11.243	-11.977	-12.8	-12.634	-11.127	-8.9625	-6.3503	-4.1433	-3.2751	-3.3141	-3.4914
0	0	0	0	0	0	0	0	0	0	0	0	0	0	0	0	0	0	0	0	0	0	0	0	-0.45897	-0.7569	-0.77895	-1.519	-2.888	-4.1293	-4.6799	-5.9165	-7.1686	-8.8785	-10.769	-11.674	-12.437	-13.63	-14.551	-15.206	-15.911	-16.27	-15.663	-13.672	-10.916	-8.2258	-5.9737	-4.7759	-4.6635	-4.6161
0	0	0	0	0	0	0	0	0	0	0	0	0	0	0	0	0	0	0	0	0	0	0.38759	0.057778	-0.63231	-1.2409	-1.1004	-1.6254	-3.1566	-4.4807	-4.9896	-6.1156	-8.1127	-10.649	-13.347	-14.937	-15.888	-16.719	-17.198	-17.616	-18.101	-18.266	-17.441	-15.402	-12.595	-10.232	-8.3673	-7.3279	-6.7233	-6.1741
0	0	0	0	0	0	0	0	0	0	0	0	0	0	0	0	0	0	0	0.23224	0.59132	0.57619	0.2323	-0.026647	-0.42289	-1.1996	-0.7934	-0.67118	-2.0852	-3.5971	-5.1731	-6.8863	-9.3274	-12.288	-15.253	-17.312	-18.403	-18.629	-18.466	-18.459	-18.912	-19.148	-18.304	-16.427	-14.374	-12.714	-11.507	-10.526	-9.7651	-9.0268
0	0	0	0	0	0	0	0	0	0	0	0	0	0	0	0	0	-0.21691	0.28903	0.52179	0.26444	-0.14624	-0.57668	-0.62631	-0.36246	0.091282	-0.32832	0.61624	-0.67522	-2.4436	-4.922	-7.5478	-10.015	-12.816	-15.744	-17.94	-19.141	-19.159	-18.87	-18.892	-19.532	-19.862	-19.161	-17.483	-15.714	-14.764	-14.569	-14.264	-13.501	-12.475
0	0	0	0	0	0	0	0	0	0	0	0	0	0	0	0	-0.8126	-0.93585	-0.37206	-0.27087	-0.76702	-1.3553	-1.6081	-1.592	-1.1782	-0.23955	0.6879	0.54079	-0.10596	-1.7765	-4.9641	-8.2218	-10.74	-13.051	-15.714	-17.865	-19.101	-19.131	-18.935	-19.403	-20.379	-21.146	-20.873	-19.486	-17.77	-17.11	-17.606	-18.094	-17.36	-15.861
0	0	0	0	0	0	0	0	0	0	0	0	0	0	0	-0.65039	-1.3997	-2.1422	-1.981	-2.24	-2.6846	-2.8348	-2.8119	-2.7914	-2.4502	-1.5369	-0.38573	-0.065069	-0.31082	-1.2032	-4.2307	-8.106	-11.318	-13.792	-15.982	-17.717	-18.945	-19.419	-19.7	-20.587	-21.777	-22.911	-23.121	-22.386	-20.95	-20.081	-20.664	-21.843	-21.668	-19.921
0	0	0	0	0	0	0	0	0	0	0	0	0	0	0	-1.4478	-2.3396	-3.2697	-4.0802	-4.4063	-4.5181	-4.2674	-3.8266	-3.6493	-3.4645	-2.9388	-1.7869	-0.7197	-0.62298	-0.72873	-2.7654	-6.7833	-11.107	-14.586	-16.64	-17.66	-18.713	-19.917	-21.164	-22.239	-23.212	-23.923	-24.205	-24	-23.46	-22.917	-23.487	-24.863	-25.16	-23.316
0	0	0	0	0	0	0	0	0	0	0	0	0	0	0	-4.2141	-4.8605	-5.4384	-5.7055	-5.6314	-5.3858	-4.9464	-4.3282	-3.9184	-3.755	-3.3738	-3.5308	-2.8376	-1.2576	-1.1261	-1.9359	-5.1852	-9.7673	-14.08	-16.554	-17.191	-17.907	-19.737	-21.964	-23.361	-24.002	-23.8	-23.36	-23.321	-23.734	-24.48	-25.475	-26.697	-26.927	-25.076
0	0	0	0	0	0	0	0	0	0	0	0	0	0	0	-4.9751	-5.1966	-5.6027	-5.7467	-5.3539	-4.9363	-4.4572	-4.0387	-3.7486	-3.6299	-3.5001	-3.2615	-3.2525	-2.7238	-2.3181	-1.9841	-3.7986	-7.5145	-11.638	-14.753	-16.032	-16.526	-18.513	-21.01	-22.51	-23.003	-22.451	-21.489	-21.337	-22.337	-24.021	-25.532	-26.751	-26.683	-25.34
0	0	0	0	0	0	0	0	0	0	0	0	0	0	0	-3.5793	-4.0046	-4.7574	-4.8567	-4.3177	-3.5953	-3.2384	-3.3685	-3.5675	-3.4664	-3.3221	-3.332	-3.264	-2.9076	-2.4122	-2.5387	-3.1346	-5.3958	-8.6383	-11.843	-14.185	-15.376	-17.215	-19.377	-20.334	-20.409	-20.217	-19.687	-19.379	-20.538	-22.405	-24.029	-24.836	-24.6	-24.159
0	0	0	0	0	0	0	0	0	0	0	0	0	0	0	-2.0376	-2.6182	-3.5175	-3.6168	-3.099	-2.4938	-2.5525	-3.1435	-3.5904	-3.3652	-2.9868	-3.0665	-3.432	-3.6543	-3.4291	-3.1727	-2.7413	-4.3143	-6.4789	-9.1364	-12.119	-14.305	-16.217	-17.896	-18.479	-18.548	-18.668	-18.394	-18.118	-19.057	-20.813	-22.051	-22.129	-21.748	-21.601
0	0	0	0	0	0	0	0	0	0	0	0	0	0	-1.3595	-1.314	-1.7877	-2.4784	-2.5725	-2.2659	-2.1207	-2.6121	-3.3318	-3.6561	-3.2774	-2.8936	-2.8807	-3.246	-3.7349	-4.0085	-4.0622	-2.2603	-3.7368	-4.5384	-6.5091	-9.4213	-12.194	-14.432	-16.105	-17.294	-17.927	-18.319	-18.223	-17.938	-18.329	-19.357	-20.047	-19.624	-18.755	-18.108
0	0	0	0	0	0	0	0	0	0	0	0	0	0	-0.79195	-1.2071	-1.6407	-2.0801	-2.1797	-2.0146	-2.0506	-2.6252	-3.3956	-3.7281	-3.2973	-2.9179	-2.8	-3.0041	-3.4004	-3.8414	-4.2006	-3.9474	-2.8022	-2.8402	-4.3554	-6.815	-9.4034	-11.92	-13.981	-15.937	-17.71	-18.941	-19.297	-18.839	-18.119	-17.827	-17.838	-17.016	-15.595	-14.125
0	0	0	0	0	0	0	0	0	0	0	0	0	0	-0.71762	-0.90267	-1.8656	-2.1266	-2.1649	-1.9824	-1.8305	-2.2604	-3.0668	-3.5783	-3.2951	-2.9483	-2.7886	-2.9438	-3.2352	-3.5628	-3.7282	-3.1358	-1.7635	-1.7892	-3.4557	-5.6421	-7.6495	-9.9241	-12.082	-14.662	-17.47	-19.621	-20.476	-19.604	-17.664	-15.812	-14.996	-13.978	-12.44	-10.478
0	0	0	0	0	0	0	0	0	0	0	0	0	0	-1.4635	-1.3912	-1.4647	-2.1587	-2.1267	-0.69392	-1.7483	-2.0135	-2.7552	-3.4291	-3.3803	-3.0838	-2.9371	-3.0791	-3.2351	-3.2761	-3.0575	-2.1649	-1.221	-1.8689	-3.6552	-5.4435	-7.2631	-8.9849	-10.912	-13.484	-17.036	-19.65	-20.361	-18.878	-15.93	-12.926	-11.612	-10.657	-9.065	-6.9589
0	0	0	0	0	0	0	0	0	0	0	0	0	0	-2.2501	-2.1223	-2.0433	-2.0504	-1.5038	-1.3539	-1.5326	-1.734	-2.5805	-3.5375	-3.6879	-3.3496	-3.1175	-3.1943	-3.2222	-3.0397	-2.6178	-1.8158	-1.2614	-2.4401	-4.0542	-4.8331	-7.0372	-8.5995	-10.113	-12.502	-16.158	-18.927	-19.063	-16.687	-12.997	-9.861	-8.4759	-7.5352	-6.2171	-4.4556
0	0	0	0	0	0	0	0	0	0	0	0	0	0	-2.6535	-2.8129	-2.7985	-2.653	-2.3836	-1.9328	-1.235	-1.3369	-2.2651	-3.6172	-3.9872	-3.6029	-3.1598	-3.1017	-3.0369	-2.7465	-2.3255	-1.7618	-1.0139	-2.022	-2.6566	-3.5424	-5.9529	-8.1241	-9.4449	-11.255	-14.122	-16.708	-16.481	-13.528	-9.8509	-7.2476	-6.0694	-5.344	-4.676	-3.7642
0	0	0	0	0	0	0	0	0	0	0	0	0	0	-1.9709	-3.0285	-3.5141	-3.2762	-2.8216	-2.1102	-1.8834	-1.4046	-1.6317	-3.1396	-3.5934	-3.3835	-2.9298	-2.6782	-2.451	-2.0815	-1.7855	-0.17604	-1.0327	-1.5195	-1.5478	-2.4635	-4.475	-6.9893	-8.4918	-9.7404	-11.645	-13.066	-12.462	-9.7212	-6.6796	-4.8452	-4.1286	-3.789	-3.8017	-3.9079
0	0	0	0	0	0	0	0	0	0	0	0	0	0	-0.91514	-2.0901	-3.0807	-3.4173	-3.1675	-2.4383	-1.5406	-1.6194	-1.6405	-2.0111	-2.1426	-1.8884	-2.3554	-2.1712	-1.8291	-1.4327	-1.2104	-0.243	-0.82104	-0.95025	-1.1277	-1.8964	-3.148	-5.0704	-6.9551	-7.7495	-8.493	-8.6437	-7.6698	-5.7363	-3.7503	-2.8289	-2.4115	-2.4729	-2.9855	-3.6398
0	0	0	0	0	0	0	0	0	0	0	0	0	0	0	-0.84065	-2.2622	-3.0315	-3.1293	-2.5704	-1.5575	-1.6772	-1.7334	-1.8844	-1.9612	-1.8158	-2.1582	-1.9899	-1.7569	-1.5026	-1.374	-0.056118	-0.33392	-0.55669	-1.1846	-1.9355	-2.6627	-3.7418	-4.9409	-4.9054	-4.7628	-4.2819	-3.6056	-2.966	-2.1393	-1.8628	-1.5704	-1.6644	-2.0811	-2.726
0	0	0	0	0	0	0	0	0	0	0	0	0	0	0	0.040857	-1.6738	-2.7213	-2.9997	-2.4894	-1.301	-1.0992	-1.7864	-1.9252	-1.9646	-1.884	-1.5722	-1.7176	-1.5609	-1.3108	-1.1372	0.33308	0.049338	-0.6024	-1.4461	-2.1729	-2.6688	-3.2153	-3.1271	-2.0339	-1.1365	-1.0519	-1.25	-1.703	-1.7882	-1.7115	-1.3751	-0.92246	-0.73282	-1.11
0	0	0	0	0	0	0	0	0	0	0	0	0	0	0	0.95759	-0.92483	-2.46	-2.853	-1.9976	-0.61398	-0.46742	-1.569	-2.0305	-2.2921	-1.8149	-1.5357	-1.3445	-0.84295	-0.22108	0.3466	0.62136	0.23514	-0.70252	-1.8663	-2.6932	-3.27	-3.3165	-1.7808	-0.27571	0.32168	-0.099862	-1.1273	-1.9495	-2.4117	-2.5083	-1.9078	-0.72459	0.41863	0.26797
0	0	0	0	0	0	0	0	0	0	0	0	0	0	0	1.6042	-0.017102	-1.9053	-2.4735	-1.2266	-0.0029162	-0.19512	-0.89121	-1.7105	-2.3106	-2.2126	-1.7323	-1.4897	-0.86507	-0.3452	0.23842	0.55503	0.27125	-0.66803	-1.9686	-2.9389	-3.448	-2.6167	-0.85206	0.21476	-0.65166	-1.4363	-2.4418	-3.2113	-3.4617	-3.3723	-2.9892	-1.6337	-0.31111	-0.083769
0	0	0	0	0	0	0	0	0	0	0	0	0	0	0	0.49078	0.52474	-0.36572	-0.53738	0.86677	2.272	2.3434	0.90851	-0.81057	-1.8078	-2.0494	-1.8584	-1.5173	-1.2108	-0.80218	-0.24233	0.12361	0.13554	-0.40437	-0.95672	-2.0543	-2.4386	-1.8495	-1.4897	-2.19	-3.7139	-4.2274	-4.3807	-4.5896	-4.6709	-4.2996	-4.4819	-4.0211	-3.3528	-3.1482
0	0	0	0	0	0	0	0	0	0	0	0	0	0	0	-0.11637	1.3589	2.2332	3.0397	4.5228	5.7525	5.8374	3.7718	0.65621	-1.2503	-1.7169	-1.9864	-1.9108	-1.6377	-1.784	-1.6828	-0.60724	-0.10532	0.17241	0.031593	-0.89009	-1.7469	-2.7532	-4.1487	-5.4805	-6.226	-5.6643	-5.1667	-5.1903	-5.8434	-6.2271	-7.2357	-7.6553	-7.871	-8.1311
0	0	0	0	0	0	0	0	0	0	0	0	0	0	0	-1.1108	0.65688	2.8542	4.9268	6.5645	7.0901	7.2146	5.1201	1.4998	-0.75108	-1.3595	-2.0558	-2.9069	-2.7373	-3.0663	-3.262	-2.7874	-1.4585	-0.031291	0.15177	-1.0377	-2.6827	-4.5864	-6.2657	-7.0754	-6.8511	-5.4823	-4.6189	-4.7993	-5.8839	-7.8328	-10.197	-11.772	-12.514	-12.521
0	0	0	0	0	0	0	0	0	0	0	0	0	0	0	-1.8165	-0.64391	1.3077	3.4768	4.9162	4.8844	4.7413	3.7271	1.0397	-0.69048	-0.89202	-1.7684	-3.1332	-3.9558	-4.372	-4.6522	-4.0443	-2.5681	-1.368	-1.0235	-2.1093	-4.3728	-5.6887	-7.205	-7.8637	-7.1985	-5.6547	-4.2102	-3.5509	-4.1699	-6.7241	-10.62	-13.929	-15.447	-15.049
0	0	0	0	0	0	0	0	0	0	0	0	0	0	0	-2.5572	-1.4316	-0.043605	1.3532	2.1747	1.7491	0.67775	0.35969	-0.25189	-1.2635	-1.364	-1.8205	-2.9888	-3.6841	-3.9267	-4.1586	-3.7844	-2.7716	-2.4637	-2.6354	-2.5051	-4.1783	-4.9358	-7.0847	-8.1993	-7.2705	-5.6018	-4.0056	-2.6606	-2.2579	-3.9818	-7.8757	-12.431	-15.245	-15.587
0	0	0	0	0	0	0	0	0	0	0	0	0	0	0	-3.2074	-2.0123	-0.98587	-0.26436	0.10624	-0.12484	-0.80826	-1.8	-1.741	-1.7329	-1.9667	-2.2363	-2.4114	-2.1069	-2.0443	-2.4066	-2.7434	-2.6719	-2.937	-2.9243	-2.2541	-3.557	-2.85	-5.0939	-6.8588	-5.8975	-4.2109	-3.0896	-2.4363	-1.8257	-2.6872	-5.5057	-9.5203	-13.378	-15.048
0	0	0	0	0	0	0	0	0	0	0	0	0	0	0	-4.9211	-4.592	-4.1084	-3.0655	-1.1587	-1.0596	-1.4558	-1.8566	-2.0478	-1.8982	-2.1682	-2.4532	-1.8886	-0.90763	-0.75574	-1.4908	-2.139	-1.4709	-1.8051	-3.4916	-3.3352	-3.5302	-1.1496	-2.1412	-3.7325	-3.3279	-2.4935	-2.1907	-2.0102	-1.8207	-2.4473	-4.5917	-7.9246	-12.121	-14.649
0	0	0	0	0	0	0	0	0	0	0	0	0	0	0	-6.5126	-6.7	-6.6356	-5.7723	-4.4955	-3.6012	-2.5993	-2.0961	-2.2049	-1.9653	-2.4087	-2.9296	-2.3161	-0.98436	-0.7687	-1.4662	-1.0823	-0.8985	-1.7926	-3.9321	-4.624	-3.4729	-0.91207	-0.45765	-1.1469	-0.87493	-0.88035	-1.6445	-1.3907	-1.264	-1.9582	-4.0026	-7.5143	-11.937	-14.959
0	0	0	0	0	0	0	0	0	0	0	0	0	0	0	-6.8755	-7.4597	-7.7553	-7.3629	-6.2981	-4.9833	-3.4993	-2.7635	-2.8096	-2.3017	-2.7489	-3.4998	-3.1295	-2.2553	-1.8511	-1.6295	-1.1021	-1.027	-2.2332	-4.5127	-5.5973	-4.4502	-1.7598	-0.34833	-0.52844	-0.0071271	-0.41896	-1.4759	-0.82385	-0.5652	-1.1248	-3.1876	-7.2463	-12.468	-15.909
0	0	0	0	0	0	0	0	0	0	0	0	0	0	0	-5.9131	-6.7643	-7.2126	-7.3865	-7.0429	-5.9635	-4.1007	-3.1947	-3.0537	-2.7904	-3.0126	-3.3827	-2.8929	-2.1901	-2.0169	-2.5875	-2.4045	-1.9001	-2.9578	-4.9611	-6.3145	-6.0122	-4.3071	-2.6983	-1.5192	-1.1947	-0.83687	-1.7101	-1.1251	-0.17207	-0.5266	-2.2592	-6.4363	-12.522	-16.457
0	0	0	0	0	0	0	0	0	0	0	0	0	0	0	-5.003	-6.0667	-6.5949	-6.9873	-7.2277	-6.8494	-5.372	-4.14	-3.4563	-3.2678	-3.2806	-3.0029	-2.406	-1.7558	-2.032	-2.8141	-3.3365	-3.3885	-3.8313	-4.9787	-6.071	-6.8393	-7.1217	-6.2711	-4.187	-2.3651	-1.2873	-1.5268	-0.67005	0.35811	-0.25616	-1.4213	-5.2903	-11.712	-16.123
0	0	0	0	0	0	0	0	0	0	0	0	0	0	0	-4.1742	-5.4233	-6.3353	-6.9207	-7.2496	-7.2228	-6.6172	-5.503	-4.4987	-4.064	-3.7539	-2.9491	-1.6847	-0.90448	-1.4255	-2.7841	-4.2665	-4.8848	-4.8701	-4.8729	-5.0952	-6.5605	-8.3793	-8.6019	-6.9946	-3.9387	-1.4438	-0.85634	0.0041668	0.32505	-0.0030913	-1.1047	-4.0595	-10.669	-15.26
0	0	0	0	0	0	0	0	0	0	0	0	0	0	0	-2.7166	-4.4024	-5.8148	-6.841	-7.1801	-7.1008	-7.0277	-6.7233	-5.8851	-5.2491	-4.6846	-3.6527	-2.017	-0.60136	-0.91942	-2.5894	-4.8398	-5.8742	-5.4528	-4.6053	-4.2748	-5.8472	-7.737	-8.6973	-8.6779	-6.0882	-2.1835	0.56612	1.4103	0.016706	-0.55168	-0.72453	-2.7924	-9.2926	-14.449
0	0	0	0	0	0	0	0	0	0	0	0	0	0	0	-0.094213	-1.2075	-4.0122	-6.0177	-6.8922	-6.584	-6.2348	-6.8446	-6.8888	-6.6294	-6.3695	-5.5181	-3.6809	-1.5712	-1.1459	-2.5489	-4.7392	-5.7888	-5.1663	-4.0351	-3.3842	-3.3133	-5.1736	-7.507	-9.0586	-7.9714	-3.2038	1.6542	2.7229	0.29588	-1.52	-0.84361	-1.8002	-7.4753	-13.497
0	0	0	0	0	0	0	0	0	0	0	0	0	0	0	2.6841	0.24643	-1.9657	-4.6234	-5.879	-3.6175	-3.4909	-5.0694	-6.9043	-7.9116	-8.2541	-7.3955	-5.2173	-2.791	-1.7402	-2.308	-3.8324	-4.9716	-4.4288	-2.8422	-1.9585	-2.9504	-4.6975	-6.9868	-8.7492	-8.0177	-3.5391	1.9781	3.5318	1.9983	-1.7338	-0.78044	-1.0225	-5.283	-11.807
0	0	0	0	0	0	0	0	0	0	0	0	0	0	0	4.6592	1.3839	-1.224	-2.5557	-2.9474	-2.7846	-2.4693	-2.3443	-5.0741	-7.7676	-9.0311	-7.7798	-5.0796	-3.1047	-1.9739	-1.8912	-2.7943	-4.0391	-3.6739	-2.1634	-2.0107	-3.2172	-5.0232	-6.5625	-7.3167	-6.638	-2.9082	2.1205	3.9685	3.7141	1.9668	0.20582	0.013703	-3.42	-10.078
0	0	0	0	0	0	0	0	0	0	0	0	0	0	0	5.4787	2.2332	-0.051659	-1.6731	-2.1578	-1.9306	-1.311	-1.3013	-2.4287	-5.3547	-8.0222	-7.0269	-3.8749	-1.9913	-1.4995	-1.4544	-2.0632	-3.0207	-2.108	-1.1711	-1.6727	-3.1124	-4.6388	-5.2084	-5.1992	-4.8117	-2.0438	2.5473	4.8386	5.0407	3.9267	1.7155	1.0166	-2.1496	-9.0675
0	0	0	0	0	0	0	0	0	0	0	0	0	0	0	0	2.0874	0.98621	-0.062141	-1.8493	-1.154	-0.31377	-0.58296	-2.5818	-4.8132	-6.647	-5.8204	-2.4147	-0.51622	-1.0228	-1.1949	-1.5435	-1.9649	-0.78095	-0.29973	-0.99928	-2.2967	-3.4411	-3.6505	-3.394	-3.1703	-1.1593	2.9654	5.3437	5.4677	4.5467	1.579	1.6357	-0.97546	-7.9977
0	0	0	0	0	0	0	0	0	0	0	0	0	0	0	0	0	0.86358	0.39891	1.3042	-0.41936	0.46226	-0.47893	-3.7572	-5.3374	-4.6439	-3.102	-0.56864	-0.26685	-1.4031	-1.5924	-1.7678	-1.8955	-1.122	-0.71702	-1.0815	-1.8954	-2.7537	-2.5511	-1.6315	-0.98126	0.41217	3.4482	5.0598	4.9292	3.5836	1.1348	1.6883	0.11556	-5.8152
0	0	0	0	0	0	0	0	0	0	0	0	0	0	0	0	0	-1.0606	-1.6532	-1.3468	-0.1898	0.6429	-0.61217	-4.3104	-6.3561	-3.8943	-0.96774	0.52106	-0.33567	-2.0465	-2.3008	-2.1377	-2.7091	-2.2805	-1.5836	-1.4568	-2.0776	-2.7047	-1.7624	0.60202	1.8553	2.5551	3.8084	4.1976	3.2739	1.7101	0.50093	1.5863	0.7384	-3.4307
0	0	0	0	0	0	0	0	0	0	0	0	0	0	0	0	0	0	-1.4194	-1.5023	-0.42312	0.56901	-0.48424	-5.5968	-6.8111	-3.9124	-0.063267	1.0613	-0.13945	-2.0484	-2.327	-2.5003	-3.31	-2.9489	-1.9389	-1.459	-1.8175	-1.9406	-0.22618	3.0181	4.6541	4.4051	3.8859	2.9346	1.3187	0.32885	0.25618	1.7744	1.4426	-1.8918
0	0	0	0	0	0	0	0	0	0	0	0	0	0	0	0	0	0	0	-0.09305	0	0	0	0	-6.01	-3.5095	-0.15874	0.92892	-0.37781	-2.0774	-2.287	-2.5492	-2.8171	-2.3814	-1.6025	-1.3123	-1.2969	-0.57511	2.0141	5.2246	6.5483	5.0858	2.9532	1.2193	-0.016574	-0.18411	0.55551	2.1883	1.9611	-0.92198
0	0	0	0	0	0	0	0	0	0	0	0	0	0	0	0	0	0	0	0	0	0	0	0	0	-2.4373	-0.36098	0.44748	-0.72625	-2.282	-2.7276	-2.6234	-1.9362	-1.0102	-0.7757	-0.78121	-0.82919	0.14937	3.3387	6.8014	7.3638	4.5993	1.5319	0.118	-0.63147	-0.40961	1.0358	2.4581	2.1733	-0.17501
0	0	0	0	0	0	0	0	0	0	0	0	0	0	0	0	0	0	0	0	0	0	0	0	0	0	0	-0.19228	-1.6602	-2.4396	-2.8892	-2.7792	-2.0659	0.13107	0.18854	0.076498	0.28516	0.99675	4.4806	8.396	7.9972	3.8295	0.61541	-0.16049	-0.58446	0.10811	1.5282	2.528	1.9582	-0.14614
0	0	0	0	0	0	0	0	0	0	0	0	0	0	0	0	0	0	0	0	0	0	0	0	0	0	0	-0.67658	-2.769	-6.1801	-4.5207	-1.9699	-0.35048	1.9676	2.2228	1.7012	1.9144	2.697	5.6396	9.4749	8.6683	2.4192	0.23407	-0.05459	-0.19781	0.73387	2.038	2.4416	1.3588	-0.8318
0	0	0	0	0	0	0	0	0	0	0	0	0	0	0	0	0	0	0	0	0	0	0	0	0	-1.1791	-0.7943	-0.63694	-2.8884	-6.2325	-5.2203	-1.6035	1.3574	2.6993	3.0727	2.7782	2.835	3.7882	6.4341	9.6869	9.1265	2.7198	0.36891	0.17318	0.41859	1.5978	2.639	2.3897	0.79606	-1.4629
0	0	0	0	0	0	0	0	0	0	0	0	0	0	0	0	0	0	0	0	0	0	0	0	0	0	-0.23753	-0.64434	-3.0269	-5.5054	-4.6993	-1.0409	0.60895	0.71769	1.5795	2.2094	2.8422	4.0794	6.6307	8.8864	7.7266	1.7817	0.85142	0.65069	1.1755	2.5233	3.2787	2.4279	0.41558	-2.3044
0	0	0	0	0	0	0	0	0	0	0	0	0	0	0	0	0	0	0	0	0	0	0	0	0	0	0.39448	-0.50955	-2.6618	-4.3633	-3.3178	-0.6427	-0.23871	-0.30243	0.74587	1.9863	3.0146	4.2951	6.5752	7.8414	6.5527	3.0086	1.7111	1.4833	2.3314	3.2367	3.4261	2.2727	-0.79889	-4.7271
0	0	0	0	0	0	0	0	0	0	0	0	0	0	0	0	0	0	0	0	0	0	0	0	0	0	1.4786	-0.42882	-1.8735	-2.484	-1.7324	0.43411	0.77161	0.56959	1.5106	2.8535	3.7413	4.7305	6.8036	7.461	6.3885	4.5096	2.7296	1.8396	2.1476	2.7149	2.9882	-0.41671	-4.1945	-7.5553
0	0	0	0	0	0	0	0	0	0	0	0	0	0	0	0	0	0	0	0	0	0	0	0	0	0	0.69838	0.29153	-0.67203	-0.67489	0.51003	2.6377	2.9623	2.6762	3.2042	4.0951	4.5542	5.1295	6.8857	7.487	6.7684	5.5323	3.7433	2.3011	2.06	0.59911	-1.1637	-3.9228	-7.4258	-10.191
0	0	0	0	0	0	0	0	0	0	0	0	0	0	0	0	0	0	0	0	0	0	0	0	0	0	0	1.3717	0.94954	1.3523	2.4628	3.1055	4.3165	4.4261	4.4377	4.57	4.7371	5.0691	6.3101	7.1184	6.8804	6.0482	4.0571	2.3639	1.2515	-0.81884	-2.7543	-5.7294	-9.3101	-12.246
0	0	0	0	0	0	0	0	0	0	0	0	0	0	0	0	0	0	0	0	0	0	0	0	0	0	0	0	2.156	2.3555	2.8246	2.9668	3.8833	4.4812	4.1785	3.9782	3.9026	4.0579	4.7601	5.9099	6.2387	5.2757	3.2399	1.368	0.7469	-1.7203	-4.0032	-6.7414	-9.8804	-12.936
0	0	0	0	0	0	0	0	0	0	0	0	0	0	0	0	0	0	0	0	0	0	0	0	0	0	0	2.1535	2.1875	2.1201	2.0076	1.8613	2.7618	3.008	2.8759	3.0344	2.7776	2.4764	3.0954	4.2604	4.5248	3.436	1.7066	0.27027	-0.40485	-3.2033	-5.8167	-8.2174	-10.645	-12.977
0	0	0	0	0	0	0	0	0	0	0	0	0	0	0	0	0	0	0	0	0	0	0	0	0	0	0.57003	1.5143	1.2043	0.45795	1.1023	0.93031	0.52976	1.5308	1.879	2.3554	2.0493	1.384	1.9892	2.7838	0.37827	0.35177	-0.10969	-0.82179	-2.4088	-5.144	-7.9231	-10.179	-12.096	-13.741
0	0	0	0	0	0	0	0	0	0	0	0	0	0	0	0	0	0	0	0	0	0	0	0	0	-0.92563	-0.063103	0.84851	-0.043865	-1.4843	0.32742	0.42355	0.36802	0.90747	1.3702	1.7456	1.3206	0.55302	1.2243	1.2405	-0.047821	-0.59629	-0.87983	-1.8227	-3.551	-6.2819	-9.1096	-11.666	-13.595	-15.28
0	0	0	0	0	0	0	0	0	0	0	0	0	0	0	0	0	0	0	0	0	0	0	-0.82827	-1.6468	-0.87165	0.33055	0.50776	-1.0422	-2.4607	-2.7093	0.0278	0.41279	1.162	1.2043	0.94702	0.38767	0.22173	0.35333	0.21797	0.035265	-0.66576	-2.0391	-3.5428	-5.269	-7.3442	-9.6336	-12.109	-14.285	-16.213
0	0	0	0	0	0	0	0	0	0	0	0	0	0	0	0	0	0	0	0	0	0	0	-0.44717	-1.2596	-0.099174	0.77579	0.48343	-1.0298	-2.4578	-2.9162	-1.9536	0.28311	0.3735	0.33935	0.51217	0.75636	0.74425	0.72636	0.9464	0.88985	-1.055	-3.5457	-5.8303	-7.8519	-9.3571	-10.356	-11.752	-13.795	-15.935
0	0	0	0	0	0	0	0	0	0	0	0	0	0	0	0	0	0	0	0	0	0	0	-1.4679	-1.4875	-0.70416	-0.14561	-0.15223	-0.82986	-1.5899	-1.9243	-1.8609	-1.3203	0.60438	0.95268	1.3862	1.5674	1.4101	1.7023	2.0782	0.89333	-1.8749	-4.9463	-7.7194	-10.168	-11.417	-11.256	-11.279	-12.825	-15.013
0	0	0	0	0	0	0	0	0	0	0	0	0	0	0	0	0	0	0	0	0	0	0	-1.909	-2.1334	-1.9482	-1.7369	-1.4265	-1.1232	-0.87177	-0.61095	-1.0668	-2.0326	-2.0566	1.7636	2.5529	1.7086	1.1856	1.2371	1.288	-0.084093	-2.8478	-5.9257	-8.8259	-11.114	-12.078	-11.872	-11.227	-12.055	-13.906
0	0	0	0	0	0	0	0	0	0	0	0	0	0	0	0	0	0	0	0	0	0	-1.3401	-2.4099	-2.9641	-3.1342	-3.0212	-2.487	-1.6209	-0.69507	0.24236	-0.1349	-1.6597	-1.9781	0.73815	3.0411	2.7317	1.9921	1.2472	0.59838	-0.77085	-2.9549	-5.3826	-7.9891	-10.095	-11.416	-11.776	-11.502	-12.031	-13.376
0	0	0	0	0	0	0	0	0	0	0	0	0	0	0	0	0	0	0	0	0	0	-1.5778	-2.659	-3.3303	-3.6312	-3.5811	-2.9599	-1.9036	-0.78841	0.51499	0.72998	-0.39353	-0.47053	1.6587	2.6847	2.4479	1.9442	1.6239	1.0519	0.0046656	-1.8741	-4.0633	-6.1066	-7.8658	-9.5725	-10.841	-11.249	-12.005	-13.159
0	0	0	0	0	0	0	0	0	0	0	0	0	0	0	0	0	0	0	0	0	0	-1.581	-2.4463	-2.9239	-3.2634	-3.3588	-2.7554	-1.7541	-0.41644	1.168	1.9389	1.3726	1.0541	1.2261	1.3661	1.3405	0.86695	1.0966	1.0372	0.43747	-0.95504	-2.9067	-4.4213	-5.7258	-7.5056	-9.3354	-10.376	-11.584	-12.816
0	0	0	0	0	0	0	0	0	0	0	0	0	0	0	0	0	0	0	0	0	0	-1.4388	-2.0308	-2.3659	-2.5244	-2.7434	-2.4652	-1.5163	0.26827	2.1516	3.1493	2.721	1.6288	0.48766	0.1047	0.15267	-0.14294	0.034211	0.29751	0.0061182	-1.2278	-2.7032	-3.9455	-4.9486	-6.4846	-8.164	-9.5864	-11.212	-12.55
0	0	0	0	0	0	0	0	0	0	0	0	0	0	0	0	0	0	0	0	0	0	-1.5421	-1.7409	-1.8526	-1.7223	-1.8631	-1.9789	-1.3113	0.58677	2.6316	3.5444	2.9172	1.4878	-0.076419	-0.70713	-0.67001	-0.5465	-0.35056	-0.1882	-0.71722	-1.8767	-3.2937	-4.6905	-5.7693	-6.7765	-7.9211	-9.3376	-10.993	-12.061
0	0	0	0	0	0	0	0	0	0	0	0	0	0	0	0	0	0	0	0	0	0	-1.2273	-1.3049	-1.4181	-1.0681	-0.85945	-1.0648	-0.86498	0.44907	2.2032	2.8734	2.1988	0.8806	-0.51243	-1.3039	-1.5536	-1.08	-0.47159	-0.59393	-1.3594	-2.788	-4.4513	-6.1756	-7.2324	-7.788	-8.1861	-9.0231	-10.263	-10.826
0	0	0	0	0	0	0	0	0	0	0	0	0	0	0	0	0	0	0	0	0	0	-0.64519	-0.77643	-1.0101	-0.7228	-0.13994	-0.1065	-0.214	0.10962	1.0779	1.3923	0.89057	-0.043776	-0.88169	-1.6438	-2.2142	-1.5377	-0.65104	-1.1109	-2.3827	-4.1008	-5.8742	-7.3542	-8.2498	-8.3062	-7.9597	-8.0098	-8.4899	-8.9607
0	0	0	0	0	0	0	0	0	0	0	0	0	0	0	0	0	0	0	0	0	0	-0.062042	-0.2217	-0.6341	-0.70062	-0.21247	0.088405	-0.090002	-0.53078	-0.40253	-0.20384	-0.28871	-0.73353	-1.248	-1.986	-2.9082	-2.4229	-1.6612	-2.2113	-3.6804	-5.3275	-6.9014	-7.9106	-8.2787	-7.8051	-6.9108	-6.3484	-6.4517	-7.2195
0	0	0	0	0	0	0	0	0	0	0	0	0	0	0	0	0	0	0	0	0	0	0.1445	0.025883	-0.51364	-0.88925	-0.77666	-0.4968	-0.61356	-1.3423	-1.6301	-1.2606	-0.88377	-0.96512	-1.3217	-2.2441	-3.4248	-3.5411	-3.2965	-3.785	-5.0132	-6.2229	-7.098	-7.3154	-7.1211	-6.4723	-5.75	-5.1901	-5.3029	-6.5011
0	0	0	0	0	0	0	0	0	0	0	0	0	0	0	0	0	0	0	0	0	0	0	-0.1375	-0.58998	-0.91487	-1.0102	-0.88333	-0.98322	-1.5485	-1.8596	-1.5426	-1.1451	-1.0962	-1.1382	-1.9053	-3.4755	-4.4969	-4.9927	-5.6034	-6.523	-7.0912	-6.9451	-6.2445	-5.6786	-5.2403	-5.1222	-5.1775	-5.2937	-6.4316
0	0	0	0	0	0	0	0	0	0	0	0	0	0	0	0	0	0	0	0	0	0	0	-0.31012	-0.50919	-0.53415	-0.59719	-0.63677	-0.83204	-1.2366	-1.4762	-1.3354	-1.1841	-1.0915	-0.89854	-1.6725	-3.3298	-5.0603	-6.4109	-7.2856	-8.104	-8.1547	-7.1534	-5.7495	-4.9949	-4.9344	-5.3182	-5.7095	-5.6785	-6.0609
0	0	0	0	0	0	0	0	0	0	0	0	0	0	0	0	0	0	0	0	0	0	0	0	-0.31196	-0.037947	-0.044255	-0.32837	-0.68908	-0.97603	-1.1038	-1.0955	-1.0978	-0.83548	-0.70357	-1.7811	-3.6694	-5.6719	-7.2313	-8.2114	-9.0476	-8.678	-7.3304	-6.0788	-5.7749	-5.9718	-6.0603	-6.0044	-5.6597	-5.4459
0	0	0	0	0	0	0	0	0	0	0	0	0	0	0	0	0	0	0	0	0	0	0	0	0	0.15878	0.23852	-0.34184	-0.90391	-0.82221	-0.56942	-0.41688	-0.50061	-0.2361	-0.46918	-1.8421	-3.8848	-5.9755	-7.6159	-8.968	-9.8991	-9.2092	-7.6944	-6.6837	-6.7637	-7.0096	-6.5504	-5.908	-5.194	-4.5505
0	0	0	0	0	0	0	0	0	0	0	0	0	0	0	0	0	0	0	0	0	0	0	0	0	0.05509	0.13768	-0.4623	-1.2336	-0.8642	-0.010499	0.61723	0.73661	0.92515	0.50907	-1.2433	-3.7065	-6.1161	-8.0833	-9.9544	-10.798	-9.6621	-8.1432	-7.4804	-7.3152	-6.7968	-5.6665	-4.6416	-3.6624	-2.9082
0	0	0	0	0	0	0	0	0	0	0	0	0	0	0	0	0	0	0	0	0	0	0	0	0	0	-0.1609	-0.7463	-1.4985	-1.0208	0.43115	1.5736	2.1919	2.342	1.9596	0.086899	-3.0633	-6.1469	-8.2357	-10.164	-10.822	-9.9533	-8.8623	-8.4268	-7.6954	-6.2156	-4.3896	-2.8225	-1.7029	-0.90504
0	0	0	0	0	0	0	0	0	0	0	0	0	0	0	0	0	0	0	0	0	0	0	0	0	0	-0.44407	-0.82982	-1.3426	-0.6783	1.0486	2.5908	3.6291	3.7936	3.4342	1.4399	-2.0304	-5.3249	-7.476	-9.5428	-10.568	-10.18	-9.6086	-8.9414	-7.9029	-6.17	-3.9654	-1.9272	-0.59801	0.12806
0	0	0	0	0	0	0	0	0	0	0	0	0	0	0	0	0	0	0	0	0	0	0	0	0	0	0	-0.7187	-0.69337	0.11066	1.9634	3.8859	5.3169	5.3858	4.8762	2.4908	-1.102	-4.2737	-6.4026	-8.2663	-9.3378	-9.5019	-9.6245	-9.0735	-8.4734	-7.3268	-5.4003	-3.277	-1.4735	-0.13924
0	0	0	0	0	0	0	0	0	0	0	0	0	0	0	0	0	0	0	0	0	0	0	0	0	0	0	0	-0.21299	0.47169	2.1675	4.3059	6.2097	6.4887	5.7069	3.0341	-0.35796	-3.3122	-5.2309	-6.5262	-7.0743	-7.6918	-8.9958	-9.2547	-9.1613	-8.4599	-6.8938	-4.5018	-2.2667	-0.67882
0	0	0	0	0	0	0	0	0	0	0	0	0	0	0	0	0	0	0	0	0	0	0	0	0	0	0	0	0	0	0	0	0	0	0	0	0	0	0	0	-4.5257	-4.9941	-6.4843	-6.9761	-6.7823	-6.1816	-5.2396	-3.6032	-1.838	-0.69967
0	0	0	0	0	0	0	0	0	0	0	0	0	0	0	0	0	0	0	0	0	0	0	0	0	0	0	0	0	0	0	0	0	0	0	0	0	0	0	0	-3.3108	-3.1728	-3.0626	-2.6226	0	0	-2.5179	-1.6933	-0.30922	0
0	0	0	0	0	0	0	0	0	0	0	0	0	0	0	0	0	0	0	0	0	0	0	0	0	0	0	0	0	0	0	0	0	0	0	0	0	0	0	0	0	0	0	0	0	0	0	0	0	0
0	0	0	0	0	0	0	0	0	0	0	0	0	0	0	0	0	0	0	0	0	0	0	0	0	0	0	0	0	0	0	0	0	0	0	0	0	0	0	0	0	0	0	0	0	0	0	0	0	0
0	0	0	0	0	0	0	0	0	0	0	0	0	0	0	0	0	0	0	0	0	0	0	0	0	0	0	0	0	0	0	0	0	0	0	0	0	0	0	0	0	0	0	0	0	0	0	0	0	0
0	0	0	0	0	0	0	0	0	0	0	0	0	0	0	0	0	0	0	0	0	0	0	0	0	0	0	0	0	0	0	0	0	0	0	0	0	0	0	0	0	0	0	0	0	0	0	0	0	0
0	0	0	0	0	0	0	0	0	0	0	0	0	0	0	0	0	0	0	0	0	0	0	0	0	0	0	0	0	0	0	0	0	0	0	0	0	0	0	0	0	0	0	0	0	0	0	0	0	0
0	0	0	0	0	0	0	0	0	0	0	0	0	0	0	0	0	0	0	0	0	0	0	0	0	0	0	0	0	0	0	0	0	0	0	0	0	0	0	0	0	0	0	0	0	0	0	0	0	0
0	0	0	0	0	0	0	0	0	0	0	0	0	0	0	0	0	0	0	0	0	0	0	0	0	0	0	0	0	0	0	0	0	0	0	0	0	0	0	0	0	0	0	0	0	0	0	0	0	0
0	0	0	0	0	0	0	0	0	0	0	0	0	0	0	0	0	0	0	0	0	0	0	0	0	0	0	0	0	0	0	0	0	0	0	0	0	0	0	0	0	0	0	0	0	0	0	0	0	0
0	0	0	0	0	0	0	0	0	0	0	0	0	0	0	0	0	0	0	0	0	0	0	0	0	0	0	0	0	0	0	0	0	0	0	0	0	0	0	0	0	0	0	0	0	0	0	0	0	0
0	0	0	0	0	0	0	0	0	0	0	0	0	0	0	0	0	0	0	0	0	0	0	0	0	0	0	0	0	0	0	0	0	0	0	0	0	0	0	0	0	0	0	0	0	0	0	0	0	0
0	0	0	0	0	0	0	0	0	0	0	0	0	0	0	0	0	0	0	0	0	0	0	0	0	0	0	0	0	0	0	0	0	0	0	0	0	0	0	0	0	0	0	0	0	0	0	0	0	0
[truncated: 41 more columns]

## Sheet: Fig5E_zstat_sagittal0
0	0	0	0	0	0	0	0	0	0	0	0	0	0	0	0	0	0	0	0	0	0	0	0	0	0	0	0	0	0	0	0	0	0	0	0	0	0	0	0	0	0	0	0	0	0	0	0	0	0
0	0	0	0	0	0	0	0	0	0	0	0	0	0	0	0	0	0	0	0	0	0	0	0	0	0	0	0	0	0	0	0	0	0	0	0	0	0	0	0	0	0	0	0	0	0	0	0	0	0
0	0	0	0	0	0	0	0	0	0	0	0	0	0	0	0	0	0	0	0	0	0	0	0	0	0	0	0	0	0	0	0	0	0	0	0	0	0	0	0	0	0	0	0	0	0	0	0	0	0
0	0	0	0	0	0	0	0	0	0	0	0	0	0	0	0	0	0	0	0	0	0	0	0	0	0	0	0	0	0	0	0	0	0	0	0	0	0	0	0	0	0	0	0	0	0	0	0	0	0
0	0	0	0	0	0	0	0	0	0	0	0	0	0	0	0	0	0	0	0	0	0	0	0	0	0	0	0	0	0	0	0	0	0	0	0	0	0	0	0	0	0	0	0	0	0	0	0	0	0
0	0	0	0	0	0	0	0	0	0	0	0	0	0	0	0	0	0	0	0	0	0	0	0	0	0	0	0	0	0	0	0	0	0	0	0	0	0	0	0	0	0	0	0	0	0	0	0	0	0
0	0	0	0	0	0	0	0	0	0	0	0	0	0	0	0	0	0	0	0	0	0	0	0	0	0	0	0	0	0	0	0	0	0	0	0	0	0	0	0	0	0	0	0	0	0	0	0	0	0
0	0	0	0	0	0	0	0	0	0	0	0	0	0	0	0	0	0	0	0	0	0	0	0	0	0	0	0	0	0	0	0	0	0	0	0	0	0	0	0	0	0	0	0	0	0	0	0	0	0
0	0	0	0	0	0	0	0	0	0	0	0	0	0	0	0	0	0	0	0	0	0	0	0	0	0	0	0	0	0	0	0	0	0	0	0	0	0	0	0	0	0	0	0	0	0	0	0	0	0
0	0	0	0	0	0	0	0	0	0	0	0	0	0	0	0	0	0	0	0	0	0	0	0	0	0	0	0	0	0	0	0	0	0	0	0	0	0	0	0	0	0	0	0	0	0	0	0	0	0
0	0	0	0	0	0	0	0	0	0	0	0	0	0	0	0	0	0	0	0	0	0	0	0	0	0	0	0	0	0	0	0	0	0	0	0	0	0	0	0	0	0	0	0	0	0	0	0	0	0
0	0	0	0	0	0	0	0	0	0	0	0	0	0	0	0	0	0	0	0	0	0	0	0	0	0	0	0	0	0	0	0	0	0	0	0	0	0	0	0	0	0	0	0	0	0	0	0	0	0
0	0	0	0	0	0	0	0	0	0	0	0	0	0	0	0	0	0	0	0	0	0	0	0	0	0	0	0	0	0	0	0	0	-1.2303	-2.1407	-2.3229	-2.2347	-1.9825	-1.8568	-1.7993	-1.7336	0	0	0	0	0	0	0	0	0
0	0	0	0	0	0	0	0	0	0	0	0	0	0	0	0	0	0	0	0	0	0	0	0	0	0	0	0	0	0	-0.99212	-1.0337	-1.4165	-2.0231	-2.7836	-2.7417	-2.5695	-2.298	-2.0775	-1.9882	-1.954	-2.0961	-2.2574	-2.2883	-2.0115	-1.5439	0	0	0	0
0	0	0	0	0	0	0	0	0	0	0	0	0	0	0	0	0	0	0	0	0	0	0	0	0	0	0	0	0	-1.3686	-1.3988	-1.6614	-2.2419	-3.2008	-3.8652	-3.4811	-2.9166	-2.5352	-2.4181	-2.3168	-2.3686	-2.4539	-2.4933	-2.4168	-2.0511	-1.4453	-1.0522	0	0	0
0	0	0	0	0	0	0	0	0	0	0	0	0	0	0	0	0	0	0	0	0	0	0	0	0	0	-0.63594	-0.98411	-1.4139	-1.5423	-1.5251	-1.8244	-2.3934	-3.5363	-2.6872	-2.4668	-2.4366	-2.3955	-2.3887	-2.4254	-2.553	-2.6692	-2.7489	-2.7277	-2.531	-1.9139	-1.287	-1.0617	-1.163	-1.4265
0	0	0	0	0	0	0	0	0	0	0	0	0	0	0	0	0	0	0	0	0	0	0	0	-0.54339	-0.69456	-0.53067	-0.82268	-1.3243	-1.6301	-1.5005	-1.634	-1.7827	-1.9797	-2.1332	-2.166	-2.2451	-2.3573	-2.4251	-2.52	-2.622	-2.7195	-2.7962	-2.7802	-2.6457	-2.2714	-1.7623	-1.4469	-1.4856	-1.5282
0	0	0	0	0	0	0	0	0	0	0	0	0	0	0	0	0	0	0	0	0	0	0.46976	0.049625	-0.48848	-1.0017	-0.69481	-0.74853	-1.1925	-1.4626	-1.371	-1.4345	-1.6774	-2.0149	-2.3059	-2.4074	-2.425	-2.452	-2.4738	-2.5281	-2.6009	-2.6828	-2.7424	-2.7417	-2.6	-2.3441	-2.0932	-1.9954	-2.032	-2.0014
0	0	0	0	0	0	0	0	0	0	0	0	0	0	0	0	0	0	0	0.65734	1.5818	0.67442	0.16637	-0.014919	-0.23613	-1.0355	-0.54485	-0.26436	-0.69115	-1.046	-1.327	-1.5066	-1.8313	-2.2664	-2.5951	-2.6718	-2.5884	-2.4733	-2.425	-2.4351	-2.5204	-2.6006	-2.6529	-2.6987	-2.6886	-2.5266	-2.407	-2.3746	-2.5456	-2.6837
0	0	0	0	0	0	0	0	0	0	0	0	0	0	0	0	0	-0.32819	0.32577	0.51963	0.26245	-0.10782	-0.29329	-0.24845	-0.13705	0.03515	-0.29446	0.22233	-0.22378	-0.7019	-1.2653	-1.6887	-2.0511	-2.4803	-2.7702	-2.7863	-2.6613	-2.4715	-2.376	-2.4077	-2.5402	-2.6412	-2.6883	-2.6991	-2.7236	-2.6933	-2.7546	-2.8699	-3.0047	-2.9514
0	0	0	0	0	0	0	0	0	0	0	0	0	0	0	0	-1.625	-1.2541	-0.31604	-0.19289	-0.49672	-0.73862	-0.67423	-0.53428	-0.36183	-0.07368	0.22109	0.19672	-0.038119	-0.5249	-1.27	-1.8608	-2.2277	-2.5645	-2.7822	-2.7681	-2.6716	-2.4987	-2.3882	-2.4651	-2.6742	-2.8637	-2.9112	-2.838	-2.7868	-2.826	-3.0243	-3.2411	-3.3119	-3.054
0	0	0	0	0	0	0	0	0	0	0	0	0	0	0	-1.1725	-2.2737	-3.2054	-1.6467	-1.3804	-1.416	-1.3265	-1.1326	-0.95348	-0.75913	-0.46627	-0.11788	-0.022498	-0.12254	-0.39343	-1.1221	-1.8575	-2.3661	-2.6753	-2.8108	-2.7665	-2.7034	-2.6155	-2.5429	-2.632	-2.8654	-3.1308	-3.1682	-3.0656	-2.9602	-2.9581	-3.1392	-3.3897	-3.4537	-3.1744
0	0	0	0	0	0	0	0	0	0	0	0	0	0	0	-2.1797	-3.1735	-3.5404	-2.8392	-2.4505	-2.267	-2.0251	-1.7287	-1.554	-1.3246	-1.0605	-0.61592	-0.25129	-0.25134	-0.29406	-0.84901	-1.7048	-2.4255	-2.8135	-2.9294	-2.8636	-2.8165	-2.8171	-2.8092	-2.8392	-2.9696	-3.1591	-3.2066	-3.136	-3.0646	-3.0401	-3.1289	-3.329	-3.4418	-3.3077
0	0	0	0	0	0	0	0	0	0	0	0	0	0	0	-2.3429	-2.2827	-2.499	-2.7253	-2.8018	-2.7808	-2.5783	-2.246	-2.0497	-1.7465	-1.4077	-3.7484	-2.8631	-0.52518	-0.56059	-0.78078	-1.6361	-2.469	-2.9113	-3.006	-2.9405	-2.8944	-2.9488	-2.9857	-2.9455	-2.9478	-2.9784	-3.0103	-3.0271	-3.0435	-3.0699	-3.1178	-3.2543	-3.3936	-3.3618
0	0	0	0	0	0	0	0	0	0	0	0	0	0	0	-1.7933	-1.7108	-1.9555	-2.2625	-2.3776	-2.3842	-2.2084	-1.9809	-1.7609	-1.5695	-1.4156	-1.2846	-3.6339	-2.8234	-2.2376	-1.0745	-1.6435	-2.4278	-2.8728	-2.9708	-2.9257	-2.8425	-2.923	-2.9576	-2.8748	-2.7848	-2.7138	-2.7317	-2.8287	-2.949	-3.0209	-3.083	-3.2404	-3.3706	-3.3655
0	0	0	0	0	0	0	0	0	0	0	0	0	0	0	-1.1136	-1.2334	-1.5841	-1.7943	-1.7656	-1.5603	-1.45	-1.4977	-1.5299	-1.3997	-1.2776	-1.2412	-1.1926	-3.4013	-2.5025	-2.381	-1.8414	-2.2475	-2.5897	-2.7424	-2.7969	-2.7432	-2.804	-2.8223	-2.6771	-2.5109	-2.4213	-2.4744	-2.626	-2.8467	-2.9872	-3.1109	-3.2966	-3.4052	-3.4119
0	0	0	0	0	0	0	0	0	0	0	0	0	0	0	-0.65758	-0.85421	-1.1981	-1.3044	-1.1825	-0.99966	-1.0968	-1.3771	-1.5283	-1.3635	-1.1731	-1.1703	-1.2783	-1.3698	-1.3828	-1.5349	-2.5277	-2.0391	-2.2365	-2.4173	-2.624	-2.6902	-2.7307	-2.6993	-2.5115	-2.3303	-2.2601	-2.337	-2.5345	-2.8229	-3.0671	-3.2523	-3.4292	-3.5715	-3.5442
0	0	0	0	0	0	0	0	0	0	0	0	0	0	-0.48574	-0.47148	-0.6261	-0.87309	-0.9317	-0.87118	-0.87607	-1.1942	-1.5566	-1.6142	-1.3654	-1.1872	-1.1611	-1.2551	-1.3839	-1.495	-1.66	-2.2401	-1.8515	-1.8324	-2.0388	-2.3304	-2.5232	-2.6047	-2.5582	-2.4591	-2.3589	-2.3282	-2.4245	-2.6402	-2.936	-3.1833	-3.367	-3.5303	-3.6209	-3.5599
0	0	0	0	0	0	0	0	0	0	0	0	0	0	-0.37923	-0.55333	-0.67341	-0.80354	-0.83633	-0.83606	-0.94721	-1.3499	-1.7355	-1.719	-1.4172	-1.2452	-1.1638	-1.1688	-1.2394	-1.3595	-1.5681	-1.7602	-1.4599	-1.3352	-1.6619	-1.965	-2.1857	-2.3588	-2.3874	-2.4211	-2.4974	-2.601	-2.7403	-2.9257	-3.1315	-3.2858	-3.3798	-3.4802	-3.4657	-3.3127
0	0	0	0	0	0	0	0	0	0	0	0	0	0	-0.67734	-0.8501	-1.0029	-0.98558	-0.96826	-0.93257	-0.9404	-1.2541	-1.6516	-1.7046	-1.4323	-1.2288	-1.1075	-1.0877	-1.14	-1.2525	-1.414	-1.4163	-0.99316	-1.0183	-1.6209	-1.9313	-2.0148	-2.1494	-2.2526	-2.4374	-2.6828	-2.8994	-3.0749	-3.2029	-3.324	-3.3525	-3.2943	-3.2523	-3.0862	-2.6567
0	0	0	0	0	0	0	0	0	0	0	0	0	0	-1.3593	-1.5087	-1.4163	-1.3802	-1.2083	-0.97987	-0.925	-1.093	-1.4778	-1.672	-1.4771	-1.2342	-1.0975	-1.0844	-1.1296	-1.2055	-1.2578	-1.0399	-0.70956	-1.2775	-2.1691	-2.3209	-2.2823	-2.2232	-2.2833	-2.5095	-2.8435	-3.0655	-3.2009	-3.2686	-3.2805	-3.1551	-2.9487	-2.7767	-2.384	-1.7272
0	0	0	0	0	0	0	0	0	0	0	0	0	0	-1.9123	-2.3471	-2.1891	-1.9073	-1.9283	-1.7891	-0.81912	-0.93445	-1.3816	-1.7616	-1.659	-1.3328	-1.1444	-1.142	-1.1939	-1.2325	-1.1993	-0.93659	-0.74833	-2.7099	-3.7245	-2.6068	-2.5136	-2.4192	-2.4236	-2.5807	-2.895	-3.0842	-3.1144	-3.0163	-2.8284	-2.5723	-2.3404	-2.0977	-1.628	-1.0492
0	0	0	0	0	0	0	0	0	0	0	0	0	0	-1.4509	-2.7824	-2.8331	-2.4107	-1.5307	-2.3429	-0.64919	-0.7566	-1.3707	-2.0084	-2.0107	-1.6013	-1.3143	-1.2947	-1.3286	-1.3061	-1.2113	-1.0236	-1.3116	-2.388	-2.8495	-2.2296	-2.2769	-2.4196	-2.472	-2.5421	-2.7368	-2.9561	-2.9304	-2.6074	-2.1773	-1.8465	-1.6531	-1.4539	-1.1728	-0.8336
0	0	0	0	0	0	0	0	0	0	0	0	0	0	-0.82467	-1.5734	-2.5142	-2.4436	-1.6914	-1.0783	-2.2204	-1.7792	-1.6393	-2.2815	-2.4502	-2.0671	-1.6322	-1.4742	-1.39	-1.2471	-1.1104	-0.24271	-1.3498	-1.8587	-1.575	-1.6837	-1.9252	-2.259	-2.3562	-2.3229	-2.4228	-2.5419	-2.4781	-2.0513	-1.5157	-1.2005	-1.0765	-0.98305	-0.91893	-0.82361
0	0	0	0	0	0	0	0	0	0	0	0	0	0	-0.34437	-0.88759	-1.4864	-1.8173	-1.5995	-1.1067	-0.7345	-1.9133	-2.0358	-2.5086	-2.7105	-2.4875	-1.6893	-1.4113	-1.2118	-0.99838	-0.87475	-0.32867	-1.0673	-1.1013	-1.1076	-1.498	-1.5744	-1.9158	-2.1023	-1.969	-1.9331	-1.9018	-1.7423	-1.3227	-0.87993	-0.70032	-0.61899	-0.61472	-0.68378	-0.73305
0	0	0	0	0	0	0	0	0	0	0	0	0	0	0	-0.3365	-0.9711	-1.3556	-1.3487	-1.0405	-0.67262	-1.0876	-1.9493	-2.3563	-2.5076	-2.3775	-1.3381	-1.1703	-1.0637	-0.93172	-0.85338	-0.073682	-0.42795	-0.6835	-1.3377	-1.8076	-1.4053	-1.5162	-1.6336	-1.3981	-1.2733	-1.1343	-0.9326	-0.73356	-0.51404	-0.45187	-0.38239	-0.37862	-0.4388	-0.52599
0	0	0	0	0	0	0	0	0	0	0	0	0	0	0	0.016016	-0.69293	-1.1219	-1.176	-0.95051	-0.54845	-0.61512	-1.5862	-2.2818	-2.4476	-2.3531	-0.76374	-0.91377	-0.93079	-0.78699	-0.66372	0.41807	0.061006	-0.71683	-1.6011	-2.1479	-1.4043	-1.341	-1.1074	-0.62357	-0.32944	-0.29643	-0.33124	-0.41775	-0.4173	-0.38317	-0.29992	-0.19162	-0.14653	-0.21403
0	0	0	0	0	0	0	0	0	0	0	0	0	0	0	0.35575	-0.36569	-0.97546	-1.1018	-0.77975	-0.26973	-0.26152	-1.4232	-2.1969	-2.1439	-0.89596	-0.73786	-1.5441	-0.9785	-0.2611	0.41391	0.73825	0.27536	-0.79384	-1.9683	-2.2098	-1.8506	-1.4905	-0.60217	-0.07791	0.084073	-0.024762	-0.26174	-0.42497	-0.49992	-0.49913	-0.36913	-0.13793	0.079708	0.051291
0	0	0	0	0	0	0	0	0	0	0	0	0	0	0	0.54724	-0.0062877	-0.74585	-1.0072	-0.5332	-0.0014855	-0.13491	-0.8011	-1.6022	-1.7731	-1.2037	-0.86737	-0.78797	-0.95628	-0.38869	0.27102	0.62557	0.29904	-0.70523	-1.8997	-1.8081	-1.5861	-0.92796	-0.24005	0.052106	-0.14346	-0.29348	-0.47781	-0.62743	-0.69235	-0.64963	-0.55654	-0.29828	-0.056602	-0.015638
0	0	0	0	0	0	0	0	0	0	0	0	0	0	0	0.22849	0.22067	-0.14637	-0.21173	0.36013	1.0818	1.2744	0.55329	-0.54309	-1.1849	-1.1899	-0.90802	-0.66899	-0.54303	-0.86125	-0.26225	0.13271	0.14141	-0.39942	-0.56327	-0.95948	-0.85787	-0.53318	-0.37151	-0.47383	-0.73806	-0.79864	-0.81905	-0.8963	-0.97663	-0.85029	-0.84377	-0.73704	-0.60407	-0.57329
0	0	0	0	0	0	0	0	0	0	0	0	0	0	0	-0.060825	0.5143	0.71002	0.8937	1.3451	1.8615	1.9158	1.3258	0.27993	-0.61358	-0.95163	-1.1261	-0.83755	-0.6738	-0.77482	-0.8609	-0.6155	-0.10323	0.13961	0.016647	-0.35188	-0.51723	-0.67989	-0.87423	-1.042	-1.2367	-1.1556	-1.0676	-1.1116	-1.2843	-1.2247	-1.3173	-1.3569	-1.3779	-1.4194
0	0	0	0	0	0	0	0	0	0	0	0	0	0	0	-0.68967	0.25671	0.86165	1.3326	1.7615	1.9929	1.817	1.1858	0.38371	-0.24212	-0.58854	-1.164	-1.6345	-1.1432	-1.2196	-1.3744	-1.3058	-0.79172	-0.017791	0.079622	-0.41127	-0.70856	-0.92244	-1.0762	-1.235	-1.4291	-1.394	-1.2763	-1.3094	-1.4961	-1.6404	-1.7855	-1.8806	-1.9817	-2.0852
0	0	0	0	0	0	0	0	0	0	0	0	0	0	0	-1.39	-0.32245	0.50337	1.1898	1.658	1.7243	1.3869	0.84474	0.21657	-0.16242	-0.2861	-0.75897	-1.6086	-1.7564	-1.5584	-1.5752	-1.4006	-0.95266	-0.55455	-0.45374	-0.83428	-1.0344	-0.96736	-1.1234	-1.356	-1.6822	-1.9764	-1.7926	-1.3934	-1.3893	-1.7262	-2.0071	-2.138	-2.2391	-2.3743
0	0	0	0	0	0	0	0	0	0	0	0	0	0	0	-2.4969	-1.0511	-0.02557	0.73335	1.2262	1.0682	0.366	0.12806	-0.062079	-0.2946	-0.37522	-0.6093	-1.2023	-1.5498	-1.2789	-1.25	-1.1684	-0.91133	-0.85591	-1.0222	-1.0831	-1.092	-0.83963	-1.1493	-1.5594	-2.0684	-2.7254	-2.4515	-1.4469	-0.9926	-1.351	-1.8684	-2.1377	-2.2502	-2.3813
0	0	0	0	0	0	0	0	0	0	0	0	0	0	0	-3.1741	-2.0598	-1.0245	-0.27107	0.10446	-0.11232	-0.63563	-1.2243	-0.71658	-0.55945	-0.63385	-0.76319	-0.85675	-0.71131	-0.61233	-0.72335	-0.9007	-0.9502	-1.0519	-1.226	-1.1742	-1.2151	-0.56131	-0.94112	-1.532	-1.9746	-2.3831	-2.2497	-1.6561	-0.99598	-1.1995	-1.7874	-2.0343	-2.1614	-2.3296
0	0	0	0	0	0	0	0	0	0	0	0	0	0	0	-1.9973	-2.0239	-2.0489	-1.7769	-1.1768	-1.0676	-1.404	-1.6502	-1.4327	-0.93913	-1.0022	-1.1026	-0.77491	-0.32129	-0.24048	-0.47834	-0.76117	-1.1404	-1.3111	-1.5263	-1.6818	-1.6764	-0.28837	-0.477	-0.95121	-1.1218	-1.1796	-1.5586	-1.4874	-1.1685	-1.3088	-1.8783	-2.1072	-2.2056	-2.3428
0	0	0	0	0	0	0	0	0	0	0	0	0	0	0	-2.2131	-2.4759	-2.6558	-2.5682	-2.2272	-1.9365	-1.8034	-1.9943	-1.5812	-1.0552	-1.3588	-1.7456	-1.281	-0.45495	-0.31019	-0.56192	-0.72521	-0.68909	-1.3226	-1.8417	-1.9419	-1.3857	-0.27787	-0.12353	-0.32806	-0.28165	-0.31975	-0.83724	-1.0649	-0.92238	-1.1862	-1.8713	-2.3729	-2.3934	-2.462
0	0	0	0	0	0	0	0	0	0	0	0	0	0	0	-2.3707	-2.772	-3.0047	-3.0094	-2.8561	-2.5336	-2.144	-2.0504	-1.4302	-1.0839	-1.6044	-2.8094	-2.574	-1.8596	-1.5172	-1.3124	-0.84954	-0.75251	-1.368	-2.0811	-2.2832	-1.6606	-0.55518	-0.098147	-0.14947	-0.0019473	-0.11557	-0.52444	-0.67629	-0.4988	-0.77716	-1.6754	-2.6079	-2.6636	-2.6071
0	0	0	0	0	0	0	0	0	0	0	0	0	0	0	-2.2658	-2.7606	-2.9859	-3.0585	-3.0819	-2.8879	-2.4	-2.0508	-1.3467	-1.1782	-1.5578	-2.8018	-2.4449	-1.8856	-1.7304	-1.0172	-0.99495	-1.1595	-1.477	-1.9979	-2.2578	-1.9624	-1.3243	-0.7754	-0.39413	-0.29957	-0.19963	-0.51657	-0.4795	-0.14307	-0.40662	-1.3123	-2.5752	-2.9319	-2.7031
0	0	0	0	0	0	0	0	0	0	0	0	0	0	0	-1.972	-2.5141	-2.7601	-2.8812	-3.0478	-3.0545	-2.6323	-1.9938	-1.3766	-1.2154	-1.2659	-1.2933	-1.1994	-0.83556	-0.85819	-1.0503	-1.2105	-1.3784	-1.5241	-1.6289	-1.7247	-1.9279	-2.1694	-1.8484	-1.1347	-0.5691	-0.2794	-0.38041	-0.21844	0.28448	-0.26585	-0.98812	-2.4683	-3.1214	-2.7945
0	0	0	0	0	0	0	0	0	0	0	0	0	0	0	-1.6695	-2.1999	-2.5735	-2.7667	-2.9843	-3.0865	-2.7873	-2.2043	-1.7191	-1.3966	-1.1983	-0.94636	-0.58261	-0.34701	-0.57067	-1.0076	-1.4684	-1.7566	-1.6572	-1.4018	-1.3068	-1.7351	-2.6192	-2.6654	-2.0056	-0.87903	-0.24812	-0.15328	0.0010431	0.25274	-0.0031249	-1.1106	-2.3327	-3.2944	-2.8772
0	0	0	0	0	0	0	0	0	0	0	0	0	0	0	-1.2725	-1.8264	-2.4152	-2.7772	-3.0076	-3.1136	-2.9983	-2.6794	-2.2679	-1.7762	-1.3844	-1.0316	-0.60915	-0.20682	-0.35207	-0.95352	-1.7265	-2.0937	-1.7529	-1.2553	-1.0818	-1.6125	-2.6781	-3.0665	-2.6157	-1.1845	-0.317	0.080966	0.29426	0.0078493	-0.53891	-0.73946	-2.0541	-3.3035	-3.0103
0	0	0	0	0	0	0	0	0	0	0	0	0	0	0	-0.067812	-0.85027	-1.9889	-2.6664	-3.006	-3.077	-3.0412	-2.9065	-2.6088	-2.2426	-1.8958	-1.549	-1.0941	-0.52071	-0.4214	-0.9623	-1.7828	-2.137	-1.7638	-1.2627	-1.1094	-1.6151	-2.6709	-3.004	-2.5296	-1.3741	-0.45316	0.22562	0.49917	0.1043	-1.413	-0.84501	-1.5808	-3.037	-3.099
0	0	0	0	0	0	0	0	0	0	0	0	0	0	0	1.2054	0.13278	-1.3283	-2.3277	-2.6898	-2.9106	-2.81	-2.6472	-2.7241	-2.7623	-2.6278	-2.2905	-1.6926	-0.92629	-0.59332	-0.81015	-1.3674	-1.8062	-1.6403	-1.0696	-0.8815	-1.5107	-2.3564	-2.7082	-1.9906	-1.3347	-0.51623	0.27557	0.59429	0.54637	-1.5363	-0.774	-0.99683	-2.43	-2.9818
0	0	0	0	0	0	0	0	0	0	0	0	0	0	0	1.3305	0.52499	-0.70754	-1.9079	-2.1917	-2.0795	-1.8481	-1.7322	-2.3679	-2.8996	-2.9524	-2.536	-1.7962	-1.0433	-0.58631	-0.56277	-0.87825	-1.3656	-1.3439	-0.84927	-0.89272	-1.4952	-2.1344	-2.1782	-1.6583	-1.181	-0.44611	0.30529	0.63214	0.83536	0.80962	0.20232	0.013564	-1.7653	-2.8077
0	0	0	0	0	0	0	0	0	0	0	0	0	0	0	1.4248	0.83426	-0.025945	-1.0691	-1.4074	-1.2601	-0.85385	-0.83193	-1.4317	-2.3112	-2.5586	-2.0004	-1.1091	-0.56267	-0.38564	-0.37012	-0.57552	-0.98998	-0.75725	-0.45308	-0.6941	-1.3108	-1.8497	-1.7267	-1.3599	-1.0164	-0.34687	0.38377	0.75696	1.0249	1.3699	1.3741	1.0042	-1.2831	-2.7845
0	0	0	0	0	0	0	0	0	0	0	0	0	0	0	0	0.95462	0.45691	-0.021396	-1.0884	-0.66221	-0.17452	-0.31042	-1.238	-1.8694	-1.8047	-1.2276	-0.50648	-0.11782	-0.24608	-0.29534	-0.41952	-0.63577	-0.27566	-0.11443	-0.40753	-0.98251	-1.4559	-1.409	-1.1395	-0.90391	-0.23721	0.49434	0.87407	1.1106	1.5209	1.4644	1.5864	-0.70443	-2.7137
0	0	0	0	0	0	0	0	0	0	0	0	0	0	0	0	0	0.35151	0.125	0.35917	-0.22128	0.22594	-0.21491	-1.4697	-1.7053	-1.1866	-0.56784	-0.1116	-0.064212	-0.36974	-0.45286	-0.5451	-0.62004	-0.39096	-0.27205	-0.45365	-0.85129	-1.2224	-1.0408	-0.59805	-0.32068	0.10193	0.67238	0.95239	1.1325	1.3041	1.0432	1.6032	0.10801	-2.2898
0	0	0	0	0	0	0	0	0	0	0	0	0	0	0	0	0	-0.66043	-1.0949	-0.79044	-0.097088	0.28872	-0.22703	-1.3088	-1.8179	-1.0599	-0.21892	0.12716	-0.10101	-0.7171	-0.90845	-0.7783	-0.90887	-0.76994	-0.56785	-0.59624	-0.92687	-1.1846	-0.69343	0.19873	0.56132	0.65929	0.87713	0.99713	0.93151	0.69371	0.45649	1.4924	0.70157	-1.5643
0	0	0	0	0	0	0	0	0	0	0	0	0	0	0	0	0	0	-1.1984	-0.97387	-0.22881	0.25478	-0.14867	-1.6464	-1.865	-1.0717	-0.017509	0.32088	-0.052993	-0.90882	-1.0658	-0.94464	-1.0799	-0.94511	-0.65547	-0.54587	-0.73026	-0.79282	-0.080639	0.85592	1.1921	1.0812	0.99874	0.85252	0.44824	0.13674	0.23121	1.6532	1.3881	-0.97789
0	0	0	0	0	0	0	0	0	0	0	0	0	0	0	0	0	0	0	-0.27221	0	0	0	0	-1.7023	-1.0164	-0.047591	0.32606	-0.1611	-1.0123	-1.0206	-0.93996	-0.87186	-0.72539	-0.53107	-0.47656	-0.4934	-0.21342	0.59039	1.2482	1.434	1.1616	0.83954	0.43109	-0.0063783	-0.086375	0.49582	2.0079	1.888	-0.6191
0	0	0	0	0	0	0	0	0	0	0	0	0	0	0	0	0	0	0	0	0	0	0	0	0	-0.80731	-0.1078	0.15231	-0.32093	-1.1183	-1.2421	-0.99386	-0.59199	-0.30112	-0.2676	-0.29651	-0.31502	0.052941	0.86559	1.4061	1.4372	1.026	0.50518	0.04995	-0.31172	-0.3235	0.90939	2.2233	2.0757	-0.14587
0	0	0	0	0	0	0	0	0	0	0	0	0	0	0	0	0	0	0	0	0	0	0	0	0	0	0	-0.060157	-0.60476	-1.0578	-1.4188	-1.208	-0.78132	0.0422	0.07129	0.032236	0.11274	0.35655	1.1532	1.6164	1.5135	0.9811	0.25815	-0.078257	-0.33028	0.082112	1.3154	2.2753	1.8703	-0.13958
0	0	0	0	0	0	0	0	0	0	0	0	0	0	0	0	0	0	0	0	0	0	0	0	0	0	0	-0.19943	-0.84633	-1.3748	-1.145	-0.94701	-0.13532	0.67849	0.87563	0.7729	0.84031	1.0332	1.5738	1.8992	1.7843	0.99255	0.14241	-0.033089	-0.13106	0.56911	1.7357	2.2369	1.3274	-0.78927
0	0	0	0	0	0	0	0	0	0	0	0	0	0	0	0	0	0	0	0	0	0	0	0	0	-0.45359	-0.22262	-0.19195	-0.84857	-1.346	-1.0583	-0.41383	0.41776	1.0305	1.3488	1.3697	1.4053	1.6493	2.0217	2.1022	2.04	1.254	0.2453	0.11863	0.30218	1.2525	2.2594	2.2744	0.80288	-1.3889
0	0	0	0	0	0	0	0	0	0	0	0	0	0	0	0	0	0	0	0	0	0	0	0	0	0	-0.085333	-0.22147	-0.96863	-1.3926	-1.0588	-0.28741	0.22793	0.36014	0.83291	1.2049	1.5249	1.927	2.261	2.1576	1.9532	0.95893	0.47111	0.39422	0.85479	2.0017	2.8801	2.4161	0.42991	-1.5735
0	0	0	0	0	0	0	0	0	0	0	0	0	0	0	0	0	0	0	0	0	0	0	0	0	0	0.17933	-0.22389	-1.1113	-1.4903	-1.0024	-0.2272	-0.11475	-0.17271	0.40065	1.0367	1.5642	2.0011	2.2646	2.1106	1.851	1.2661	0.75762	0.70354	1.2535	2.6542	3.179	2.3491	-0.50327	-1.9622
0	0	0	0	0	0	0	0	0	0	0	0	0	0	0	0	0	0	0	0	0	0	0	0	0	0	0.68419	-0.2472	-1.2154	-1.4686	-0.95675	0.18804	0.37386	0.28976	0.70759	1.3058	1.7694	2.0743	2.2383	2.1184	1.9974	1.721	1.1393	0.79312	0.9303	1.3872	2.9489	-0.21947	-1.8107	-2.7695
0	0	0	0	0	0	0	0	0	0	0	0	0	0	0	0	0	0	0	0	0	0	0	0	0	0	0.60358	0.20779	-0.46823	-0.45289	0.33607	1.2017	1.2459	1.081	1.2445	1.6376	1.9399	2.0697	2.1402	2.1613	2.2324	2.1366	1.551	1.0646	1.0659	0.27611	-0.51158	-1.5749	-2.6683	-3.3502
0	0	0	0	0	0	0	0	0	0	0	0	0	0	0	0	0	0	0	0	0	0	0	0	0	0	0	1.0519	0.70392	0.93492	1.6086	1.9733	1.7749	1.4613	1.4398	1.6484	1.8549	1.8846	1.8845	2.0348	2.3017	2.295	1.6354	1.3181	0.77026	-0.38544	-1.1564	-2.0713	-2.9973	-3.6898
0	0	0	0	0	0	0	0	0	0	0	0	0	0	0	0	0	0	0	0	0	0	0	0	0	0	0	0	1.6132	1.6586	1.8837	1.9353	1.7331	1.3908	1.2617	1.3888	1.5044	1.4664	1.442	1.6992	2.0772	1.9524	1.3002	0.65273	0.74998	-0.86996	-1.7271	-2.3808	-3.1423	-3.9168
0	0	0	0	0	0	0	0	0	0	0	0	0	0	0	0	0	0	0	0	0	0	0	0	0	0	0	1.1639	1.277	1.5058	1.4069	1.2859	1.2506	0.93593	0.89958	1.1115	1.166	0.99781	1.0207	1.2864	1.5549	1.3778	0.75374	0.13252	-0.4601	-1.6009	-2.5213	-2.9687	-3.5507	-4.1732
0	0	0	0	0	0	0	0	0	0	0	0	0	0	0	0	0	0	0	0	0	0	0	0	0	0	0.43939	0.74054	0.48833	0.22251	0.81093	0.6826	0.39783	0.49911	0.63877	0.96325	0.97831	0.65465	0.74684	0.95289	0.33715	0.3223	-0.086715	-0.43379	-1.1029	-2.1163	-3.0737	-3.6331	-4.1045	-4.3944
0	0	0	0	0	0	0	0	0	0	0	0	0	0	0	0	0	0	0	0	0	0	0	0	0	-0.79512	-0.046094	0.33011	-0.015211	-0.52626	0.24715	0.32716	0.29235	0.32535	0.52145	0.81926	0.77437	0.34821	0.58652	0.61042	-0.032975	-0.60464	-0.96827	-0.88586	-1.3849	-2.1401	-2.9782	-3.7008	-4.2384	-4.3971
0	0	0	0	0	0	0	0	0	0	0	0	0	0	0	0	0	0	0	0	0	0	0	-1.1927	-1.0913	-0.45013	0.1287	0.1686	-0.31787	-0.71219	-0.80547	0.022099	0.34275	0.61164	0.60656	0.63342	0.34507	0.19179	0.26426	0.15679	0.021755	-0.35507	-1.0043	-1.4306	-1.7662	-2.1362	-2.6903	-3.3825	-4.0063	-4.2635
0	0	0	0	0	0	0	0	0	0	0	0	0	0	0	0	0	0	0	0	0	0	0	-0.78043	-0.70459	-0.042437	0.26042	0.14746	-0.29766	-0.6514	-0.75996	-0.5892	0.22948	0.33912	0.33899	0.56222	0.82522	0.74674	0.69094	0.68147	0.45647	-0.50114	-1.4748	-2.0441	-2.3496	-2.4738	-2.7072	-3.1239	-3.6922	-4.1406
0	0	0	0	0	0	0	0	0	0	0	0	0	0	0	0	0	0	0	0	0	0	0	-0.98132	-0.71411	-0.26697	-0.04681	-0.046456	-0.24111	-0.41801	-0.47753	-0.49205	-0.40374	0.54675	0.94499	1.5036	1.639	1.4227	1.0023	0.97143	0.36719	-0.69879	-1.656	-2.3127	-2.7326	-2.9084	-2.9745	-3.1004	-3.5044	-4.0165
0	0	0	0	0	0	0	0	0	0	0	0	0	0	0	0	0	0	0	0	0	0	0	-1.1298	-0.91281	-0.67972	-0.54806	-0.44102	-0.3278	-0.22408	-0.14359	-0.24975	-0.50082	-0.56822	1.6549	2.3761	0.85544	0.5164	0.48332	0.45285	-0.026896	-0.84576	-1.6474	-2.3151	-2.8196	-3.127	-3.2293	-3.2617	-3.4965	-3.8891
0	0	0	0	0	0	0	0	0	0	0	0	0	0	0	0	0	0	0	0	0	0	-1.2769	-1.2765	-1.1324	-0.98962	-0.89645	-0.74528	-0.46439	-0.1718	0.053247	-0.028937	-0.36844	-0.48967	0.25137	1.5407	1.2177	0.7577	0.41731	0.18042	-0.21381	-0.78935	-1.4214	-2.0827	-2.6646	-3.0838	-3.2757	-3.4074	-3.6283	-3.8867
0	0	0	0	0	0	0	0	0	0	0	0	0	0	0	0	0	0	0	0	0	0	-1.2154	-1.2378	-1.1336	-1.0448	-0.98331	-0.82297	-0.51773	-0.18907	0.11117	0.15465	-0.088513	-0.12189	0.6159	1.3153	1.0901	0.68418	0.51618	0.31265	0.0013238	-0.51545	-1.1238	-1.7379	-2.3104	-2.7995	-3.1457	-3.4313	-3.7405	-3.9247
0	0	0	0	0	0	0	0	0	0	0	0	0	0	0	0	0	0	0	0	0	0	-1.098	-1.0484	-0.93277	-0.89925	-0.86888	-0.7006	-0.43954	-0.098224	0.26119	0.43885	0.34682	0.3229	0.48016	0.62132	0.66967	0.32127	0.33978	0.30911	0.13145	-0.29088	-0.89881	-1.4351	-1.9214	-2.4382	-2.9196	-3.3584	-3.7305	-3.8262
0	0	0	0	0	0	0	0	0	0	0	0	0	0	0	0	0	0	0	0	0	0	-0.96523	-0.8651	-0.77178	-0.71053	-0.69373	-0.57588	-0.34316	0.060599	0.49178	0.76011	0.76821	0.57401	0.1939	0.046158	0.078304	-0.070783	0.01057	0.087305	0.0018922	-0.40022	-0.93388	-1.4225	-1.8105	-2.2845	-2.8026	-3.2412	-3.4694	-3.5328
0	0	0	0	0	0	0	0	0	0	0	0	0	0	0	0	0	0	0	0	0	0	-0.98319	-0.77192	-0.64772	-0.51575	-0.48102	-0.44368	-0.27369	0.12162	0.56241	0.79389	0.73952	0.47994	-0.031202	-0.30263	-0.30598	-0.22004	-0.10479	-0.054239	-0.22299	-0.62867	-1.1534	-1.64	-1.981	-2.3316	-2.6829	-2.8793	-2.9853	-3.0756
0	0	0	0	0	0	0	0	0	0	0	0	0	0	0	0	0	0	0	0	0	0	-0.80812	-0.62216	-0.54205	-0.34683	-0.23636	-0.24726	-0.17898	0.088813	0.44365	0.5987	0.49613	0.23434	-0.19553	-0.51361	-0.52721	-0.32297	-0.12523	-0.16336	-0.41806	-0.90844	-1.4334	-1.8937	-2.1675	-2.3218	-2.3213	-2.2934	-2.3618	-2.4463
0	0	0	0	0	0	0	0	0	0	0	0	0	0	0	0	0	0	0	0	0	0	-0.48514	-0.42522	-0.43539	-0.26169	-0.04267	-0.027527	-0.047835	0.022344	0.21739	0.29172	0.197	-0.010646	-0.25815	-0.51776	-0.61104	-0.3848	-0.1565	-0.28756	-0.69517	-1.2314	-1.6548	-1.9432	-2.0758	-1.9855	-1.798	-1.697	-1.7151	-1.8203
0	0	0	0	0	0	0	0	0	0	0	0	0	0	0	0	0	0	0	0	0	0	-0.055623	-0.14649	-0.32054	-0.28888	-0.073458	0.026108	-0.022685	-0.11729	-0.085654	-0.04548	-0.067567	-0.17789	-0.31862	-0.50382	-0.67915	-0.54533	-0.38182	-0.54896	-0.97908	-1.425	-1.7131	-1.7986	-1.7552	-1.5631	-1.3611	-1.2323	-1.2351	-1.3991
0	0	0	0	0	0	0	0	0	0	0	0	0	0	0	0	0	0	0	0	0	0	0.14471	0.019	-0.29537	-0.40762	-0.299	-0.16698	-0.17508	-0.32583	-0.37152	-0.29535	-0.21601	-0.24086	-0.32543	-0.51287	-0.71818	-0.73686	-0.72714	-0.88787	-1.1957	-1.4433	-1.5579	-1.5351	-1.4272	-1.2313	-1.0824	-0.99453	-1.0157	-1.243
0	0	0	0	0	0	0	0	0	0	0	0	0	0	0	0	0	0	0	0	0	0	0	-0.10896	-0.36831	-0.44853	-0.42265	-0.32608	-0.31257	-0.41418	-0.45073	-0.36541	-0.27439	-0.26661	-0.27728	-0.43102	-0.70191	-0.88072	-1.0182	-1.2031	-1.3853	-1.4198	-1.3654	-1.284	-1.1833	-1.0433	-0.99852	-1.0225	-1.053	-1.2463
0	0	0	0	0	0	0	0	0	0	0	0	0	0	0	0	0	0	0	0	0	0	0	-0.29084	-0.35696	-0.2816	-0.25771	-0.23912	-0.27759	-0.35747	-0.37263	-0.30758	-0.26334	-0.24669	-0.21004	-0.37141	-0.65826	-0.94973	-1.2323	-1.4705	-1.5674	-1.4516	-1.269	-1.1455	-1.0857	-1.046	-1.1005	-1.1839	-1.1839	-1.2258
0	0	0	0	0	0	0	0	0	0	0	0	0	0	0	0	0	0	0	0	0	0	0	0	-0.28681	-0.023836	-0.020413	-0.12318	-0.23201	-0.29306	-0.28005	-0.23777	-0.21797	-0.16838	-0.14832	-0.36718	-0.68842	-1.016	-1.3223	-1.5405	-1.6005	-1.4201	-1.185	-1.0801	-1.1327	-1.1926	-1.2245	-1.2436	-1.209	-1.1452
0	0	0	0	0	0	0	0	0	0	0	0	0	0	0	0	0	0	0	0	0	0	0	0	0	0.13378	0.12731	-0.13492	-0.30558	-0.24816	-0.14383	-0.08634	-0.089849	-0.041397	-0.086474	-0.34372	-0.67785	-0.98893	-1.2624	-1.4892	-1.5608	-1.383	-1.1187	-1.006	-1.1114	-1.2191	-1.2012	-1.1546	-1.0842	-0.97498
0	0	0	0	0	0	0	0	0	0	0	0	0	0	0	0	0	0	0	0	0	0	0	0	0	0.064364	0.087809	-0.20215	-0.43699	-0.26287	-0.0026408	0.12419	0.12261	0.14338	0.081878	-0.20497	-0.58659	-0.91877	-1.2025	-1.4578	-1.4944	-1.2725	-1.029	-0.97164	-1.04	-1.0401	-0.93927	-0.85877	-0.76357	-0.63594
0	0	0	0	0	0	0	0	0	0	0	0	0	0	0	0	0	0	0	0	0	0	0	0	0	0	-0.12492	-0.37171	-0.57854	-0.32216	0.10911	0.31271	0.35448	0.33913	0.28383	0.012857	-0.44644	-0.85642	-1.1321	-1.371	-1.3806	-1.1737	-0.99013	-0.98763	-0.98148	-0.84609	-0.65842	-0.4994	-0.36494	-0.21264
0	0	0	0	0	0	0	0	0	0	0	0	0	0	0	0	0	0	0	0	0	0	0	0	0	0	-0.43817	-0.50557	-0.59918	-0.23926	0.28706	0.54383	0.60344	0.53088	0.46792	0.20477	-0.29839	-0.74851	-1.0219	-1.2841	-1.3716	-1.2019	-1.0466	-1.0234	-0.98154	-0.83013	-0.59412	-0.34341	-0.13492	0.03327
0	0	0	0	0	0	0	0	0	0	0	0	0	0	0	0	0	0	0	0	0	0	0	0	0	0	0	-0.64523	-0.42172	0.050508	0.65312	0.94671	0.98005	0.77428	0.66066	0.3659	-0.17386	-0.66433	-0.97547	-1.2688	-1.3973	-1.2718	-1.1492	-1.1161	-1.1371	-1.093	-0.91384	-0.65885	-0.37088	-0.039297
0	0	0	0	0	0	0	0	0	0	0	0	0	0	0	0	0	0	0	0	0	0	0	0	0	0	0	0	-0.19365	0.28445	0.9064	1.3021	1.4005	1.113	0.86365	0.49386	-0.061828	-0.57852	-0.93941	-1.2339	-1.3338	-1.3077	-1.328	-1.3723	-1.4485	-1.5045	-1.4236	-1.1155	-0.67646	-0.22361
0	0	0	0	0	0	0	0	0	0	0	0	0	0	0	0	0	0	0	0	0	0	0	0	0	0	0	0	0	0	0	0	0	0	0	0	0	0	0	0	-1.1476	-1.229	-1.4399	-1.5349	-1.5677	-1.5989	-1.5469	-1.2313	-0.74717	-0.3224
0	0	0	0	0	0	0	0	0	0	0	0	0	0	0	0	0	0	0	0	0	0	0	0	0	0	0	0	0	0	0	0	0	0	0	0	0	0	0	0	-1.0852	-1.0129	-0.96926	-0.93538	0	0	-1.5247	-1.5637	-0.66071	0
0	0	0	0	0	0	0	0	0	0	0	0	0	0	0	0	0	0	0	0	0	0	0	0	0	0	0	0	0	0	0	0	0	0	0	0	0	0	0	0	0	0	0	0	0	0	0	0	0	0
0	0	0	0	0	0	0	0	0	0	0	0	0	0	0	0	0	0	0	0	0	0	0	0	0	0	0	0	0	0	0	0	0	0	0	0	0	0	0	0	0	0	0	0	0	0	0	0	0	0
0	0	0	0	0	0	0	0	0	0	0	0	0	0	0	0	0	0	0	0	0	0	0	0	0	0	0	0	0	0	0	0	0	0	0	0	0	0	0	0	0	0	0	0	0	0	0	0	0	0
0	0	0	0	0	0	0	0	0	0	0	0	0	0	0	0	0	0	0	0	0	0	0	0	0	0	0	0	0	0	0	0	0	0	0	0	0	0	0	0	0	0	0	0	0	0	0	0	0	0
0	0	0	0	0	0	0	0	0	0	0	0	0	0	0	0	0	0	0	0	0	0	0	0	0	0	0	0	0	0	0	0	0	0	0	0	0	0	0	0	0	0	0	0	0	0	0	0	0	0
0	0	0	0	0	0	0	0	0	0	0	0	0	0	0	0	0	0	0	0	0	0	0	0	0	0	0	0	0	0	0	0	0	0	0	0	0	0	0	0	0	0	0	0	0	0	0	0	0	0
0	0	0	0	0	0	0	0	0	0	0	0	0	0	0	0	0	0	0	0	0	0	0	0	0	0	0	0	0	0	0	0	0	0	0	0	0	0	0	0	0	0	0	0	0	0	0	0	0	0
0	0	0	0	0	0	0	0	0	0	0	0	0	0	0	0	0	0	0	0	0	0	0	0	0	0	0	0	0	0	0	0	0	0	0	0	0	0	0	0	0	0	0	0	0	0	0	0	0	0
0	0	0	0	0	0	0	0	0	0	0	0	0	0	0	0	0	0	0	0	0	0	0	0	0	0	0	0	0	0	0	0	0	0	0	0	0	0	0	0	0	0	0	0	0	0	0	0	0	0
0	0	0	0	0	0	0	0	0	0	0	0	0	0	0	0	0	0	0	0	0	0	0	0	0	0	0	0	0	0	0	0	0	0	0	0	0	0	0	0	0	0	0	0	0	0	0	0	0	0
0	0	0	0	0	0	0	0	0	0	0	0	0	0	0	0	0	0	0	0	0	0	0	0	0	0	0	0	0	0	0	0	0	0	0	0	0	0	0	0	0	0	0	0	0	0	0	0	0	0
[truncated: 41 more columns]

## Sheet: Fig5F_cope_sagittal0
0	0	0	0	0	0	0	0	0	0	0	0	0	0	0	0	0	0	0	0	0	0	0	0	0	0	0	0	0	0	0	0	0	0	0	0	0	0	0	0	0	0	0	0	0	0	0	0	0	0
0	0	0	0	0	0	0	0	0	0	0	0	0	0	0	0	0	0	0	0	0	0	0	0	0	0	0	0	0	0	0	0	0	0	0	0	0	0	0	0	0	0	0	0	0	0	0	0	0	0
0	0	0	0	0	0	0	0	0	0	0	0	0	0	0	0	0	0	0	0	0	0	0	0	0	0	0	0	0	0	0	0	0	0	0	0	0	0	0	0	0	0	0	0	0	0	0	0	0	0
0	0	0	0	0	0	0	0	0	0	0	0	0	0	0	0	0	0	0	0	0	0	0	0	0	0	0	0	0	0	0	0	0	0	0	0	0	0	0	0	0	0	0	0	0	0	0	0	0	0
0	0	0	0	0	0	0	0	0	0	0	0	0	0	0	0	0	0	0	0	0	0	0	0	0	0	0	0	0	0	0	0	0	0	0	0	0	0	0	0	0	0	0	0	0	0	0	0	0	0
0	0	0	0	0	0	0	0	0	0	0	0	0	0	0	0	0	0	0	0	0	0	0	0	0	0	0	0	0	0	0	0	0	0	0	0	0	0	0	0	0	0	0	0	0	0	0	0	0	0
0	0	0	0	0	0	0	0	0	0	0	0	0	0	0	0	0	0	0	0	0	0	0	0	0	0	0	0	0	0	0	0	0	0	0	0	0	0	0	0	0	0	0	0	0	0	0	0	0	0
0	0	0	0	0	0	0	0	0	0	0	0	0	0	0	0	0	0	0	0	0	0	0	0	0	0	0	0	0	0	0	0	0	0	0	0	0	0	0	0	0	0	0	0	0	0	0	0	0	0
0	0	0	0	0	0	0	0	0	0	0	0	0	0	0	0	0	0	0	0	0	0	0	0	0	0	0	0	0	0	0	0	0	0	0	0	0	0	0	0	0	0	0	0	0	0	0	0	0	0
0	0	0	0	0	0	0	0	0	0	0	0	0	0	0	0	0	0	0	0	0	0	0	0	0	0	0	0	0	0	0	0	0	0	0	0	0	0	0	0	0	0	0	0	0	0	0	0	0	0
0	0	0	0	0	0	0	0	0	0	0	0	0	0	0	0	0	0	0	0	0	0	0	0	0	0	0	0	0	0	0	0	0	0	0	0	0	0	0	0	0	0	0	0	0	0	0	0	0	0
0	0	0	0	0	0	0	0	0	0	0	0	0	0	0	0	0	0	0	0	0	0	0	0	0	0	0	0	0	0	0	0	0	0	0	0.0021954	0	0	0	0	-0.29002	0	0	0	0	0	0	0	0	0
0	0	0	0	0	0	0	0	0	0	0	0	0	0	0	0	0	0	0	0	0	0	0	0	0	0	0	0	0	0	0	0.043181	0.095939	0.1943	0.15436	-0.0044854	-0.18517	-0.27566	-0.30697	-0.34731	-0.41107	-0.47127	-0.47069	-0.43536	0	0	0	0	0	0
0	0	0	0	0	0	0	0	0	0	0	0	0	0	0	0	0	0	0	0	0	0	0	0	0	0	0	0	0	0	0.018849	-0.0092706	0.03533	0.11958	0.075391	-0.080573	-0.27555	-0.36031	-0.373	-0.36926	-0.41379	-0.48646	-0.45245	-0.31973	-0.15845	0.035919	0.097899	0	0	0
0	0	0	0	0	0	0	0	0	0	0	0	0	0	0	0	0	0	0	0	0	0	0	0	0	0	0	-0.037828	-0.043074	0.0090184	-0.060987	-0.15727	-0.15555	-0.079585	-0.07903	-0.14588	-0.21202	-0.2562	-0.28782	-0.28405	-0.32157	-0.33058	-0.24924	-0.065903	0.14631	0.35705	0.44476	0.33778	0.19751	0.074508
0	0	0	0	0	0	0	0	0	0	0	0	0	0	0	0	0	0	0	0	0	0	0	0	0	0	-0.049027	-0.021869	-0.031781	-0.044367	-0.14183	-0.25629	-0.25215	-0.21539	-0.18296	-0.11974	-0.060124	-0.090071	-0.13328	-0.1444	-0.13962	-0.094858	0.00077084	0.12744	0.25827	0.42134	0.52828	0.46334	0.29098	0.14333
0	0	0	0	0	0	0	0	0	0	0	0	0	0	0	0	0	0	0	0	0	0	0	0	0.048018	-0.057874	-0.052202	-0.038868	-0.090299	-0.14738	-0.2404	-0.29049	-0.23282	-0.17121	-0.071849	0.038986	0.14501	0.18373	0.17984	0.18425	0.17756	0.21463	0.28286	0.33633	0.36526	0.41196	0.46068	0.42114	0.29736	0.20308
0	0	0	0	0	0	0	0	0	0	0	0	0	0	0	0	0	0	0	0	0	0	-0.071091	-0.016389	0.020405	-0.04492	-0.015251	-0.050208	-0.15878	-0.24735	-0.29892	-0.28397	-0.21723	-0.14059	-0.044193	0.034674	0.13839	0.27267	0.37486	0.4427	0.5026	0.58454	0.63812	0.63738	0.57505	0.52426	0.50494	0.43276	0.32961	0.26239
0	0	0	0	0	0	0	0	0	0	0	0	0	0	0	0	0	0	0	-0.16316	-0.17155	-0.17608	-0.15501	-0.086588	0.011507	0.10208	0.15155	0.078408	-0.057077	-0.14295	-0.18249	-0.16999	-0.12321	-0.10541	-0.075067	-0.017576	0.10125	0.27587	0.44626	0.58527	0.69118	0.81987	0.92048	0.94141	0.86004	0.75501	0.66649	0.54428	0.44139	0.38283
0	0	0	0	0	0	0	0	0	0	0	0	0	0	0	0	0	-0.19732	-0.24486	-0.28597	-0.30942	-0.27439	-0.17494	-0.056242	0.086154	0.26798	0.37539	0.33701	0.22343	0.11203	0.02041	-0.0041897	-0.041456	-0.082669	-0.050575	0.032816	0.1567	0.32889	0.49668	0.63134	0.73818	0.88747	1.0308	1.1114	1.0534	0.90496	0.71819	0.51749	0.41699	0.45258
0	0	0	0	0	0	0	0	0	0	0	0	0	0	0	0	-0.053385	-0.17437	-0.23804	-0.2735	-0.30317	-0.23439	-0.074479	0.10125	0.24696	0.41635	0.5652	0.57639	0.4605	0.26262	0.08465	0.033737	-0.036358	-0.084056	-0.0084823	0.12743	0.25843	0.40876	0.54471	0.64357	0.70559	0.80731	0.95666	1.0918	1.0697	0.89638	0.59586	0.32543	0.2184	0.30364
0	0	0	0	0	0	0	0	0	0	0	0	0	0	0	0.15749	0.054222	-0.037075	-0.075425	-0.097882	-0.10525	-0.03092	0.12041	0.29106	0.45749	0.57781	0.69196	0.74155	0.59856	0.40512	0.1963	0.096247	-0.047883	-0.15151	-0.058001	0.12496	0.27713	0.40029	0.51075	0.57924	0.61785	0.66309	0.77763	0.89697	0.91108	0.73252	0.38919	0.082274	-0.06213	0.011883
0	0	0	0	0	0	0	0	0	0	0	0	0	0	0	0.16466	0.17539	0.1974	0.21255	0.19727	0.17532	0.20475	0.32875	0.50055	0.62651	0.70851	0.78683	0.83881	0.74785	0.61611	0.4552	0.29292	0.055062	-0.166	-0.16841	-0.010378	0.15094	0.28237	0.37911	0.43613	0.48646	0.55569	0.65224	0.73406	0.74295	0.58373	0.24772	-0.053037	-0.188	-0.13576
0	0	0	0	0	0	0	0	0	0	0	0	0	0	0	0.11355	0.25362	0.39423	0.47623	0.47932	0.42263	0.3823	0.42628	0.54159	0.6528	0.75242	0.81859	0.85825	0.85415	0.78734	0.67271	0.49487	0.21743	-0.056616	-0.139	-0.059518	0.069605	0.18898	0.26996	0.33204	0.41208	0.53187	0.65571	0.72611	0.69215	0.53228	0.23454	-0.050092	-0.17097	-0.12884
0	0	0	0	0	0	0	0	0	0	0	0	0	0	0	0.16773	0.41593	0.61691	0.70063	0.67434	0.58992	0.49511	0.43837	0.46031	0.54467	0.67046	0.79068	0.88444	0.96649	0.98673	0.86269	0.64344	0.37568	0.13723	0.056658	0.074436	0.15626	0.22952	0.28554	0.3758	0.51174	0.66233	0.75154	0.7825	0.71944	0.54334	0.23585	-0.060768	-0.19252	-0.19636
0	0	0	0	0	0	0	0	0	0	0	0	0	0	0	0.37568	0.66082	0.81754	0.86168	0.80372	0.70704	0.56249	0.41486	0.37085	0.44064	0.56669	0.71705	0.86318	1.0039	1.0702	0.95692	0.70539	0.46164	0.33278	0.29363	0.27202	0.3027	0.33678	0.3871	0.52778	0.72351	0.86088	0.89628	0.85568	0.7332	0.50175	0.16521	-0.15415	-0.33255	-0.40247
0	0	0	0	0	0	0	0	0	0	0	0	0	0	0	0.56975	0.79821	0.90398	0.9272	0.85073	0.71836	0.53145	0.36479	0.33136	0.41913	0.5076	0.5734	0.69569	0.89148	1.042	0.98471	0.70503	0.4851	0.40583	0.37978	0.29531	0.25829	0.27732	0.36928	0.579	0.83163	0.99441	1.0336	0.94974	0.75263	0.42116	0.02268	-0.31019	-0.51871	-0.64793
0	0	0	0	0	0	0	0	0	0	0	0	0	0	0.39603	0.67372	0.80423	0.84117	0.83401	0.75213	0.60464	0.41801	0.27862	0.28321	0.4003	0.448	0.43641	0.49202	0.66592	0.87147	0.91798	0.70108	0.49278	0.44086	0.34888	0.2064	0.09797	0.10968	0.25704	0.4961	0.7712	0.96521	1.0745	0.99496	0.71402	0.31296	-0.089695	-0.40965	-0.63061	-0.78512
0	0	0	0	0	0	0	0	0	0	0	0	0	0	0.51603	0.67624	0.68377	0.66023	0.64191	0.57494	0.45447	0.30779	0.19095	0.19292	0.32328	0.37093	0.36755	0.41251	0.53999	0.7029	0.79211	0.66531	0.52057	0.41689	0.2466	0.11505	-0.0073421	-0.01056	0.13709	0.34471	0.55325	0.72932	0.88425	0.82673	0.5244	0.13957	-0.1806	-0.45428	-0.66956	-0.81851
0	0	0	0	0	0	0	0	0	0	0	0	0	0	0.55169	0.66291	0.60986	0.50487	0.46197	0.44027	0.37322	0.22289	0.12509	0.15285	0.27373	0.36043	0.40785	0.44995	0.51803	0.56458	0.57532	0.54197	0.50978	0.37122	0.17376	0.014486	-0.12467	-0.1475	-0.022565	0.13935	0.24586	0.36032	0.45541	0.37039	0.1033	-0.15292	-0.37043	-0.59418	-0.75892	-0.81018
0	0	0	0	0	0	0	0	0	0	0	0	0	0	0.52327	0.63199	0.61006	0.53394	0.4939	0.4531	0.37182	0.25692	0.17775	0.17823	0.28688	0.4282	0.49574	0.48358	0.44335	0.37012	0.33215	0.393	0.44611	0.33291	0.15865	0.0063496	-0.20898	-0.24543	-0.18685	-0.096778	-0.072318	-0.07223	-0.13296	-0.27922	-0.43489	-0.51373	-0.62818	-0.75668	-0.82678	-0.84024
0	0	0	0	0	0	0	0	0	0	0	0	0	0	0.38678	0.50479	0.5364	0.53629	0.50436	0.43274	0.32303	0.22049	0.17434	0.20967	0.36875	0.54315	0.54678	0.42094	0.022239	0.024831	0.14443	0.26671	0.36347	0.33295	0.12586	0.014486	-0.12553	-0.24263	-0.28178	-0.29811	-0.37594	-0.53707	-0.73122	-0.85494	-0.84248	-0.83153	-0.87122	-0.89298	-0.88638	-0.87519
0	0	0	0	0	0	0	0	0	0	0	0	0	0	0.16721	0.30009	0.36989	0.43862	0.45562	0.39781	0.27343	0.12953	0.096753	0.19108	0.42255	0.5924	0.50151	0.28807	0.061476	0.075084	0.074269	0.17398	0.25567	0.35117	0.33982	0.078087	-0.081591	-0.22859	-0.33171	-0.41461	-0.5894	-0.86705	-1.1428	-1.2524	-1.199	-1.1458	-1.0851	-1.0009	-0.93722	-0.93297
0	0	0	0	0	0	0	0	0	0	0	0	0	0	-0.057038	0.067051	0.12456	0.24537	0.31967	0.28563	0.15214	-0.0026439	-0.031143	0.0034855	0.34474	0.47533	0.34831	0.095786	0.092255	0.089481	0.074663	0.1236	0.13829	0.31331	0.46442	0.37483	0.0049333	-0.33331	-0.50375	-0.53435	-0.71134	-0.98598	-1.276	-1.4452	-1.4622	-1.348	-1.1716	-0.99512	-0.9299	-0.97706
0	0	0	0	0	0	0	0	0	0	0	0	0	0	-0.19869	-0.11626	-0.081142	0.057294	0.14415	0.11695	-0.0022659	-0.13045	-0.14851	-0.10168	-0.02905	0.028437	0.078182	0.11422	0.12711	0.21454	0.2022	0.15732	0.11085	0.29065	0.47965	0.4935	0.19221	-0.39364	-0.54099	-0.62089	-0.79112	-0.9987	-1.2729	-1.4615	-1.5268	-1.4002	-1.1507	-0.9325	-0.89566	-1.0214
0	0	0	0	0	0	0	0	0	0	0	0	0	0	0	-0.1686	-0.15237	-0.032598	0.055719	0.036566	-0.039741	-0.17012	-0.2669	-0.17937	-0.059196	0.017451	0.062461	0.22472	0.32739	0.37895	0.34845	0.26405	0.22846	0.34515	0.47765	0.5372	0.42183	-0.13962	-0.49847	-0.69059	-0.82527	-0.9725	-1.2418	-1.4921	-1.5774	-1.5186	-1.2949	-1.058	-1.0021	-1.1801
0	0	0	0	0	0	0	0	0	0	0	0	0	0	0	-0.28365	-0.10462	-0.009975	0.084405	0.098889	0.079536	-0.074794	-0.32537	-0.21251	-0.057626	0.034306	0.2419	0.36878	0.48985	0.50702	0.43604	0.31924	0.27174	0.34433	0.48926	0.66634	0.68194	0.17774	-0.42374	-0.6781	-0.82367	-0.9418	-1.2194	-1.5534	-1.7742	-1.8265	-1.6708	-1.4022	-1.2839	-1.4593
0	0	0	0	0	0	0	0	0	0	0	0	0	0	0	-0.24597	-0.092456	0.017265	0.15735	0.26993	0.26298	-0.051478	-0.32511	-0.20286	-0.027337	0.088584	0.41603	0.5559	0.64982	0.62882	0.50633	0.35195	0.24912	0.28175	0.49255	0.75114	0.82313	0.40778	-0.17239	-0.63396	-0.88831	-1.0056	-1.2807	-1.6788	-2.0529	-2.2168	-2.1063	-1.8265	-1.6121	-1.6896
0	0	0	0	0	0	0	0	0	0	0	0	0	0	0	-0.13006	-0.20836	-0.077531	0.079508	0.29243	0.23518	-0.028065	-0.16064	-0.078956	0.19304	0.53496	0.65347	0.72555	0.74587	0.68123	0.55185	0.42518	0.31894	0.27824	0.46132	0.76871	0.88158	0.53575	-0.023184	-0.58097	-0.97691	-1.127	-1.4375	-1.8485	-2.2823	-2.4743	-2.3978	-2.1209	-1.8651	-1.8254
0	0	0	0	0	0	0	0	0	0	0	0	0	0	0	0.0436	-0.087897	-0.12879	-0.047826	0.26657	0.43471	0.30555	0.1977	0.27069	0.52808	0.77433	0.83252	0.80925	0.7523	0.64625	0.5324	0.48842	0.45089	0.41992	0.55016	0.86201	0.97507	0.64731	0.05691	-0.57338	-1.0429	-1.3104	-1.6405	-1.9608	-2.2874	-2.4283	-2.4095	-2.245	-2.0999	-2.0647
0	0	0	0	0	0	0	0	0	0	0	0	0	0	0	0.10907	-0.032988	-0.024987	-0.1054	0.22484	0.47719	0.46449	0.51003	0.59541	0.77641	0.86825	0.8401	0.77155	0.66051	0.49652	0.40063	0.4259	0.42887	0.47326	0.71838	1.0905	1.1612	0.731	0.022118	-0.67043	-1.1177	-1.2228	-1.6064	-1.8592	-2.103	-2.2214	-2.2993	-2.2941	-2.3387	-2.4031
0	0	0	0	0	0	0	0	0	0	0	0	0	0	0	0.022222	-0.061445	-0.22433	-0.31397	0.19385	0.19158	0.28463	0.59364	0.71722	0.64621	0.59569	0.55706	0.59939	0.47019	0.27726	0.18177	0.25287	0.34102	0.45745	0.77838	1.181	1.2012	0.72115	-0.097557	-0.81207	-1.1427	-1.1778	-1.1297	-1.4552	-1.7079	-1.9715	-2.2394	-2.4377	-2.5641	-2.5674
0	0	0	0	0	0	0	0	0	0	0	0	0	0	0	-0.044769	-0.032006	-0.0723	-0.0982	0.23509	-0.020254	-0.1417	0.2372	0.43508	0.20524	-0.016845	0.028985	0.26217	0.23162	0.053919	-0.025216	0.10254	0.29444	0.42572	0.61009	0.75768	0.71256	0.32344	-0.36254	-0.98002	-1.1842	-1.035	-0.90139	-0.93373	-1.1914	-1.56	-2.0302	-2.4293	-2.6326	-2.5316
0	0	0	0	0	0	0	0	0	0	0	0	0	0	0	0.15351	0.39674	0.51955	0.48909	0.36842	-0.090851	-0.24546	-0.3321	-0.010387	-0.16396	-0.37412	-0.27729	-0.00047892	0.049805	-0.11007	-0.17066	-0.026037	0.17969	0.23664	0.20223	0.027262	-0.12837	-0.35122	-0.7742	-1.1152	-1.1007	-0.82303	-0.6712	-0.66535	-0.77851	-1.0694	-1.5483	-2.0215	-2.3362	-2.3711
0	0	0	0	0	0	0	0	0	0	0	0	0	0	0	0.4989	0.62418	0.57785	0.43345	0.14241	-0.026889	-0.19701	-0.30964	-0.4182	-0.36842	-0.41697	-0.30441	-0.15998	-0.18669	-0.26876	-0.28345	-0.19008	-0.078603	-0.091028	-0.1476	-0.27005	-0.6225	-0.78822	-1.0057	-1.1382	-0.94467	-0.58765	-0.49948	-0.5494	-0.59989	-0.75794	-1.055	-1.4699	-1.9026	-2.1216
0	0	0	0	0	0	0	0	0	0	0	0	0	0	0	0.5712	0.57916	0.44095	0.27712	0.059607	-0.029666	-0.1072	-0.19122	-0.32957	-0.39296	-0.37409	-0.28561	-0.28463	-0.41391	-0.34513	-0.15225	-0.0070718	0.030479	-0.031852	-0.15526	-0.27493	-0.45934	-0.7625	-0.95029	-1.0045	-0.77814	-0.6216	-0.58762	-0.53952	-0.51338	-0.58389	-0.78004	-1.1135	-1.5864	-1.9157
0	0	0	0	0	0	0	0	0	0	0	0	0	0	0	0.38825	0.35103	0.24066	0.1602	0.098919	0.046644	0.054741	0.042698	-0.0085616	-0.091782	-0.21231	-0.32315	-0.3811	-0.4358	-0.22349	-0.032368	0.042978	0.042565	0.0069959	-0.093086	-0.20329	-0.34156	-0.59095	-0.76223	-0.7791	-0.65664	-0.63401	-0.64914	-0.57894	-0.45145	-0.44404	-0.59834	-0.94338	-1.446	-1.8178
0	0	0	0	0	0	0	0	0	0	0	0	0	0	0	0.24104	0.22453	0.17825	0.11542	0.056612	0.01227	0.011384	0.0025229	-0.042855	-0.12928	-0.26053	-0.4032	-0.37728	-0.2426	-0.20943	-0.087785	-0.043015	-0.061228	-0.075004	-0.1307	-0.1744	-0.33243	-0.61628	-0.77598	-0.67092	-0.6051	-0.6659	-0.73127	-0.51303	-0.42593	-0.36539	-0.43847	-0.79131	-1.4005	-1.8429
0	0	0	0	0	0	0	0	0	0	0	0	0	0	0	0.21187	0.22632	0.22101	0.1247	-0.0040932	-0.11226	-0.14598	-0.14411	-0.16084	-0.20328	-0.28392	-0.39027	-0.3168	-0.19036	-0.14645	-0.1441	-0.1524	-0.15743	-0.15538	-0.18156	-0.11101	-0.14227	-0.51992	-0.78821	-0.6665	-0.62597	-0.62369	-0.71286	-0.66669	-0.43459	-0.37832	-0.36031	-0.64978	-1.3139	-1.8978
0	0	0	0	0	0	0	0	0	0	0	0	0	0	0	0.02178	0.18479	0.20621	0.10738	-0.069046	-0.23809	-0.29008	-0.28444	-0.25754	-0.23238	-0.24439	-0.27577	-0.23654	-0.14248	-0.090946	-0.025464	-0.25361	-0.22183	-0.18855	-0.18735	-0.097903	-0.10637	-0.35889	-0.60778	-0.53847	-0.54933	-0.50405	-0.48538	-0.50033	-0.45713	-0.32792	-0.32732	-0.54331	-1.1776	-1.8802
0	0	0	0	0	0	0	0	0	0	0	0	0	0	0	-0.092699	-0.13264	0.086355	0.072307	-0.090966	-0.2799	-0.35219	-0.42743	-0.37544	-0.25453	-0.23733	-0.19897	-0.16054	-0.11528	-0.077964	-0.0072223	-0.32607	-0.26356	-0.19685	-0.17386	-0.0065415	-0.1413	-0.27945	-0.37653	-0.39448	-0.30656	-0.10132	0.01524	-0.20118	-0.4182	-0.28561	-0.26278	-0.38191	-0.89746	-1.6656
0	0	0	0	0	0	0	0	0	0	0	0	0	0	0	-0.13589	-0.16036	-0.15157	-0.045864	-0.11943	-0.26576	-0.43307	-0.38536	-0.34683	-0.28329	-0.24351	-0.15936	-0.08319	-0.031494	-0.026159	-0.032201	-0.35472	-0.30435	-0.22416	-0.16659	0.032974	-0.071913	-0.15103	-0.19405	-0.23986	-0.055587	0.30258	0.47279	0.056734	-0.47117	-0.40801	-0.17503	-0.19475	-0.55129	-1.2415
0	0	0	0	0	0	0	0	0	0	0	0	0	0	0	-0.15835	-0.17818	-0.20735	-0.13163	-0.158	-0.38994	-0.35522	-0.38601	-0.36585	-0.32737	-0.26481	-0.15368	-0.0091651	0.10322	0.099225	-0.011373	-0.28002	-0.37748	-0.30199	-0.17647	-0.055505	-0.06871	-0.21088	0.082653	0.04861	0.19931	0.5731	0.68524	0.17326	-0.52653	-0.48659	-0.21435	-0.087425	-0.33282	-0.91039
0	0	0	0	0	0	0	0	0	0	0	0	0	0	0	-0.16105	-0.20851	-0.24956	-0.19576	-0.15565	-0.31206	-0.26762	-0.35959	-0.42131	-0.49012	-0.44985	-0.24555	0.050647	0.24531	0.23151	0.079026	-0.099792	-0.46771	-0.41098	-0.22836	-0.019267	0.023815	0.0076854	0.33126	0.26289	0.40265	0.77671	0.88205	0.36912	-0.3766	-0.52176	-0.32162	-0.1158	-0.31027	-0.831
0	0	0	0	0	0	0	0	0	0	0	0	0	0	0	-0.21211	-0.23747	-0.2374	-0.25468	-0.2663	-0.2629	-0.18384	-0.24458	-0.45927	-0.69987	-0.69895	-0.35171	0.063898	0.31245	0.23516	0.089858	-0.029443	-0.21951	-0.45228	-0.30006	-0.11733	-0.068542	0.093346	0.34619	0.3634	0.57888	0.90346	0.97853	0.48719	-0.14881	-0.43262	-0.32194	-0.20714	-0.34137	-0.8182
0	0	0	0	0	0	0	0	0	0	0	0	0	0	0	-0.1877	-0.18166	-0.18506	-0.18721	-0.20293	-0.17028	-0.093586	-0.072051	-0.44157	-0.80223	-0.76229	-0.371	0.086209	0.36161	0.2448	0.081548	0.034511	-0.05597	-0.33095	-0.26947	-0.20279	-0.20408	0.090977	0.29884	0.45382	0.7293	0.95015	0.95385	0.55719	0.041166	-0.31966	-0.26835	-0.26555	-0.37157	-0.7528
0	0	0	0	0	0	0	0	0	0	0	0	0	0	0	0	-0.015564	-0.14265	-0.19778	-0.19599	-0.098377	-0.023412	-0.10462	-0.43002	-0.86184	-0.83338	-0.3871	0.059537	0.34273	0.24486	0.097049	0.08211	0.082782	0.0033798	-0.13008	-0.13285	-0.20939	0.089345	0.29801	0.49613	0.7386	0.87853	0.83367	0.52633	0.10008	-0.32205	-0.28063	-0.27264	-0.41607	-0.6363
0	0	0	0	0	0	0	0	0	0	0	0	0	0	0	0	0	-0.21313	-0.25739	-0.19538	-0.074723	-0.029318	-0.2644	-0.68279	-0.96232	-0.9162	-0.38871	-0.0029406	0.23224	0.17761	-0.0029451	-0.0537	-0.016722	0.082048	0.21244	0.24181	0.15132	0.12632	0.26412	0.42645	0.60483	0.68504	0.60267	0.36227	0.034324	-0.20369	-0.31654	-0.3105	-0.39746	-0.54941
0	0	0	0	0	0	0	0	0	0	0	0	0	0	0	0	0	-0.21722	-0.23278	-0.17636	-0.065177	-0.1428	-0.42602	-0.83191	-1.0333	-0.97679	-0.66122	-0.13801	0.13518	0.091598	-0.17883	-0.27138	-0.29762	-0.31054	0.25863	0.51181	0.29357	0.11758	0.19228	0.35193	0.51249	0.59381	0.52155	0.27573	-0.025272	-0.25004	-0.34715	-0.36829	-0.38005	-0.52197
0	0	0	0	0	0	0	0	0	0	0	0	0	0	0	0	0	0	-0.16713	-0.14014	-0.10219	-0.23296	-0.51213	-1.0938	-1.1492	-1.1024	-0.69804	0.09728	0.25479	0.11199	-0.24717	-0.44427	-0.73366	-0.69757	-0.10058	0.32417	0.1825	0.081023	0.18682	0.38108	0.5858	0.68576	0.60673	0.31896	0.054348	-0.17122	-0.29146	-0.38359	-0.343	-0.47389
0	0	0	0	0	0	0	0	0	0	0	0	0	0	0	0	0	0	0	-0.014025	0	0	0	0	-1.1368	-1.1724	-0.33369	0.47525	0.52025	0.18582	-0.24125	-0.68313	-0.83756	-0.80106	-0.56801	-0.08917	-0.075042	-0.018645	0.17923	0.44138	0.68642	0.78491	0.64363	0.35146	0.10393	-0.053797	-0.16278	-0.28811	-0.29083	-0.41445
0	0	0	0	0	0	0	0	0	0	0	0	0	0	0	0	0	0	0	0	0	0	0	0	0	0	0.3525	0.93783	0.86025	0.39878	-0.085006	-0.57232	-0.7313	-0.7537	-0.59208	-0.46689	-0.43355	-0.19502	0.067909	0.35735	0.65461	0.73934	0.58738	0.31844	0.11881	0.078275	-0.014958	-0.15701	-0.23576	-0.30162
0	0	0	0	0	0	0	0	0	0	0	0	0	0	0	0	0	0	0	0	0	0	0	0	0	0	0	1.1526	1.0391	0.62931	0.17989	-0.24354	-0.50777	-0.58979	-0.52219	-0.45648	-0.44607	-0.29589	-0.049293	0.1669	0.35164	0.39619	0.29737	0.19237	0.10579	0.12151	0.058055	-0.058906	-0.14842	-0.19531
0	0	0	0	0	0	0	0	0	0	0	0	0	0	0	0	0	0	0	0	0	0	0	0	0	0	0	0.96323	0.86804	0.45931	0.14932	-0.194	-0.35574	-0.4544	-0.44961	-0.43996	-0.48521	-0.45381	-0.22028	0.051351	-0.021303	-0.33084	-0.046672	-0.0086699	-0.02607	0.068937	0.12078	-0.010885	-0.11898	-0.21372
0	0	0	0	0	0	0	0	0	0	0	0	0	0	0	0	0	0	0	0	0	0	0	0	0	0.2813	0.44288	0.6349	0.51308	0.089081	-0.16587	-0.31165	-0.44255	-0.46905	-0.42661	-0.41475	-0.46643	-0.45944	-0.27554	-0.0047996	-0.023452	-0.19676	-0.23259	-0.2156	-0.21717	-0.043146	0.10933	-0.058	-0.14584	-0.30686
0	0	0	0	0	0	0	0	0	0	0	0	0	0	0	0	0	0	0	0	0	0	0	0	0	0	0.3827	0.33807	0.1701	-0.29627	-0.37412	-0.51897	-0.642	-0.58936	-0.4666	-0.37521	-0.35852	-0.33727	-0.2275	-0.050651	-0.030661	-0.057363	-0.17931	-0.33132	-0.36088	-0.12445	0.034338	0.033079	-0.12584	-0.3548
0	0	0	0	0	0	0	0	0	0	0	0	0	0	0	0	0	0	0	0	0	0	0	0	0	0	0.15337	0.086158	-0.12858	-0.47831	-0.44001	-0.61251	-0.70269	-0.61965	-0.46895	-0.35343	-0.28731	-0.23613	-0.18943	-0.12032	-0.042299	0.043195	-0.0019522	-0.14195	-0.27192	-0.14346	0.18974	0.15935	-0.049127	-0.3141
0	0	0	0	0	0	0	0	0	0	0	0	0	0	0	0	0	0	0	0	0	0	0	0	0	0	-0.096757	-0.11906	-0.15811	-0.25167	-0.38903	-0.5156	-0.57698	-0.53565	-0.38648	-0.25247	-0.17626	-0.12832	-0.10416	-0.099073	-0.025078	0.10509	0.12702	0.017627	-0.19706	-0.13786	0.30031	0.22692	0.023382	-0.23232
0	0	0	0	0	0	0	0	0	0	0	0	0	0	0	0	0	0	0	0	0	0	0	0	0	0	-0.017227	-0.057308	-0.15066	-0.21712	-0.2266	-0.30948	-0.3795	-0.40495	-0.30869	-0.19115	-0.13803	-0.13278	-0.080739	-0.055065	0.051312	0.15059	0.22165	0.21195	-0.0039684	0.033851	0.28585	0.16264	-0.011472	-0.20851
0	0	0	0	0	0	0	0	0	0	0	0	0	0	0	0	0	0	0	0	0	0	0	0	0	0	0	-0.15667	-0.27352	-0.090237	-0.015457	-0.084318	-0.23444	-0.25502	-0.25061	-0.2129	-0.22309	-0.18411	-0.062446	0.072945	0.17168	0.13422	0.24278	0.37813	0.15739	0.25624	0.16575	0.012937	-0.15337	-0.27464
0	0	0	0	0	0	0	0	0	0	0	0	0	0	0	0	0	0	0	0	0	0	0	0	0	0	0	0	-0.19815	0.021821	0.14019	0.053366	-0.16202	-0.20198	-0.25441	-0.28025	-0.30772	-0.21367	-0.058125	0.1033	0.17874	0.11522	0.16305	0.30739	0.22766	0.2021	0.11001	-0.016485	-0.29504	-0.36011
0	0	0	0	0	0	0	0	0	0	0	0	0	0	0	0	0	0	0	0	0	0	0	0	0	0	0	-0.17913	-0.070462	-0.032783	-0.083791	-0.15393	-0.23356	-0.28895	-0.36046	-0.36825	-0.34042	-0.24802	0.04593	0.27987	0.16486	0.047635	0.086158	0.2231	0.18006	0.10287	-0.045598	-0.17873	-0.39797	-0.43579
0	0	0	0	0	0	0	0	0	0	0	0	0	0	0	0	0	0	0	0	0	0	0	0	0	0	-0.31281	-0.21389	-0.10937	-0.1496	-0.28942	-0.34614	-0.37024	-0.41566	-0.45382	-0.4083	-0.35021	-0.27473	0.1282	0.3085	0.15223	-0.033179	0.012192	0.13478	0.075207	-0.065559	-0.30419	-0.50559	-0.54412	-0.56807
0	0	0	0	0	0	0	0	0	0	0	0	0	0	0	0	0	0	0	0	0	0	0	0	0	-0.33678	-0.33839	-0.28959	-0.3226	-0.44798	-0.57579	-0.52039	-0.45046	-0.43651	-0.4094	-0.34051	-0.32407	-0.19531	0.10724	0.21379	0.0013568	-0.12405	-0.052434	0.011796	-0.079433	-0.27564	-0.56605	-0.67492	-0.72589	-0.57551
0	0	0	0	0	0	0	0	0	0	0	0	0	0	0	0	0	0	0	0	0	0	0	-0.26352	-0.38369	-0.34111	-0.31009	-0.299	-0.44515	-0.66887	-0.80857	-0.73648	-0.55479	-0.41888	-0.28953	-0.25257	-0.2733	-0.18195	-0.015412	-0.052525	-0.15278	-0.19079	-0.19325	-0.18877	-0.30433	-0.44062	-0.70962	-0.6843	-0.63214	-0.47425
0	0	0	0	0	0	0	0	0	0	0	0	0	0	0	0	0	0	0	0	0	0	0	-0.023905	-0.28677	-0.21947	-0.18631	-0.28543	-0.53479	-0.82846	-0.99732	-0.96795	-0.79084	-0.538	-0.16878	-0.20914	-0.18567	-0.093807	-0.0096472	-0.02046	-0.099065	-0.2312	-0.35333	-0.46145	-0.61558	-0.77372	-0.84608	-0.62201	-0.49773	-0.40256
0	0	0	0	0	0	0	0	0	0	0	0	0	0	0	0	0	0	0	0	0	0	0	-0.20677	-0.23394	-0.16045	-0.21467	-0.40861	-0.70842	-0.99426	-1.1452	-1.1475	-1.0235	-0.79408	-0.48583	-0.16792	-0.089656	0.005963	0.073796	0.045519	-0.071901	-0.28589	-0.69225	-0.78197	-0.85284	-0.99053	-0.9906	-0.85972	-0.44677	-0.37156
0	0	0	0	0	0	0	0	0	0	0	0	0	0	0	0	0	0	0	0	0	0	0	-0.21849	-0.30142	-0.36083	-0.51052	-0.71404	-0.97177	-1.202	-1.2668	-1.2495	-1.1633	-0.96855	-0.70348	-0.44511	-0.31897	-0.10644	-0.11531	-0.51475	-0.77546	-0.966	-1.0806	-1.087	-1.0547	-1.0998	-1.0917	-0.71629	-0.45541	-0.39235
0	0	0	0	0	0	0	0	0	0	0	0	0	0	0	0	0	0	0	0	0	0	-0.16387	-0.3479	-0.55435	-0.73505	-0.88736	-1.0307	-1.1726	-1.2945	-1.258	-1.1894	-1.1044	-0.91169	-0.65465	-0.58434	-0.6399	-0.51051	-0.42564	-0.72392	-1.0531	-1.2303	-1.2458	-1.1122	-1.0236	-1.0793	-0.95347	-0.70893	-0.53988	-0.56378
0	0	0	0	0	0	0	0	0	0	0	0	0	0	0	0	0	0	0	0	0	0	-0.17293	-0.44744	-0.74251	-0.98431	-1.1036	-1.1962	-1.2197	-1.2203	-1.1422	-1.0468	-0.9379	-0.70215	-0.54885	-0.69399	-0.93123	-0.87548	-0.70799	-0.72437	-1.0494	-1.2047	-1.1517	-0.98547	-0.87769	-0.83182	-0.78886	-0.64532	-0.63339	-0.75265
0	0	0	0	0	0	0	0	0	0	0	0	0	0	0	0	0	0	0	0	0	0	-0.12523	-0.44013	-0.78485	-1.0439	-1.1978	-1.296	-1.2655	-1.1382	-1.0317	-0.96047	-0.86311	-0.65084	-0.52565	-0.71206	-0.98767	-1.0086	-0.8743	-0.77679	-0.85776	-0.97172	-0.97362	-0.86882	-0.73827	-0.64257	-0.59998	-0.58108	-0.69239	-0.88224
0	0	0	0	0	0	0	0	0	0	0	0	0	0	0	0	0	0	0	0	0	0	0.029036	-0.41145	-0.78002	-1.0214	-1.2362	-1.3927	-1.3969	-1.2074	-1.0758	-1.0259	-0.9782	-0.80995	-0.56183	-0.59671	-0.75953	-0.86261	-0.90168	-0.83925	-0.78802	-0.81669	-0.82148	-0.78494	-0.69854	-0.6399	-0.6038	-0.64963	-0.81443	-1.041
0	0	0	0	0	0	0	0	0	0	0	0	0	0	0	0	0	0	0	0	0	0	-0.078591	-0.40573	-0.72198	-0.9251	-1.1787	-1.4309	-1.5172	-1.3872	-1.2599	-1.2477	-1.2763	-1.2197	-0.90873	-0.67056	-0.71885	-0.74684	-0.78719	-0.78118	-0.73508	-0.72951	-0.76826	-0.8035	-0.82984	-0.85633	-0.90644	-1.0342	-1.2094	-1.3302
0	0	0	0	0	0	0	0	0	0	0	0	0	0	0	0	0	0	0	0	0	0	-0.076934	-0.32434	-0.57637	-0.75763	-1.0383	-1.361	-1.5628	-1.5758	-1.5244	-1.5537	-1.6332	-1.669	-1.5835	-1.2067	-0.76507	-0.68133	-0.74263	-0.79741	-0.73871	-0.78473	-0.89568	-1.0171	-1.0845	-1.1631	-1.3172	-1.5385	-1.7278	-1.7041
0	0	0	0	0	0	0	0	0	0	0	0	0	0	0	0	0	0	0	0	0	0	-0.0066867	-0.15858	-0.3775	-0.58156	-0.85936	-1.2246	-1.5503	-1.7377	-1.8165	-1.8763	-1.9456	-2.0097	-2.0116	-1.783	-1.5169	-1.3425	-0.81367	-0.868	-0.97783	-1.0127	-1.1633	-1.3141	-1.4003	-1.4724	-1.6183	-1.8252	-1.9896	-1.9319
0	0	0	0	0	0	0	0	0	0	0	0	0	0	0	0	0	0	0	0	0	0	0.073433	0.0012728	-0.20445	-0.46637	-0.77525	-1.1489	-1.5303	-1.8425	-2.0512	-2.1679	-2.2366	-2.2927	-2.2823	-2.0738	-1.8544	-1.6925	-1.5638	-1.4996	-1.4021	-1.4004	-1.5433	-1.6774	-1.7225	-1.7212	-1.7754	-1.9157	-2.0161	-1.9578
0	0	0	0	0	0	0	0	0	0	0	0	0	0	0	0	0	0	0	0	0	0	0.085167	0.063645	-0.11607	-0.41598	-0.75768	-1.1449	-1.5156	-1.8467	-2.126	-2.3256	-2.4377	-2.4511	-2.3565	-2.1452	-2.0071	-1.9623	-1.9188	-1.9059	-1.8802	-1.8806	-1.9654	-1.984	-1.9203	-1.8638	-1.8972	-1.9648	-2.0004	-1.9688
0	0	0	0	0	0	0	0	0	0	0	0	0	0	0	0	0	0	0	0	0	0	0	-0.00381	-0.14782	-0.423	-0.7493	-1.1013	-1.4433	-1.757	-2.0514	-2.3514	-2.5162	-2.5076	-2.321	-2.0969	-2.0395	-2.1467	-2.2458	-2.3452	-2.3854	-2.3702	-2.333	-2.1999	-2.0402	-1.9568	-1.9701	-1.9939	-1.973	-1.9465
0	0	0	0	0	0	0	0	0	0	0	0	0	0	0	0	0	0	0	0	0	0	0	-0.073732	-0.19589	-0.44133	-0.7493	-1.0651	-1.3653	-1.6618	-1.9586	-2.2883	-2.5139	-2.5334	-2.3264	-2.1575	-2.1825	-2.3091	-2.4528	-2.6203	-2.7455	-2.7399	-2.5584	-2.2879	-2.1256	-2.0854	-2.0528	-1.988	-1.8709	-1.7784
0	0	0	0	0	0	0	0	0	0	0	0	0	0	0	0	0	0	0	0	0	0	0	0	-0.16797	-0.40487	-0.73589	-1.0678	-1.3544	-1.6375	-1.9397	-2.2492	-2.5164	-2.5978	-2.4688	-2.3851	-2.4628	-2.5292	-2.5759	-2.7031	-2.8746	-2.825	-2.5424	-2.2346	-2.1496	-2.1526	-2.0422	-1.8382	-1.6293	-1.4922
0	0	0	0	0	0	0	0	0	0	0	0	0	0	0	0	0	0	0	0	0	0	0	0	0	-0.28291	-0.60563	-1.0086	-1.3908	-1.6792	-1.9584	-2.253	-2.5273	-2.6507	-2.6621	-2.7317	-2.8604	-2.8804	-2.8533	-2.9345	-3.0335	-2.8947	-2.5379	-2.2047	-2.0835	-2.0202	-1.7828	-1.4681	-1.2661	-1.1796
0	0	0	0	0	0	0	0	0	0	0	0	0	0	0	0	0	0	0	0	0	0	0	0	0	-0.10543	-0.40022	-0.8181	-1.3118	-1.6784	-1.9013	-2.1601	-2.3971	-2.5411	-2.6925	-2.9894	-3.2711	-3.3034	-3.2371	-3.2484	-3.1738	-2.8448	-2.4452	-2.1608	-2.0003	-1.7863	-1.403	-1.0348	-0.82556	-0.80408
0	0	0	0	0	0	0	0	0	0	0	0	0	0	0	0	0	0	0	0	0	0	0	0	0	0	-0.22135	-0.58528	-1.0879	-1.5057	-1.7229	-1.9243	-2.0954	-2.2352	-2.4297	-2.8413	-3.2977	-3.4559	-3.3859	-3.2817	-3.0431	-2.6356	-2.241	-2.03	-1.8602	-1.5306	-1.0407	-0.64031	-0.10813	-0.41374
0	0	0	0	0	0	0	0	0	0	0	0	0	0	0	0	0	0	0	0	0	0	0	0	0	0	-0.13497	-0.37598	-0.76372	-1.1291	-1.3387	-1.5229	-1.675	-1.8004	-1.9463	-2.264	-2.7316	-3.1139	-3.1658	-3.0288	-2.7234	-2.3474	-2.0893	-1.9849	-1.8287	-1.4539	-0.9087	-0.44535	-0.044914	-0.15519
0	0	0	0	0	0	0	0	0	0	0	0	0	0	0	0	0	0	0	0	0	0	0	0	0	0	0	-0.19256	-0.41732	-0.64076	-0.74371	-0.87831	-1.0549	-1.2203	-1.3244	-1.4549	-1.7903	-2.2607	-2.4966	-2.3966	-2.1309	-1.9454	-1.9526	-1.9882	-1.9268	-1.6734	-1.1738	-0.58863	-0.16973	-0.023046
0	0	0	0	0	0	0	0	0	0	0	0	0	0	0	0	0	0	0	0	0	0	0	0	0	0	0	0	-0.13709	-0.22022	-0.23788	-0.28715	-0.37494	-0.61237	-0.75841	-0.78506	-1.0343	-1.3953	-1.5979	-1.542	-1.3279	-1.3819	-1.6503	-1.8326	-1.8957	-1.803	-1.4516	-0.78367	-0.25039	-0.043248
0	0	0	0	0	0	0	0	0	0	0	0	0	0	0	0	0	0	0	0	0	0	0	0	0	0	0	0	0	0	0	0	0	0	0	0	0	0	0	0	-0.76562	-0.95752	-1.3045	-1.5047	-1.5489	-1.4535	-1.1557	-0.66471	-0.27708	-0.11182
0	0	0	0	0	0	0	0	0	0	0	0	0	0	0	0	0	0	0	0	0	0	0	0	0	0	0	0	0	0	0	0	0	0	0	0	0	0	0	0	-0.54797	-0.77493	-1.0011	-1.0075	0	0	-0.49498	-0.21842	-0.022587	0
0	0	0	0	0	0	0	0	0	0	0	0	0	0	0	0	0	0	0	0	0	0	0	0	0	0	0	0	0	0	0	0	0	0	0	0	0	0	0	0	0	0	0	0	0	0	0	0	0	0
0	0	0	0	0	0	0	0	0	0	0	0	0	0	0	0	0	0	0	0	0	0	0	0	0	0	0	0	0	0	0	0	0	0	0	0	0	0	0	0	0	0	0	0	0	0	0	0	0	0
0	0	0	0	0	0	0	0	0	0	0	0	0	0	0	0	0	0	0	0	0	0	0	0	0	0	0	0	0	0	0	0	0	0	0	0	0	0	0	0	0	0	0	0	0	0	0	0	0	0
0	0	0	0	0	0	0	0	0	0	0	0	0	0	0	0	0	0	0	0	0	0	0	0	0	0	0	0	0	0	0	0	0	0	0	0	0	0	0	0	0	0	0	0	0	0	0	0	0	0
0	0	0	0	0	0	0	0	0	0	0	0	0	0	0	0	0	0	0	0	0	0	0	0	0	0	0	0	0	0	0	0	0	0	0	0	0	0	0	0	0	0	0	0	0	0	0	0	0	0
0	0	0	0	0	0	0	0	0	0	0	0	0	0	0	0	0	0	0	0	0	0	0	0	0	0	0	0	0	0	0	0	0	0	0	0	0	0	0	0	0	0	0	0	0	0	0	0	0	0
0	0	0	0	0	0	0	0	0	0	0	0	0	0	0	0	0	0	0	0	0	0	0	0	0	0	0	0	0	0	0	0	0	0	0	0	0	0	0	0	0	0	0	0	0	0	0	0	0	0
0	0	0	0	0	0	0	0	0	0	0	0	0	0	0	0	0	0	0	0	0	0	0	0	0	0	0	0	0	0	0	0	0	0	0	0	0	0	0	0	0	0	0	0	0	0	0	0	0	0
0	0	0	0	0	0	0	0	0	0	0	0	0	0	0	0	0	0	0	0	0	0	0	0	0	0	0	0	0	0	0	0	0	0	0	0	0	0	0	0	0	0	0	0	0	0	0	0	0	0
0	0	0	0	0	0	0	0	0	0	0	0	0	0	0	0	0	0	0	0	0	0	0	0	0	0	0	0	0	0	0	0	0	0	0	0	0	0	0	0	0	0	0	0	0	0	0	0	0	0
0	0	0	0	0	0	0	0	0	0	0	0	0	0	0	0	0	0	0	0	0	0	0	0	0	0	0	0	0	0	0	0	0	0	0	0	0	0	0	0	0	0	0	0	0	0	0	0	0	0
[truncated: 41 more columns]

[truncated: 3 more sheets: Fig5F_zstat_sagittal0, Fig5G_cope_sagittal0, Fig5G_zstat_sagittal0]
