# Supplementary material for: Prefrontal signals precede striatal signals for biased credit assignment in motivational learning biases
Source: Nat Commun. 2024 Jan 2;15:19. doi: 10.1038/s41467-023-44632-x (PMC10762147; doi:10.1038/s41467-023-44632-x)
Supplement: Supplementary file 4 — Source Data [file 41467_2023_44632_MOESM4_ESM.zip › SourceDataFiles/SourceDataFiles_Fig6.xlsx]

## Sheet: Fig6ALeft
0.1	0.12445	0.15231	0.17883	0.16632	0.16835	0.15282	0.15019	0.15481	0.13273	0.066629	0.030245	0.084058	0.11358	0.14018	0.13816	0.1397	0.17144	0.21473	0.19595	0.10311	-0.012463	-0.078878	-0.10842	-0.13686	-0.17997	-0.19077	-0.17483	-0.15711	-0.13095	-0.12743	-0.16413	-0.19642	-0.22414	-0.23904	-0.29682	-0.34913	-0.38173	-0.39067	-0.36694	-0.40777	-0.4689	-0.4425	-0.40559	-0.39052	-0.34745	-0.33694	-0.33665	-0.30526	-0.23043
0.13985	0.19207	0.21281	0.23439	0.21627	0.17877	0.1866	0.17593	0.18352	0.17664	0.089318	0.065387	0.089527	0.12436	0.13478	0.13721	0.13283	0.16409	0.18313	0.19734	0.13034	0.048418	-0.022611	-0.065078	-0.12839	-0.19413	-0.2291	-0.22031	-0.20526	-0.18084	-0.21199	-0.2237	-0.17824	-0.18051	-0.22865	-0.28878	-0.30873	-0.32163	-0.34048	-0.37487	-0.42375	-0.45894	-0.42521	-0.38503	-0.33899	-0.25597	-0.29076	-0.30307	-0.25493	-0.24791
0.1935	0.27929	0.27473	0.27102	0.2515	0.18592	0.14389	0.11653	0.11825	0.096939	0.07028	0.091079	0.11569	0.16195	0.16909	0.18383	0.16807	0.1689	0.12576	0.1384	0.11933	0.076264	-0.01704	-0.055151	-0.1302	-0.21583	-0.28266	-0.25537	-0.20968	-0.2126	-0.21399	-0.19723	-0.16094	-0.19277	-0.22973	-0.2764	-0.34801	-0.32082	-0.37305	-0.37198	-0.4489	-0.43662	-0.42863	-0.3988	-0.37746	-0.32917	-0.28329	-0.2765	-0.29948	-0.27822
0.18706	0.18577	0.2471	0.26633	0.25028	0.14034	0.093858	0.078734	0.064394	0.077295	0.11466	0.22178	0.29137	0.24172	0.21724	0.1954	0.16573	0.184	0.15983	0.19554	0.22733	0.14492	-0.00010453	-0.060054	-0.10204	-0.14604	-0.24729	-0.22235	-0.16679	-0.07189	-0.048268	-0.047506	-0.045587	-0.10714	-0.16759	-0.27973	-0.34165	-0.36663	-0.38709	-0.42797	-0.4528	-0.43364	-0.40366	-0.32807	-0.30101	-0.31356	-0.28483	-0.27985	-0.23306	-0.21382
-0.00214	0.088476	0.14164	0.20135	0.17157	0.10237	0.083962	0.1064	0.061429	0.1177	0.22669	0.28012	0.27475	0.23942	0.23234	0.15647	0.18044	0.21796	0.23033	0.32594	0.29537	0.18582	0.087763	-0.04682	-0.066345	-0.083443	-0.06433	-0.045874	-0.030347	-0.0055728	-0.0053341	0.005733	0.046324	0.059314	-0.05092	-0.19811	-0.29174	-0.37063	-0.42406	-0.46078	-0.43084	-0.32108	-0.2592	-0.21813	-0.16054	-0.20952	-0.25995	-0.22409	-0.15232	-0.1169
-0.0034041	0.039591	0.10879	0.17652	0.20725	0.25094	0.18624	0.16816	0.13557	0.10906	0.15302	0.21136	0.26789	0.3224	0.23865	0.21499	0.14389	0.22678	0.3661	0.38385	0.37978	0.34524	0.21227	0.064911	0.0062962	0.019552	0.11843	0.11753	0.046245	0.056705	0.077314	0.08386	0.076282	0.13024	0.1016	-0.052887	-0.22147	-0.29948	-0.31335	-0.36877	-0.38163	-0.24112	-0.21787	-0.15476	-0.11384	-0.10749	-0.13736	-0.155	-0.15448	-0.10329
-0.045355	0.0052062	0.079723	0.10189	0.1824	0.19871	0.18442	0.16632	0.15947	0.11178	0.072978	0.11504	0.17895	0.29488	0.29509	0.24681	0.24844	0.28278	0.31067	0.30439	0.3628	0.41925	0.34222	0.25983	0.21554	0.21078	0.18257	0.17123	0.081893	0.049219	0.03279	-0.0073117	-0.00025271	0.081295	0.053744	-0.0040721	-0.033186	-0.12111	-0.17995	-0.18249	-0.20957	-0.18445	-0.1344	-0.092253	-0.070606	-0.066314	-0.14516	-0.12426	-0.10955	-0.03957
0.0039299	0.049576	0.11457	0.11482	0.14441	0.12521	0.1353	0.13209	0.11175	0.08003	0.097766	0.14348	0.18038	0.23791	0.28156	0.31332	0.32567	0.31809	0.31982	0.30955	0.36143	0.40451	0.34894	0.27761	0.30659	0.27921	0.21744	0.13703	0.084639	0.043413	-0.0035969	0.035513	0.025766	0.099066	0.088482	0.077179	0.053742	-0.0077653	-0.039411	-0.0088496	0.0022255	0.0035264	-0.0036987	0.013246	0.077836	0.12222	-0.012937	-0.022798	-0.011458	0.063175
0.09499	0.11462	0.095793	0.10656	0.17664	0.22515	0.19355	0.094102	0.091525	0.10734	0.12586	0.1634	0.18429	0.19015	0.20639	0.21258	0.24015	0.30082	0.29974	0.29394	0.32211	0.40064	0.36104	0.32901	0.32551	0.31683	0.28511	0.22841	0.18283	0.15319	0.089426	0.10254	0.11544	0.16272	0.14257	0.050306	0.048508	0.033467	0.10541	0.14763	0.13072	0.11165	0.12617	0.18473	0.22848	0.16651	0.13252	0.11454	0.14249	0.25281
0.11969	0.14503	0.14514	0.16341	0.27817	0.28888	0.25994	0.20132	0.067645	0.066577	0.1209	0.15298	0.15645	0.13702	0.1661	0.1924	0.24807	0.26256	0.26695	0.27538	0.29421	0.3128	0.32855	0.29829	0.29487	0.27138	0.22024	0.18266	0.14853	0.11623	0.1429	0.1069	0.079877	0.10483	0.071597	0.04259	-0.01799	0.057841	0.12676	0.1906	0.13827	0.13163	0.17747	0.26368	0.35157	0.30681	0.25409	0.29743	0.37158	0.38136
0.20077	0.19316	0.2323	0.23763	0.29848	0.29717	0.30155	0.26247	0.16363	0.11403	0.12865	0.15854	0.11059	0.092333	0.13667	0.22316	0.3015	0.31361	0.31721	0.2877	0.24823	0.22533	0.25451	0.31111	0.24952	0.23614	0.16715	0.10577	0.087111	0.072765	0.090978	0.13343	0.12203	0.12674	0.1031	0.051735	0.068245	0.062977	0.12299	0.15216	0.15828	0.15714	0.20159	0.32311	0.37578	0.36678	0.35526	0.40282	0.47468	0.52117
0.10059	0.11404	0.16985	0.21202	0.2454	0.28509	0.27988	0.27769	0.23331	0.16537	0.1316	0.16339	0.15049	0.13095	0.14755	0.20421	0.27663	0.41373	0.34412	0.28694	0.23047	0.21785	0.2575	0.27482	0.28044	0.26773	0.22656	0.1847	0.087016	0.012851	0.040818	0.090379	0.13056	0.15244	0.19667	0.14403	0.15711	0.12532	0.15731	0.14538	0.15495	0.14983	0.20891	0.31713	0.37721	0.39049	0.43644	0.43755	0.43947	0.44165
0.0308	0.067588	0.10801	0.16499	0.27954	0.37115	0.33299	0.31933	0.29957	0.25026	0.18491	0.13721	0.11225	0.066686	0.059663	0.10232	0.164	0.25914	0.38097	0.28962	0.22345	0.2611	0.31562	0.37435	0.36005	0.33519	0.26804	0.22055	0.14535	0.09308	0.071158	0.13367	0.18784	0.21342	0.29842	0.25099	0.19774	0.18304	0.23382	0.25539	0.1911	0.17472	0.23605	0.34415	0.45257	0.49364	0.51787	0.50826	0.45313	0.38746
0.10317	0.16207	0.16716	0.18946	0.268	0.34795	0.38202	0.36434	0.30315	0.30246	0.29497	0.2161	0.11432	0.060721	0.082876	0.12644	0.13723	0.19772	0.25419	0.27359	0.31469	0.31507	0.3228	0.3578	0.44638	0.4097	0.34423	0.23177	0.19024	0.18235	0.19117	0.23916	0.22068	0.23935	0.22185	0.22047	0.22546	0.24901	0.30712	0.28951	0.28211	0.27444	0.28933	0.39604	0.46964	0.48859	0.51382	0.5557	0.53618	0.46674
0.2337	0.21849	0.24419	0.31446	0.34345	0.33275	0.38173	0.3706	0.33795	0.29171	0.27115	0.20426	0.17049	0.13852	0.15812	0.16513	0.15445	0.16875	0.21002	0.28495	0.3949	0.4039	0.41532	0.44062	0.48291	0.41854	0.33375	0.2373	0.18443	0.19342	0.26819	0.255	0.22	0.21308	0.17726	0.17403	0.22816	0.25596	0.27137	0.31273	0.30899	0.33996	0.34292	0.37773	0.4267	0.43187	0.46753	0.49979	0.55399	0.5164
[truncated: 51 more columns]

## Sheet: Fig6ARight
0.035059	0.043639	0.035927	0.021828	0.00012007	0.019551	0.051138	0.10169	0.16548	0.2214	0.2232	0.23764	0.25024	0.21622	0.15043	0.088911	0.016849	-0.045971	-0.10406	-0.15077	-0.14427	-0.15439	-0.16853	-0.13995	-0.12102	-0.077268	-0.057275	-0.049835	-0.044939	-0.035598	-0.052289	-0.056789	-0.051042	-0.053682	-0.057279	-0.051806	-0.032058	0.028591	0.077258	0.079465	0.061784	0.074084	0.07788	0.059164	0.0076779	-0.024858	0.023514	0.081581	0.14687	0.16551
0.085166	0.07747	0.056669	0.014202	0.0019045	0.033251	0.077541	0.14447	0.17576	0.21319	0.21686	0.24128	0.25163	0.23846	0.18906	0.071873	-0.0041831	-0.051145	-0.065497	-0.055548	-0.038771	-0.041856	-0.078362	-0.097882	-0.088001	-0.059073	-0.046435	-0.062703	-0.053445	-0.047769	-0.074953	-0.086362	-0.072739	-0.086575	-0.077893	-0.020356	0.021384	0.080917	0.097838	0.07026	0.044492	0.058363	0.064391	0.079995	0.072611	0.075668	0.061361	0.074337	0.093539	0.12194
0.125	0.12762	0.11798	0.080216	0.070175	0.08992	0.10945	0.12805	0.14651	0.14067	0.17567	0.19594	0.23027	0.2546	0.17896	0.10949	0.088849	0.044477	0.066407	0.078388	0.048282	0.039102	0.022386	-0.024011	-0.04773	-0.022106	0.0026038	0.006294	-0.000334	-0.032282	-0.079042	-0.097046	-0.057762	-0.013285	0.0065229	0.047354	0.091366	0.11515	0.097978	0.073659	0.086006	0.092336	0.10746	0.10484	0.11253	0.087907	0.071844	0.082564	0.10957	0.14159
0.22194	0.22234	0.26043	0.27186	0.2489	0.23676	0.20062	0.17005	0.12958	0.085546	0.10311	0.19923	0.21445	0.20411	0.18568	0.15548	0.13764	0.15718	0.16489	0.1748	0.18012	0.13642	0.091093	0.069355	0.07704	0.087638	0.10069	0.11052	0.071304	0.0078543	-0.019964	-0.034764	0.0055415	0.032847	0.12405	0.15781	0.1567	0.17995	0.14182	0.097463	0.15711	0.13733	0.11514	0.098219	0.099834	0.12755	0.14705	0.17869	0.15269	0.14786
0.24627	0.25828	0.28996	0.33842	0.33434	0.29383	0.25471	0.22511	0.16886	0.15438	0.19729	0.28123	0.32957	0.30694	0.26286	0.23961	0.23839	0.22916	0.18649	0.20413	0.25855	0.24377	0.20507	0.16846	0.17895	0.18427	0.16025	0.14109	0.083824	0.060446	0.066073	0.085762	0.094339	0.1396	0.22152	0.25278	0.24518	0.20199	0.19535	0.16669	0.11854	0.079514	0.09732	0.12325	0.13533	0.13017	0.18101	0.22541	0.23787	0.23326
0.34081	0.33241	0.36069	0.3649	0.37451	0.34955	0.31321	0.23014	0.22105	0.24597	0.3162	0.38243	0.39261	0.40397	0.3924	0.36226	0.35274	0.33684	0.34914	0.36808	0.29267	0.28475	0.25123	0.25958	0.27138	0.23576	0.18946	0.16846	0.16915	0.17274	0.18953	0.23619	0.27455	0.30482	0.35894	0.36129	0.32817	0.33267	0.32705	0.31373	0.24181	0.1838	0.19463	0.19322	0.17786	0.19599	0.23746	0.29041	0.2759	0.29175
0.42192	0.39092	0.41189	0.40657	0.4153	0.44085	0.38581	0.37785	0.38074	0.3752	0.3599	0.41698	0.44724	0.43642	0.46573	0.47196	0.44216	0.39784	0.43211	0.39075	0.3765	0.36785	0.36337	0.343	0.32627	0.33111	0.25889	0.22172	0.21967	0.23844	0.26905	0.34597	0.3676	0.38288	0.42364	0.42969	0.43244	0.47833	0.49007	0.47967	0.41316	0.35011	0.32157	0.30442	0.32466	0.35258	0.36579	0.35521	0.316	0.24795
0.41487	0.40351	0.41077	0.40612	0.4581	0.45089	0.44647	0.4401	0.43738	0.47597	0.42125	0.43649	0.4112	0.42501	0.45045	0.47727	0.41627	0.3883	0.38408	0.38373	0.40325	0.40756	0.38421	0.34041	0.32727	0.35986	0.31769	0.3117	0.28778	0.29296	0.31413	0.27922	0.30956	0.32204	0.38617	0.42394	0.49083	0.58481	0.61109	0.60471	0.56294	0.54438	0.49858	0.41039	0.36831	0.35115	0.32	0.28104	0.246	0.21304
0.27054	0.33378	0.36744	0.38992	0.4521	0.4777	0.44446	0.41989	0.4428	0.45826	0.44474	0.35869	0.30198	0.31275	0.33976	0.32028	0.33004	0.34126	0.31602	0.33641	0.31436	0.3016	0.2836	0.26709	0.30131	0.30916	0.30749	0.31984	0.35166	0.32616	0.27706	0.28927	0.25547	0.2221	0.26163	0.3583	0.47989	0.53719	0.59944	0.62484	0.61526	0.58047	0.52824	0.4459	0.36903	0.30634	0.26717	0.26544	0.25942	0.23408
0.11314	0.17617	0.26393	0.31363	0.3311	0.35497	0.36426	0.37921	0.37348	0.3415	0.3403	0.30896	0.24257	0.22877	0.22552	0.22078	0.23679	0.27598	0.24886	0.2738	0.26445	0.22622	0.19801	0.23285	0.24734	0.25693	0.27361	0.3128	0.29743	0.24797	0.22649	0.13455	0.10599	0.11925	0.13843	0.2061	0.25888	0.29508	0.363	0.50149	0.52693	0.45047	0.38506	0.33885	0.2881	0.28459	0.31739	0.29792	0.27511	0.2604
0.066406	0.086374	0.13314	0.1371	0.14859	0.1971	0.25416	0.25787	0.25875	0.26766	0.25247	0.25303	0.238	0.20266	0.20704	0.19201	0.16236	0.14683	0.15334	0.20581	0.22568	0.21517	0.15706	0.134	0.11635	0.154	0.18461	0.242	0.22555	0.19941	0.097943	0.025797	-0.0039939	-0.0013505	0.014435	0.0073141	0.067525	0.13622	0.1844	0.26896	0.30887	0.27441	0.20976	0.18455	0.15909	0.16234	0.18449	0.19315	0.18749	0.18375
0.011986	0.066592	0.12925	0.12735	0.12143	0.16498	0.19797	0.20797	0.22521	0.2542	0.25442	0.229	0.21873	0.18697	0.13941	0.15963	0.14237	0.12697	0.15764	0.19958	0.27016	0.27655	0.19403	0.16826	0.15948	0.17555	0.20838	0.19528	0.2435	0.23917	0.15576	0.07617	0.0071395	-0.038722	-0.06827	-0.032815	0.037867	0.089571	0.10451	0.15439	0.13338	0.098418	0.074231	0.058992	0.10354	0.068353	0.028483	0.055138	0.054575	0.084281
0.12987	0.11781	0.21418	0.21123	0.17329	0.18226	0.14168	0.16934	0.16826	0.20881	0.19315	0.19925	0.22592	0.27416	0.24911	0.1831	0.16975	0.17967	0.22048	0.27679	0.2927	0.2779	0.27425	0.26882	0.25166	0.21922	0.24522	0.28753	0.26963	0.1944	0.13033	0.061236	0.0097713	0.0061801	-0.0090707	0.0063279	0.076069	0.11342	0.18426	0.15545	0.080148	0.021097	0.0076276	0.023778	0.041194	0.020019	0.015603	0.04721	0.041265	0.047897
0.30744	0.2944	0.32236	0.34648	0.37023	0.35649	0.27099	0.21292	0.20195	0.22169	0.2297	0.26943	0.31154	0.34818	0.32332	0.31406	0.26036	0.29486	0.36871	0.36251	0.35629	0.33043	0.27569	0.28563	0.28371	0.2897	0.31393	0.32604	0.28143	0.21989	0.22291	0.1313	0.067281	0.040449	0.078371	0.13189	0.18558	0.2151	0.2589	0.26558	0.16755	0.097591	0.065052	0.060721	0.03589	0.045763	0.036947	0.037681	0.04189	0.038178
0.42143	0.42657	0.42936	0.52523	0.56541	0.53542	0.4651	0.42373	0.34456	0.31245	0.37609	0.4206	0.47296	0.47888	0.40719	0.40668	0.4202	0.46846	0.47016	0.42618	0.42787	0.36476	0.29502	0.27249	0.25433	0.29166	0.31689	0.32752	0.29251	0.26589	0.21704	0.1729	0.15295	0.12567	0.15308	0.16697	0.20507	0.27158	0.29512	0.25451	0.21454	0.13191	0.10228	0.097783	0.078751	0.050574	0.034187	0.0071966	0.046208	0.084818
0.54736	0.52852	0.56892	0.62375	0.66373	0.67967	0.67717	0.61117	0.53338	0.49121	0.5055	0.53736	0.50794	0.49882	0.48217	0.51053	0.52675	0.52571	0.49496	0.48538	0.44764	0.3899	0.3898	0.35718	0.27103	0.25965	0.26571	0.29335	0.30337	0.239	0.20409	0.18348	0.14849	0.15085	0.17059	0.21931	0.23703	0.22127	0.21836	0.20994	0.16978	0.1194	0.10037	0.068582	0.080061	0.059286	0.050157	0.069056	0.073004	0.10584
0.58845	0.55247	0.55496	0.65518	0.73081	0.73535	0.76739	0.70827	0.66572	0.63853	0.59172	0.58447	0.53895	0.58222	0.58076	0.58876	0.55244	0.51921	0.43055	0.42227	0.43511	0.4442	0.49395	0.42337	0.31216	0.27542	0.22756	0.23198	0.20464	0.20219	0.23467	0.23443	0.26088	0.3082	0.23125	0.25712	0.27276	0.24375	0.18776	0.12987	0.10191	0.081458	0.068235	0.057292	0.066026	0.065397	0.077161	0.095309	0.10389	0.11746
0.64083	0.65693	0.6424	0.6647	0.68107	0.66545	0.66579	0.62988	0.61262	0.5939	0.5618	0.52292	0.49518	0.52682	0.53314	0.53917	0.52633	0.48346	0.44351	0.44918	0.45319	0.42624	0.43898	0.42834	0.38875	0.34259	0.31125	0.21451	0.18334	0.16332	0.16022	0.17029	0.1963	0.27807	0.30316	0.28767	0.26009	0.21308	0.18659	0.13837	0.084922	0.035946	-0.0029061	0.027184	0.064911	0.1075	0.14412	0.15285	0.15086	0.13476
0.67864	0.6673	0.64834	0.62335	0.57206	0.56822	0.54967	0.51868	0.47337	0.44323	0.41463	0.37711	0.37467	0.39995	0.39567	0.41129	0.42429	0.38759	0.38947	0.35276	0.35053	0.40834	0.42876	0.42153	0.38477	0.32457	0.26608	0.2258	0.18095	0.1416	0.13568	0.126	0.15673	0.20702	0.26487	0.30093	0.25347	0.25947	0.20627	0.21317	0.15527	0.11639	0.049496	0.0051106	0.046448	0.10422	0.12625	0.14634	0.14206	0.14765
0.57642	0.54617	0.52963	0.49075	0.46718	0.43718	0.45223	0.42553	0.407	0.35244	0.32653	0.32571	0.28462	0.30778	0.32215	0.36252	0.36394	0.35239	0.32187	0.32705	0.38407	0.40269	0.39336	0.36336	0.35873	0.3089	0.23555	0.20155	0.19319	0.17451	0.18787	0.20761	0.1713	0.1871	0.26586	0.26026	0.28659	0.28595	0.2623	0.24587	0.17714	0.099646	0.039672	0.00031252	-0.028382	-0.030238	0.026767	0.092415	0.13893	0.18715
0.51044	0.48171	0.46939	0.43177	0.40541	0.37087	0.32046	0.30961	0.26541	0.28309	0.28629	0.27886	0.27012	0.31359	0.34393	0.34418	0.3697	0.38834	0.3935	0.40648	0.34667	0.31482	0.35952	0.35924	0.28957	0.30699	0.30656	0.21211	0.199	0.23525	0.25917	0.24464	0.24505	0.24678	0.29179	0.29747	0.26571	0.31794	0.3053	0.24834	0.14886	0.067874	-0.0019997	-0.045743	-0.082513	-0.10348	-0.047358	0.038239	0.10593	0.15753
0.43219	0.40339	0.40659	0.4062	0.42248	0.39119	0.32352	0.29446	0.27215	0.24817	0.26439	0.29578	0.32859	0.37096	0.38458	0.39363	0.40008	0.41923	0.39623	0.38618	0.34057	0.2269	0.25084	0.2402	0.23884	0.245	0.25599	0.27908	0.27467	0.27256	0.2732	0.2502	0.25172	0.27385	0.30643	0.30077	0.29449	0.2688	0.25564	0.18519	0.12223	0.042301	0.0058608	-0.042825	-0.06369	-0.042174	-0.0083452	0.036317	0.14137	0.19583
0.39025	0.35791	0.39196	0.41728	0.4	0.41856	0.37065	0.34563	0.31363	0.28191	0.27541	0.29186	0.30076	0.36072	0.37967	0.40092	0.39146	0.36661	0.32162	0.29815	0.20837	0.16626	0.18306	0.19418	0.1952	0.20203	0.21617	0.22246	0.24698	0.23438	0.25921	0.26356	0.27622	0.26179	0.29075	0.29301	0.26333	0.21523	0.2221	0.17312	0.13168	0.11944	0.057389	-0.015681	-0.02072	-0.0033779	0.034368	0.053587	0.11695	0.18784
0.37712	0.36372	0.37533	0.32548	0.35429	0.4132	0.41968	0.39341	0.28684	0.2234	0.24105	0.27771	0.32356	0.33094	0.34222	0.36342	0.33067	0.33797	0.27804	0.2152	0.21232	0.19401	0.15537	0.13407	0.16175	0.19248	0.21187	0.20212	0.22455	0.23401	0.24951	0.23733	0.21278	0.19603	0.18695	0.18767	0.20596	0.1989	0.16151	0.17568	0.20411	0.16389	0.13848	0.064994	0.041855	0.092512	0.09542	0.14168	0.23132	0.28166
0.35623	0.38226	0.35138	0.3276	0.29873	0.3055	0.31217	0.3466	0.26871	0.18453	0.21356	0.26017	0.28742	0.29021	0.30668	0.33864	0.32665	0.32438	0.25987	0.2142	0.21036	0.16132	0.11709	0.13317	0.17138	0.17858	0.15399	0.14383	0.16026	0.17847	0.16397	0.14211	0.15299	0.16668	0.17359	0.13839	0.12298	0.10832	0.10327	0.12362	0.14894	0.12285	0.10553	0.10279	0.11431	0.12443	0.11922	0.14037	0.18944	0.24747
0.34955	0.34657	0.27823	0.26227	0.23831	0.2436	0.23971	0.20953	0.21167	0.19368	0.19338	0.21018	0.23405	0.28914	0.30512	0.34466	0.34474	0.30726	0.24966	0.2184	0.23359	0.21871	0.16347	0.10187	0.13371	0.20615	0.20278	0.1568	0.11857	0.12664	0.15658	0.17803	0.1553	0.15253	0.13999	0.14294	0.10719	0.074366	0.060992	0.058434	0.031289	0.0014411	-0.0060898	0.024278	0.10449	0.12301	0.11018	0.1204	0.12794	0.18369
0.31265	0.2633	0.21883	0.20764	0.18282	0.17625	0.16806	0.14433	0.18391	0.18299	0.19526	0.19935	0.23324	0.25485	0.2574	0.28816	0.25845	0.22811	0.17737	0.17354	0.16524	0.17358	0.12884	0.062167	0.070619	0.12356	0.13597	0.13692	0.12411	0.15295	0.13751	0.13185	0.16381	0.16596	0.15219	0.14169	0.14869	0.093246	0.026708	-0.044515	-0.041844	-0.039126	-0.0029595	0.036067	0.025296	0.083861	0.12747	0.19097	0.18778	0.18505
0.26639	0.23162	0.21399	0.19163	0.16817	0.12562	0.11944	0.14128	0.17316	0.17789	0.16776	0.14862	0.19235	0.14365	0.16609	0.17125	0.16794	0.19615	0.19495	0.173	0.19266	0.16194	0.1197	0.13028	0.089457	0.081723	0.10363	0.13156	0.13356	0.13323	0.099171	0.11885	0.17047	0.19579	0.17364	0.10292	0.088271	0.059234	0.013978	-0.010754	0.0063582	-0.019196	0.022396	0.017932	0.028815	0.045342	0.097317	0.17397	0.19038	0.19105
0.19576	0.1829	0.19073	0.1789	0.17135	0.13968	0.11884	0.13554	0.17084	0.19189	0.2003	0.16181	0.12794	0.11032	0.11547	0.10571	0.13076	0.10779	0.14017	0.16735	0.17554	0.21803	0.19315	0.16872	0.1248	0.092403	0.08944	0.12088	0.13277	0.095252	0.10078	0.13851	0.20527	0.20223	0.16125	0.11189	0.06999	0.0859	0.048461	0.037126	0.0069922	0.031764	0.028263	-0.0011636	0.022282	0.008552	0.014048	0.063158	0.13088	0.1718
0.19774	0.18682	0.20115	0.17473	0.177	0.15989	0.16603	0.18213	0.19514	0.21018	0.20712	0.16973	0.16151	0.15391	0.1275	0.15994	0.13274	0.087456	0.062307	0.064561	0.090428	0.15843	0.17066	0.16337	0.14836	0.095525	0.065353	0.065517	0.083493	0.10873	0.10466	0.17205	0.19881	0.21035	0.11855	0.067665	0.060086	0.05893	0.039877	0.032878	0.017593	-0.0031352	-0.013992	-0.031864	-0.050552	-0.041316	-0.0020013	0.059326	0.13746	0.19843
0.23	0.2096	0.24946	0.25328	0.23457	0.22855	0.25663	0.26366	0.20203	0.16777	0.16615	0.16354	0.15006	0.17966	0.19283	0.21139	0.20553	0.14672	0.10354	0.056282	0.048212	0.042055	0.070501	0.098516	0.12848	0.12826	0.15568	0.15931	0.15089	0.11841	0.13555	0.16962	0.12296	0.10005	0.086649	0.062402	0.039627	0.028511	0.018801	0.0019477	0.029326	-0.022056	-0.01649	-0.0068627	-0.032595	-0.036115	-0.019749	0.040093	0.10885	0.18328
0.22528	0.25403	0.23484	0.20377	0.19575	0.22154	0.21449	0.24116	0.20165	0.15201	0.1155	0.10646	0.099351	0.12982	0.19218	0.19544	0.20031	0.16034	0.11397	0.019904	-0.038155	-0.078235	-0.084826	-0.019087	0.048781	0.13002	0.17696	0.19385	0.1718	0.16758	0.16673	0.15004	0.10492	0.078028	0.062329	0.04251	0.031684	0.047655	0.052952	0.071782	0.11515	0.077861	0.050707	0.0091202	-0.036041	-0.019917	-0.010656	0.045701	0.092907	0.13465
0.16149	0.14721	0.14578	0.17995	0.18002	0.14954	0.15728	0.18917	0.17678	0.1379	0.12489	0.10085	0.099367	0.10602	0.14386	0.17039	0.15296	0.17417	0.11834	0.035673	-0.090308	-0.12271	-0.16489	-0.11763	-0.019493	0.092236	0.14087	0.14473	0.15386	0.13603	0.12438	0.11211	0.11141	0.083854	0.080377	0.069399	0.052891	0.052072	0.076873	0.10977	0.11014	0.050091	0.066868	0.03721	0.02507	-0.029112	-0.048772	0.0048766	0.020096	0.086193
[truncated: 43 more columns]

## Sheet: Fig6B_GoReward
-2.5766	-2.5489	-2.4949	-2.6118	-2.5881	-2.5496	-2.73	-3.0344	-3.2019	-3.2751	-3.2112	-3.1583	-3.0672	-2.8583	-2.6148	-2.5749	-2.6278	-2.6704	-2.8148	-3.0821	-3.4574	-3.757	-3.9617	-3.9575	-3.7929	-3.5576	-3.2735	-2.9715	-2.6578	-2.4843	-2.4943	-2.6744	-2.8655	-2.8662	-2.7994	-2.871	-3.0786	-3.2878	-3.4507	-3.3284	-3.3214	-3.4004	-3.5617	-3.6111	-3.4978	-3.526	-3.5542	-3.6471	-3.9165	-4.1654
-3.7936	-3.5294	-3.3286	-3.0087	-2.6003	-2.3442	-2.2124	-2.3235	-2.5618	-2.9942	-3.151	-3.0478	-2.9953	-3.1956	-3.2675	-3.1568	-2.9968	-2.9474	-3.067	-3.329	-3.541	-3.3851	-3.282	-3.1855	-3.1684	-3.1469	-2.9752	-2.647	-2.3674	-2.4158	-2.584	-2.7341	-2.7801	-2.8833	-3.0216	-3.1253	-3.0837	-3.1223	-3.3675	-3.5002	-3.7389	-3.8616	-3.9192	-3.8745	-3.5565	-3.303	-3.1972	-3.2515	-3.409	-3.273
-2.4684	-2.6276	-2.6687	-2.4453	-2.1568	-1.9872	-1.9312	-2.0133	-2.0268	-1.9966	-1.9256	-2.1405	-2.2726	-2.3484	-2.5486	-2.7612	-3.0492	-3.2051	-3.4575	-3.6414	-3.6975	-3.8375	-3.8902	-3.6754	-3.4801	-3.5514	-3.7059	-3.7361	-3.5731	-3.4162	-3.3854	-3.5072	-3.445	-3.2885	-3.0556	-2.9332	-2.9924	-2.7528	-2.5809	-2.4838	-2.3416	-2.3008	-2.3171	-2.2593	-2.2403	-2.3223	-2.4689	-2.6004	-2.7668	-2.8282
-2.8997	-2.915	-2.8403	-2.8971	-3.0622	-3.0377	-3.0511	-3.036	-3.0683	-2.9969	-3.0208	-3.0635	-2.9383	-2.7473	-2.494	-2.5174	-2.6544	-2.6828	-2.6076	-2.6197	-2.6169	-2.5358	-2.3965	-2.2524	-2.291	-2.4415	-2.783	-3.1293	-3.1709	-3.2302	-3.3206	-3.3179	-3.317	-3.2306	-3.0226	-2.7787	-2.8362	-3.0215	-3.1073	-3.0474	-2.834	-2.7005	-2.7837	-2.8083	-2.8538	-2.758	-2.6999	-2.7068	-2.8942	-3.0123
-3.4297	-3.3379	-3.1328	-2.8805	-2.6881	-2.6356	-2.765	-2.8113	-3.0342	-3.4292	-3.8214	-3.8954	-3.975	-4.0992	-4.1527	-4.0202	-3.8988	-3.7635	-3.7135	-3.5236	-3.4732	-3.4671	-3.3677	-3.1087	-2.865	-2.763	-2.7108	-2.5476	-2.5176	-2.7836	-3.1051	-3.3091	-3.4714	-3.5708	-3.3207	-2.955	-2.6923	-2.6342	-2.7115	-2.7992	-2.8072	-2.9269	-3.0037	-3.0974	-3.0261	-2.8391	-2.6817	-2.5328	-2.6652	-2.6548
-3.1326	-2.9381	-2.9187	-2.7777	-2.7517	-2.8692	-3.0391	-3.2596	-3.4388	-3.5691	-3.4377	-3.4148	-3.3603	-3.2597	-3.2991	-3.3372	-3.3503	-3.302	-3.0182	-2.8538	-2.8052	-2.8448	-2.7786	-2.9575	-3.1163	-3.207	-3.2422	-3.4218	-3.4304	-3.1471	-2.8345	-2.798	-2.9375	-2.962	-2.9136	-2.8514	-2.7996	-2.6166	-2.5545	-2.7201	-2.9512	-3.0587	-3.1402	-3.3006	-3.5867	-3.7785	-3.8817	-3.948	-3.8533	-3.8422
-3.166	-2.9898	-2.8821	-2.9332	-2.7646	-2.572	-2.4271	-2.4307	-2.5735	-2.6478	-2.8014	-3.0309	-3.2358	-3.4046	-3.4064	-3.3544	-3.2051	-2.9738	-2.7891	-2.6889	-2.8397	-2.8375	-2.7043	-2.6181	-2.3941	-2.3917	-2.4842	-2.631	-2.6877	-2.8071	-2.8916	-2.8503	-2.7051	-2.3959	-2.391	-2.4366	-2.5432	-2.5682	-2.6114	-2.5954	-2.6943	-2.6464	-2.7382	-2.6853	-2.3015	-1.7217	-1.1006	-0.52373	-0.17444	-0.11015
-3.554	-3.3967	-3.2975	-3.0561	-2.998	-3.1878	-3.3454	-3.3548	-3.2356	-3.0816	-3.0364	-2.966	-2.9258	-2.8451	-2.7442	-2.7333	-2.9281	-3.2802	-3.5642	-3.7155	-3.7176	-3.6915	-3.5976	-3.5615	-3.4254	-3.1803	-3.1035	-3.0512	-3.092	-3.104	-3.1991	-3.2481	-3.2165	-3.0824	-2.927	-2.831	-2.7987	-2.8866	-2.9517	-3.1743	-3.4243	-3.5371	-3.5036	-3.2996	-3.3825	-3.5705	-3.779	-3.9825	-4.2373	-4.4816
-2.5903	-2.7517	-2.9012	-2.9843	-2.9097	-2.8011	-2.8093	-3.112	-3.3424	-3.522	-3.7791	-3.8452	-3.8728	-3.8999	-3.5454	-3.1621	-3.0707	-3.1622	-3.5482	-3.4395	-3.3618	-3.366	-3.4523	-3.2118	-2.8998	-2.6674	-2.8751	-2.5435	-2.3194	-2.2228	-2.1473	-2.1553	-2.3663	-2.6358	-2.8705	-3.2071	-3.4187	-3.5843	-3.5277	-3.4341	-3.1262	-3.0624	-3.1413	-2.9757	-2.9212	-2.6527	-2.5742	-2.6143	-2.6831	-3.1445
-4.1857	-4.2327	-4.3988	-4.2405	-4.0772	-3.8932	-3.8255	-3.7471	-3.68	-3.6754	-3.5864	-3.4555	-3.3808	-3.3751	-3.3654	-3.375	-3.3867	-3.3586	-3.3809	-3.3762	-3.3119	-3.1676	-3.0311	-2.9299	-3.0094	-3.1144	-3.1265	-3.1507	-3.1493	-3.2729	-3.4563	-3.5438	-3.5291	-3.5023	-3.4457	-3.4011	-3.3492	-3.2392	-3.1764	-3.0269	-2.839	-2.6835	-2.5461	-2.5517	-2.5584	-2.6493	-2.7592	-2.8373	-2.7881	-2.7729
-3.3893	-3.3426	-3.2161	-3.1162	-3.0833	-3.0634	-3.0374	-3.0941	-3.0612	-3.026	-3.0491	-3.0975	-3.019	-2.9883	-2.8961	-2.8176	-2.6432	-2.6708	-2.8715	-3.0602	-2.9655	-2.8299	-2.8687	-3.0878	-3.2155	-3.3018	-3.2836	-3.0652	-2.8765	-2.6672	-2.5203	-2.4985	-2.4033	-2.4241	-2.5179	-2.6744	-2.7738	-2.9742	-3.0719	-2.9604	-2.8375	-2.8585	-2.9389	-2.8935	-2.7908	-2.7189	-2.5761	-2.29	-2.2191	-2.2192
-4.7	-4.5639	-4.4094	-3.9797	-3.5847	-3.0949	-2.6993	-2.2672	-1.8056	-1.6064	-1.4346	-1.4045	-1.4417	-1.5333	-1.6641	-2.0303	-2.51	-2.8542	-3.2969	-3.5053	-3.4415	-3.4169	-3.5239	-3.4155	-3.3026	-3.1505	-3.0814	-3.0561	-3.1697	-3.4393	-3.7079	-3.858	-3.8374	-3.6416	-3.4006	-3.2831	-3.2874	-3.4516	-3.6473	-3.705	-3.583	-3.3556	-3.2651	-3.3616	-3.2959	-3.2568	-2.9125	-2.6856	-2.6678	-2.57
-3.6159	-3.7107	-3.5703	-3.155	-2.8387	-2.6389	-2.5595	-2.5338	-2.5332	-2.7156	-2.7942	-2.7424	-2.6694	-2.6431	-2.5701	-2.5159	-2.6078	-2.5854	-2.6564	-2.9138	-3.0373	-3.0627	-2.9936	-2.8976	-2.6842	-2.6522	-2.6185	-2.7621	-2.7024	-2.7476	-2.7156	-2.6551	-2.7665	-2.8578	-2.8283	-2.8489	-2.8573	-2.822	-2.8142	-2.6531	-2.5542	-2.468	-2.5376	-2.6415	-2.7152	-2.5868	-2.493	-2.3659	-2.2657	-2.3507
-3.1555	-3.1084	-3.0249	-2.9492	-3.0155	-3.1651	-3.268	-3.2887	-3.2934	-3.3447	-3.3198	-3.389	-3.3736	-3.3506	-3.3814	-3.358	-3.3801	-3.5563	-3.6386	-3.536	-3.3776	-3.3139	-3.3822	-3.5678	-3.5008	-3.4216	-3.1959	-2.9926	-2.8219	-2.6459	-2.6684	-2.7593	-2.9058	-2.9885	-3.1028	-3.0665	-3.0323	-3.0077	-2.7442	-2.4541	-2.231	-2.0741	-1.9672	-1.9899	-1.8852	-1.8059	-1.771	-1.8931	-2.0662	-2.1818
-2.5391	-2.4514	-2.4129	-2.5063	-2.5862	-2.6312	-2.7263	-2.8978	-2.8426	-2.7068	-2.6946	-2.728	-2.5321	-2.4895	-2.4514	-2.5424	-2.7522	-2.826	-2.6504	-2.4455	-2.3841	-2.5854	-2.8945	-2.9669	-2.9408	-2.9133	-2.8048	-2.8257	-2.6366	-2.5731	-2.7881	-3.0087	-3.2173	-3.4306	-3.6085	-3.6165	-3.5372	-3.3959	-3.1377	-2.9526	-2.8412	-2.7828	-2.828	-2.8406	-2.9231	-2.8844	-2.7997	-2.6858	-2.7101	-2.6663
-2.801	-2.9265	-3.0156	-3.0501	-2.9264	-2.7818	-2.6192	-2.6078	-2.78	-2.8984	-2.8722	-2.7031	-2.774	-2.986	-3.1392	-3.3951	-3.4294	-3.2472	-3.1494	-3.2704	-3.2527	-3.2725	-3.2189	-3.0353	-2.7824	-2.5232	-2.4189	-2.4358	-2.5322	-2.588	-2.5129	-2.3468	-2.1789	-2.1116	-2.1243	-2.1627	-2.1489	-2.1485	-2.276	-2.3873	-2.4598	-2.5097	-2.4791	-2.5168	-2.5778	-2.5449	-2.5012	-2.4393	-2.2542	-2.0897
-3.6151	-3.6925	-3.7423	-3.5408	-3.3383	-3.2404	-3.0653	-2.834	-2.3647	-2.0409	-1.7168	-1.4829	-1.201	-0.81017	-0.54016	-0.41436	-0.65123	-0.97867	-1.5052	-2.2511	-2.8384	-3.3017	-3.7749	-4.2308	-4.4866	-4.6635	-4.7639	-4.8803	-4.8811	-4.8619	-4.7303	-4.7697	-4.4526	-3.971	-3.5532	-3.3823	-3.6858	-3.9738	-4.3705	-4.6384	-4.6664	-4.657	-3.9497	-3.1509	-2.6753	-2.5125	-2.7347	-2.8209	-2.8025	-2.8315
-2.1068	-2.0446	-2.0613	-2.178	-2.4574	-2.6801	-2.7446	-3.0119	-3.3725	-3.6451	-3.7135	-3.792	-3.8814	-3.9973	-4.1556	-4.2123	-4.1407	-4.0695	-3.7756	-3.485	-3.3564	-3.3215	-3.6158	-3.833	-3.9833	-4.1253	-4.1979	-4.0474	-3.9577	-3.7556	-3.6892	-3.7352	-3.6549	-3.4053	-3.145	-2.9812	-2.8998	-2.775	-2.7934	-3.1997	-3.4657	-3.5551	-3.4974	-3.2789	-3.1579	-2.9823	-2.8418	-2.9489	-2.6264	-2.1732
-3.3738	-3.0864	-3.0453	-3.3101	-3.5981	-3.7768	-3.7759	-3.5556	-3.4159	-3.2869	-3.0782	-2.9328	-2.992	-3.0825	-3.2534	-3.3218	-3.4933	-3.5614	-3.6066	-3.6565	-3.5735	-3.5216	-3.5159	-3.6575	-3.9185	-4.2503	-4.4612	-4.4133	-4.3143	-3.8918	-3.6018	-3.4106	-3.0788	-2.9989	-2.9798	-3.0157	-2.9442	-2.7516	-2.6451	-2.7763	-2.9959	-3.1184	-3.2181	-3.2761	-3.3033	-3.3152	-3.3464	-3.6063	-3.8569	-4.0096
-2.7743	-2.708	-2.3818	-2.0496	-1.8109	-1.685	-1.7238	-1.8702	-1.9443	-2.0093	-2.1421	-2.2541	-2.4038	-2.423	-2.3828	-2.3594	-2.3098	-2.2978	-2.3335	-2.3153	-2.3372	-2.3526	-2.4473	-2.4623	-2.5314	-2.5979	-2.594	-2.4852	-2.4278	-2.4406	-2.4879	-2.411	-2.1667	-2.0049	-1.9557	-2.0637	-2.1567	-2.2365	-2.4389	-2.495	-2.5186	-2.5829	-2.6705	-2.7309	-2.8265	-2.7791	-2.6596	-2.5328	-2.3496	-2.2607
-2.9146	-3.0391	-3.0838	-3.013	-2.7922	-2.6478	-2.4693	-2.3503	-2.3178	-2.2629	-2.2524	-2.3888	-2.6026	-2.7321	-2.7989	-2.7351	-2.6055	-2.5331	-2.5438	-2.6869	-2.7746	-2.8264	-2.8456	-2.7146	-2.7433	-2.89	-2.9391	-2.897	-2.8446	-2.7138	-2.6503	-2.6832	-2.7987	-2.9091	-2.8859	-2.5561	-2.2912	-2.0694	-1.8617	-1.8427	-1.9614	-2.1433	-2.1373	-2.0846	-2.0325	-2.0504	-2.1217	-2.1859	-2.1657	-2.2261
-2.3228	-2.5362	-2.8281	-3.047	-2.9486	-2.9142	-3.0207	-2.9734	-2.9703	-2.9811	-3.0057	-3.0248	-2.9824	-2.9638	-2.8575	-2.671	-2.5513	-2.5426	-2.4329	-2.5004	-2.6361	-2.7306	-2.9455	-3.1119	-3.2256	-3.0762	-2.8328	-2.6938	-2.6392	-2.7507	-2.7445	-2.7244	-2.5172	-2.4625	-2.5941	-2.76	-2.8759	-2.9308	-2.9741	-2.9104	-2.8553	-2.7534	-2.7663	-2.8318	-2.9011	-3.0184	-3.1958	-3.3238	-3.475	-3.4819
-4.1389	-4.2525	-4.2871	-4.3958	-4.6551	-4.7224	-4.7644	-4.6568	-4.473	-4.2991	-4.4065	-4.4569	-4.6859	-4.623	-4.4395	-4.3121	-4.0212	-3.6563	-3.4671	-3.445	-3.4781	-3.4128	-3.2853	-3.1169	-3.2129	-3.3399	-3.4453	-3.648	-3.7196	-3.5188	-3.2358	-3.0844	-3.062	-3.086	-3.379	-3.7058	-3.7634	-3.8533	-3.809	-3.7367	-3.65	-3.6503	-3.6272	-3.5742	-3.4557	-3.3494	-3.2947	-3.4412	-3.5256	-3.6326
-2.9068	-3.0339	-3.2575	-3.438	-3.5799	-3.6945	-3.7395	-3.5116	-3.3041	-3.0941	-2.8921	-2.6896	-2.5431	-2.5529	-2.844	-3.0581	-3.2828	-3.2645	-3.1184	-2.8601	-2.5779	-2.476	-2.4554	-2.5531	-2.762	-3.0231	-3.3266	-3.5618	-3.715	-3.6436	-3.3621	-3.2328	-3.2288	-3.1733	-3.083	-2.899	-2.7358	-2.7744	-2.9389	-3.008	-3.1451	-3.206	-3.1776	-3.0842	-3.0527	-2.9911	-2.9771	-3.0129	-2.9554	-2.9089
-2.8635	-2.9751	-3.0829	-3.1901	-3.2196	-3.188	-3.0003	-2.8067	-2.7985	-3.009	-3.008	-3.0112	-3.01	-3.1342	-3.2387	-3.1753	-2.9521	-2.7607	-2.6828	-2.6833	-2.6971	-2.7878	-3.0497	-3.3098	-3.3806	-3.3833	-3.1803	-3.0625	-2.9218	-2.8747	-2.8368	-2.8393	-2.9315	-2.9555	-3.008	-2.9808	-3.1126	-3.3216	-3.3743	-3.2821	-2.957	-2.7238	-2.6518	-2.6085	-2.3149	-2.1749	-2.2468	-2.273	-2.1032	-1.8652
-4.1755	-4.0577	-4.0997	-4.1223	-4.0915	-4.0535	-3.73	-3.5088	-3.3888	-3.2747	-3.1501	-3.1058	-3.1982	-3.3287	-3.3655	-3.4118	-3.4869	-3.4682	-3.5411	-3.5649	-3.3868	-3.1478	-3.0277	-2.9445	-2.9424	-2.9701	-2.9899	-3	-3.1333	-3.2716	-3.4151	-3.5588	-3.5605	-3.4532	-3.3603	-3.3195	-3.1764	-3.3168	-3.447	-3.6531	-3.7314	-3.831	-3.8526	-3.7585	-3.6318	-3.3733	-3.0901	-2.9243	-2.8618	-2.9586
-5.1901	-5.1531	-4.9842	-4.6764	-4.4471	-4.3003	-4.0715	-3.9778	-3.9298	-4.0382	-4.2094	-4.4507	-4.7241	-4.8436	-4.9432	-5.0076	-4.9857	-5.0054	-5.0177	-4.9134	-4.6735	-4.4368	-4.1608	-4.0746	-3.9578	-3.9285	-3.8845	-3.8929	-3.9026	-3.8328	-3.7881	-3.7765	-3.7111	-3.6207	-3.4976	-3.2904	-3.0889	-2.8893	-2.744	-2.7193	-2.6736	-2.6042	-2.5225	-2.5868	-2.6062	-2.5981	-2.581	-2.618	-2.6119	-2.4549
-3.1909	-3.1312	-3.1347	-3.0345	-2.9698	-2.8324	-2.6538	-2.4731	-2.5228	-2.554	-2.5466	-2.5433	-2.3454	-2.3599	-2.4013	-2.5982	-2.7524	-2.6379	-2.4185	-2.3463	-2.4693	-2.6696	-2.7371	-2.878	-2.976	-2.9744	-2.883	-2.7548	-2.8125	-2.832	-2.906	-2.9597	-3.0781	-3.0883	-3.0606	-2.9366	-2.8742	-2.7893	-2.8357	-2.8264	-2.7676	-2.7568	-2.826	-2.9191	-3.1988	-3.3327	-3.5506	-3.9201	-3.827	-3.5618
-2.4318	-2.3144	-2.2296	-2.233	-2.3385	-2.4172	-2.4886	-2.5861	-2.5708	-2.4947	-2.4928	-2.2778	-2.1279	-2.0215	-1.9826	-2.0465	-2.0479	-2.2976	-2.2869	-2.2797	-2.2699	-2.3034	-2.4151	-2.2705	-2.0666	-1.9638	-1.927	-1.8784	-1.7588	-1.816	-2.0251	-2.1435	-2.2846	-2.5264	-2.6277	-2.6158	-2.3598	-2.0153	-1.8982	-1.8949	-1.8328	-1.836	-1.8586	-1.82	-1.8002	-1.7592	-1.8711	-2.055	-2.3271	-2.6928
-3.0532	-2.9985	-2.8621	-2.8565	-2.8611	-2.8846	-3.054	-3.0023	-2.8629	-2.6105	-2.5235	-2.5156	-2.5663	-2.621	-2.6302	-2.6748	-2.7529	-2.7544	-2.8369	-2.89	-2.8866	-2.8732	-2.996	-3.0322	-3.2045	-3.1932	-3.1531	-3.1266	-3.148	-3.2504	-3.1107	-3.0881	-3.1509	-3.0329	-2.9904	-2.9366	-2.9973	-2.9498	-3.0216	-3.1508	-3.2554	-3.1141	-2.9792	-2.9068	-2.9891	-3.0587	-3.1788	-2.9302	-2.6891	-2.62
-3.4296	-3.2052	-3.0984	-3.2037	-3.207	-3.3528	-3.588	-3.5755	-3.2799	-3.0343	-2.9558	-2.8665	-3.0745	-3.1901	-3.2088	-3.1053	-2.8667	-2.6566	-2.7645	-2.8475	-2.8276	-2.8729	-2.9686	-3.1519	-3.1761	-3.1083	-2.9914	-3.0231	-3.0333	-3.0348	-2.8961	-2.8364	-2.785	-2.674	-2.6205	-2.5941	-2.6524	-2.5595	-2.3311	-2.0386	-2.0104	-2.2175	-2.3367	-2.3655	-2.4177	-2.5449	-2.4843	-2.5114	-2.5303	-2.6034
-2.2921	-2.3628	-2.5006	-2.6995	-2.9519	-3.079	-3.078	-2.9303	-2.8837	-2.6877	-2.5856	-2.4783	-2.4646	-2.3934	-2.3992	-2.4243	-2.5239	-2.526	-2.7085	-2.7213	-2.6046	-2.4515	-2.2819	-2.0798	-2.1338	-2.1446	-2.1893	-2.2055	-2.2246	-2.203	-2.3405	-2.8095	-3.1259	-3.0972	-2.95	-2.8842	-2.8649	-2.8908	-2.8213	-2.7373	-2.6604	-2.7185	-2.9172	-2.9936	-2.8442	-2.6432	-2.4273	-2.2657	-2.2018	-2.2617
[truncated: 31 more columns]

## Sheet: Fig6B_GoNoReward
-2.8754	-2.7456	-2.6575	-2.5686	-2.5473	-2.5537	-2.6921	-2.6056	-2.2969	-2.0216	-1.7527	-1.702	-1.835	-2.0478	-2.3326	-2.6563	-2.8699	-3.0458	-3.2691	-3.5006	-3.5787	-3.5976	-3.5483	-3.4199	-3.304	-3.1263	-2.9543	-2.8356	-2.6903	-2.7102	-2.7847	-2.8102	-2.7279	-2.8258	-2.9807	-3.278	-3.3616	-3.5251	-3.6267	-3.7816	-3.8301	-3.7672	-3.8298	-3.858	-3.7653	-3.736	-3.8365	-4.0482	-4.0693	-4.0693
-2.3308	-2.4871	-2.6951	-2.797	-2.9036	-2.9635	-3.1534	-3.1795	-3.0927	-2.972	-2.8487	-2.8247	-2.7916	-2.9001	-3.0346	-3.2635	-3.3323	-3.2488	-3.1934	-3.1366	-3.1874	-3.0556	-2.8405	-2.8036	-2.9744	-3.0327	-3.0559	-3.0089	-2.8381	-2.7959	-3.0012	-3.2591	-3.3224	-3.4375	-3.3912	-3.2821	-3.0245	-2.7745	-2.5996	-2.5662	-2.578	-2.6231	-2.7898	-2.989	-3.0639	-3.0535	-2.958	-2.6868	-2.4826	-2.4465
-2.8559	-2.6199	-2.4495	-2.2624	-2.1179	-2.1692	-2.1475	-2.2612	-2.5888	-2.8748	-3.1996	-3.2384	-3.1005	-2.9528	-2.7045	-2.3399	-2.1962	-2.4207	-2.5485	-2.691	-2.7121	-2.7756	-2.9724	-3.1248	-3.0712	-2.9992	-2.7281	-2.5457	-2.5671	-2.631	-2.6753	-2.4156	-2.3534	-2.4604	-2.5509	-2.5408	-2.5272	-2.2323	-2.14	-2.2096	-2.1831	-2.27	-2.2581	-2.2236	-2.3334	-2.3467	-2.4067	-2.3978	-2.4631	-2.3718
-2.3326	-2.5076	-2.7599	-2.9109	-2.894	-2.865	-2.9315	-2.9191	-2.958	-3.0569	-3.1792	-3.2045	-3.1815	-3.1513	-3.1381	-3.1255	-3.2514	-3.3517	-3.3976	-3.3823	-3.2006	-2.9758	-2.9175	-2.9479	-2.9505	-2.8714	-2.9551	-3.0141	-3.1316	-3.1087	-3.0594	-3.0565	-3.1019	-3.1089	-3.0786	-3.0034	-3.093	-3.2206	-3.1284	-3.0783	-2.9563	-2.9419	-3.0702	-3.3163	-3.5776	-3.7525	-3.7031	-3.6056	-3.4118	-3.2919
-2.7196	-2.5488	-2.4758	-2.5804	-2.799	-2.8395	-2.9372	-3.3131	-3.5641	-3.6242	-3.7145	-3.8588	-3.9605	-4.0111	-4.137	-4.1278	-3.9778	-3.6576	-3.4767	-3.2748	-3.1395	-3.0375	-2.9295	-3.0063	-3.1404	-3.3622	-3.4956	-3.4911	-3.3921	-3.3812	-3.3721	-3.2738	-3.178	-3.2359	-3.3605	-3.3625	-3.5095	-3.6354	-3.5748	-3.5703	-3.7102	-3.6759	-3.6588	-3.4314	-3.2205	-2.8212	-2.6374	-2.6888	-2.8896	-3.0448
-2.5189	-2.6135	-2.6546	-2.7122	-2.6156	-2.5364	-2.4472	-2.4029	-2.4823	-2.6674	-2.8823	-2.9954	-3.0146	-2.9665	-2.9457	-3.0106	-3.0666	-2.9682	-2.9213	-2.9131	-2.9246	-2.8577	-2.8635	-2.9792	-3.0575	-3.1584	-3.3302	-3.2539	-2.9773	-2.6005	-2.3511	-2.2113	-2.0637	-2.1221	-2.2989	-2.6217	-2.9829	-3.0725	-3.1111	-3.1573	-3.2363	-3.2699	-3.3128	-3.2534	-3.1598	-3.0303	-2.9157	-2.756	-2.7245	-2.7635
-2.9555	-2.8733	-2.9535	-3.0695	-3.1369	-3.1105	-3.0301	-2.9412	-2.7289	-2.4952	-2.2371	-2.2988	-2.3868	-2.4918	-2.6211	-2.5789	-2.5968	-2.5675	-2.7213	-2.8951	-2.9245	-2.7819	-2.5884	-2.5257	-2.3148	-2.1113	-2.0819	-2.1572	-2.3456	-2.42	-2.5187	-2.7894	-2.9991	-3.1945	-3.2065	-3.0722	-3.0684	-3.0103	-2.7805	-2.6162	-2.4821	-2.5067	-2.486	-2.3067	-2.0277	-1.4699	-0.80236	-0.39609	-0.21279	-0.079858
-3.0177	-2.9889	-3.2188	-3.4671	-3.6903	-3.9409	-4.1883	-4.2104	-4.2256	-4.1364	-3.9173	-3.7314	-3.5231	-3.3057	-3.1341	-2.9615	-2.9046	-3.0482	-3.3557	-3.5249	-3.6272	-3.5732	-3.4187	-3.3374	-3.2949	-3.2759	-3.3236	-3.44	-3.6061	-3.5304	-3.4638	-3.4365	-3.4706	-3.4772	-3.3897	-3.2996	-3.3182	-3.4105	-3.4989	-3.6094	-3.6499	-3.7483	-3.8443	-4.0041	-4.2083	-4.1711	-4.3146	-4.3822	-4.2627	-4.1814
-2.7205	-3.1685	-3.4394	-3.5669	-3.5811	-3.2905	-2.8981	-2.5387	-2.1513	-1.9463	-1.7682	-1.8137	-1.9229	-2.0459	-2.1507	-2.2619	-2.4742	-2.6748	-2.8822	-2.8772	-2.8189	-2.7186	-2.5006	-2.2963	-2.2313	-2.3105	-2.5619	-2.8359	-2.9192	-2.638	-2.4165	-2.1749	-2.2387	-2.467	-2.8672	-3.1711	-3.5048	-3.6236	-3.818	-3.8726	-3.7805	-3.6919	-3.4532	-3.1737	-2.9629	-2.8783	-2.9823	-3.0614	-3.2595	-3.5478
-3.5969	-3.5302	-3.1838	-2.9991	-2.8745	-2.8366	-2.7843	-2.8702	-2.9287	-2.995	-3.0246	-3.2483	-3.3513	-3.4807	-3.7109	-3.7947	-3.7275	-3.5412	-3.4618	-3.4627	-3.4262	-3.4233	-3.4022	-3.425	-3.3711	-3.3155	-3.3226	-3.178	-2.9845	-2.8758	-2.851	-2.8495	-2.9893	-3.337	-3.4845	-3.5007	-3.6378	-3.5497	-3.3267	-3.1142	-3.0203	-3.0651	-3.0424	-3.0729	-3.0872	-3.2177	-3.107	-3.048	-2.9944	-3.0221
-2.4464	-2.3887	-2.2787	-2.3558	-2.4769	-2.586	-2.7438	-2.9757	-3.1241	-3.4224	-3.5495	-3.7425	-3.813	-3.5608	-3.4555	-3.2084	-3.0188	-2.9501	-2.9805	-2.9388	-3.0257	-3.1892	-3.2484	-3.1607	-2.8152	-2.5914	-2.588	-2.5789	-2.5661	-2.7021	-2.7413	-2.6305	-2.4099	-2.2144	-2.1135	-2.1387	-2.1859	-2.1691	-2.0418	-2.0377	-2.3046	-2.6548	-2.9555	-3.2248	-3.4474	-3.2716	-2.9402	-2.7428	-2.6084	-2.5805
-2.5617	-2.7938	-2.9824	-3.2221	-3.2529	-3.3835	-3.423	-3.2507	-3.088	-2.9696	-2.9007	-2.8905	-2.8055	-2.8853	-2.9302	-2.9322	-2.9439	-3.0784	-3.2952	-3.2946	-3.4046	-3.578	-3.7499	-3.8148	-3.8725	-3.7385	-3.7057	-3.6393	-3.5313	-3.4096	-3.2303	-3.1808	-3.194	-3.1141	-3.0888	-2.9556	-2.8486	-2.847	-2.6764	-2.5511	-2.6767	-2.7229	-2.8812	-3.0363	-3.0295	-2.9617	-2.8299	-2.6426	-2.4857	-2.3417
-3.0483	-3.2617	-3.3211	-3.1783	-3.2741	-3.4599	-3.4733	-3.5295	-3.5131	-3.4814	-3.3102	-3.1233	-3.0246	-2.8492	-2.7305	-2.6614	-2.6725	-2.689	-2.7466	-2.7281	-2.7249	-2.7769	-2.7614	-2.6963	-2.6266	-2.5923	-2.6896	-2.9222	-3.0975	-3.1172	-3.2201	-3.1461	-3.0183	-2.8288	-2.7996	-2.7214	-2.6254	-2.5987	-2.5814	-2.5216	-2.5362	-2.7049	-2.8702	-3.1133	-3.2055	-3.2308	-3.1441	-2.9474	-2.7835	-2.5851
-3.373	-3.5318	-3.7281	-3.804	-4.0191	-4.3072	-4.4388	-4.3776	-4.2615	-4.3206	-4.3589	-4.1442	-3.8904	-3.6	-3.5027	-3.4389	-3.3929	-3.5197	-3.7139	-3.8759	-3.8947	-3.8564	-3.8812	-4.0165	-4.1265	-4.0552	-3.9905	-3.6469	-3.3525	-3.0841	-2.8418	-2.7055	-2.4125	-2.3621	-2.3926	-2.3252	-2.1722	-2.0199	-1.9709	-1.8986	-1.8182	-1.9443	-2.2192	-2.5624	-2.6901	-2.7971	-2.82	-2.8193	-2.872	-2.8596
-2.1178	-2.2458	-2.4636	-2.5496	-2.6387	-2.6073	-2.756	-2.97	-3.0575	-3.0407	-3.0523	-3.0787	-3.1079	-3.0742	-2.9897	-2.9592	-2.8917	-2.7178	-2.5489	-2.5043	-2.3951	-2.3798	-2.4862	-2.4882	-2.5496	-2.5727	-2.7136	-2.8714	-2.9933	-3.0103	-3.0082	-3.1251	-3.2601	-3.2523	-3.3331	-3.4808	-3.3915	-3.0547	-2.8193	-2.6724	-2.5184	-2.282	-2.1103	-2.0198	-2.0274	-2.0553	-2.1214	-2.2588	-2.4341	-2.691
-3.4462	-3.3852	-3.3098	-3.2936	-3.3032	-3.3678	-3.2801	-3.2137	-3.1846	-3.1097	-2.8262	-2.6358	-2.5141	-2.5347	-2.6951	-2.835	-2.9149	-2.8755	-2.8109	-2.6929	-2.4588	-2.3172	-2.4183	-2.499	-2.5731	-2.6252	-2.6683	-2.6487	-2.6193	-2.6317	-2.534	-2.5842	-2.5486	-2.537	-2.4934	-2.4772	-2.4246	-2.3729	-2.3068	-2.3319	-2.4884	-2.6434	-2.764	-2.748	-2.7336	-2.8235	-2.8662	-2.9277	-2.8862	-2.871
-3.2543	-3.3544	-3.4304	-3.4339	-3.4348	-3.4592	-3.5104	-3.5547	-3.3251	-3.1543	-2.968	-2.9559	-3.18	-3.5734	-3.9635	-4.0573	-4.09	-3.9948	-3.8036	-3.678	-3.6473	-3.5452	-3.4013	-3.3617	-3.2825	-3.164	-3.2026	-3.1833	-3.2238	-3.3115	-3.4458	-3.5338	-3.5701	-3.5277	-3.5416	-3.6142	-3.8414	-4.1005	-4.2914	-4.3884	-4.3343	-4.2375	-4.1668	-4.1655	-4.1834	-4.2077	-4.0204	-3.8348	-3.7495	-3.7385
-2.9217	-2.9623	-3.1032	-3.136	-2.9528	-2.7397	-2.6892	-2.7907	-2.8485	-2.8993	-2.8411	-2.8918	-3.0659	-3.2557	-3.3207	-3.1882	-3.0232	-2.9473	-3.1322	-3.059	-3.0273	-3.1733	-3.349	-3.285	-3.0424	-2.6614	-2.6268	-2.7141	-2.7648	-3.0133	-3.37	-3.6449	-3.6812	-3.6827	-3.5501	-3.5311	-3.471	-3.38	-3.4081	-3.2933	-3.1106	-2.8743	-2.6891	-2.4957	-2.3214	-2.3429	-2.533	-2.3101	-2.0954	-1.8102
-2.9882	-2.9483	-2.9766	-2.8968	-2.5936	-2.4273	-2.4008	-2.4491	-2.4909	-2.4502	-2.3751	-2.4316	-2.5292	-2.5934	-2.591	-2.5863	-2.6768	-2.7975	-3.0303	-3.1663	-3.1025	-3.1746	-3.1433	-3.2489	-3.3262	-3.5356	-3.625	-3.4083	-3.1473	-2.9807	-2.885	-2.9184	-3.1061	-3.1833	-3.2286	-3.1353	-3.1092	-3.1559	-3.2153	-3.2769	-3.1938	-3.0908	-3.1585	-3.1464	-3.2201	-3.1362	-3.135	-3.2827	-3.4466	-3.7217
-2.0938	-1.9472	-1.9214	-2.1259	-2.312	-2.4941	-2.6766	-2.9019	-2.7897	-2.7101	-2.6416	-2.5355	-2.4025	-2.1361	-1.9251	-1.8041	-1.7727	-1.6876	-1.5786	-1.6845	-1.9664	-2.3863	-2.4271	-2.3673	-2.3034	-2.3867	-2.5279	-2.3274	-2.0793	-1.8344	-1.8978	-2.0383	-2.202	-2.4006	-2.5397	-2.5175	-2.4011	-2.3321	-2.4642	-2.3362	-2.0787	-1.9945	-1.7425	-1.4345	-1.1676	-1.1621	-1.2775	-1.4984	-1.5615	-1.4209
-2.7209	-2.5367	-2.2895	-2.1238	-2.0938	-2.1734	-2.2973	-2.4274	-2.5348	-2.5643	-2.6666	-2.6392	-2.5967	-2.5582	-2.6162	-2.7721	-2.9258	-3.0035	-3.1576	-3.2293	-3.2413	-3.1119	-3.0485	-2.9172	-2.9305	-2.9724	-3.0265	-3.0224	-3.0953	-3.2243	-3.1589	-3.0491	-2.8737	-2.7739	-2.8652	-2.9791	-2.969	-2.8984	-2.7348	-2.6402	-2.6954	-2.7106	-2.7286	-2.7231	-2.5561	-2.4073	-2.3947	-2.4104	-2.3698	-2.2921
-2.3975	-2.2546	-2.232	-2.2354	-2.1867	-2.2032	-2.2608	-2.2894	-2.2055	-2.2071	-2.2556	-2.4209	-2.512	-2.6091	-2.6881	-2.7068	-2.8136	-2.9866	-2.9651	-2.8416	-2.7666	-2.8054	-2.8427	-2.9096	-3.0314	-3.0455	-2.9924	-2.9664	-2.9345	-2.8221	-2.7725	-2.715	-2.6547	-2.5736	-2.5953	-2.6327	-2.6458	-2.6629	-2.6281	-2.648	-2.7142	-2.8529	-2.9356	-3.0617	-3.0007	-3.0347	-3.0891	-3.1892	-3.3897	-3.4723
-3.6364	-3.5967	-3.8414	-4.037	-4.1804	-4.2002	-4.1313	-4.0285	-3.8538	-3.6722	-3.5572	-3.5033	-3.4848	-3.5574	-3.572	-3.5811	-3.7674	-3.8794	-3.981	-4.1148	-4.0223	-3.8557	-3.7198	-3.6695	-3.5648	-3.5425	-3.5033	-3.4873	-3.3112	-3.1613	-3.2092	-3.4748	-3.4968	-3.3925	-3.3933	-3.394	-3.3418	-3.4096	-3.3872	-3.2784	-3.1736	-3.0809	-2.9886	-3.0293	-3.1075	-3.207	-3.1998	-3.2284	-3.2701	-3.2911
-3.7164	-3.9618	-4.112	-4.0112	-3.7713	-3.6778	-3.4516	-3.2983	-3.3137	-3.3261	-3.2027	-3.1025	-3.2076	-3.2437	-3.2993	-3.219	-3.2003	-3.2854	-3.1412	-2.8951	-2.5324	-2.2837	-2.424	-2.5446	-2.6728	-2.7661	-3.0259	-3.2017	-3.2634	-3.1612	-3.1425	-3.1151	-2.9183	-3.0016	-3.0918	-3.2277	-3.3158	-3.2274	-3.1658	-3.0577	-3.0471	-3.0128	-2.9356	-2.9001	-2.7957	-2.8601	-2.8749	-2.8778	-2.7465	-2.644
-2.6927	-2.7219	-2.743	-2.8244	-2.8156	-2.7951	-2.7759	-2.7867	-2.7004	-2.6964	-2.6925	-2.6557	-2.4899	-2.3445	-2.1813	-2.1789	-2.2574	-2.3488	-2.4133	-2.3942	-2.5186	-2.688	-2.7658	-2.7465	-2.5846	-2.4008	-2.315	-2.1811	-2.2475	-2.3209	-2.4041	-2.4098	-2.4307	-2.4507	-2.4886	-2.4271	-2.3871	-2.4869	-2.5523	-2.7068	-2.5596	-2.4321	-2.4586	-2.4994	-2.6405	-2.8254	-2.9654	-2.8759	-2.6862	-2.3857
-3.7955	-3.7981	-3.8006	-3.752	-3.7409	-3.6791	-3.6587	-3.716	-3.8472	-3.8602	-3.9005	-3.8631	-3.8027	-3.7472	-3.6259	-3.7012	-3.7094	-3.7156	-3.7942	-3.7783	-3.7735	-3.8215	-3.9029	-3.9471	-4.0316	-4.0262	-4.0139	-4.0986	-4.1531	-4.0547	-3.8523	-3.5225	-3.2149	-3.0768	-3.1019	-3.0155	-2.9804	-3.0247	-3.0223	-2.9613	-2.84	-2.8913	-2.8716	-2.9126	-3.1031	-3.168	-3.2321	-3.2821	-3.3487	-3.4463
-4.269	-4.2379	-4.1342	-4.0295	-4.033	-3.9345	-4.0599	-4.0579	-4.079	-4.1127	-4.1679	-4.089	-3.9202	-3.8568	-3.8533	-3.9457	-3.9904	-3.9321	-3.8368	-3.6901	-3.5322	-3.3505	-3.2198	-3.1497	-3.1831	-3.3105	-3.4715	-3.6315	-3.6201	-3.531	-3.4504	-3.3372	-3.1497	-3.0054	-2.8121	-2.6767	-2.5792	-2.548	-2.5189	-2.5096	-2.3783	-2.3076	-2.3959	-2.59	-2.8895	-3.0813	-3.0438	-2.7561	-2.5265	-2.5073
-3.4146	-3.4792	-3.3212	-3.1976	-3.294	-3.4004	-3.6554	-3.7575	-3.6829	-3.4577	-3.1738	-2.9162	-2.7788	-2.8664	-3.0777	-3.217	-3.279	-3.2236	-3.201	-3.2006	-3.1086	-3.2132	-3.2938	-3.3964	-3.5015	-3.3362	-3.1962	-3.0817	-3.0294	-2.867	-2.7353	-2.696	-2.6519	-2.5261	-2.5348	-2.6444	-2.6305	-2.7812	-2.8215	-2.8604	-2.7138	-2.4687	-2.4196	-2.465	-2.5002	-2.6373	-2.8659	-3.1005	-3.1036	-2.9666
-2.4443	-2.4428	-2.3455	-2.191	-2.0564	-1.9396	-1.8383	-1.7627	-1.6702	-1.7167	-1.8835	-2.094	-2.4435	-2.7912	-3.0165	-3.0656	-3.1938	-3.1857	-3.0328	-2.9573	-3.0075	-2.9777	-2.84	-2.7749	-2.87	-2.8429	-2.9402	-2.972	-3.003	-3.2008	-3.3629	-3.4673	-3.432	-3.4745	-3.4547	-3.3029	-3.1028	-3.0481	-2.9654	-2.9746	-3.0124	-3.1086	-3.2553	-3.4951	-3.5186	-3.434	-3.4219	-3.4757	-3.5105	-3.6314
-3.1142	-3.0258	-3.0105	-3.0191	-3.081	-3.0449	-2.8724	-2.78	-2.8097	-2.8107	-2.8876	-2.9732	-2.9448	-2.9138	-2.8929	-2.8757	-3.0092	-3.0836	-3.0986	-2.9913	-2.9712	-2.92	-2.9362	-2.8509	-2.8066	-2.8308	-2.8669	-2.8572	-2.9933	-3.0318	-3.1025	-3.2339	-3.2814	-3.2467	-3.2783	-3.2757	-3.1418	-3.2477	-3.3896	-3.4029	-3.4009	-3.3447	-3.2177	-3.1585	-2.9778	-2.8255	-2.6074	-2.4953	-2.3377	-2.3217
-3.0159	-2.984	-2.9656	-3.011	-3.0326	-3.062	-2.9226	-2.7303	-2.3507	-2.1185	-2.0241	-2.0148	-2.018	-2.1326	-2.2608	-2.42	-2.5268	-2.6265	-2.638	-2.5839	-2.524	-2.4719	-2.461	-2.3899	-2.3404	-2.3152	-2.4815	-2.8481	-3.2429	-3.5273	-3.5612	-3.4082	-3.2989	-3.1891	-3.0951	-2.9945	-2.8044	-2.6615	-2.5664	-2.3953	-2.4436	-2.6869	-2.9199	-2.9095	-2.9188	-3.0462	-3.0423	-2.9642	-2.8654	-2.9425
-2.2333	-2.1584	-2.0762	-2.0871	-2.0902	-2.0943	-2.2128	-2.413	-2.5279	-2.5902	-2.5176	-2.4768	-2.3439	-2.1903	-2.1609	-2.1779	-2.3029	-2.5652	-2.9533	-3.2271	-3.5316	-3.5167	-3.2419	-2.9858	-2.7161	-2.4339	-2.2901	-2.2312	-2.3333	-2.4355	-2.3397	-2.3612	-2.4374	-2.5351	-2.5766	-2.5236	-2.4304	-2.4926	-2.6578	-2.7928	-2.9175	-3.0317	-3.2239	-3.3284	-3.2356	-3.2017	-3.141	-2.9954	-2.8003	-2.7394
[truncated: 31 more columns]

## Sheet: Fig6B_GoNoPunishment
-2.4691	-2.4796	-2.4377	-2.5398	-2.7602	-2.8974	-2.9769	-2.8543	-2.8382	-2.6985	-2.6403	-2.7533	-2.7007	-2.4693	-2.3402	-2.2256	-2.2233	-2.3131	-2.4119	-2.4592	-2.4104	-2.3659	-2.4259	-2.497	-2.5237	-2.5609	-2.5242	-2.4226	-2.4853	-2.6173	-2.814	-2.9731	-3.3078	-3.6694	-3.7506	-3.8199	-3.8051	-3.7921	-3.5737	-3.3357	-3.1251	-3	-2.8863	-2.7667	-2.7358	-2.7445	-2.9185	-3.3105	-3.786	-4.2248
-3.0704	-2.8668	-2.8637	-2.9992	-3.0007	-3.0273	-3.2368	-3.3003	-3.2256	-2.8832	-2.6043	-2.2767	-1.9927	-1.8693	-1.7898	-1.8846	-2.1378	-2.4733	-2.735	-2.6725	-2.4834	-2.4239	-2.3414	-2.2878	-2.3615	-2.4334	-2.41	-2.4243	-2.6592	-2.763	-2.8498	-2.9205	-3.0502	-3.2512	-3.3535	-3.4239	-3.5112	-3.393	-3.2196	-3.0323	-2.7352	-2.6707	-2.654	-2.6074	-2.569	-2.6083	-2.7426	-2.817	-2.754	-2.5259
-2.5323	-2.2686	-2.2239	-2.3117	-2.2487	-2.2082	-2.2159	-2.2047	-2.3201	-2.4728	-2.4917	-2.4158	-2.418	-2.399	-2.3867	-2.3189	-2.1593	-2.1269	-2.08	-2.1017	-2.1703	-2.2598	-2.2977	-2.259	-2.3016	-2.4025	-2.7156	-2.8543	-2.9299	-2.9777	-3.1092	-3.112	-3.0503	-2.944	-2.8857	-2.7722	-2.5183	-2.576	-2.7453	-2.9405	-3.1226	-3.4061	-3.5203	-3.404	-3.1551	-2.8568	-2.8092	-2.7041	-2.4901	-2.3843
-2.625	-2.9404	-3.0931	-3.1899	-3.216	-3.3415	-2.9843	-2.5665	-2.2282	-1.9309	-1.7883	-1.8966	-2.1135	-2.3112	-2.4574	-2.2301	-1.9933	-1.8868	-2.0977	-2.3498	-2.5218	-2.5683	-2.5007	-2.6677	-2.827	-2.7719	-2.7675	-2.8155	-2.9037	-2.9027	-2.9461	-3.0839	-3.268	-3.5961	-3.8898	-4.1264	-3.9846	-3.5483	-3.2499	-3.0004	-2.9107	-2.8313	-2.7153	-2.6087	-2.5032	-2.59	-2.7003	-2.6919	-2.8231	-2.9322
-2.6081	-2.4464	-2.4056	-2.5379	-2.8174	-3.2574	-3.6846	-3.9608	-4.1222	-4.1828	-4.2933	-4.1188	-3.8712	-3.5673	-3.2571	-3.1261	-2.9934	-2.9033	-2.9884	-3.2102	-3.478	-3.7147	-3.793	-3.737	-3.5237	-3.3662	-3.3299	-3.4723	-3.5809	-3.7666	-3.8916	-3.89	-3.8208	-3.9773	-4.2182	-4.2304	-3.9781	-3.7457	-3.5157	-3.419	-3.5179	-3.5983	-3.4967	-3.4316	-3.202	-3.0795	-2.9908	-2.9852	-3.0558	-3.0999
-2.7695	-2.7453	-2.608	-2.5453	-2.4795	-2.3757	-2.6041	-2.8138	-3.0257	-3.0976	-2.9748	-3.0207	-2.8223	-2.6991	-2.6128	-2.4934	-2.4626	-2.4404	-2.4095	-2.4379	-2.4428	-2.5344	-2.649	-2.9693	-3.2329	-3.421	-3.4605	-3.4403	-3.5692	-3.6297	-3.4395	-3.2412	-2.9657	-2.878	-2.8964	-2.8537	-2.8481	-2.9376	-3.0576	-3.0183	-2.9149	-2.9319	-2.8596	-2.8877	-2.7197	-2.6388	-2.6113	-2.5505	-2.557	-2.5211
-2.863	-2.8415	-2.6731	-2.4757	-2.3866	-2.5302	-2.8209	-2.9687	-2.9508	-2.703	-2.4236	-2.481	-2.7943	-3.0833	-3.2607	-3.3813	-3.4103	-3.3793	-3.3318	-3.2755	-3.0428	-2.7703	-2.7003	-2.6665	-2.8849	-3.2214	-3.3694	-3.348	-3.265	-3.2562	-3.4234	-3.5725	-3.5564	-3.486	-3.3016	-3.115	-2.8846	-2.5395	-2.2507	-2.1584	-1.9614	-1.9092	-1.9057	-1.68	-1.3994	-1.1656	-0.6723	-0.25656	0.018833	0.10782
-3.992	-3.884	-3.613	-3.4393	-3.3708	-3.6148	-3.8452	-4.198	-4.4584	-4.4068	-4.1949	-3.9543	-3.7497	-3.6722	-3.7105	-3.9293	-4.2789	-4.5971	-4.6895	-4.7245	-4.66	-4.698	-4.8024	-4.7093	-4.3672	-3.9186	-3.6742	-3.5987	-3.5716	-3.4721	-3.3278	-3.1543	-3.0871	-3.2715	-3.5758	-3.5165	-3.3521	-3.2888	-3.2905	-3.2751	-3.5734	-3.8745	-4.1616	-4.524	-4.4658	-4.4356	-4.1041	-3.6692	-3.2372	-2.9014
-1.6201	-1.7306	-2.0666	-2.3311	-2.5014	-2.5194	-2.4303	-2.5149	-2.5013	-2.3908	-2.4823	-2.5925	-2.7144	-2.8274	-2.7883	-2.688	-2.6876	-2.7207	-2.8812	-3.2716	-3.662	-3.8083	-3.632	-3.3978	-2.8641	-2.6013	-2.3856	-2.1774	-2.1284	-2.2112	-2.4421	-2.4968	-2.6309	-2.7558	-2.7722	-2.851	-2.7651	-2.4828	-2.0734	-1.8504	-1.9603	-1.8805	-1.7401	-1.7937	-2.0884	-2.524	-2.9459	-3.168	-3.3545	-3.2489
-3.5432	-3.3225	-3	-2.7183	-2.4128	-2.2104	-2.2927	-2.656	-3.1906	-3.5984	-3.6875	-3.6095	-3.593	-3.7213	-3.7201	-3.7217	-3.6726	-3.6331	-3.5224	-3.5326	-3.6817	-3.7456	-3.7347	-3.6657	-3.474	-3.2325	-3.0801	-2.9687	-2.9467	-2.9774	-3.0491	-2.8738	-2.8662	-3.0193	-3.2827	-3.4653	-3.6191	-3.6717	-3.6794	-3.5223	-3.3777	-3.368	-3.3627	-3.1778	-3.123	-3.1636	-3.2165	-3.4115	-3.4143	-3.3278
-2.4979	-2.5983	-2.7547	-2.8021	-2.9775	-3.0459	-2.9472	-2.932	-3.033	-3.0829	-3.0138	-2.8889	-2.7856	-2.79	-2.7037	-2.7497	-2.8383	-2.7938	-2.534	-2.3378	-2.2321	-2.1863	-2.1962	-2.2899	-2.288	-2.3642	-2.3925	-2.5946	-2.7563	-2.788	-2.8083	-2.8978	-2.7829	-2.7409	-2.737	-2.6497	-2.6907	-2.8213	-2.798	-2.8729	-2.9152	-3.0606	-3.1951	-3.2894	-3.2845	-3.1759	-3.2764	-3.3708	-3.4534	-3.3642
-2.9263	-2.8751	-2.837	-2.748	-2.6984	-2.7861	-2.7219	-2.7002	-2.609	-2.538	-2.5276	-2.3885	-2.5017	-2.8843	-3.3926	-3.6962	-3.9098	-3.9308	-3.8161	-3.678	-3.5295	-3.2488	-2.9087	-2.6794	-2.5317	-2.4139	-2.3681	-2.5231	-2.6679	-2.691	-2.8036	-2.7937	-2.8916	-2.9335	-3.0766	-3.3766	-3.5253	-3.5803	-3.5803	-3.4425	-3.392	-3.3388	-3.443	-3.4924	-3.4049	-3.2995	-3.0474	-2.7225	-2.3607	-2.1142
-3.2211	-3.2883	-3.2958	-3.4871	-3.4266	-3.21	-2.9951	-2.9838	-3.1047	-3.3153	-3.5459	-3.7315	-3.8328	-3.6864	-3.3544	-3.1982	-3.0003	-2.7694	-2.5864	-2.564	-2.5999	-2.4713	-2.3978	-2.3719	-2.3767	-2.5838	-2.6552	-2.6312	-2.6924	-2.8819	-2.9792	-2.9934	-2.9589	-2.8019	-2.7235	-2.7878	-2.8707	-3.0043	-3.0573	-3.144	-3.0176	-2.8963	-2.6785	-2.4576	-2.2289	-2.1894	-2.3237	-2.2566	-2.4076	-2.6376
-2.3503	-2.2061	-2.1569	-2.1393	-2.1198	-2.0665	-2.1027	-2.3301	-2.6606	-2.8523	-3.0485	-3.1789	-3.2446	-3.0592	-2.8617	-2.669	-2.4699	-2.3845	-2.4574	-2.5875	-2.5835	-2.7018	-2.7353	-2.7665	-2.7652	-2.6598	-2.3997	-2.3258	-2.255	-2.2818	-2.2568	-2.3619	-2.4485	-2.442	-2.3068	-2.2457	-2.1469	-2.1118	-2.1907	-2.3843	-2.57	-2.8468	-2.897	-2.942	-2.7396	-2.5943	-2.5744	-2.5425	-2.6085	-2.6314
-3.0106	-3.036	-2.9871	-2.9003	-2.8797	-2.798	-2.8684	-3.0816	-3.0421	-2.8275	-2.7816	-2.6634	-2.4977	-2.5232	-2.5628	-2.7754	-2.7447	-2.8606	-2.9581	-3.1749	-3.3101	-3.3242	-3.3677	-3.3662	-3.3542	-3.3689	-3.2871	-3.3468	-3.3971	-3.4318	-3.5334	-3.7287	-3.7319	-3.6919	-3.5731	-3.474	-3.3221	-3.1395	-3.0126	-2.9442	-3.091	-3.2581	-3.2608	-3.2206	-3.1702	-3.0261	-2.7684	-2.6027	-2.6069	-2.6927
-3.3825	-3.387	-3.4443	-3.4505	-3.4082	-3.3094	-3.1378	-2.9843	-2.903	-2.9181	-3.0465	-3.1881	-3.1118	-3.0165	-2.9364	-2.8441	-2.8713	-2.9439	-2.8376	-2.5713	-2.3715	-2.3479	-2.3893	-2.3647	-2.3528	-2.5012	-2.7201	-2.9574	-3.1859	-3.3988	-3.4809	-3.5244	-3.5751	-3.5427	-3.5018	-3.5242	-3.3878	-3.1052	-2.9453	-2.8996	-2.9504	-3.0037	-3.0748	-3.037	-2.91	-2.6959	-2.4627	-2.3681	-2.312	-2.3289
-2.5909	-2.608	-2.6545	-2.5077	-2.3734	-2.1712	-1.8711	-1.7098	-1.7918	-2.2209	-2.7467	-3.0038	-3.0572	-3.0155	-3.1584	-3.4251	-3.6382	-3.777	-3.7417	-3.6158	-3.4003	-3.261	-3.1961	-3.097	-3.2329	-3.1536	-3.1924	-3.1216	-2.9794	-2.8007	-2.7616	-2.813	-2.7746	-2.6199	-2.7036	-2.9388	-3.2288	-3.3615	-3.458	-3.5607	-3.5394	-3.6287	-3.4293	-3.4645	-3.6709	-3.869	-3.9872	-4.1584	-4.2556	-4.2734
-3.445	-3.3907	-3.3271	-3.2871	-3.201	-3.1493	-2.9816	-2.9543	-2.8507	-2.7779	-2.6662	-2.6137	-2.6115	-2.3545	-2.1885	-2.2407	-2.3152	-2.226	-2.3234	-2.3416	-2.3365	-2.4099	-2.4783	-2.6322	-2.7489	-2.7651	-2.5936	-2.5293	-2.5876	-2.5591	-2.5242	-2.51	-2.4871	-2.3379	-2.0494	-1.713	-1.5092	-1.5491	-1.8996	-2.0309	-2.2324	-2.6252	-3.1464	-3.4702	-3.5454	-3.2901	-2.9968	-2.699	-2.4114	-2.202
-3.556	-3.593	-3.6565	-3.7101	-3.6409	-3.6248	-3.5816	-3.4854	-3.3507	-3.2028	-3.175	-3.0511	-2.917	-2.8431	-2.8067	-2.8967	-2.9529	-3.119	-3.3542	-3.2864	-3.4564	-3.7423	-3.8791	-3.7361	-3.6134	-3.6415	-3.7214	-3.5434	-3.5007	-3.3848	-3.0426	-2.864	-2.8137	-2.7464	-2.6654	-2.5236	-2.4283	-2.2922	-2.1744	-2.0429	-2.001	-1.9013	-2.0423	-2.271	-2.483	-2.6799	-2.8969	-3.0664	-3.1542	-3.3515
-3.0133	-3.1655	-3.1978	-3.152	-2.9983	-2.6884	-2.5339	-2.4939	-2.5238	-2.5587	-2.6289	-2.6094	-2.637	-2.5521	-2.5119	-2.6137	-2.7752	-2.8793	-2.9564	-2.8518	-2.658	-2.4752	-2.4273	-2.2978	-2.2685	-2.2971	-2.2105	-2.1611	-2.1805	-2.2436	-2.2695	-2.0804	-2.0526	-2.2718	-2.4781	-2.6253	-2.8837	-3.0248	-3.0749	-3.101	-3.1296	-3.3221	-3.5975	-3.6199	-3.4875	-3.3077	-3.293	-3.3319	-3.1324	-2.7359
-2.3494	-2.1676	-2.0292	-1.874	-1.9491	-2.3707	-2.4547	-2.4693	-2.4505	-2.4213	-2.3677	-2.4078	-2.5809	-2.7636	-2.9681	-2.9838	-2.7959	-2.7195	-2.6843	-2.7304	-2.7035	-2.8719	-3.1121	-3.2399	-3.1298	-2.8956	-2.7727	-2.6104	-2.1832	-1.9604	-1.9179	-2.1182	-2.1714	-2.4503	-2.6592	-2.9725	-3.1301	-3.2113	-3.083	-2.9347	-2.8592	-2.9596	-2.9894	-3.0199	-2.9806	-2.7508	-2.4259	-2.1775	-1.9676	-1.8509
-2.9995	-2.9821	-2.8608	-2.7353	-2.6573	-2.6662	-2.703	-2.779	-2.755	-2.7429	-2.6481	-2.4996	-2.3179	-2.1182	-2.1034	-2.2174	-2.3642	-2.3423	-2.3412	-2.4104	-2.3648	-2.5799	-2.9109	-3.1373	-3.3219	-3.186	-2.9715	-2.6956	-2.5872	-2.5829	-2.6458	-2.5781	-2.6935	-2.7364	-2.8192	-2.9333	-3.1318	-3.251	-3.407	-3.3706	-3.215	-2.9902	-2.6575	-2.5012	-2.4303	-2.5443	-2.6905	-2.7993	-2.9775	-3.1322
-3.6364	-3.2131	-2.9843	-3.0217	-3.0843	-3.1883	-3.1709	-3.1341	-3.0148	-2.8939	-2.8656	-3.0508	-3.1268	-3.2277	-3.2646	-3.1807	-3.0902	-2.7243	-2.3045	-2.1502	-2.2148	-2.301	-2.281	-2.3122	-2.3855	-2.4132	-2.2432	-2.1843	-2.1834	-2.0783	-2.1269	-2.0831	-2.4012	-2.4455	-2.4267	-2.6359	-2.6762	-2.6184	-2.6416	-2.5818	-2.5829	-2.5947	-2.6942	-2.8247	-2.8597	-2.7507	-2.7029	-2.6297	-2.6752	-2.7239
-2.7629	-2.7667	-2.716	-2.7798	-2.9867	-3.118	-3.1272	-3.0288	-2.8858	-2.8434	-2.8233	-2.8513	-2.7991	-2.6943	-2.6927	-2.7839	-2.9256	-3.192	-3.3798	-3.473	-3.4607	-3.4534	-3.525	-3.576	-3.6375	-3.681	-3.6973	-3.4855	-3.292	-3.2032	-3.2233	-3.4099	-3.5423	-3.7959	-4.013	-3.9661	-3.475	-3.1095	-2.9987	-2.8638	-2.7407	-2.6056	-2.3793	-2.2436	-2.2252	-2.2725	-2.1904	-2.2199	-2.0845	-2.0243
-3.3576	-3.3268	-3.1827	-3.2142	-3.2052	-3.2456	-3.5192	-3.5451	-3.386	-3.2575	-2.955	-2.817	-2.7624	-2.6173	-2.5943	-2.626	-2.5039	-2.2285	-2.1606	-2.2485	-2.284	-2.486	-2.8349	-2.956	-2.8824	-2.8105	-2.7604	-2.7002	-2.8613	-2.943	-2.79	-2.5323	-2.4721	-2.5885	-2.6783	-2.7524	-2.767	-2.8305	-2.8357	-2.8826	-2.9311	-3.0611	-3.1463	-3.1476	-2.8923	-2.6484	-2.3903	-2.1924	-1.9719	-1.7446
-4.7956	-4.6803	-4.614	-4.639	-4.4924	-4.3211	-3.9887	-3.8053	-3.6855	-3.4458	-3.4203	-3.4254	-3.4616	-3.5293	-3.6345	-3.5487	-3.2677	-2.9305	-2.8277	-2.9391	-2.9276	-2.9112	-3.0477	-3.1686	-3.3053	-3.4635	-3.6854	-3.7144	-3.5608	-3.3835	-3.1279	-2.822	-2.5234	-2.4175	-2.5492	-2.6426	-2.8504	-2.9936	-2.9753	-2.9965	-3.0215	-3.0672	-3.1828	-3.3434	-3.4247	-3.153	-2.6331	-2.1961	-2.0512	-2.2159
-4.0226	-4.1416	-4.1908	-4.1358	-4.012	-3.8827	-3.6365	-3.3189	-3.2923	-3.3	-3.2124	-3.0892	-2.9818	-2.9497	-2.963	-3.0092	-3.208	-3.4005	-3.5756	-3.7801	-3.9116	-3.9667	-3.9908	-3.8291	-3.6904	-3.6501	-3.6158	-3.576	-3.5198	-3.394	-3.1791	-3.0456	-2.833	-2.7399	-2.7657	-2.8569	-2.9112	-2.9768	-3.0209	-3.1305	-3.2121	-3.2005	-3.1296	-2.9831	-2.8481	-2.6759	-2.6596	-2.7062	-2.7129	-2.7236
-3.1123	-3.1373	-3.2161	-3.0322	-2.9174	-3.014	-3.1103	-3.0601	-2.9545	-2.9138	-2.945	-2.9264	-2.9944	-3.0419	-2.9884	-3.0551	-2.9704	-3.1299	-3.4335	-3.507	-3.5315	-3.7253	-3.6826	-3.5249	-3.1684	-3.0087	-2.9797	-3.0405	-3.2089	-3.2562	-3.1243	-2.8933	-2.6078	-2.3106	-2.123	-2.1205	-2.2001	-2.296	-2.325	-2.2156	-2.2923	-2.5427	-2.7548	-2.9748	-2.988	-2.9935	-2.9401	-2.8829	-3.0065	-3.2043
-2.1071	-2.187	-2.2817	-2.2554	-2.2141	-2.3297	-2.5493	-2.787	-3.1062	-3.2625	-3.3098	-3.3189	-3.2612	-3.0627	-2.7998	-2.6082	-2.6478	-2.5965	-2.6639	-2.6019	-2.6544	-2.8818	-2.866	-2.853	-2.8768	-3.0088	-3.214	-3.308	-3.3872	-3.4418	-3.5492	-3.465	-3.4501	-3.5004	-3.5538	-3.6312	-3.3878	-3.1598	-3.0326	-2.91	-2.7531	-2.5831	-2.5428	-2.556	-2.6333	-2.7708	-2.9139	-2.9622	-2.9766	-3.0779
-3.1346	-2.8854	-2.7789	-2.685	-2.5981	-2.3962	-2.293	-2.2651	-2.332	-2.3779	-2.2926	-2.2319	-2.3716	-2.3667	-2.3498	-2.4752	-2.7002	-2.7386	-2.7211	-2.7805	-2.764	-2.7824	-2.814	-2.8602	-2.8605	-2.9294	-3.0967	-3.1814	-3.2481	-3.2171	-3.2657	-3.3009	-3.2574	-3.2459	-3.0236	-2.8227	-2.8313	-2.9294	-3.2007	-3.3753	-3.3723	-3.2103	-2.9733	-2.8837	-2.8967	-2.9006	-2.4968	-2.3018	-2.2684	-2.4283
-2.0653	-2.4537	-2.8623	-3.2096	-3.4744	-3.6135	-3.8038	-3.696	-3.5403	-3.0877	-2.7392	-2.4484	-2.4212	-2.4983	-2.6294	-2.7563	-2.964	-3.1631	-3.2084	-3.0794	-2.8715	-2.6823	-2.6543	-2.6257	-2.7735	-2.9141	-3.0202	-2.828	-2.7972	-2.789	-2.6631	-2.666	-2.7035	-2.7328	-2.7832	-2.898	-2.9742	-2.915	-2.6859	-2.557	-2.5379	-2.4172	-2.3433	-2.4774	-2.5401	-2.4138	-2.3249	-2.4034	-2.5583	-2.4944
-2.6325	-2.6428	-2.6736	-2.6546	-2.4688	-2.3883	-2.2885	-2.1911	-2.2929	-2.6396	-3.0733	-3.3191	-3.2907	-3.0972	-2.8709	-2.6996	-2.6102	-2.6501	-2.8309	-2.9724	-2.8787	-2.687	-2.4315	-2.2223	-1.9533	-1.9511	-2.0582	-2.206	-2.2558	-2.3378	-2.3088	-2.3797	-2.3441	-2.2335	-2.2332	-2.243	-2.3412	-2.4929	-2.546	-2.511	-2.5322	-2.6905	-2.9542	-3.2115	-3.3319	-3.3468	-3.2223	-3.041	-2.8053	-2.4921
[truncated: 31 more columns]

## Sheet: Fig6B_GoPunishment
-2.3164	-2.4468	-2.5721	-2.9668	-3.2255	-3.3004	-3.3162	-3.5311	-3.4881	-3.2711	-3.1723	-2.8328	-2.3772	-2.1748	-2.1339	-2.328	-2.6779	-2.9683	-3.0386	-2.8726	-2.7288	-2.5979	-2.5077	-2.4368	-2.4917	-2.5713	-2.7404	-3.0815	-3.3198	-3.5042	-3.5341	-3.709	-3.5287	-3.189	-2.9102	-2.6281	-2.4836	-2.3935	-2.3144	-2.4049	-2.417	-2.4139	-2.3063	-2.3024	-2.4419	-2.6535	-2.8935	-3.0786	-3.0128	-2.7736
-3.0209	-3.0199	-3.0775	-3.2063	-3.2508	-3.2064	-3.1534	-2.9214	-2.6891	-2.6167	-2.6004	-2.6822	-2.7617	-2.8419	-2.9429	-2.9503	-2.9426	-2.7979	-2.8128	-2.8838	-2.9485	-2.8093	-2.799	-2.7782	-2.8706	-2.8283	-2.8367	-2.9976	-3.0192	-3.0722	-3.0015	-3.052	-3.0622	-3.1883	-3.1421	-3.0536	-2.8938	-2.8585	-2.8793	-2.9555	-3.0552	-3.0428	-3.106	-3.0834	-3.2252	-3.0021	-2.7156	-2.7227	-2.8921	-2.9178
-2.0578	-2.1163	-2.2267	-2.2511	-2.4044	-2.45	-2.1407	-1.886	-1.6257	-1.4146	-1.3248	-1.3747	-1.8878	-2.404	-2.3398	-2.2863	-2.0661	-1.8425	-1.7426	-1.7037	-1.5889	-1.6237	-1.6908	-1.8532	-1.7052	-1.6742	-1.6071	-1.4861	-1.6624	-1.7899	-1.9043	-2.1741	-2.3388	-2.4015	-2.428	-2.434	-2.3137	-2.2502	-2.0474	-1.9354	-1.8286	-1.6674	-1.3746	-1.2046	-1.0844	-1.0884	-1.1498	-1.428	-1.5929	-1.778
-2.4343	-2.282	-2.1304	-2.1339	-2.2625	-2.4173	-2.6481	-2.8575	-2.837	-2.8485	-2.9951	-3.1364	-3.3898	-3.5098	-3.4201	-3.3594	-3.2986	-3.3921	-3.2924	-3.1682	-3.2051	-3.3245	-3.4444	-3.5206	-3.6431	-3.6784	-3.6169	-3.526	-3.6141	-3.5222	-3.3904	-3.329	-3.2093	-3.1476	-2.9885	-2.8547	-2.7017	-2.7186	-2.888	-2.9442	-2.9872	-3.0275	-3.1288	-3.1886	-3.1854	-3.2274	-3.1121	-3.0209	-2.9741	-3.0746
-2.2497	-2.4789	-2.7498	-2.9262	-3.1929	-3.4262	-3.5172	-3.5121	-3.469	-3.4376	-3.3089	-3.2265	-3.2311	-3.2843	-3.1966	-3.0489	-2.847	-2.668	-2.4279	-2.3653	-2.394	-2.4455	-2.5591	-2.6195	-2.6738	-2.6186	-2.6563	-2.8883	-3.1876	-3.3069	-3.4775	-3.652	-3.7666	-3.7696	-3.7196	-3.5629	-3.3049	-3.0995	-3.059	-3.1291	-3.2617	-3.4152	-3.4724	-3.4451	-3.2735	-3.1574	-3.0499	-3.0752	-3.0865	-3.0392
-4.1848	-4.0883	-3.6	-3.2652	-2.9599	-2.8263	-2.7562	-2.8593	-2.9565	-3.1392	-3.0086	-3.0434	-3.0162	-3.1986	-3.2863	-3.3701	-3.5816	-3.7876	-3.8578	-4.0059	-3.9131	-3.7503	-3.6575	-3.6339	-3.3953	-3.2124	-3.3041	-3.1113	-2.9132	-2.932	-3.1104	-3.3403	-3.4831	-3.5831	-3.9146	-3.9281	-3.7701	-3.6409	-3.461	-3.4477	-3.5256	-3.5788	-3.6879	-3.8216	-3.9399	-3.94	-4.0022	-3.9712	-4.0029	-3.7747
-2.9291	-2.8783	-2.6941	-2.4927	-2.4513	-2.6224	-2.8408	-2.8087	-2.8235	-3.011	-3.1649	-3.4399	-3.5719	-3.3168	-3.3379	-3.4717	-3.5616	-3.4703	-3.0338	-2.8809	-2.8808	-3.013	-2.9089	-2.7818	-2.7339	-2.5332	-2.3236	-2.1053	-1.9677	-1.9148	-1.9935	-2.1789	-2.3518	-2.3814	-2.4746	-2.5465	-2.5925	-2.3523	-2.2586	-2.1546	-2.0927	-1.9958	-2.1288	-2.0694	-1.5572	-1.0777	-0.71225	-0.45184	-0.27004	-0.16025
-2.6358	-2.8819	-3.1311	-3.2004	-3.1587	-3.0751	-3.1139	-3.2168	-3.1905	-3.1797	-3.254	-3.3248	-3.3313	-3.2652	-3.2981	-3.3916	-3.4497	-3.5031	-3.5054	-3.5547	-3.5232	-3.6052	-3.5894	-3.5344	-3.5509	-3.485	-3.5515	-3.3414	-3.114	-3.0514	-3.0682	-3.0942	-3.225	-3.314	-3.1991	-3.0404	-3.0277	-2.978	-2.8701	-2.9021	-2.8804	-2.9259	-3.0194	-3.1433	-3.1843	-3.1802	-3.2945	-3.2927	-3.1452	-2.9778
-3.2041	-3.2669	-3.2255	-3.0347	-2.8963	-2.6491	-2.6243	-2.7556	-3.012	-3.2782	-3.5235	-3.4891	-3.4064	-3.3219	-3.0844	-3.1343	-3.3557	-3.6712	-3.7399	-3.5292	-3.36	-3.5095	-3.676	-3.7004	-3.5271	-3.3245	-3.2204	-2.9801	-2.6947	-2.5683	-2.4426	-2.293	-2.013	-1.9311	-2.1457	-2.3593	-2.5237	-2.7503	-2.752	-2.8258	-2.9459	-2.9847	-2.8197	-2.7559	-2.7513	-2.8711	-2.9089	-2.9979	-3.123	-3.3544
-4.0941	-4.0888	-4.1507	-3.95	-3.7043	-3.519	-3.478	-3.5596	-3.5517	-3.7314	-4.0069	-4.3894	-4.5474	-4.8307	-4.8654	-4.744	-4.3834	-4.2797	-4.2116	-4.1556	-4.0196	-4.1189	-4.2396	-4.2651	-4.1443	-4.1694	-4.236	-4.3427	-4.3196	-4.4182	-4.6213	-4.7186	-4.5278	-4.086	-3.599	-3.413	-3.3426	-3.3297	-3.3716	-3.3392	-3.3074	-3.3636	-3.6531	-3.8466	-3.8622	-3.6598	-3.5098	-3.2841	-3.0437	-2.8531
-2.4271	-2.5153	-2.5859	-2.7731	-2.8518	-3.1289	-3.3068	-3.4012	-3.4622	-3.4758	-3.2357	-3.1112	-3.1697	-3.3026	-3.2351	-2.8126	-2.532	-2.2454	-2.0138	-1.9117	-1.9363	-2.0802	-2.1957	-2.2365	-2.4619	-2.7782	-3.1947	-3.5142	-3.5452	-3.3507	-3.2428	-3.1623	-2.9478	-2.4713	-2.3327	-2.555	-2.6508	-2.8746	-3.487	-3.9221	-4.1435	-3.8433	-3.6125	-3.3811	-2.9281	-2.4648	-2.2385	-2.0298	-1.9668	-1.6797
-3.6946	-3.4721	-3.3115	-3.0814	-2.8418	-2.4856	-2.0854	-1.8337	-1.8864	-2.0897	-2.3722	-2.7938	-3.2661	-3.5442	-3.5083	-3.5307	-3.5849	-3.6565	-3.678	-3.6667	-3.6873	-3.6476	-3.6103	-3.4253	-3.2286	-3.1254	-2.9758	-2.9001	-2.7405	-2.5984	-2.5125	-2.5587	-2.4589	-2.5653	-2.7159	-2.9998	-3.2935	-3.572	-3.6058	-3.4536	-3.3745	-3.1568	-2.9884	-2.9241	-2.8448	-2.7106	-2.6748	-2.6521	-2.6783	-2.5127
-2.9732	-2.9758	-2.9495	-2.982	-3.2935	-3.5833	-3.7306	-3.87	-3.7448	-3.5523	-3.2007	-3.0663	-3.0478	-3.1543	-3.1647	-3.1066	-2.9859	-2.9306	-2.9502	-3.0761	-3.2165	-3.1975	-3.0509	-2.9876	-2.9935	-3.0299	-2.98	-2.9047	-2.8665	-2.6119	-2.4569	-2.4005	-2.4734	-2.553	-2.6747	-2.8336	-2.8649	-2.8161	-2.749	-2.8011	-2.9072	-3.1712	-3.4363	-3.5102	-3.3665	-3.1318	-2.9668	-2.7369	-2.4946	-2.3338
-3.4074	-3.7602	-3.9188	-4.0021	-3.7166	-3.4596	-3.2016	-3.2745	-3.3785	-3.5719	-3.6266	-3.3109	-3.1254	-3.0692	-3.1934	-3.0603	-2.9275	-2.8535	-2.6486	-2.5248	-2.53	-2.5195	-2.6496	-2.7226	-2.7733	-2.705	-2.6085	-2.5868	-2.3674	-2.2456	-2.1313	-2.3006	-2.4656	-2.7198	-2.6769	-2.6695	-2.6404	-2.657	-2.4694	-2.1742	-1.7035	-1.3094	-1.3216	-1.3081	-1.5991	-1.8092	-1.9228	-1.8851	-1.8201	-1.7468
-2.7535	-2.9095	-2.9302	-2.9701	-2.9445	-2.9699	-3.1284	-3.1448	-3.0792	-3.0024	-2.8353	-2.7824	-2.7611	-2.6396	-2.5946	-2.789	-3.0511	-3.058	-3.1443	-3.1441	-3.0235	-3.031	-3.0305	-2.884	-2.8276	-2.8389	-2.7473	-2.6466	-2.6305	-2.5547	-2.4642	-2.4152	-2.4208	-2.3404	-2.4326	-2.7204	-2.894	-3.0252	-3.1715	-3.1989	-3.3015	-3.4321	-3.5944	-3.5627	-3.5943	-3.5396	-3.5656	-3.3719	-3.0266	-2.6564
-3.2415	-3.485	-3.8974	-4.2158	-4.3892	-4.021	-3.6158	-3.3106	-3.242	-3.2525	-3.401	-3.5918	-3.7207	-3.8056	-3.8246	-3.9585	-3.9283	-3.6493	-3.2293	-2.9199	-2.9266	-2.9802	-2.924	-2.7262	-2.6752	-2.6386	-2.5921	-2.6103	-2.6772	-2.6245	-2.6312	-2.7325	-2.9735	-3.1113	-3.189	-3.1136	-3.0399	-2.7441	-2.3806	-2.3533	-2.4648	-2.6644	-2.8578	-3.0345	-3.0417	-3.1099	-2.8656	-2.4512	-2.0781	-1.9018
-2.7722	-2.7708	-2.6742	-2.3839	-2.1256	-1.9603	-1.928	-1.9318	-2.0962	-2.5203	-3.047	-3.4595	-3.7231	-3.755	-3.6439	-3.4049	-3.2744	-3.1468	-3.0771	-3.1585	-3.2107	-3.1205	-3.1965	-3.1901	-3.1888	-3.178	-3.4731	-3.7826	-3.9107	-4.0143	-4.2173	-4.4009	-4.3951	-4.1909	-3.8584	-3.4692	-3.4351	-3.5644	-3.6113	-3.7034	-3.7804	-3.8312	-3.8203	-3.7274	-3.6652	-3.489	-3.4712	-3.5125	-3.5039	-3.6255
-2.6942	-2.5623	-2.3154	-2.1538	-2.1034	-2.1905	-2.4187	-2.4554	-2.4938	-2.4948	-2.6076	-2.7388	-2.8527	-2.9633	-3.2189	-3.3879	-3.4395	-3.4608	-3.1794	-3.1202	-3.138	-3.132	-3.0861	-3.1144	-3.0662	-3.1098	-3.1922	-3.0414	-3.0246	-2.9399	-2.8965	-2.9315	-3.0131	-3.1187	-3.0429	-2.8937	-2.9838	-2.9519	-3.1393	-3.1339	-3.0985	-3.1642	-2.9133	-2.4804	-2.0386	-1.7139	-1.6182	-1.6202	-1.4613	-1.3282
-2.6852	-2.7037	-2.8924	-3.2042	-3.2442	-3.1538	-3.1521	-3.2861	-3.4221	-3.4729	-3.6701	-3.8444	-3.8828	-3.8537	-3.7141	-3.6378	-3.6512	-3.7585	-3.7637	-3.6107	-3.442	-3.1835	-3.0829	-3.058	-2.9698	-2.914	-2.7175	-2.5434	-2.5452	-2.6083	-2.6924	-2.9147	-3.0547	-3.191	-3.2635	-3.2301	-3.1114	-3.0301	-3.0001	-2.9446	-2.9009	-2.8413	-2.7366	-2.7204	-2.8215	-2.9068	-2.9041	-2.7417	-2.5619	-2.6054
-2.7043	-2.8598	-3.0663	-3.1015	-3.0324	-3.0631	-3.2804	-3.3377	-3.2674	-2.9716	-2.9204	-2.8943	-2.9446	-2.9012	-2.8172	-2.8359	-2.7528	-2.725	-2.8554	-3.1893	-3.3676	-3.5917	-3.6958	-3.5662	-3.3582	-3.1463	-2.9757	-2.9858	-3.2276	-3.4132	-3.45	-3.3035	-3.1969	-3.2245	-3.2078	-3.226	-3.1291	-2.9806	-2.9137	-2.714	-2.6076	-2.6382	-2.5719	-2.4057	-2.1992	-2.2331	-2.3168	-2.1555	-1.7765	-1.3942
-2.2863	-2.2756	-2.2723	-2.4027	-2.6257	-2.7735	-2.767	-2.586	-2.5052	-2.5999	-2.6719	-2.7064	-2.8795	-2.945	-2.9131	-2.7961	-2.645	-2.628	-2.6525	-2.565	-2.6372	-2.6602	-2.6915	-2.7937	-2.9715	-3.0185	-2.8493	-2.7391	-2.7336	-2.8396	-3.0036	-3.0413	-3.2072	-3.3517	-3.1386	-2.8046	-2.6144	-2.7406	-2.628	-2.3856	-2.2842	-2.3763	-2.4604	-2.6529	-2.7022	-2.7782	-2.7301	-2.6005	-2.5975	-2.5464
-3.3427	-3.2786	-3.092	-2.8558	-2.7307	-2.7208	-2.6736	-2.6314	-2.5825	-2.5497	-2.6206	-2.5632	-2.5834	-2.6117	-2.6613	-2.7996	-2.8876	-2.9153	-2.9935	-3.1365	-3.2228	-3.3369	-3.3019	-3.1834	-3.1623	-3.1611	-3.0006	-2.8711	-2.8457	-2.7708	-2.7908	-2.8727	-2.9282	-3.0266	-3.016	-3.1196	-3.2486	-3.3787	-3.4138	-3.3986	-3.4765	-3.49	-3.4167	-3.3722	-3.4825	-3.5489	-3.6617	-3.7951	-3.9458	-4.0259
-4.4344	-4.5237	-4.5346	-4.5548	-4.3717	-4.2032	-4.1205	-4.0399	-4.0707	-4.1141	-4.2324	-4.3725	-4.2378	-4.094	-3.8951	-3.7821	-3.8313	-3.6928	-3.5405	-3.3259	-3.0845	-2.8786	-2.7346	-2.8491	-2.9164	-2.8951	-2.7999	-2.8294	-2.7712	-2.7234	-2.8516	-3.1429	-3.3943	-3.7034	-3.8553	-3.9502	-3.9802	-3.9304	-3.5941	-3.2519	-3.0856	-3.0048	-3.1281	-3.3143	-3.4092	-3.4156	-3.3956	-3.3118	-3.4185	-3.5325
-4.2728	-4.173	-4.1294	-4.0819	-4.0747	-4.0887	-4.1085	-4.0445	-3.8922	-3.7581	-3.7972	-3.7534	-3.7301	-3.6035	-3.2607	-2.8597	-2.5679	-2.5483	-2.7453	-2.8442	-2.7864	-2.6765	-2.7168	-2.628	-2.4827	-2.5649	-2.7737	-2.9507	-3.2417	-3.2878	-3.4541	-3.4131	-3.3127	-3.1503	-2.9629	-3.1101	-3.2681	-3.1906	-3.2326	-3.0972	-3.0916	-3.1957	-3.383	-3.4582	-3.4085	-3.0805	-2.7453	-2.3725	-2.2479	-2.1956
-2.4784	-2.4756	-2.6542	-3.0247	-3.3658	-3.4803	-3.608	-3.6858	-3.6246	-3.6912	-3.5931	-3.4596	-3.36	-3.2874	-3.3353	-3.0487	-2.5785	-2.3709	-2.2281	-2.0713	-2.0053	-1.9827	-1.9105	-2.1326	-2.3411	-2.3147	-2.3672	-2.5515	-2.6532	-2.8544	-2.7364	-2.6081	-2.5424	-2.4285	-2.447	-2.3994	-2.3378	-2.2292	-2.221	-2.39	-2.7893	-3.095	-3.2465	-3.2404	-3.0688	-2.6561	-2.1883	-1.8099	-1.5634	-1.3945
-4.6571	-4.4625	-4.3051	-4.2136	-4.1253	-4.069	-4.1646	-4.184	-4.2491	-4.1999	-4.1369	-4.2486	-4.4482	-4.7488	-4.7887	-4.8	-4.8381	-4.7241	-4.5736	-4.4611	-4.2946	-4.2806	-4.273	-4.1422	-4.0118	-3.8592	-3.756	-3.6473	-3.5522	-3.6521	-3.8132	-3.6685	-3.5875	-3.4505	-3.3963	-3.3116	-3.2436	-3.0838	-2.9902	-3.0346	-3.0836	-3.0451	-3.0189	-3.0136	-3.0268	-2.9744	-2.9187	-2.8098	-2.8314	-2.8641
-3.114	-3.1284	-3.1248	-3.2661	-3.4351	-3.4047	-3.4628	-3.5591	-3.602	-3.7488	-3.8222	-3.7779	-3.6758	-3.4028	-3.4364	-3.445	-3.5171	-3.7919	-3.9887	-3.8722	-3.5355	-3.1688	-2.9829	-3.0975	-3.1407	-2.9137	-2.7678	-2.6823	-2.7742	-2.9803	-3.1344	-3.3823	-3.6061	-3.8001	-3.8735	-3.7056	-3.6544	-3.5981	-3.5962	-3.6503	-3.7332	-3.7094	-3.5708	-3.3498	-3.2008	-3.0025	-2.7178	-2.3746	-1.7831	-1.1479
-2.6676	-2.6553	-2.7306	-2.8492	-2.9905	-3.1308	-3.3115	-3.4293	-3.5104	-3.6132	-3.7673	-3.9076	-3.8353	-3.6644	-3.571	-3.466	-3.4477	-3.394	-3.4118	-3.3149	-3.4164	-3.5145	-3.5861	-3.4313	-3.2775	-3.3146	-3.5391	-3.715	-3.8385	-3.7865	-3.656	-3.7306	-3.6924	-3.6561	-3.5351	-3.384	-3.1612	-3.0411	-2.883	-2.9716	-3.0518	-3.0117	-3.0783	-3.4055	-3.6409	-3.8571	-3.9553	-3.8349	-3.766	-3.6128
-1.9636	-2.1338	-2.0003	-1.8941	-1.9142	-2.0238	-2.0456	-2.068	-2.1478	-2.3099	-2.6282	-2.8791	-2.975	-3.0354	-3.2545	-3.3169	-3.264	-3.0801	-2.875	-2.8311	-2.8069	-2.7097	-2.5821	-2.477	-2.5909	-2.7132	-2.5522	-2.478	-2.5187	-2.445	-2.2742	-2.1815	-2.2452	-2.2719	-2.1066	-2.179	-2.4324	-2.8146	-3.3005	-3.4508	-3.529	-3.6581	-3.5937	-3.6113	-3.5864	-3.5691	-3.5816	-3.6806	-3.7946	-3.9067
-3.4001	-3.2828	-3.1703	-2.9898	-2.8844	-2.8341	-2.8001	-2.8129	-2.9438	-3.153	-3.2968	-3.394	-3.2663	-3.0458	-2.9817	-2.9426	-3.0249	-3.139	-3.1792	-3.1648	-3.0377	-2.8304	-2.7276	-2.8367	-3.1244	-3.309	-3.4165	-3.4633	-3.3503	-3.3321	-3.198	-3.0635	-2.8622	-2.7903	-2.68	-2.52	-2.4048	-2.4645	-2.5494	-2.7941	-3.0152	-3.2015	-3.3483	-3.3281	-3.3367	-3.1518	-3.0722	-2.9686	-3.0049	-3.0527
-2.848	-2.8238	-2.9104	-3.0332	-3.1823	-3.213	-3.1844	-3.0984	-3.0928	-3.2899	-3.4233	-3.464	-3.3576	-3.3048	-3.3103	-3.4154	-3.3357	-3.1466	-3.0007	-3.0598	-2.9814	-2.8398	-2.8481	-2.9108	-2.9873	-3.0214	-2.9773	-2.8916	-2.7352	-2.6209	-2.6088	-2.59	-2.7373	-2.923	-3.0627	-3.1505	-3.1	-2.9727	-2.8272	-2.5962	-2.4746	-2.4644	-2.5716	-2.6141	-2.6995	-2.7066	-2.579	-2.3989	-2.2483	-2.1722
-3.7052	-3.7328	-3.6696	-3.5668	-3.3842	-3.1872	-3.0992	-3.1727	-3.0823	-2.9293	-2.7701	-2.735	-2.7057	-2.7175	-2.7318	-2.8901	-3.1254	-3.2338	-3.3518	-3.354	-3.2978	-3.143	-3.0336	-3.0943	-3.209	-3.4245	-3.3963	-3.4581	-3.3543	-3.2999	-3.3153	-3.2719	-3.2897	-3.42	-3.4144	-3.5895	-3.7333	-3.8306	-3.8719	-3.8298	-3.7619	-3.6494	-3.2972	-3.0243	-2.8754	-2.6412	-2.316	-2.0146	-1.7523	-1.5952
[truncated: 31 more columns]

## Sheet: Fig6B_NoGoReward
-3.7317	-4.0067	-4.4025	-4.8449	-5.0278	-5.3821	-5.5561	-5.5424	-5.3099	-4.9806	-4.5881	-4.3666	-4.2568	-4.1393	-3.9048	-3.9696	-4.3208	-4.7279	-5.0414	-5.2687	-5.2562	-4.9727	-4.6219	-4.2398	-3.883	-3.7353	-3.8348	-4.2128	-4.3973	-4.5046	-4.5293	-4.3187	-3.9778	-3.7992	-3.7585	-3.9462	-4.0637	-4.3857	-4.6245	-5.0114	-5.3832	-5.3899	-5.2642	-5.0214	-4.7653	-4.5844	-4.3177	-4.1995	-4.2199	-4.3546
-3.0473	-3.1375	-3.0953	-2.9538	-2.951	-3.1363	-3.148	-3.0794	-3.101	-3.1781	-3.1837	-3.0635	-3.0106	-2.9427	-3.1997	-3.5064	-3.6779	-3.7202	-3.628	-3.5517	-3.7681	-3.8987	-3.9656	-3.7809	-3.6927	-3.6143	-3.2184	-2.9309	-2.8492	-2.9374	-3.1556	-3.4077	-3.375	-3.1132	-2.8775	-2.8963	-3.1228	-3.3114	-3.3786	-3.3336	-3.3008	-3.4784	-3.5291	-3.3063	-3.0242	-2.8362	-2.6972	-2.7547	-2.8208	-2.7827
-2.6161	-2.7421	-2.661	-2.5912	-2.6422	-2.8759	-3.0081	-3.1671	-3.2956	-3.3907	-2.9576	-2.6953	-2.5231	-2.4092	-2.4686	-2.2441	-2.2666	-2.3553	-2.4121	-2.3488	-2.4633	-2.5129	-2.4716	-2.5557	-2.5703	-2.5421	-2.6286	-2.8191	-3.2152	-3.3501	-3.1975	-2.9449	-2.756	-2.6709	-2.4818	-2.3668	-2.3638	-2.4812	-2.6418	-2.9295	-3.0599	-3.1368	-3.2389	-2.9999	-2.6912	-2.6648	-2.6314	-2.5878	-2.4544	-2.6401
-3.004	-2.9474	-2.9165	-2.6658	-2.6402	-2.5902	-2.7054	-2.6992	-2.6621	-2.7447	-2.7142	-2.6181	-2.6381	-2.5953	-2.5248	-2.447	-2.3762	-2.5453	-2.8894	-3.2603	-3.565	-3.8204	-4.1828	-4.342	-4.3173	-4.0608	-3.9646	-3.8426	-3.4488	-3.1264	-3.0823	-3.1015	-3.0141	-2.9327	-3.0892	-3.05	-2.8534	-2.6076	-2.5998	-2.7408	-2.8579	-2.6263	-2.3863	-2.2653	-2.403	-2.6875	-3.0146	-3.192	-3.2526	-3.496
-3.5141	-3.3643	-3.401	-3.441	-3.5653	-3.7715	-3.9542	-3.8224	-3.6368	-3.588	-3.4295	-3.3733	-3.2375	-3.2363	-3.173	-3.2977	-3.3717	-3.1973	-3.0339	-3.0409	-3.0676	-3.0989	-3.0703	-3.1507	-3.1857	-3.3477	-3.3656	-3.2192	-3.0268	-2.9431	-3.0337	-3.1396	-3.2163	-3.2047	-3.3489	-3.4094	-3.3568	-3.1996	-3.0946	-3.0192	-3.0265	-3.1949	-3.2925	-3.3732	-3.1177	-2.972	-2.9455	-3.0748	-3.1871	-3.2642
-3.1825	-3.1996	-3.133	-2.9231	-2.9363	-2.9903	-2.8353	-2.7874	-2.8267	-2.9172	-2.8779	-2.7889	-2.8634	-3.224	-3.7068	-4.1647	-4.4254	-4.4883	-4.4721	-4.3761	-4.2306	-4.2243	-4.251	-4.1228	-4.1799	-4.2117	-3.9813	-3.8994	-3.8821	-3.7877	-3.8103	-3.9317	-4.0467	-4.1548	-4.0736	-4.0448	-4.0096	-3.8613	-3.904	-3.9893	-4.1019	-4.0821	-4.0859	-3.8846	-3.5775	-3.4508	-3.4813	-3.6276	-3.7615	-3.8074
-2.9738	-3.0719	-3.3011	-3.4283	-3.5142	-3.4984	-3.3271	-3.3363	-3.2889	-3.3127	-3.3637	-3.3863	-3.5486	-3.6541	-3.4267	-2.9994	-2.7067	-2.6418	-2.5087	-2.5762	-2.7158	-3.0169	-3.2863	-3.3424	-3.4355	-3.4326	-3.3728	-3.3205	-3.162	-3.0902	-3.0437	-3.0273	-2.7516	-2.6504	-2.9252	-3.1449	-3.1433	-2.9089	-2.6732	-2.6193	-2.6489	-2.8235	-3.0483	-2.8856	-2.3628	-1.7833	-1.3349	-1.0222	-0.80632	-0.75677
-3.2467	-3.0614	-2.9729	-2.9049	-2.9742	-2.8637	-2.7567	-2.8842	-2.9762	-3.0472	-3.0822	-3.2705	-3.4113	-3.624	-3.8083	-3.8625	-3.6307	-3.5384	-3.5435	-3.4361	-3.3447	-3.3042	-3.48	-3.6397	-4.0189	-4.1976	-4.1762	-3.9335	-3.4633	-3.1845	-3.1703	-3.247	-3.3701	-3.2188	-3.1824	-3.0737	-3.0932	-3.024	-2.8578	-2.5639	-2.3035	-1.9799	-1.9741	-2.0189	-1.9933	-2.1542	-2.2663	-2.5285	-2.763	-2.94
-3.5106	-3.2739	-3.0983	-3.0445	-3.0637	-3.1228	-3.2258	-3.2787	-3.4917	-3.7003	-3.8377	-3.8371	-3.6959	-3.5405	-3.4972	-3.4816	-3.4102	-3.3183	-3.1659	-3.1532	-3.2006	-3.3213	-3.4775	-3.7331	-3.7431	-3.9078	-3.804	-3.7588	-3.6316	-3.5197	-3.3907	-3.2189	-3.0689	-2.8877	-2.8735	-2.962	-3.0943	-3.266	-3.4145	-3.5022	-3.5025	-3.5403	-3.4241	-3.3677	-3.5576	-3.6741	-3.7847	-3.7715	-3.862	-3.99
-2.7008	-2.4873	-2.3687	-2.4135	-2.5205	-2.5923	-2.6998	-2.7808	-2.755	-2.599	-2.5388	-2.5281	-2.4832	-2.5831	-2.7926	-3.0484	-3.204	-3.1849	-3.0653	-2.7205	-2.4764	-2.5023	-2.6568	-2.7255	-2.7136	-2.8577	-2.988	-3.01	-3.051	-3.0147	-2.9327	-2.8443	-2.8466	-2.8913	-2.7656	-2.7287	-2.7607	-2.7554	-2.9473	-3.2176	-3.5874	-3.8023	-3.7973	-3.7069	-3.6095	-3.4155	-3.1948	-3.058	-2.9895	-2.6534
-2.9337	-2.9435	-2.9993	-3.1332	-3.2264	-3.2612	-3.2284	-3.2684	-3.5224	-3.7473	-3.8385	-3.6978	-3.5272	-3.4099	-3.4027	-3.4311	-3.565	-3.598	-3.6012	-3.6062	-3.2874	-3.1559	-2.995	-2.9215	-2.8955	-2.9094	-2.9312	-3.006	-3.1646	-3.2214	-3.2886	-3.3419	-3.3867	-3.3564	-3.311	-3.2819	-3.351	-3.3786	-3.3885	-3.4339	-3.4364	-3.3169	-3.223	-3.152	-3.1085	-3.0432	-3.0532	-3.1375	-3.1327	-3.1238
-3.7923	-3.7566	-3.7828	-3.8441	-3.9121	-3.5696	-3.1807	-2.9055	-2.7383	-2.8086	-3.0056	-3.2048	-3.6521	-3.9486	-3.8936	-3.9537	-3.9883	-3.6882	-3.4885	-3.4224	-3.35	-3.6931	-3.8961	-3.8644	-3.7717	-3.6285	-3.5471	-3.2875	-2.9847	-3.0104	-3.2192	-3.1934	-3.0635	-2.9614	-2.7859	-2.6775	-2.4908	-2.4225	-2.6389	-2.9956	-3.158	-3.1425	-3.2866	-3.4422	-3.7547	-4.123	-4.2494	-4.1726	-3.9589	-3.7729
-2.7119	-2.5545	-2.6415	-2.7972	-3.1304	-3.252	-3.2019	-3.2795	-3.5148	-3.5699	-3.4772	-3.4486	-3.3775	-3.2763	-3.2157	-3.218	-3.1564	-3.0256	-3.0204	-2.931	-2.7404	-2.7763	-3.0105	-3.0551	-3.0476	-2.9128	-2.7727	-2.7836	-2.6742	-2.7363	-2.8532	-3.2199	-3.4381	-3.671	-3.6599	-3.3503	-3.093	-2.7841	-2.5509	-2.4789	-2.5052	-2.5693	-2.7436	-2.922	-2.97	-3.0126	-2.9235	-2.7298	-2.4183	-2.2838
-2.6271	-2.6137	-2.7718	-3.021	-3.1742	-3.1407	-3.2709	-3.1974	-3.0826	-2.9712	-2.9781	-2.9527	-2.8972	-2.929	-3.0306	-3.0885	-3.0735	-2.9488	-2.883	-2.9305	-3.2256	-3.4485	-3.6291	-3.7703	-3.6558	-3.416	-3.4317	-3.5304	-3.4222	-3.4241	-3.4063	-3.4783	-3.5335	-3.4774	-3.5349	-3.6406	-3.6969	-3.616	-3.476	-3.2697	-3.1389	-2.9245	-2.7623	-2.8495	-2.9121	-2.9652	-3.1688	-3.3768	-3.3984	-3.5008
-2.5935	-3.2495	-3.7597	-3.2203	-3.0259	-2.9538	-2.7428	-2.8668	-2.9943	-3.071	-3.4097	-3.4652	-3.9872	-3.9419	-3.9573	-3.6416	-3.1415	-2.8377	-3.0112	-3.4234	-3.2661	-2.656	-2.3599	-2.5379	-3.2025	-3.3728	-3.0726	-2.4271	-1.896	-1.7455	-1.7945	-2.2186	-2.8944	-3.3061	-4.3156	-5.1422	-4.7997	-4.3987	-3.9525	-3.3452	-3.039	-2.5928	-2.6932	-2.9309	-3.2808	-3.4448	-3.3974	-3.0573	-2.8505	-3.1183
-3.3324	-3.0469	-2.7846	-2.4952	-2.5648	-2.415	-2.2047	-2.3315	-2.951	-3.184	-3.1461	-3.1584	-3.0115	-2.7041	-2.5202	-2.3817	-1.973	-1.2096	-0.72763	-0.62491	-1.0042	-1.4038	-1.9976	-2.1611	-2.4674	-2.7999	-2.6968	-2.2772	-2.1367	-2.3652	-2.8432	-2.7926	-3.029	-3.2447	-2.9742	-2.6139	-2.1341	-1.8545	-1.975	-2.0929	-2.2506	-2.6287	-2.6826	-2.67	-2.4612	-2.2091	-2.2955	-2.3659	-2.2462	-1.9677
-4.4254	-4.2825	-4.0566	-4.0205	-4.0465	-4.0949	-4.001	-3.853	-3.854	-3.9879	-4.1763	-4.2382	-4.285	-4.3311	-4.3379	-4.4442	-4.5461	-4.4893	-4.4723	-4.5335	-4.4166	-4.24	-4.1189	-4.1006	-4.0834	-4.0451	-3.9252	-3.7501	-3.5924	-3.4322	-3.3544	-3.3382	-3.4144	-3.6187	-3.7781	-3.9055	-4.0482	-4.163	-4.324	-4.2386	-4.266	-4.3607	-4.277	-4.2646	-4.1871	-4.2757	-4.1651	-4.0244	-3.8617	-3.8458
-2.6119	-2.4245	-2.3838	-2.4782	-2.4083	-2.4594	-2.4429	-2.5252	-2.5546	-2.7103	-2.7626	-2.8397	-2.6316	-2.5059	-2.512	-2.7166	-2.8634	-2.972	-2.9333	-2.9253	-2.7573	-2.5131	-2.374	-2.2998	-2.3051	-2.5807	-2.9028	-3.3487	-3.6083	-3.5409	-3.4869	-3.4177	-3.2411	-3.1623	-3.249	-3.2735	-3.2697	-3.4531	-3.533	-3.515	-3.2938	-3.0088	-2.8679	-2.7188	-2.6692	-2.563	-2.526	-2.4698	-2.381	-2.1767
-4.6217	-4.5086	-4.4553	-4.0071	-3.7136	-3.731	-3.9375	-4.2009	-4.6147	-4.7347	-4.7906	-4.6395	-4.7324	-4.8293	-4.5819	-4.1962	-3.9493	-4.009	-4.516	-4.8098	-4.9606	-4.6183	-4.2359	-3.9156	-3.5308	-3.0845	-2.7541	-2.6422	-2.5909	-2.8851	-3.3614	-3.8058	-4.2371	-4.1853	-3.9636	-3.5835	-3.0262	-2.6273	-2.3787	-2.2976	-2.324	-2.3325	-2.6088	-3.0061	-2.9689	-2.8268	-2.4275	-2.3306	-2.6261	-2.9661
-3.1083	-3.1309	-3.1188	-3.1165	-3.0388	-2.9251	-2.8447	-2.8086	-2.7269	-2.7584	-2.7065	-2.6579	-2.6389	-2.6056	-2.6339	-2.6737	-2.8178	-2.9886	-3.0726	-3.1087	-3.0769	-3.1331	-3.1913	-3.2183	-3.212	-3.3245	-3.2922	-3.2636	-3.1902	-3.23	-3.308	-3.338	-3.3461	-3.2804	-3.1509	-3.1219	-3.0285	-2.78	-2.7501	-2.6491	-2.5121	-2.5525	-2.432	-2.181	-2.0152	-1.9739	-2.0109	-2.0048	-1.9078	-1.7848
-8.7122	-6.6385	-5.3153	-4.5705	-4.4363	-5.034	-5.4852	-6.3354	-6.2962	-6.0559	-6.2624	-6.005	-5.4853	-5.6092	-6.4223	-7.4786	-8.235	-8.7826	-9.2621	-8.3277	-5.7676	-4.7247	-4.1815	-3.7942	-3.6637	-4.0749	-4.3693	-5.3945	-6.7347	-4.7799	-3.3038	-2.0152	-1.4426	-1.6679	-2.6787	-4.5883	-7.2409	-10.453	-11.518	-11.578	-10.804	-10.171	-9.8014	-9.3511	-9.8812	-9.5135	-9.1363	-9.1368	-7.8468	-5.9005
-4.4359	-4.4237	-4.128	-4.1514	-4.0065	-3.7611	-3.8541	-3.7642	-3.5515	-3.3622	-3.5228	-3.8242	-4.0367	-4.1521	-4.1424	-4.2433	-4.2599	-4.5089	-4.5773	-4.6611	-4.677	-4.4273	-4.2396	-3.8223	-3.5259	-3.4676	-3.3877	-3.1807	-3.2352	-3.3244	-3.2243	-3.206	-3.5374	-3.5764	-3.3753	-3.4289	-3.6567	-3.565	-3.2755	-3.3841	-3.4374	-3.9528	-4.6248	-4.9456	-4.6581	-4.6548	-4.5825	-4.5706	-5.0715	-5.8877
-5.4002	-5.5866	-5.5895	-5.344	-5.0588	-4.8371	-4.7594	-4.8972	-4.8725	-4.8594	-5.0051	-5.1182	-5.2353	-5.0986	-5.2164	-5.3772	-5.4447	-5.5946	-5.8219	-5.9087	-5.9984	-6.1812	-6.1273	-5.9155	-5.4872	-5.2425	-5.1163	-5.134	-5.2232	-5.3306	-5.4228	-5.562	-5.7986	-6.065	-6.1941	-6.4953	-6.6028	-6.7311	-6.8476	-6.9116	-6.6643	-6.4546	-6.188	-5.7139	-5.2721	-5.1214	-5.07	-5.1266	-5.0966	-5.2632
-2.9158	-2.6718	-2.7277	-2.9805	-3.2274	-3.4974	-3.499	-3.4324	-3.4266	-3.5977	-3.7734	-3.9183	-3.98	-3.9346	-3.8611	-3.7675	-3.6934	-3.6274	-3.6028	-3.7083	-3.8912	-3.8869	-3.8848	-3.7879	-3.8371	-3.8307	-3.8853	-3.8752	-3.9239	-3.8899	-3.7659	-3.4697	-3.2365	-3.0021	-2.6857	-2.4041	-2.3035	-2.108	-2.066	-2.2029	-2.2851	-2.3902	-2.5124	-2.561	-2.5734	-2.6174	-2.5936	-2.6079	-2.6113	-2.6159
-3.1794	-3.1606	-3.383	-3.7434	-4.0807	-3.8017	-3.358	-2.7465	-2.2795	-1.902	-1.219	-0.92217	-0.83008	-1.1829	-1.7948	-2.3416	-2.9033	-3.4166	-3.8163	-4.0035	-3.9435	-3.7177	-3.2464	-2.865	-2.6787	-2.5628	-2.3891	-2.3798	-2.3537	-2.519	-2.6612	-2.6568	-2.4916	-2.5	-2.761	-2.6569	-2.515	-2.3538	-2.2245	-2.0046	-2.0316	-2.1097	-2.1381	-2.2418	-1.9988	-1.7421	-1.6038	-1.6055	-1.7601	-1.8893
-3.9054	-3.9183	-3.846	-3.7804	-3.7224	-3.5988	-3.441	-3.3097	-3.1825	-3.1006	-3.115	-3.2294	-3.3555	-3.5801	-3.6959	-3.7643	-3.6898	-3.6556	-3.6346	-3.664	-3.8162	-3.8099	-3.5689	-3.175	-2.7414	-2.3703	-2.169	-2.0652	-2.2059	-2.4672	-2.6558	-2.7525	-2.6844	-2.4948	-2.4008	-2.3524	-2.4848	-2.6289	-2.7213	-2.8046	-2.8107	-2.7032	-2.612	-2.5597	-2.5659	-2.5781	-2.5368	-2.5066	-2.4754	-2.608
-4.1367	-4.0267	-3.8766	-3.8253	-3.5873	-3.2961	-3.1904	-3.2194	-3.3904	-3.6309	-3.7925	-3.9502	-4.0345	-4.1754	-4.3137	-4.2387	-4.0071	-3.7626	-3.6	-3.5214	-3.6497	-3.8649	-4.0085	-4.1835	-4.2435	-4.0202	-3.9098	-3.7913	-3.6547	-3.4758	-3.429	-3.2198	-3.1877	-3.2821	-3.5687	-3.828	-3.919	-3.823	-3.523	-3.3328	-3.1755	-3.1161	-3.1152	-3.0144	-2.8592	-2.7827	-2.8194	-2.8686	-2.8343	-2.7286
-3.0286	-3.0842	-3.0764	-2.9708	-2.9726	-3.0496	-3.0668	-2.77	-2.444	-2.3366	-2.3276	-2.4082	-2.3781	-2.3411	-2.2665	-2.0352	-2.005	-2.2708	-2.2807	-2.3795	-2.279	-2.2998	-2.3817	-2.6373	-3.0619	-3.2813	-3.3809	-3.6071	-3.4919	-3.1071	-2.82	-2.3033	-2.1591	-2.2085	-2.396	-2.2966	-2.035	-2.0669	-2.0334	-2.1122	-2.1337	-2.2936	-2.682	-2.7782	-2.7978	-3.1035	-3.3455	-3.371	-3.279	-3.1919
-2.8229	-2.8812	-3.2286	-3.7766	-4.219	-4.3924	-4.2165	-4.4707	-4.7499	-4.4192	-3.6938	-3.0353	-2.5804	-2.588	-2.9893	-3.6064	-3.8841	-4.0267	-4.2101	-4.2717	-3.9065	-3.6348	-3.5978	-3.9152	-4.1098	-4.3763	-4.5837	-4.6541	-4.6924	-4.3373	-4.4727	-4.7065	-4.2963	-3.9865	-3.6932	-3.4298	-3.6065	-4.1872	-4.5765	-4.3273	-4.4795	-4.7232	-5.1284	-5.1723	-5.3714	-5.6954	-5.5468	-4.7605	-4.1698	-3.8275
-3.6252	-3.7907	-3.8276	-2.9158	-2.2663	-1.4906	-1.1411	-1.5471	-2.049	-2.328	-2.9412	-3.7858	-4.576	-4.7444	-4.0871	-2.5723	-1.7714	-1.35	-1.3344	-1.4619	-1.8627	-2.6055	-3.1348	-3.5882	-3.3745	-3.6162	-3.4284	-3.51	-4.0425	-4.7984	-5.7342	-6.0216	-5.5914	-4.6123	-3.757	-3.1888	-2.7856	-2.6548	-2.7591	-3.124	-3.1501	-3.3014	-3.6532	-3.7684	-3.9031	-3.5936	-3.2591	-3.6419	-3.7682	-3.4535
-3.5257	-4.0477	-4.5828	-4.7178	-4.5649	-4.3842	-4.2174	-3.9297	-3.614	-3.315	-3.1493	-2.8761	-2.6673	-2.2897	-1.9219	-1.9197	-1.7123	-1.5671	-1.5756	-1.8595	-1.9357	-2.0091	-2.2675	-2.7002	-3.1031	-3.2518	-3.3905	-3.0984	-2.7061	-2.5202	-2.4066	-2.3274	-2.5025	-2.9805	-3.382	-2.9972	-2.5357	-2.3642	-2.5793	-2.576	-2.4591	-2.5886	-2.4442	-2.2361	-2.3205	-2.4822	-2.4277	-2.5366	-2.5318	-2.5789
-2.6871	-2.7384	-2.9497	-3.1166	-3.186	-3.0284	-2.7798	-2.7105	-2.62	-2.5548	-2.512	-2.6807	-2.709	-2.6367	-2.7955	-2.7883	-2.7859	-2.695	-2.7499	-2.9775	-2.9676	-2.8988	-2.8057	-2.6834	-2.5966	-2.5746	-2.3564	-2.2225	-2.337	-2.4189	-2.4608	-2.5273	-2.423	-2.2564	-2.2662	-2.5825	-2.5607	-2.5059	-2.5501	-2.7226	-2.8802	-2.8671	-2.7769	-2.3519	-1.8383	-1.6039	-1.6388	-1.7784	-2.1426	-2.5569
[truncated: 31 more columns]

## Sheet: Fig6B_NoGoNoReward
-2.5275	-2.776	-2.936	-2.7837	-2.5662	-2.5283	-2.4307	-2.4497	-2.3955	-2.5008	-2.808	-3.0078	-3.0263	-2.994	-3.1312	-3.5018	-3.895	-4.2178	-4.3376	-4.1009	-3.8846	-3.7539	-3.8905	-4.1346	-4.4423	-4.5507	-4.2269	-3.7227	-3.3026	-2.9694	-2.832	-2.8193	-3.0195	-3.0959	-2.8164	-2.3623	-1.9987	-1.7425	-1.7168	-1.7782	-2.0615	-2.515	-2.7729	-3.035	-3.1023	-3.1295	-3.2222	-3.2823	-3.3084	-3.0747
-3.9753	-4.2157	-4.4108	-4.1535	-3.7165	-3.4828	-3.411	-3.0505	-2.8462	-2.6444	-2.5347	-2.8244	-2.8352	-3.2314	-3.3629	-3.1648	-2.7704	-2.6695	-2.8381	-3.0375	-3.0822	-3.0139	-3.0978	-3.1928	-3.1824	-3.4572	-3.5089	-3.9571	-4.0751	-4.0468	-3.6287	-3.1977	-2.9988	-2.8369	-2.6168	-2.205	-2.2651	-2.4922	-2.697	-3.0628	-3.3122	-3.4083	-3.4106	-3.5413	-3.6121	-3.002	-2.1846	-1.2814	-0.72131	-0.80572
-1.6672	-2.1105	-2.0572	-1.9392	-2.1611	-2.4222	-2.5299	-2.5367	-3.0909	-3.8803	-4.1493	-4.2402	-4.2714	-4.3708	-3.8184	-3.1243	-2.8277	-2.2591	-2.102	-1.9204	-1.7608	-2.0121	-2.3415	-2.8775	-3.4577	-3.8472	-4.4281	-5.3347	-4.846	-4.5065	-4.3753	-3.9816	-3.7513	-3.727	-3.6433	-3.4892	-3.1238	-3.0407	-2.8863	-2.7052	-2.8644	-3.1916	-3.3185	-3.6109	-3.5768	-3.528	-3.3341	-3.445	-3.3704	-3.1227
-2.9778	-3.2903	-3.4845	-3.7643	-3.6329	-3.5565	-3.6715	-3.9237	-3.885	-3.645	-3.659	-3.7529	-3.4569	-3.0415	-2.6868	-2.7984	-3.0015	-3.1639	-3.3725	-3.9959	-4.4623	-4.5949	-4.5923	-5.1935	-5.4326	-5.2251	-4.7213	-4.2137	-3.6625	-3.5285	-3.276	-3.2939	-3.4887	-3.773	-3.927	-4.0298	-3.7626	-3.6636	-3.9301	-3.969	-3.4481	-3.0572	-2.8227	-2.5483	-2.3522	-2.4868	-3.0172	-3.6804	-3.7543	-3.9801
-1.8759	-1.8809	-2.0387	-2.1785	-2.4389	-2.6863	-2.9634	-2.9412	-2.935	-2.753	-2.643	-2.8132	-2.9759	-3.1439	-3.323	-3.4375	-3.3984	-3.2673	-3.1045	-2.9374	-2.7684	-2.6755	-2.5723	-2.3756	-2.2839	-2.4223	-2.3871	-2.2958	-2.045	-1.7112	-1.6422	-1.7741	-1.8298	-1.6715	-1.4001	-1.3418	-1.6391	-1.9323	-1.8693	-1.8807	-2.0133	-2.3841	-2.6862	-2.7799	-2.7976	-3.0887	-3.3281	-3.5054	-3.5225	-3.5274
-3.055	-3.2997	-3.831	-3.6053	-3.2615	-3.1163	-3.0071	-2.9027	-2.9043	-2.6476	-2.6645	-2.8359	-2.9556	-2.8407	-2.7254	-2.5882	-2.4721	-2.4985	-2.5265	-2.7659	-3.0751	-3.1006	-2.8932	-2.8126	-2.8331	-2.8518	-3.2766	-3.6312	-4.1023	-4.1998	-4.2746	-4.6135	-4.6266	-4.4537	-4.2846	-4.0499	-3.9192	-3.8745	-3.702	-3.5371	-3.4863	-3.1432	-2.9644	-2.8236	-2.7008	-3.0455	-3.1734	-2.947	-2.7751	-2.8899
-1.6209	-1.1815	-0.77607	-0.76255	-1.1553	-1.65	-1.805	-1.8833	-1.9363	-2.1567	-2.3985	-2.4745	-2.1043	-1.9385	-2.0603	-2.2543	-2.6136	-2.724	-2.3858	-2.1911	-2.3323	-2.5628	-2.763	-2.8512	-2.6653	-2.4262	-1.9882	-1.5394	-1.3063	-0.79432	-0.4412	-0.36049	-0.37176	-0.76457	-1.5121	-2.314	-3.0263	-3.1373	-3.124	-3.2993	-3.1606	-2.9348	-2.7499	-2.7962	-2.5472	-2.012	-1.0516	-0.40279	0.17129	0.51936
-4.8712	-5.0526	-5.3403	-5.3238	-5.1703	-4.7831	-4.3103	-4.2418	-4.4513	-4.9555	-4.8853	-4.9748	-5.3728	-5.3277	-5.4477	-5.7628	-5.8589	-5.8746	-5.5401	-5.3583	-5.1261	-5.0235	-4.6994	-4.4358	-4.1621	-4.0949	-3.8412	-3.7668	-3.8807	-4.0906	-4.4648	-4.9546	-5.2761	-5.2753	-5.1168	-5.127	-4.7453	-4.4584	-4.2295	-4.1023	-3.9165	-3.9576	-4.1705	-4.4667	-4.4488	-4.3012	-4.3811	-4.1935	-3.8939	-3.5584
-3.985	-4.1948	-4.4072	-4.2963	-3.9889	-3.8182	-3.665	-3.6718	-3.5707	-3.4183	-3.4048	-3.4127	-3.3285	-3.5021	-3.6286	-3.6661	-3.6845	-3.6717	-3.5243	-3.2236	-3.0621	-3.0849	-3.1687	-3.2356	-3.2436	-3.182	-3.2343	-3.3152	-3.3411	-3.3338	-3.3809	-3.5546	-3.6977	-3.9789	-4.0127	-3.8757	-3.6448	-3.485	-3.4038	-3.3728	-3.3634	-3.5442	-3.4908	-3.5572	-3.7104	-3.9476	-4.038	-4.0307	-3.782	-3.7303
-4.4393	-4.3246	-3.9811	-3.7006	-3.4161	-3.2868	-3.2258	-3.1773	-3.0027	-2.8336	-2.3402	-2.3877	-2.2231	-2.1625	-1.905	-1.898	-2.1289	-2.7177	-3.354	-3.7874	-3.476	-2.7386	-2.129	-1.8468	-1.8924	-1.7232	-1.5655	-1.5768	-1.8753	-1.9525	-1.9696	-2.1027	-1.9898	-2.0684	-2.1759	-2.3958	-2.6166	-2.5999	-2.7782	-2.74	-2.7857	-2.7613	-2.5423	-2.2785	-2.2643	-2.0722	-1.6132	-1.1452	-1.0399	-1.1805
-4.6029	-4.3424	-4.0739	-3.8675	-3.8834	-3.9869	-4.1268	-4.5049	-3.9444	-3.2471	-2.8666	-2.8595	-2.8238	-2.9565	-3.2466	-3.4553	-3.2583	-2.8865	-2.8371	-2.9697	-3.3963	-3.817	-4.3562	-4.7877	-5.0866	-4.6749	-4.2916	-3.5401	-2.7683	-2.1011	-2.2088	-2.4644	-3.0502	-3.3415	-3.3198	-3.0401	-3.1763	-3.5194	-3.8207	-4.1703	-3.9664	-3.4357	-3.1426	-3.1185	-3.4721	-3.6439	-3.8207	-3.7004	-3.5341	-3.4532
-3.1659	-3.1761	-3.159	-3.1228	-3.2252	-3.1048	-2.8301	-2.6988	-2.903	-3.348	-3.8872	-4.3547	-3.8438	-3.271	-2.9888	-2.8758	-2.7925	-2.5972	-2.5928	-2.8478	-3.1946	-3.2409	-3.3383	-3.4337	-3.6842	-3.7007	-3.6997	-3.9856	-3.9959	-3.944	-3.9803	-3.8818	-3.6755	-3.4998	-3.4535	-3.3545	-3.3769	-3.2473	-3.3288	-3.3863	-3.2404	-3.1258	-3.2609	-3.1106	-3.0936	-3.0732	-2.7747	-2.2674	-1.9991	-1.9424
-3.81	-3.9256	-4.231	-4.4712	-4.5095	-4.7014	-4.6885	-4.6831	-4.6108	-4.3933	-4.0557	-3.7304	-3.7516	-3.7306	-3.8642	-3.7048	-3.7573	-3.841	-4.0326	-4.1343	-4.0352	-4.0993	-4.1267	-3.8578	-3.6474	-3.877	-4.1637	-4.1876	-4.1155	-4.3536	-4.5792	-4.6513	-4.1213	-3.834	-3.206	-2.5323	-2.1207	-1.9006	-2.0295	-2.1854	-2.137	-2.0472	-2.1787	-2.2005	-2.1358	-2.2071	-2.6135	-3.2328	-3.4388	-3.4197
-2.5225	-2.4659	-2.4175	-2.6308	-2.9882	-3.5055	-3.4131	-3.1668	-2.9719	-2.7823	-2.8131	-3.0764	-3.166	-2.9821	-2.8494	-2.8835	-2.8458	-2.719	-2.6116	-2.384	-2.1672	-1.9315	-1.7662	-1.9126	-1.9274	-2.2858	-2.6221	-2.731	-3.0512	-3.1563	-3.2793	-3.4137	-3.9569	-4.3666	-4.6624	-4.6989	-4.4731	-4.4053	-4.3168	-4.2107	-3.9369	-3.4761	-3.0111	-2.8436	-2.5866	-2.6373	-2.6042	-2.3788	-2.3078	-2.1618
-3.1288	-2.9625	-2.5894	-2.4719	-2.2812	-2.3843	-2.6451	-2.6571	-2.511	-2.3801	-2.6346	-2.6283	-2.5109	-2.6022	-2.2941	-1.8375	-1.8025	-1.6221	-1.6684	-1.9733	-1.9768	-2.0374	-2.0468	-2.028	-1.8883	-2.0168	-1.9149	-2.1596	-2.8387	-3.515	-4.1746	-4.2194	-3.9019	-3.6643	-3.3928	-3.3277	-3.2556	-3.1214	-2.9928	-3.1712	-3.2188	-3.0627	-3.3347	-3.4345	-3.32	-3.306	-3.4088	-3.6016	-3.495	-3.1712
-2.2802	-2.6434	-3.4725	-4.2066	-4.517	-4.5755	-4.6075	-3.9124	-3.0823	-2.598	-2.4478	-1.8206	-1.2953	-1.0793	-1.4391	-1.8222	-2.5204	-2.9232	-2.5408	-2.3152	-2.5768	-2.9687	-2.8388	-2.6953	-2.8669	-2.9693	-2.6216	-2.1726	-2.2361	-2.2539	-2.5465	-2.5235	-2.3369	-2.2369	-2.7407	-3.5452	-3.9855	-4.2368	-3.5775	-3.3416	-2.757	-1.9759	-1.6005	-1.6583	-1.9333	-2.202	-2.0877	-2.3427	-2.7044	-3.2483
-3.2329	-3.0733	-2.9552	-3.066	-3.1937	-3.1962	-3.2509	-3.3734	-3.3544	-3.3585	-3.3422	-3.472	-3.6672	-3.6894	-3.728	-3.8777	-4.0455	-4.0259	-3.9208	-3.611	-3.5974	-3.6818	-3.9499	-4.2367	-4.2953	-4.1479	-3.9178	-3.6166	-3.3188	-3.0974	-2.9364	-2.9613	-3.1098	-3.3006	-3.6349	-3.9865	-4.0816	-4.1336	-4.3047	-4.0621	-3.6911	-3.3907	-3.3092	-3.3419	-3.4561	-3.4072	-3.3906	-3.2999	-3.2892	-3.2701
-3.3459	-3.3355	-3.4249	-3.3982	-3.308	-3.2734	-3.1825	-3.2312	-3.2701	-3.3272	-3.1205	-2.9465	-2.7079	-2.2797	-1.9605	-1.6592	-1.5361	-1.7475	-2.0617	-2.3676	-2.3587	-2.4721	-2.575	-2.5201	-2.4857	-2.5697	-2.762	-2.7391	-2.4149	-2.1402	-2.0794	-2.1833	-2.1151	-2.2047	-2.2803	-2.5016	-2.7176	-2.9404	-3.0128	-3.1558	-3.2827	-3.2189	-3.0045	-2.7576	-2.4214	-2.2882	-2.1092	-1.7618	-1.6135	-1.4702
-2.1811	-2.3302	-2.6327	-2.7161	-3.1087	-3.1038	-2.6638	-2.247	-1.9241	-1.7196	-1.9254	-2.3252	-2.8326	-3.119	-3.289	-3.0802	-2.9202	-2.9784	-2.8067	-3.0317	-3.1085	-3.4818	-3.6759	-3.2807	-2.8489	-2.2081	-2.0526	-2.3243	-3.1798	-3.8146	-4.4496	-4.4009	-4.1651	-3.5609	-3.0766	-2.6093	-2.5596	-2.8449	-3.0772	-3.6907	-3.9159	-4.4244	-4.5082	-4.3178	-3.631	-2.9291	-2.5038	-2.4391	-2.6773	-3.2208
-2.2091	-2.3777	-2.7294	-3.1257	-3.5154	-3.9198	-3.9827	-3.5746	-3.2961	-3.2488	-3.2405	-3.1067	-2.7979	-2.662	-2.5891	-2.5597	-2.8134	-2.9052	-2.8841	-2.9743	-3.3053	-3.4704	-3.4639	-3.5208	-3.3774	-3.1539	-3.0343	-3.0858	-3.1663	-3.0087	-2.8986	-2.8488	-2.9743	-2.9213	-2.8829	-2.8447	-2.8071	-2.945	-3.1716	-3.2269	-3.2678	-3.3638	-3.2249	-3.138	-3.2973	-3.4979	-3.542	-3.2701	-2.8677	-2.1442
-5.2531	-5.4181	-4.9595	-3.7814	-2.521	-2.2378	-2.8507	-4.2527	-5.6042	-6.9279	-6.7667	-6.1535	-6.7376	-7.183	-6.8933	-5.9093	-4.8896	-4.1319	-3.7552	-3.3986	-3.2765	-2.8541	-1.7623	-1.3804	-0.63232	-0.33223	-0.72175	-0.71196	-0.78949	-1.4999	-1.3165	-2.1056	-2.4872	-2.873	-3.866	-5.3673	-6.0245	-5.9499	-6.2109	-5.1434	-3.1854	-1.5733	-0.70361	-0.36512	-0.36278	-0.99392	-2.6857	-2.9908	-3.9249	-4.1486
-4.3722	-4.4693	-4.7468	-4.869	-4.9645	-4.8653	-4.7037	-4.456	-4.3137	-4.1399	-4.0937	-3.9584	-3.9289	-4.1023	-4.3252	-4.7175	-5.2539	-5.6648	-6.0171	-5.9754	-5.6769	-5.1448	-4.7091	-4.2478	-4.0999	-4.0201	-3.9854	-4.1014	-4.2975	-4.3552	-4.4845	-4.8741	-5.1102	-5.0852	-5.0998	-5.0727	-4.9087	-4.7436	-4.6768	-4.6808	-4.6311	-4.6522	-4.583	-4.4135	-4.2431	-4.3612	-4.5615	-4.9438	-5.1648	-5.403
-5.6893	-5.5473	-5.5756	-5.8476	-6.2316	-6.5424	-6.7797	-6.8861	-6.8898	-6.8863	-6.7346	-6.6767	-6.676	-6.6412	-6.3609	-6.4642	-6.7883	-6.8125	-6.6749	-6.8509	-6.8374	-6.708	-6.8727	-7.0613	-6.8935	-6.881	-6.9821	-7.0987	-6.9258	-6.6651	-6.584	-6.7981	-6.9392	-7.2059	-7.5112	-7.5	-7.4328	-7.1416	-6.9822	-7.0954	-7.4408	-7.6005	-7.4817	-7.1307	-6.7198	-6.5847	-6.4206	-6.4608	-6.3457	-6.3095
-3.9268	-4.2905	-4.3887	-4.2462	-4.2421	-3.9616	-3.4774	-2.9056	-2.5453	-2.5546	-2.632	-2.9368	-3.3848	-3.6487	-3.8774	-4.0643	-4.0986	-4.0094	-4.1042	-3.9328	-3.7125	-3.5917	-3.8208	-3.8168	-3.6475	-3.2584	-2.784	-2.4667	-1.9637	-1.7725	-1.8377	-2.0419	-2.267	-2.9048	-3.7447	-4.424	-4.5564	-4.3333	-4.1988	-4.1959	-4.2264	-4.3868	-4.4124	-4.2306	-3.8925	-3.5304	-3.2603	-3.1318	-3.1346	-3.0964
-2.1013	-1.7991	-1.9742	-2.0353	-2.1101	-2.3606	-2.7051	-3.1814	-3.9873	-4.4444	-4.7039	-4.5245	-4.1239	-3.8141	-4.0666	-3.9408	-3.5862	-3.5522	-3.7674	-3.4786	-3.1729	-3.0282	-2.8957	-2.2716	-2.0899	-1.7039	-1.4534	-1.0641	-0.8851	-0.84971	-0.98132	-1.2456	-1.7836	-2.3877	-2.7632	-2.7991	-3.1548	-3.3566	-3.2611	-3.5472	-3.6346	-3.7161	-3.6657	-3.6783	-3.7319	-3.3357	-2.7522	-2.211	-1.859	-1.5832
-4.5241	-4.577	-4.6324	-4.4821	-4.5066	-4.4376	-4.1132	-3.9226	-3.7039	-3.6528	-3.7497	-3.9302	-4.0423	-4.1206	-4.1553	-4.2995	-4.3942	-4.3945	-4.3579	-4.227	-3.9184	-3.823	-3.6329	-3.3746	-3.1057	-2.9512	-2.9207	-3.0456	-3.3175	-3.4382	-3.552	-3.906	-4.0236	-4.1682	-4.1599	-4.0984	-4.1064	-4.1833	-4.0839	-4.005	-4.1497	-4.2025	-4.2961	-4.2426	-3.9326	-3.6449	-3.3256	-3.0233	-2.726	-2.5733
-4.8948	-5.0417	-5.1194	-5.2695	-5.503	-5.8497	-5.9545	-6.1844	-5.8286	-5.2889	-4.7098	-4.4065	-3.9335	-3.428	-2.8213	-2.1281	-1.863	-1.9654	-2.4359	-2.8102	-2.8709	-3.0363	-3.224	-3.1133	-2.8145	-2.5471	-2.091	-1.8664	-1.5349	-1.4616	-1.471	-1.1546	-1.0624	-1.1003	-0.80216	-0.59966	-0.62935	-0.80413	-1.1575	-1.3076	-1.3754	-1.0408	-1.0068	-0.97252	-0.80289	-0.49511	-0.52524	-0.82118	-1.1509	-1.1492
-2.2788	-2.1994	-2.3765	-1.8626	-1.6456	-1.5367	-1.7537	-1.8419	-1.7582	-1.4996	-1.3792	-1.2396	-1.3288	-1.5995	-2.0201	-2.3416	-2.6397	-2.7899	-2.9597	-3.1952	-3.2359	-3.2521	-3.1403	-3.0512	-2.9436	-2.7292	-2.6158	-2.3899	-2.2976	-2.2664	-1.8048	-1.6666	-1.6439	-1.7311	-1.6727	-1.4004	-1.2499	-1.282	-1.1703	-1.0659	-1.1463	-1.5681	-2.1896	-2.7166	-2.9116	-2.622	-2.5807	-2.7207	-2.7786	-2.2847
-3.309	-2.8698	-2.3277	-2.0951	-2.2844	-2.5998	-2.8113	-2.9051	-2.8536	-2.8228	-2.7575	-2.759	-2.6685	-2.7909	-3.0647	-3.4131	-3.2475	-3.0237	-2.8787	-2.7411	-2.571	-2.6106	-2.7228	-2.9354	-3.2348	-3.4694	-3.9692	-4.3118	-4.4004	-4.2492	-4.0649	-3.8512	-3.675	-3.484	-3.4648	-3.489	-3.629	-3.737	-3.7761	-3.8588	-3.882	-4.1602	-4.4768	-4.2506	-4.2991	-4.2587	-3.7107	-3.1034	-2.591	-2.0745
-3.5052	-3.5065	-3.613	-4.089	-4.654	-4.248	-3.1761	-2.8499	-2.3567	-2.2595	-1.7393	-1.1839	-0.89023	-1.0027	-1.3872	-1.8769	-3.0352	-3.7779	-4.6834	-5.5995	-5.3582	-4.261	-4.1872	-3.8526	-2.8327	-1.9698	-1.1085	-0.86186	-1.1845	-1.3069	-1.5606	-2.0886	-1.719	-1.5619	-1.9271	-1.9321	-2.2337	-2.9054	-3.4127	-3.6103	-4.5618	-5.3707	-5.3132	-4.5839	-4.1491	-3.5779	-3.6072	-3.9986	-3.6593	-3.3626
-3.0157	-3.0281	-3.1374	-3.4651	-3.4364	-3.253	-3.0977	-3.0116	-3.0378	-3.1822	-3.6038	-3.9896	-4.0549	-4.3408	-4.3396	-4.42	-4.7913	-5.0935	-5.1024	-4.9023	-4.4226	-3.796	-3.4346	-2.9716	-2.6635	-2.7107	-3.0951	-3.5082	-3.5734	-3.334	-3.1555	-3.2124	-3.608	-4.0012	-4.0972	-4.1237	-4.1089	-3.5817	-3.3548	-3.1704	-3.2003	-2.9657	-2.7094	-2.5352	-2.355	-1.9592	-1.9201	-1.7939	-1.6486	-1.7447
-3.1305	-3.4449	-3.4144	-3.1025	-2.6572	-2.6891	-2.5153	-2.5139	-2.4374	-2.3584	-1.9894	-1.9315	-2.1189	-2.2929	-2.5633	-2.917	-3.4232	-3.6629	-3.8154	-4.006	-3.6675	-3.5479	-3.2758	-3.3682	-3.4668	-3.5074	-3.6434	-3.7151	-4.0533	-4.4751	-4.2291	-4.0003	-3.9507	-3.6955	-3.651	-3.6474	-3.889	-3.8293	-3.3869	-2.7283	-2.1172	-1.7455	-1.7696	-2.2933	-2.9439	-3.6794	-4.4323	-4.7728	-4.9656	-4.8239
[truncated: 31 more columns]

## Sheet: Fig6B_NoGoNoPunishment
-2.3769	-2.4568	-2.558	-2.797	-3.0775	-3.4032	-3.5203	-3.5137	-3.5875	-3.6333	-3.664	-3.6592	-3.8434	-3.7938	-3.808	-3.9323	-4.1307	-4.23	-4.4353	-4.5087	-4.5141	-4.538	-4.5282	-4.4764	-4.4139	-4.0449	-3.8443	-3.7214	-3.5975	-3.5623	-3.534	-3.3954	-3.3812	-3.46	-3.4599	-3.5887	-3.8196	-4.0852	-4.1402	-4.1496	-4.0422	-4.0652	-4.1909	-4.1375	-4.0614	-3.8571	-3.6212	-3.4625	-3.4051	-3.4266
-3.2499	-3.302	-3.3266	-3.4648	-3.4967	-3.333	-3.268	-2.9002	-2.6747	-2.6497	-2.7444	-2.8569	-2.8418	-2.8529	-3.1019	-3.1088	-3.1635	-3.2138	-3.1526	-3.1997	-3.2745	-3.5379	-3.5053	-3.3965	-3.2942	-3.2635	-3.1292	-2.9849	-2.7845	-2.7569	-3.0163	-3.2937	-3.4595	-3.5972	-3.7327	-3.7607	-3.6054	-3.3627	-3.174	-2.9986	-2.9709	-3.1174	-3.1233	-3.2238	-3.1736	-3.0357	-3.0052	-2.919	-2.8143	-2.6914
-2.838	-2.8322	-2.7463	-2.6285	-2.5642	-2.6883	-2.7762	-2.8972	-2.998	-2.867	-2.6446	-2.583	-2.6241	-2.7861	-2.9905	-3.1262	-3.1708	-3.34	-3.4151	-3.5269	-3.5241	-3.5087	-3.4031	-3.4591	-3.3706	-3.5171	-3.4757	-3.5317	-3.5528	-3.3256	-3.1694	-3.0823	-2.9507	-2.8888	-3.0012	-3.0908	-3.0787	-3.1403	-3.1955	-3.1112	-2.9549	-3.0577	-3.1466	-3.0131	-2.9862	-2.7973	-2.6243	-2.5622	-2.4883	-2.5374
-3.7824	-4.2637	-4.2847	-4.1494	-3.8607	-3.7141	-3.4637	-3.2578	-3.2945	-3.245	-3.2992	-3.48	-3.5888	-3.6635	-3.6848	-3.7161	-3.7155	-3.6654	-3.6957	-3.4856	-3.2473	-3.3052	-3.5257	-3.5165	-3.3495	-3.4749	-3.6391	-3.6991	-4.0064	-4.1484	-3.9803	-3.7173	-3.1502	-2.7277	-2.412	-2.2842	-2.2766	-2.25	-2.3972	-2.8481	-3.1968	-3.3471	-3.5363	-3.7069	-3.8484	-3.9055	-3.9595	-3.8165	-3.5793	-3.4204
-3.2327	-3.3137	-3.5439	-3.8358	-4.3148	-4.5713	-4.4324	-4.2107	-4.1194	-4.1859	-4.1343	-3.823	-3.673	-3.7417	-4.0833	-4.0372	-4.0191	-3.9396	-4.0224	-3.9541	-3.8879	-3.6415	-3.2324	-2.9396	-2.9014	-2.9984	-3.0274	-2.8129	-2.4353	-2.2517	-2.1493	-2.3333	-2.6174	-2.8241	-3.1681	-3.5927	-3.8458	-3.8765	-3.8216	-4.2114	-4.6527	-4.8126	-4.6229	-4.2828	-3.8862	-3.584	-3.2559	-3.1273	-3.1606	-3.3366
-3.6862	-3.6294	-3.6361	-3.6683	-3.6394	-3.72	-3.7978	-3.8895	-4.0268	-4.1419	-4.0893	-4.04	-3.8996	-3.8762	-3.7707	-3.6656	-3.4881	-3.2966	-3.2254	-3.1415	-3.0054	-3.0383	-3.1612	-3.3385	-3.4789	-3.4855	-3.4629	-3.5288	-3.5452	-3.6301	-3.7833	-4.0458	-4.037	-3.7804	-3.5859	-3.5194	-3.5082	-3.5561	-3.7165	-3.7705	-3.5932	-3.4472	-3.2469	-3.2401	-3.1332	-3.0134	-2.9418	-3.0204	-3.1643	-3.3845
-3.1988	-3.3837	-3.3997	-3.163	-2.9469	-2.8846	-2.7245	-2.538	-2.5428	-2.5144	-2.7337	-2.9661	-3.1819	-3.4154	-3.5352	-3.5461	-3.6392	-3.8667	-3.8797	-3.7291	-3.4079	-3.2804	-3.2544	-3.1139	-2.9336	-2.7919	-2.7538	-2.8757	-2.9287	-2.8432	-2.7439	-2.7491	-2.7008	-2.7061	-2.6877	-2.7507	-2.678	-2.8166	-2.8733	-2.8692	-2.7908	-2.5119	-2.3329	-2.1495	-1.785	-1.3445	-1.1389	-0.88594	-0.6028	-0.42378
-2.8125	-3.1725	-3.6621	-4.1145	-4.3811	-4.561	-4.8521	-4.7278	-4.4441	-3.9847	-3.6622	-3.4945	-3.336	-3.1844	-3.0066	-3.0765	-2.967	-2.6421	-2.3883	-2.4788	-2.639	-2.7963	-3.1017	-3.0586	-3.1501	-3.1527	-3.2335	-3.317	-3.6198	-4.0214	-4.3668	-4.2882	-4	-3.8601	-3.8761	-4.1298	-4.4329	-4.5959	-4.6881	-4.5996	-4.5963	-4.3872	-3.8725	-3.5066	-3.4605	-3.4357	-3.2733	-2.8627	-2.751	-2.7268
-3.2915	-3.2664	-3.213	-3.0873	-2.9821	-2.8735	-2.9185	-2.9642	-3.0478	-3.0539	-3.0596	-3.048	-3.0788	-2.9853	-2.8216	-2.631	-2.6487	-2.7101	-2.877	-3.0123	-3.05	-3.2156	-3.1132	-2.9641	-2.8057	-2.6236	-2.4312	-2.3831	-2.4587	-2.5268	-2.5779	-2.6271	-2.7739	-2.899	-3.0297	-3.3791	-3.6371	-3.7575	-3.6123	-3.5623	-3.5349	-3.5891	-3.6158	-3.6088	-3.5688	-3.6631	-3.4999	-3.4103	-3.3207	-3.2419
-3.4034	-3.3798	-3.3171	-3.4015	-3.4643	-3.5303	-3.5538	-3.5089	-3.4028	-3.2523	-3.0646	-2.874	-2.7166	-2.6951	-2.8246	-3.0722	-3.0833	-3.0993	-2.9977	-2.9903	-2.9705	-3.0825	-3.1577	-3.1439	-3.1697	-3.237	-3.1877	-3.134	-3.1158	-2.9871	-2.8646	-2.8066	-2.7889	-2.901	-2.9203	-2.9479	-3.0665	-3.0734	-3.0464	-3.2026	-3.2827	-3.3019	-3.1598	-2.9582	-2.8619	-2.7929	-2.7897	-2.8487	-2.894	-2.8469
-2.9879	-2.9098	-2.7839	-2.8131	-2.7416	-2.7166	-2.8103	-2.9634	-3.1506	-3.2019	-3.2802	-3.2358	-3.1913	-3.0702	-2.9166	-2.9472	-3.0404	-3.1514	-3.2547	-3.2637	-3.3797	-3.5249	-3.7113	-3.6042	-3.5436	-3.5188	-3.5195	-3.5051	-3.4411	-3.2645	-3.1958	-3.1944	-3.1927	-3.2802	-3.3054	-3.1125	-3.004	-2.8656	-2.7731	-2.9413	-3.0596	-3.27	-3.1259	-2.8752	-2.7412	-2.6627	-2.5916	-2.5034	-2.3957	-2.3031
-2.951	-2.9843	-3.2453	-3.7833	-4.1269	-4.1915	-4.1542	-3.8162	-3.6156	-3.5746	-3.674	-3.6589	-3.3962	-3.102	-2.9003	-2.7625	-2.6945	-2.6935	-2.6555	-2.5472	-2.6888	-2.9805	-3.0452	-3.16	-3.2696	-3.362	-3.5227	-3.7659	-4.1006	-4.2197	-4.5092	-4.8475	-4.8399	-4.9889	-5.1483	-5.0146	-4.9294	-4.64	-4.3004	-3.9925	-3.8969	-3.7163	-3.5372	-3.3998	-3.3992	-3.4314	-3.4966	-3.6626	-3.6659	-3.4207
-2.6256	-2.8242	-2.9335	-3.119	-3.2159	-3.0497	-2.9874	-2.737	-2.4458	-2.3643	-2.5059	-2.7363	-3.0186	-3.3364	-3.4811	-3.5275	-3.7119	-3.6875	-3.7243	-3.9546	-3.9951	-3.8912	-3.6832	-3.3885	-3.1482	-2.9273	-2.8188	-2.7798	-2.9493	-3.1672	-3.1445	-3.0025	-2.8356	-2.8856	-3.0646	-2.9843	-3.0034	-2.9669	-3.0545	-3.1862	-3.384	-3.4228	-3.4494	-3.3378	-3.2066	-2.9929	-2.7863	-2.783	-3.0441	-3.2324
-3.8144	-3.9996	-4.2427	-4.2907	-4.096	-3.7606	-3.5071	-3.371	-3.3369	-3.3622	-3.4	-3.3227	-3.04	-2.9045	-2.9338	-2.9236	-3.037	-3.0705	-3.1204	-3.1482	-3.1959	-3.2665	-3.333	-3.4196	-3.4284	-3.5337	-3.567	-3.3871	-3.1651	-3.0608	-2.9697	-2.7614	-2.6918	-2.7329	-2.742	-2.755	-2.7266	-2.7074	-2.6747	-2.7451	-2.7737	-2.7288	-2.6993	-2.5513	-2.4511	-2.2869	-2.1128	-2.1045	-2.2293	-2.3456
-2.6043	-2.8542	-3.0931	-3.3234	-3.6164	-3.9431	-4.0377	-3.8919	-3.8827	-4.0473	-4.0062	-3.8823	-3.4029	-2.9389	-2.6646	-2.7275	-2.902	-3.0078	-3.0611	-3.1505	-2.9869	-2.9392	-2.8805	-2.8394	-2.808	-2.9457	-2.8757	-2.9934	-3.0459	-3.0553	-3.1463	-3.1032	-3.1071	-3.1192	-3.1592	-3.2607	-3.503	-3.4885	-3.4416	-3.4865	-3.3985	-3.2605	-2.9064	-2.5346	-2.1426	-1.868	-1.8268	-1.8534	-1.9593	-2.0832
-2.6086	-2.5731	-2.5167	-2.432	-2.4087	-2.4085	-2.5069	-2.5305	-2.5952	-2.71	-2.7779	-2.8593	-2.8971	-2.8459	-2.7462	-2.6599	-2.6073	-2.6012	-2.8005	-2.8812	-3.0073	-3.11	-3.2288	-3.1799	-3.1592	-2.9573	-2.7587	-2.579	-2.424	-2.4289	-2.4051	-2.5159	-2.5266	-2.6433	-2.7611	-2.9378	-3.1335	-3.1537	-3.076	-2.9342	-2.8475	-2.8113	-2.7524	-2.7353	-2.5831	-2.539	-2.6713	-2.7832	-2.8005	-2.6259
-3.2571	-3.3006	-3.1825	-3.0456	-2.9399	-3.0124	-3.2183	-3.4181	-3.549	-3.5853	-3.6004	-3.5783	-3.4604	-3.5337	-3.6534	-3.6174	-3.3821	-3.2345	-3.0786	-2.9937	-2.9498	-3.1603	-3.3186	-3.4223	-3.6821	-4.0297	-4.3766	-4.3674	-4.3149	-4.3419	-4.4491	-4.5847	-4.597	-4.4404	-4.375	-4.3811	-4.4533	-4.539	-4.586	-4.4935	-4.2565	-4.1115	-4.1994	-4.3475	-4.532	-4.3754	-4.2583	-4.1556	-3.8834	-3.7133
-2.6187	-2.6927	-2.8035	-3.1148	-3.3844	-3.5199	-3.5074	-3.2974	-2.8572	-2.3565	-2.3254	-2.4646	-2.434	-2.194	-2.1537	-2.2983	-2.4209	-2.6197	-2.9292	-3.3182	-3.7482	-3.8041	-3.6103	-3.0584	-2.4972	-2.2848	-2.1815	-2.4125	-2.6805	-2.9003	-3.1151	-2.9021	-2.8613	-2.7744	-2.7286	-2.6426	-2.6019	-2.7115	-2.8399	-2.8803	-2.9035	-2.8567	-2.8174	-2.7701	-2.6723	-2.5081	-2.3388	-1.9929	-1.8767	-1.7493
-3.883	-3.65	-3.5364	-3.5737	-3.5243	-3.1588	-3.1081	-3.1257	-2.9262	-2.7961	-3.0506	-3.2871	-3.4475	-3.4257	-3.5667	-3.6904	-4.0092	-4.1839	-3.9687	-4.0346	-3.9375	-3.768	-3.7831	-3.9606	-4.0749	-4.1623	-3.9624	-3.796	-3.543	-3.2646	-3.3957	-3.819	-3.5573	-3.3946	-3.4863	-3.5216	-3.4646	-3.3967	-3.5183	-3.7945	-4.0213	-4.1632	-4.3699	-4.3684	-4.3096	-4.2594	-3.8957	-3.4326	-3.1106	-3.3066
-3.4828	-3.5003	-3.3526	-3.185	-3.1219	-3.1015	-3.1185	-3.0605	-3.1494	-3.2531	-3.4097	-3.3376	-3.2231	-3.0349	-3.0319	-2.9548	-2.9792	-3.1012	-3.0999	-3.1585	-3.1519	-3.1066	-2.9752	-2.8553	-2.8595	-2.965	-2.9882	-2.9142	-2.74	-2.6656	-2.6188	-2.6751	-2.8322	-2.9621	-3.0413	-3.0101	-2.8834	-2.6609	-2.4732	-2.2805	-2.2627	-2.4393	-2.6975	-2.9266	-2.9578	-2.9398	-2.8628	-2.6754	-2.4159	-1.932
-2.5976	-2.5231	-2.5693	-2.6261	-2.7844	-2.8598	-2.851	-2.8477	-2.6937	-2.6152	-2.4733	-2.423	-2.5488	-2.726	-3.0253	-3.1642	-3.0929	-2.9847	-2.9729	-3.0016	-2.9306	-2.8117	-2.56	-2.3176	-2.2587	-2.4659	-2.7941	-3.037	-3.1261	-3.2148	-3.1817	-3.0103	-2.9718	-2.8973	-2.7804	-2.5481	-2.4983	-2.6051	-2.8249	-2.9993	-3.0363	-2.9275	-2.7797	-2.7372	-2.7559	-2.8918	-2.9878	-3.012	-3.1108	-3.2853
-4.0394	-4.0129	-4.1962	-4.1382	-4.1185	-4.1737	-4.1698	-4.3033	-4.3492	-4.3778	-4.3587	-4.4481	-4.4677	-4.2318	-4.061	-4.1564	-4.1982	-4.0175	-3.8558	-3.8931	-3.7162	-3.3261	-3.2345	-3.5419	-3.8714	-4.179	-4.2001	-4.0894	-4.0151	-3.944	-4.0343	-4.453	-4.6838	-4.6054	-4.5271	-4.4716	-4.5993	-4.8321	-4.9012	-5.0307	-5.1759	-5.3903	-5.5924	-5.4488	-5.0748	-4.8265	-4.6384	-4.5305	-4.6054	-4.6509
-5.6345	-5.5872	-5.3863	-5.252	-5.0021	-4.7827	-4.7671	-4.7523	-4.8177	-4.9196	-5.1663	-5.6242	-5.6971	-5.7358	-5.6312	-5.5815	-5.6341	-5.8218	-6.1013	-6.1626	-6.1399	-6.0386	-5.7788	-5.6498	-5.6843	-5.4941	-5.3715	-5.1581	-5.0362	-4.9897	-4.8954	-4.8853	-4.8616	-5.0075	-4.9807	-4.7958	-4.6027	-4.5574	-4.602	-4.6627	-4.7137	-4.6663	-4.5525	-4.6386	-4.7383	-4.8332	-4.9402	-4.942	-4.8358	-4.6393
-3.4972	-3.6301	-3.6729	-3.6295	-3.5369	-3.301	-3.1343	-3.0964	-3.0921	-3.2356	-3.258	-3.3043	-3.4712	-3.6079	-3.7642	-3.8327	-3.6818	-3.4532	-3.3766	-3.4526	-3.4539	-3.3131	-3.2589	-3.4295	-3.6135	-3.5598	-3.4272	-3.3786	-3.2788	-3.2635	-3.2484	-3.3195	-3.3412	-3.2921	-3.2177	-3.1659	-3.1013	-3.1486	-3.3442	-3.4616	-3.3665	-3.3406	-3.203	-2.937	-2.7426	-2.6162	-2.4516	-2.3677	-2.2941	-2.2427
-3.1628	-3.3151	-3.5084	-3.4455	-3.3684	-3.2911	-3.3109	-3.2144	-3.2466	-3.3037	-3.4909	-3.5506	-3.6124	-3.3837	-3.2178	-2.9392	-2.7636	-2.6562	-2.5835	-2.5437	-2.5119	-2.4586	-2.3443	-2.2201	-2.2659	-2.3129	-2.4118	-2.443	-2.5486	-2.5447	-2.3928	-2.2105	-1.9722	-1.7895	-1.96	-2.219	-2.6009	-2.8267	-3.095	-3.2623	-3.3007	-3.1921	-2.8488	-2.4823	-2.2841	-2.2467	-2.2778	-2.1201	-1.9645	-1.7914
-2.9974	-3.2249	-3.4123	-3.6004	-3.8591	-4.0349	-3.9009	-3.8665	-3.8699	-3.7639	-3.5063	-3.1846	-3.0104	-2.9305	-2.8257	-2.8632	-3.0564	-3.2939	-3.377	-3.4987	-3.5489	-3.457	-3.2961	-3.1394	-3.0355	-2.9969	-2.9694	-3.0356	-3.0593	-3.0395	-2.9353	-2.806	-2.9109	-3.1664	-3.5108	-3.6081	-3.5812	-3.4181	-3.2688	-3.1896	-3.1282	-3.18	-3.2655	-3.225	-3.1361	-2.8959	-2.7341	-2.6607	-2.6589	-2.7598
-3.9166	-3.8813	-3.7797	-3.668	-3.5439	-3.6927	-3.8984	-3.9911	-4.1194	-4.1797	-4.1857	-4.2467	-4.151	-4.0451	-3.9122	-3.9372	-3.8714	-3.8969	-4.0685	-4.1331	-4.0211	-3.8631	-3.8015	-3.748	-3.6425	-3.6415	-3.6038	-3.6818	-3.7213	-3.8166	-3.7729	-3.489	-3.3176	-3.1088	-2.9539	-2.8391	-2.8327	-2.8553	-2.8511	-2.8844	-2.7984	-2.6821	-2.4879	-2.205	-1.9444	-1.7294	-1.6343	-1.5115	-1.5177	-1.633
-2.8881	-3.1957	-3.638	-4.053	-4.3627	-4.1576	-3.8655	-3.6446	-3.6933	-3.8571	-4.1173	-4.1485	-4.1866	-4.2962	-4.3242	-4.256	-4.2821	-4.4479	-4.2832	-4.1627	-4.2077	-4.2185	-4.1611	-3.9422	-3.8768	-4.0792	-4.0601	-3.934	-3.8373	-3.7728	-3.9842	-4.1894	-4.2829	-4.4428	-4.5565	-4.6611	-4.8112	-4.8127	-4.6943	-4.5737	-4.2719	-4.1152	-4.1846	-4.168	-4.3184	-4.3726	-4.3313	-4.2132	-4.0104	-3.7989
-3.6814	-3.4796	-3.2709	-3.2203	-3.1653	-3.2314	-3.4074	-3.3349	-3.2298	-3.1281	-3.1761	-3.2864	-3.3821	-3.4129	-3.4896	-3.5781	-3.7786	-3.7558	-3.7052	-3.5147	-3.3991	-3.3159	-3.2866	-3.2965	-3.4457	-3.5562	-3.499	-3.4082	-3.1302	-3.0089	-2.9996	-3.0698	-3.2203	-3.0692	-2.8818	-2.9121	-3.0391	-3.1509	-3.5069	-3.7212	-3.7286	-3.7186	-3.6361	-3.5805	-3.5193	-3.341	-3.3675	-3.3868	-3.5673	-3.7429
-3.1811	-3.3223	-3.1726	-3.2248	-3.116	-3.0926	-3.0189	-2.9854	-2.9348	-2.8954	-2.9868	-3.3332	-3.5965	-3.8925	-4.1477	-4.0209	-3.7196	-3.5179	-3.4383	-3.3218	-3.382	-3.3362	-3.0953	-2.9592	-2.7817	-2.8277	-2.9767	-2.9658	-2.677	-2.4375	-2.2758	-2.1505	-2.2178	-2.1732	-2.1815	-2.1688	-2.1032	-2.4104	-2.6562	-2.7841	-2.8709	-2.8235	-2.8597	-3.0473	-3.232	-3.343	-3.4253	-3.3508	-3.2879	-3.2009
-3.7231	-3.56	-3.4854	-3.4404	-3.3348	-3.2056	-3.0705	-3.1888	-3.0603	-2.8027	-2.6044	-2.5899	-2.7578	-3.0839	-3.2515	-3.4558	-3.5922	-3.6582	-3.7978	-3.7207	-3.8155	-3.7837	-3.5918	-3.4953	-3.3023	-3.403	-3.5032	-3.3589	-3.2559	-3.2687	-3.0214	-2.8531	-2.87	-2.8373	-2.9332	-2.8877	-2.8991	-2.8469	-2.9658	-2.7543	-2.4725	-2.2503	-2.1947	-2.2863	-2.3762	-2.4901	-2.6571	-2.6961	-2.9732	-3.1234
-2.9188	-3.0181	-3.1389	-3.1932	-3.1836	-2.9025	-2.5974	-2.445	-2.2964	-2.5022	-2.8331	-3.044	-3.175	-3.1226	-3.1056	-3.1775	-3.0643	-2.9053	-2.8308	-2.8247	-2.9541	-3.0621	-3.1886	-3.3388	-3.5009	-3.4372	-3.5075	-3.4435	-3.3055	-3.0167	-2.8118	-2.6608	-2.4163	-2.3551	-2.5897	-2.7985	-2.978	-3.1187	-3.0202	-2.9788	-2.9857	-3.0183	-2.9187	-2.8493	-2.8488	-2.7999	-2.6893	-2.5433	-2.6234	-2.8293
[truncated: 31 more columns]

## Sheet: Fig6B_NoGoPunishment
-2.7751	-3.0884	-3.4419	-3.8452	-4.1177	-4.2053	-4.4223	-4.6782	-4.8249	-4.6318	-4.3398	-4.1092	-3.8237	-3.6299	-3.6035	-3.7457	-3.7334	-3.6952	-3.423	-3.3117	-3.1043	-2.9441	-2.875	-2.7364	-2.7004	-2.7494	-2.914	-2.9412	-3.073	-3.3365	-3.691	-3.9506	-4.1317	-3.9263	-3.9004	-3.9697	-3.9572	-3.8741	-3.8659	-3.934	-3.898	-4.0744	-4.2694	-4.2448	-4.07	-3.9965	-3.9899	-3.9827	-3.8972	-3.6116
-2.5701	-2.8769	-3.1681	-3.5872	-3.9549	-4.282	-4.3401	-4.0416	-3.896	-3.8748	-3.4181	-2.9623	-2.6527	-2.6589	-2.6191	-2.4939	-2.4866	-2.6853	-2.8114	-2.804	-2.6697	-2.5391	-2.5717	-2.4827	-2.3538	-2.2944	-2.2912	-2.3928	-2.4552	-2.5393	-2.7162	-2.8011	-2.9373	-3.2294	-2.9561	-2.6468	-2.4395	-2.2395	-2.2601	-2.558	-2.817	-3.1675	-3.382	-3.3456	-3.3436	-3.2381	-3.2871	-3.3321	-3.2692	-3.1983
-1.847	-1.7426	-1.7732	-2.0331	-2.4107	-2.4816	-2.5921	-2.409	-2.4408	-2.5874	-2.6234	-2.4516	-2.1876	-2.0408	-1.9465	-1.9671	-2.0036	-2.0838	-2.0134	-1.9799	-2.0797	-2.3647	-2.7031	-2.803	-2.8945	-2.9079	-2.8438	-2.8258	-2.5482	-2.3788	-2.1657	-2.0273	-2.0444	-2.0915	-2.4052	-2.5843	-2.6908	-2.5985	-2.4332	-2.2422	-2.3508	-2.2337	-2.4802	-2.9486	-3.144	-3.0813	-3.2079	-3.1875	-3.1704	-3.2559
-3.7549	-3.7633	-3.7702	-3.8114	-3.7381	-3.688	-3.752	-3.9872	-3.8646	-3.9731	-4.0343	-3.8778	-3.5798	-3.4862	-3.4925	-3.5086	-3.3556	-3.0867	-2.9736	-3.032	-3.0549	-3.2163	-3.3676	-3.4774	-3.593	-3.7443	-3.7909	-4.0714	-4.1132	-3.9933	-3.8664	-3.6914	-3.5923	-3.4796	-3.4567	-3.3425	-3.1851	-2.7959	-2.5386	-2.5224	-2.3936	-2.547	-2.695	-2.8068	-2.6535	-2.5787	-2.5974	-2.6135	-2.6902	-2.8761
-3.9867	-4.0962	-4.1005	-3.8737	-3.6999	-3.3702	-2.9881	-2.8117	-2.9701	-3.3891	-3.6287	-4.0018	-4.038	-3.7052	-3.4842	-3.1201	-2.5039	-2.2249	-2.0606	-2.3859	-2.8449	-3.1414	-3.7424	-4.1199	-4.3213	-4.097	-4.1017	-4.0854	-4.1246	-4.1745	-4.1939	-4.041	-3.7666	-3.5748	-3.4444	-3.4031	-3.4682	-3.3282	-3.2611	-3.0088	-2.7687	-2.6512	-2.5923	-2.5741	-2.7769	-2.7276	-2.7531	-2.9433	-3.3468	-3.6312
-2.0966	-2.0412	-1.951	-2.2033	-2.4892	-2.8391	-3.0751	-3.2777	-3.2236	-2.987	-2.8448	-2.9157	-3.0089	-2.9569	-3.0484	-3.0376	-2.7796	-2.6305	-2.4512	-2.3849	-2.4119	-2.3656	-2.1589	-2.07	-2.0621	-2.0702	-2.1758	-2.4657	-2.8702	-2.9487	-2.9212	-2.7746	-2.751	-2.7951	-2.7567	-2.6512	-2.4314	-2.4134	-2.5901	-2.7618	-2.8753	-2.8572	-2.8325	-2.907	-3.199	-3.5541	-3.7848	-3.9613	-4.1782	-4.2439
-3.1198	-3.2342	-3.6411	-3.7302	-3.8034	-3.6983	-3.2316	-2.8375	-2.5504	-2.6744	-2.9515	-3.2115	-3.3029	-3.4294	-3.1268	-3.033	-3.008	-3.3746	-3.4578	-3.1491	-3.0098	-2.7976	-2.5435	-2.5273	-2.4728	-2.4018	-2.6233	-2.6777	-2.5789	-2.73	-2.7873	-2.8411	-3.0848	-3.2057	-3.2651	-3.2568	-3.0967	-3.0299	-2.7659	-2.592	-2.5347	-2.5381	-2.6483	-2.6499	-2.6962	-2.2327	-1.6222	-0.75325	-0.13486	-0.049962
-3.4439	-2.8719	-2.8853	-3.1078	-3.048	-2.9866	-3.1055	-3.1552	-3.4442	-3.669	-3.8055	-3.9485	-3.912	-3.8104	-3.7533	-3.7815	-3.7687	-3.8375	-4.0704	-4.3683	-4.3135	-4.0731	-3.7763	-3.8169	-3.9368	-3.8675	-3.5771	-3.1921	-2.9844	-2.6676	-2.6296	-2.7289	-2.9414	-2.9142	-3.0903	-3.3398	-3.5978	-3.71	-3.7087	-3.5112	-3.3703	-3.4377	-3.6581	-4.185	-4.2915	-4.4032	-4.4572	-4.8083	-4.7114	-4.603
-2.1062	-2.1028	-2.2346	-2.3952	-2.5864	-2.7326	-2.8407	-2.8546	-2.9566	-2.8663	-2.8332	-2.8289	-2.8103	-3.0006	-3.1746	-3.2074	-3.2288	-3.2881	-3.3384	-3.4118	-3.5965	-3.5343	-3.4478	-3.4941	-3.5997	-3.7849	-3.9422	-3.9147	-3.6435	-3.6412	-3.588	-3.5972	-3.806	-3.9856	-4.2558	-4.4257	-4.4001	-4.2154	-3.853	-3.5064	-3.0979	-2.8302	-2.8047	-2.9034	-3.0785	-3.2717	-3.3005	-3.489	-3.6969	-3.8452
-3.3451	-3.1383	-3.127	-3.1817	-3.2341	-3.3374	-3.4214	-3.4664	-3.4609	-3.3684	-3.3665	-3.3777	-3.4388	-3.4698	-3.4762	-3.4438	-3.375	-3.28	-3.3458	-3.2551	-3.2558	-3.1954	-3.2649	-3.5405	-3.5512	-3.3715	-3.1582	-3.0581	-3.2138	-3.2984	-3.112	-2.717	-2.5413	-2.1604	-1.8744	-1.7677	-1.738	-1.904	-2.0427	-1.9637	-1.901	-2.0457	-2.3296	-2.6772	-2.9766	-3.1185	-3.307	-3.3453	-3.2881	-3.0069
-3.0455	-2.7715	-2.6636	-2.626	-2.6141	-2.6518	-2.7819	-2.7992	-2.7645	-2.6301	-2.4881	-2.1969	-1.8887	-1.7769	-1.6249	-1.4308	-1.4248	-1.3312	-1.4049	-1.5085	-1.7151	-1.8413	-1.8288	-2.0165	-2.3124	-2.3993	-2.6392	-2.3977	-2.0806	-1.713	-1.4668	-1.5165	-1.8273	-2.1093	-2.2232	-2.1632	-2.0531	-2.2354	-2.3041	-2.3985	-2.3492	-2.0712	-1.8987	-1.9792	-2.0349	-2.0748	-2.073	-2.2565	-2.4882	-2.1674
-4.9167	-5.2557	-4.9434	-4.2626	-4.0079	-3.6579	-3.4556	-3.3409	-3.3105	-3.2451	-2.8442	-2.7805	-2.837	-2.8852	-2.7568	-3.0062	-3.2847	-3.6394	-3.6876	-3.7429	-3.7603	-3.9503	-4.2	-4.6125	-4.8084	-4.8436	-4.665	-4.5849	-4.4841	-4.2377	-4.0447	-3.8833	-3.7793	-3.8007	-3.6904	-3.6059	-3.586	-3.81	-3.9877	-3.8099	-3.7539	-3.8265	-3.8167	-3.8928	-3.9716	-3.9244	-3.6794	-3.5051	-2.999	-2.3688
-2.6886	-2.7521	-2.898	-2.949	-2.9914	-3.0477	-3.0399	-2.9275	-2.9807	-3.2022	-3.1441	-3.0773	-2.9908	-2.896	-2.93	-3.0294	-2.9308	-3.0073	-2.8843	-2.7983	-2.6053	-2.6102	-2.7059	-2.8522	-2.9449	-2.7973	-2.6759	-2.6599	-2.7506	-2.7431	-2.7302	-2.7483	-2.8617	-2.67	-2.6793	-2.7612	-2.9106	-3.1068	-3.1846	-3.1965	-3.2308	-3.3018	-3.1989	-3.121	-2.9454	-2.6634	-2.4545	-2.5047	-2.8007	-3.1495
-3.257	-2.7948	-2.5882	-2.3895	-2.118	-2.0259	-2.062	-2.2263	-2.3202	-2.6292	-3.1419	-3.018	-3.0353	-3.2811	-3.4497	-3.6203	-3.8557	-3.5142	-3.0389	-2.7569	-2.5279	-2.0607	-1.86	-2.0579	-2.2853	-2.2014	-2.0537	-1.9756	-1.8534	-1.9529	-2.0918	-2.2359	-2.1214	-1.9893	-2.1128	-2.3429	-2.6133	-2.789	-2.8875	-2.9541	-2.7636	-2.6112	-2.2496	-1.8921	-1.6112	-1.4783	-1.2997	-1.239	-1.1939	-1.0503
-1.7001	-1.8078	-2.0756	-2.4341	-2.7192	-3.1326	-3.0775	-2.8514	-2.5973	-2.5282	-2.5213	-2.7891	-2.997	-3.1125	-3.201	-2.8919	-2.537	-2.3713	-2.2317	-2.1492	-2.2734	-2.4328	-2.2897	-2.1729	-2.2194	-2.2875	-2.2347	-2.5339	-3.0097	-3.4501	-3.9378	-4.0872	-4.1339	-4.1603	-3.9915	-4.0243	-4.1785	-4.5137	-4.9098	-5.2109	-5.2025	-5.2197	-5.2452	-4.7609	-4.1093	-3.7482	-3.4383	-3.0627	-3.0431	-3.1707
-2.7673	-2.3665	-2.0462	-1.8763	-1.9712	-2.0595	-2.2902	-2.5515	-2.8151	-2.9634	-2.9815	-3.041	-2.7602	-2.699	-2.6832	-2.9624	-3.2497	-3.4296	-3.527	-3.4667	-3.3602	-3.5789	-3.7459	-3.893	-3.8569	-3.7742	-3.5754	-3.5795	-3.3818	-2.8491	-2.5249	-2.5714	-3.0401	-3.5648	-3.7497	-3.8352	-3.8314	-3.6914	-3.3469	-2.9924	-2.7158	-2.5505	-2.3262	-2.3342	-2.3573	-2.2052	-2.1052	-2.1676	-1.9669	-1.7243
-4.8573	-4.9301	-4.6749	-4.1791	-3.9464	-4.0525	-4.2904	-4.7245	-5.0764	-5.0145	-4.709	-4.435	-4.3541	-4.4011	-4.2848	-4.1957	-4.0825	-4.3308	-4.4872	-4.4096	-4.3964	-4.4752	-4.4963	-4.5523	-4.5172	-4.2157	-4.1091	-4.1493	-4.0993	-4.0082	-3.9073	-4.1429	-4.3055	-4.5366	-4.785	-4.7855	-4.5088	-4.3327	-4.0533	-3.7857	-3.6216	-3.6855	-3.9616	-4.2362	-4.4489	-4.6604	-4.745	-4.8948	-4.8041	-4.783
-2.7051	-2.6337	-2.6699	-2.821	-3.0144	-2.9758	-2.8178	-2.8908	-2.7299	-2.9137	-3.1846	-3.4425	-3.7334	-3.8606	-3.8884	-3.7447	-3.5488	-3.4515	-3.2863	-3.133	-3.0488	-3.0417	-3.0834	-3.1004	-3.188	-3.1308	-2.7957	-2.4448	-2.1128	-1.8693	-1.7762	-1.9471	-2.3176	-2.7683	-3.0711	-3.2302	-3.2043	-3.3062	-3.2522	-3.0539	-2.7214	-2.5	-2.3828	-2.314	-2.447	-2.6841	-2.7149	-2.4849	-2.0066	-1.6743
-2.9374	-2.8669	-2.9966	-3.2569	-3.275	-3.085	-2.9712	-2.9821	-3.0851	-3.308	-3.7175	-4.2951	-4.9488	-5.4675	-5.5387	-4.8522	-3.9797	-3.3751	-2.9706	-2.6986	-2.7054	-2.8935	-3.008	-2.9858	-3.1772	-3.3109	-3.1704	-3.067	-2.914	-2.5598	-2.3839	-2.5126	-2.6521	-2.8404	-3.286	-3.7202	-4.3135	-5.1669	-5.7016	-6.212	-5.8648	-4.8174	-4.1878	-3.7724	-3.5533	-3.6931	-4.0549	-4.3733	-4.4602	-4.1325
-3.2356	-3.0767	-2.9926	-2.9726	-2.9074	-2.9239	-3.0955	-3.0761	-3.2131	-3.5808	-3.6366	-3.6074	-3.4278	-3.3095	-3.1241	-2.9221	-2.6948	-2.6209	-2.7049	-2.75	-2.787	-2.9231	-2.7451	-2.5951	-2.7483	-2.8062	-2.8985	-2.9313	-2.9891	-3.0912	-3.0531	-3.1168	-3.0794	-2.9329	-2.6514	-2.2427	-1.878	-1.8021	-1.9284	-2.0089	-2.1049	-2.3746	-2.6603	-2.8777	-2.9576	-2.8401	-2.6122	-2.4088	-2.0846	-1.8378
-1.8975	-2.0166	-2.1385	-2.3852	-2.4856	-2.6268	-2.7729	-2.7256	-2.7088	-2.6087	-2.4344	-2.3504	-2.3227	-2.2913	-2.2162	-2.1698	-2.273	-2.3735	-2.4477	-2.6277	-2.8077	-2.9212	-2.8955	-2.855	-2.9098	-2.8585	-2.7837	-2.7326	-2.7662	-3.0169	-3.1251	-3.1471	-3.025	-3.0153	-3.1816	-3.4904	-3.6502	-3.4913	-3.3046	-3.0164	-2.7544	-2.6909	-2.5135	-2.4746	-2.6413	-2.8929	-3.1543	-3.0135	-2.7119	-2.4622
-3.8196	-3.7901	-3.7026	-3.7902	-4.0053	-4.0996	-4.1685	-4.057	-4.3527	-4.7465	-5.1929	-5.3003	-5.1001	-4.9273	-4.5063	-4.0709	-3.9349	-4.0131	-4.3085	-4.3674	-4.4086	-4.5622	-4.4466	-4.0101	-3.8807	-3.8624	-4.2395	-4.673	-5.2016	-5.3268	-5.0474	-4.7405	-4.4535	-4.108	-4.1672	-3.9805	-3.846	-3.9465	-3.8526	-3.6411	-3.6113	-3.7852	-4.0604	-4.3029	-4.1645	-4.3595	-4.8458	-4.829	-4.7507	-4.6885
-6.8574	-7.1285	-7.2661	-7.072	-6.8385	-6.6396	-6.3877	-6.1267	-5.9157	-5.5686	-5.3655	-5.5049	-5.5743	-5.762	-5.6797	-5.8091	-5.889	-5.8611	-5.6592	-5.2951	-5.1446	-4.9839	-4.9731	-4.815	-5.0152	-5.152	-5.3129	-5.4266	-5.4976	-5.6974	-5.7738	-5.5003	-5.3658	-5.2997	-5.357	-5.3341	-5.3417	-5.6034	-5.7495	-5.9616	-6.2974	-6.3301	-6.1876	-6.1523	-6.0892	-5.8874	-5.7011	-5.7588	-5.3289	-4.8662
-2.0616	-2.2452	-2.5742	-2.8812	-2.9726	-2.9012	-2.9178	-2.8925	-2.9154	-2.9505	-2.8065	-2.6791	-2.6139	-2.5909	-2.5391	-2.6115	-2.5454	-2.7574	-2.7623	-2.9591	-2.9842	-3.0389	-3.2503	-3.3443	-3.5014	-3.7762	-3.8942	-3.6252	-3.2708	-2.7369	-2.4361	-2.5472	-2.6786	-2.6017	-2.5983	-2.63	-2.7225	-2.9288	-3.1877	-3.3491	-3.3205	-3.0457	-2.9433	-2.8085	-2.7229	-2.8157	-3.1043	-3.147	-3.1795	-3.3555
-3.3598	-3.2841	-3.2735	-2.9771	-2.7475	-2.8465	-3.186	-3.4084	-3.4269	-3.5375	-3.7189	-3.685	-3.6323	-3.767	-3.8349	-3.7265	-3.408	-3.0384	-2.8432	-2.9005	-2.6737	-2.6158	-2.6707	-2.5317	-2.7555	-2.9277	-2.8244	-2.7798	-3.082	-3.3943	-3.6009	-3.4191	-3.0056	-2.8725	-3.0467	-3.4387	-3.7927	-4.0421	-4.2313	-4.1938	-3.8203	-3.5551	-3.4695	-3.4965	-3.4809	-3.1129	-2.7824	-2.4279	-2.0272	-1.6134
-3.2584	-3.381	-3.521	-3.6444	-3.5262	-3.4516	-3.3859	-3.2787	-3.3225	-3.4223	-3.4303	-3.4159	-3.3438	-3.4109	-3.5248	-3.5505	-3.4554	-3.4096	-3.4737	-3.4177	-3.4807	-3.6721	-3.8609	-3.9103	-3.746	-3.5823	-3.3777	-3.1286	-2.9774	-2.9035	-2.9736	-3.1677	-3.2659	-3.553	-3.8153	-4.0104	-4.0033	-3.8666	-3.6208	-3.61	-3.4929	-3.2935	-3.2782	-3.2823	-3.2141	-3.0233	-2.7804	-2.6231	-2.4707	-2.3384
-4.4205	-4.5316	-4.5393	-4.3873	-4.4373	-4.548	-4.6706	-4.7185	-4.8868	-5.191	-5.3588	-5.46	-5.2996	-5.2048	-5.2407	-5.0487	-4.7007	-4.4138	-4.2188	-4.1508	-4.237	-4.2922	-4.2128	-4.1215	-4.1224	-3.9044	-3.7541	-3.7518	-3.8475	-4.0499	-4.1812	-4.4804	-4.6164	-4.7771	-4.7841	-4.65	-4.4209	-4.2768	-4.2722	-4.3683	-4.4035	-4.3857	-4.033	-3.5873	-2.9853	-2.4697	-2.3347	-2.0889	-1.6749	-1.3652
-3.2302	-3.2277	-3.208	-2.9492	-3.0564	-3.1571	-3.3063	-3.47	-3.7934	-3.8957	-3.9089	-3.777	-3.5514	-3.5117	-3.4142	-3.5135	-3.5561	-2.8127	-1.9457	-1.3164	-0.94105	-0.93894	-1.1126	-1.456	-1.9571	-2.781	-3.5687	-4.2564	-4.8774	-4.9493	-4.3842	-4.4272	-4.3698	-4.1778	-3.9221	-3.8161	-3.7197	-3.5176	-3.3586	-3.5049	-3.5649	-3.4725	-3.8762	-4.0155	-3.6876	-3.6782	-3.5408	-3.2681	-3.3719	-3.7043
-4.0005	-3.8434	-3.574	-3.6763	-3.9401	-4.3264	-4.6698	-4.7981	-4.6804	-4.3639	-4.1348	-4.1729	-4.2399	-4.0009	-3.9908	-3.9915	-3.8662	-3.9216	-4.0305	-4.0916	-3.9725	-4.0546	-4.1743	-4.1276	-3.9873	-4.0241	-4.1677	-3.9821	-3.7412	-3.7879	-3.921	-4.1586	-4.2512	-4.3351	-4.4567	-4.6943	-4.745	-4.8717	-4.8701	-4.8377	-4.8699	-4.7222	-4.1109	-3.9054	-3.6353	-3.6183	-3.7923	-4.0945	-4.2088	-4.1802
-4.1662	-4.3387	-4.0498	-3.4087	-2.8077	-2.5236	-2.5746	-2.4959	-2.5037	-2.5415	-2.4743	-2.4076	-2.2528	-2.1928	-2.0661	-2.1688	-2.4325	-2.5813	-2.7622	-2.6953	-2.6205	-2.4956	-2.2508	-2.3627	-2.6588	-2.8156	-2.8996	-2.8876	-2.6561	-2.7843	-2.689	-2.3652	-1.9667	-1.7547	-1.6647	-1.8182	-1.9992	-1.9744	-2.0769	-2.3671	-2.6064	-2.5504	-2.6387	-2.7061	-2.6948	-2.638	-2.3822	-2.3754	-2.1856	-2.106
-2.8539	-3.1273	-3.4094	-3.7647	-3.8449	-3.4365	-2.9564	-2.8896	-3.0587	-2.834	-2.6029	-2.8174	-3.1137	-3.7442	-4.1907	-3.9576	-3.318	-2.7697	-2.5943	-2.4429	-2.3852	-2.398	-2.3279	-2.5511	-2.4112	-2.1848	-2.0841	-2.3038	-2.6429	-3.1465	-3.0454	-2.4542	-1.9755	-1.8689	-1.7188	-1.9687	-2.0951	-2.5281	-2.8777	-2.9862	-2.7344	-2.5082	-2.1864	-1.7042	-1.4319	-1.136	-0.82467	-0.53514	-0.48795	-0.49915
-2.9231	-2.6433	-2.5473	-2.8012	-3.0136	-2.8417	-2.5073	-2.3392	-2.3837	-2.6076	-2.7464	-2.7661	-2.7171	-2.7121	-2.681	-2.539	-2.5734	-2.8622	-3.2914	-3.3572	-3.2467	-3.1701	-2.8766	-2.6681	-2.5581	-2.5315	-2.4396	-2.2899	-2.159	-2.415	-2.7999	-3.1895	-3.5253	-3.6548	-3.6633	-3.6843	-3.6155	-3.4081	-3.333	-3.2609	-3.1171	-3.0137	-2.8992	-2.7039	-2.6738	-2.7779	-2.6257	-2.3034	-1.9413	-1.811
[truncated: 31 more columns]

[truncated: 8 more sheets: Fig6CLeft_cope_coronal10, Fig6CLeft_zstat_coronal10, Fig6CRight_cope_coronal-30, Fig6CRight_zstat_coronal-30, Fig6DLeft_cope_coronal10, Fig6DLeft_zstat_coronal10, Fig6DRight_cope_coronal-30, Fig6DRight_zstat_coronal-30]
