# Supplementary material for: Prefrontal signals precede striatal signals for biased credit assignment in motivational learning biases
Source: Nat Commun. 2024 Jan 2;15:19. doi: 10.1038/s41467-023-44632-x (PMC10762147; doi:10.1038/s41467-023-44632-x)
Supplement: Supplementary file 4 — Source Data [file 41467_2023_44632_MOESM4_ESM.zip › SourceDataFiles/SourceDataFiles_FigS02.xlsx]

## Sheet: FigS02A_vmPFC
-0.0777	-0.1998	-0.2362	-0.2253	-0.09966	-0.3448	-0.2669	-0.1638
0.1371	0.1438	0.02932	-0.01491	0.1927	0.0441	0.04082	-0.07604
0.1965	0.046	0.05174	-0.0416	0.1952	0.01497	0.01618	-0.0556
-0.07188	-0.08656	-0.1324	-0.2764	-0.003195	0.1056	-0.0324	-0.1018
0.01482	-0.0288	-0.07058	-0.1619	0.06512	-0.05478	-0.1526	-0.2695
0.03438	0.01641	-0.1265	-0.2666	0.2737	0.07337	0.08723	-0.01323
0.1044	-0.05619	-0.0976	-0.122	0.02382	-0.05731	-0.02743	-0.1947
-0.2113	-0.2151	-0.1918	-0.2121	-0.1325	0.03164	-0.1859	-0.2346
0.03675	0.04428	-0.01038	-0.02254	0.1656	0.1459	0.1952	0.1703
0.1462	-0.003321	0.0899	-0.05783	0.03901	0.04757	0.09939	0.03895
-0.1015	-0.2	-0.2311	-0.2219	-0.0497	-0.1717	-0.2053	-0.1118
-0.01447	-0.003854	-0.07539	-0.2017	0.2358	0.4049	-0.1135	0.005382
-0.008615	-0.08947	-0.08821	-0.1743	0.005237	0.04495	0.1201	-0.02902
0.08822	-0.09887	0.07572	-0.06522	0.07827	-0.03167	0.1072	-0.0654
0.005314	-0.04671	-0.05963	-0.08349	0.06679	-0.05253	-0.01012	-0.01514
-0.02979	-0.06621	-0.1131	-0.2133	-0.09487	-0.05958	-0.03214	-0.2644
0.05531	0.1641	-0.02378	-0.1394	0.1281	0.03252	0.01875	-0.04829
0.101	-0.01549	-0.1108	-0.1181	0.2061	0.2135	0.3445	0.2617
0.0138	-0.04299	-0.09016	-0.09094	5.4e-05	-0.007106	0.01402	0.06734
-0.1852	-0.2288	-0.2309	-0.3409	-0.0928	-0.04315	-0.1732	-0.05623
0.1702	-0.02403	0.02169	-0.06825	0.055	-0.03794	-0.0334	-0.1221
0.0282	-0.06411	-0.1052	-0.01826	-0.07519	-0.02777	-0.117	-0.08033
0.1541	0.1141	0.03896	-0.2228	0.2814	0	-0.1764	-0.2978
-0.2231	-0.2496	-0.3134	-0.2443	0.4532	0.5167	0.2337	0.1543
0.1259	0.0852	-0.01202	-0.1641	0.1931	0.09503	0.07433	-0.09633
0.01213	-0.05522	-0.1061	-0.1006	0.04321	0.02802	-0.06842	-0.1348
0.1195	0.1092	0.05918	-0.06299	0.1945	-0.08617	0.08904	0.03098
-0.1488	-0.01277	-0.02671	-0.1098	0.166	0.03911	0.2168	0.1054
0.08297	0.03684	0.03339	-0.1113	0.03805	-0.06309	-0.007272	-0.09637
-0.2249	-0.09906	-0.1815	-0.1517	-0.07914	-0.03696	-0.3406	-0.1401
0.07141	0.08022	0.03163	0.03087	0.0213	0.04712	0.03649	0.03271
-0.02658	0.02178	0.05567	-0.0561	-0.1764	-0.1868	0.07473	-0.01105
0.1613	0.0598	-0.002011	0.07583	-0.1613	-0.1277	-0.003673	-0.05578
0.1234	0.1181	0.03682	0.02634	0.1308	0.01038	0.101	0.01222

## Sheet: FigS02A_Striatum
-0.1148	-0.1926	-0.1316	-0.09786	-0.01286	-0.1166	-0.2033	-0.08029
-0.02803	-0.05852	-0.01908	-0.1088	-0.02236	-0.08648	-0.05178	-0.1135
-0.03938	-0.1476	-0.08993	-0.1225	-0.000893	-0.1009	-0.1238	-0.1326
0.1388	0.02942	0.0712	-0.02991	0.1413	0.1385	0.127	0.1305
-0.03705	-0.06279	-0.07481	-0.08739	-0.004282	-0.07838	-0.01756	-0.1246
-0.06138	-0.2324	-0.2845	-0.2996	0.188	0.06537	0.03593	-0.04762
0.02966	-0.1315	-0.05526	-0.1502	0.08335	-0.07491	-0.04141	-0.1839
-0.07871	-0.1557	-0.0814	-0.09818	-0.01093	0.1432	-0.000702	-0.02717
-0.233	-0.2663	-0.3407	-0.2377	-0.1276	-0.1007	-0.1173	0.009379
-0.004868	-0.1224	0.01046	-0.1565	0.04102	-0.00976	-0.01239	-0.09999
-0.08173	-0.1011	0.05144	0.01547	0.05196	0.005827	0.1378	0.1157
0.1325	0.02387	0.0286	-0.04724	0.2875	0.3064	0.04897	0.1234
0.05609	-0.001186	-0.004111	-0.02088	0.09365	0.1328	0.06026	-0.03092
0.1129	-0.1379	0.04126	-0.08217	0.2059	-0.05366	0.174	-0.08227
0.04056	-0.01277	-0.02824	-0.06759	0.1531	0.1213	0.03664	0.0222
-0.06874	-0.1428	-0.1621	-0.163	-0.05686	-0.03435	-0.05175	-0.1476
-0.0617	0.04384	-0.04421	-0.1596	-0.001054	-0.2133	-0.01987	-0.01795
0.09154	-0.09899	-0.1832	-0.08977	0.1045	0.1134	0.1781	0.1717
-0.02237	-0.09266	0.004946	-0.1364	-0.01138	-0.05135	-0.06425	-0.1385
-0.05617	-0.1104	-0.1147	-0.2097	0.1067	0.08727	-0.009622	0.07195
0.08749	-0.08769	0.1299	-0.06922	0.1172	-0.09159	0.04037	-0.02755
0.0147	-0.05458	-0.07286	-0.08012	-0.02773	-0.03943	-0.1007	-0.03417
-0.005518	-0.09627	0.01392	-0.02897	0.2623	1e-06	0.03876	-0.01781
-0.07593	-0.1626	-0.1359	-0.1008	0.3564	0.3666	0.2886	0.1857
0.09511	-0.06666	-0.0992	-0.2034	0.1153	0.1297	0.07939	-0.02975
-0.0599	-0.1223	-0.05966	-0.1203	-0.02073	-0.03971	-0.01199	-0.1122
0.1974	0.01087	0.1428	-0.0723	0.2227	-0.1075	0.06165	0.02066
-0.09256	-0.1714	-0.07284	-0.1507	0.08245	0.04159	0.03447	0.1227
0.08664	-0.03929	0.0252	-0.06062	0.1064	-0.05292	0.01579	0.01547
-0.1688	-0.1043	-0.06483	-0.1049	0.07645	0.02373	-0.2998	0.02146
0.08098	0.001265	0.02058	-0.06849	0.08306	0.01238	0.03502	-0.07238
-0.04141	-0.08737	-0.02035	-0.08926	0.2597	0.1029	-0.001832	-0.001446
0.01646	0.03061	-0.05017	0.07125	-0.01682	0.04108	0.0917	-0.02571
0.0168	-0.01342	-0.008326	-0.006556	0.06243	0.007567	0.06318	0.06939

## Sheet: FigS02A_cope_sagittal4
0	0	0	0	0	0	0	0	0	0	0	0	0	0	0	0	0	0	0	0	0	0	0	0	0	0	0	0	0	0	0	0	0	0	0	0	0	0	0	0	0	0	0	0	0	0	0	0	0	0
0	0	0	0	0	0	0	0	0	0	0	0	0	0	0	0	0	0	0	0	0	0	0	0	0	0	0	0	0	0	0	0	0	0	0	0	0	0	0	0	0	0	0	0	0	0	0	0	0	0
0	0	0	0	0	0	0	0	0	0	0	0	0	0	0	0	0	0	0	0	0	0	0	0	0	0	0	0	0	0	0	0	0	0	0	0	0	0	0	0	0	0	0	0	0	0	0	0	0	0
0	0	0	0	0	0	0	0	0	0	0	0	0	0	0	0	0	0	0	0	0	0	0	0	0	0	0	0	0	0	0	0	0	0	0	0	0	0	0	0	0	0	0	0	0	0	0	0	0	0
0	0	0	0	0	0	0	0	0	0	0	0	0	0	0	0	0	0	0	0	0	0	0	0	0	0	0	0	0	0	0	0	0	0	0	0	0	0	0	0	0	0	0	0	0	0	0	0	0	0
0	0	0	0	0	0	0	0	0	0	0	0	0	0	0	0	0	0	0	0	0	0	0	0	0	0	0	0	0	0	0	0	0	0	0	0	0	0	0	0	0	0	0	0	0	0	0	0	0	0
0	0	0	0	0	0	0	0	0	0	0	0	0	0	0	0	0	0	0	0	0	0	0	0	0	0	0	0	0	0	0	0	0	0	0	0	0	0	0	0	0	0	0	0	0	0	0	0	0	0
0	0	0	0	0	0	0	0	0	0	0	0	0	0	0	0	0	0	0	0	0	0	0	0	0	0	0	0	0	0	0	0	0	0	0	0	0	0	0	0	0	0	0	0	0	0	0	0	0	0
0	0	0	0	0	0	0	0	0	0	0	0	0	0	0	0	0	0	0	0	0	0	0	0	0	0	0	0	0	0	0	0	0	0	0	0	0	0	0	0	0	0	0	0	0	0	0	0	0	0
0	0	0	0	0	0	0	0	0	0	0	0	0	0	0	0	0	0	0	0	0	0	0	0	0	0	0	0	0	0	0	0	0	0	0	0	0	0	0	0	0	0	0	0	0	0	0	0	0	0
0	0	0	0	0	0	0	0	0	0	0	0	0	0	0	0	0	0	0	0	0	0	0	0	0	0	0	0	0	0	0	0	0	0	0	0	0	0	0	0	0	0	0	0	0	0	0	0	0	0
0	0	0	0	0	0	0	0	0	0	0	0	0	0	0	0	0	0	0	0	0	0	0	0	0	0	0	0	0	0	0	0	0	0	0	0	0	0	0	0	0	0	0	0	0	0	0	0	0	0
0	0	0	0	0	0	0	0	0	0	0	0	0	0	0	0	0	0	0	0	0	0	0	0	0	0	0	0	0	0	0	0	0	0	0	0	0	0	0	0	0	0	0	0	0	0	0	0	0	0
0	0	0	0	0	0	0	0	0	0	0	0	0	0	0	0	0	0	0	0	0	0	0	0	0	0	0	0	0	0	0	0	0	0	0	0	0	0	0	0	0	0	0	0	0	0	0	0	0	0
0	0	0	0	0	0	0	0	0	0	0	0	0	0	0	0	0	0	0	0	0	0	0	0	0	0	0	0	0	0	0	0	0	0	0	0	0	0	0	0	0	0	0	0	0	0	0	0	0	0
0	0	0	0	0	0	0	0	0	0	0	0	0	0	0	0	0	0	0	0	0	0	0	0	0	0	0	0	0	0	0	0	0	0	0	0	0	0	0	0	0	0	0	0	0	0	0	0	0	0
0	0	0	0	0	0	0	0	0	0	0	0	0	0	0	0	0	0	0	0	0	0	0	0	0	0	0	0	0	0	0	0	0	0	0	0	0	0	0	0	0	0	0	0	0	0	0	0	0	0
0	0	0	0	0	0	0	0	0	0	0	0	0	0	0	0	0	0	0	0	0	0	0	0	0	0	0	0	0	0	0	0	0	0	0	0	0	0	0	0	0	0	0	0	0	0	0	0	0	0
0	0	0	0	0	0	0	0	0	0	0	0	0	0	0	0	0	0	0	0	0	0	0	0	0	0	0	0	0	0	0	0	0	0	0	0	0	0	0	0	0	0	0	0	0	0	0	0	0	0
0	0	0	0	0	0	0	0	0	0	0	0	0	0	0	0	0	0	0	0	0	0	0	0	0	0	0	0	0	0	0	0	0	0	0	0	0	0	0	0	0	0	0	0	0	0	0	0	0	0
0	0	0	0	0	0	0	0	0	0	0	0	0	0	0	0	0	0	0	0	0	0	0	0	0	0	0	0	0	0	0	0	0	0	0	0	0	0	0	0	0	0	0	0	0	0	0	0	0	0
0	0	0	0	0	0	0	0	0	0	0	0	0	0	0	0	0	0	0	0	0	0	0	0	0	0	0	0	0	0	0	0	0	0	0	0	0	0	0	0	0	0	0	0	0	0	0	0	0	0
0	0	0	0	0	0	0	0	0	0	0	0	0	0	0	0	0	0	0	0	0	0	0	0	0	0	0	0	0	0	0	0	0	0	0	0	0	0	0	0	0	0	0	0	0	0	0	0	0	0
0	0	0	0	0	0	0	0	0	0	0	0	0	0	0	0	0	0	0	0	0	0	0	0	0	0	0	0	0	0	0	0	0	0	0	0	0	0	0	0	0	0	0	0	0	0	0	0	0	0
0	0	0	0	0	0	0	0	0	0	0	0	0	0	0	0	0	0	0	0	0	0	0	0	0	0	0	0	0	0	0	0	0	0	0	0	0	0	0	0	0	0	0	0	0	0	0	0	0	0
0	0	0	0	0	0	0	0	0	0	0	0	0	0	0	0	0	0	0	0	0	0	0	0	0	0	0	0	0	0	0	0	0	0	0	0	0	0	0	0	0	0	0	0	0	0	0	0	0	0
0	0	0	0	0	0	0	0	0	0	0	0	0	0	0	0	0	0	0	0	0	0	0	0	0	0	0	0	0	0	0	0	0	0	0	0	0	0	0	0	0	0	0	0	0	0	0	0	0	0
0	0	0	0	0	0	0	0	0	0	0	0	0	0	0	0	0	0	0	0	0	0	0	0	0	0	0	0	0	0	0	0	0	0	0	0	0	0	0	0	0	0	0	0	0	0	0	0	0	0
0	0	0	0	0	0	0	0	0	0	0	0	0	0	0	0	0	0	0	0	0	0	0	0	0	0	0	0	0	0	0	0	0	0	0	0	0	0	0	0	0	0	0	0	0	0	0	0	0	0
0	0	0	0	0	0	0	0	0	0	0	0	0	0	0	0	0	0	0	0	0	0	0	0	0	0	0	0	0	0	0	0	0	0	0	0	0	0	0	0	0	0	0	0	0	0	0	0	0	0
0	0	0	0	0	0	0	0	0	0	0	0	0	0	0	0	0	0	0	0	0	0	0	0	0	0	0	0	0	0	0	0	0	0	0	0	0	0	0	-0.55503	-0.3838	0	0	0	0	0	0	0	0	0
0	0	0	0	0	0	0	0	0	0	0	0	0	0	0	0	0	0	0	0	0	0	0	0	0	0	0	0	0	3.1147	2.1613	1.2155	0	2.6194	1.1381	-0.54519	-1.4645	-1.2408	-0.62464	-1.1824	-2.817	-3.2244	-2.5935	-0.7556	1.1597	1.6776	0	0	0	0
0	0	0	0	0	0	0	0	0	0	0	0	0	0	0	0	0	0	0	0	0	0	0	0	0	0	0	0	0	6.1028	4.2124	3.1296	2.0403	1.141	0.29569	0.35687	0.65817	1.0773	2.0386	1.4672	-1.3827	-3.7411	-3.2292	-0.80648	0.92561	2.0741	2.3804	1.7408	0.70295	-0.31681
0	0	0	0	0	0	0	0	0	0	0	0	0	0	0	0	0	0	0	0	0	0	0	0	0	0	0	10.416	12.121	9.0583	5.4217	3.3146	2.1701	2.474	1.635	1.1685	2.5595	5.1464	6.9134	5.7842	1.6692	-0.61711	-1.4731	-0.39383	0.77159	1.0027	0.30325	-1.9842	-3.1873	-2.078
0	0	0	0	0	0	0	0	0	0	0	0	0	0	0	0	0	0	0	0	0	0	0	0	0	0	9.5321	14.12	13.114	9.7247	6.5876	5.1071	6.6276	8.8538	8.0123	5.2927	5.5274	8.3756	12.257	11.118	7.222	4.2397	2.2281	1.2783	-0.16116	-3.5007	-8.7647	-11.329	-10.494	-7.6749
0	0	0	0	0	0	0	0	0	0	0	0	0	0	0	0	0	0	0	0	0	0	0	0	0	0	13.187	14.273	12.028	7.2379	5.0899	7.7504	13.103	17.921	17.675	13.627	11.462	11.266	13.994	13.34	10.175	7.1401	4.2863	-0.17297	-6.1228	-11.98	-20.094	-23.816	-20.683	-17.925
0	0	0	0	0	0	0	0	0	0	0	0	0	0	0	0	0	0	0	0	0	0	0	0	0	8.7122	12.973	12.775	10.877	6.588	7.3189	12.798	19.991	26.328	26.723	21.807	17.293	14.322	13.003	10.972	6.5705	2.6948	-1.1853	-5.9762	-13.175	-19.508	-25.719	-28.587	-26.202	-25.826
0	0	0	0	0	0	0	0	0	0	0	0	0	0	0	0	0	0	0	0	0	0	0	0	0	0	10.95	10.996	11.278	11.494	15.449	19.747	25.5	30.554	30.7	25.166	19.385	14.869	10.305	6.4001	1.0824	-4.3167	-8.445	-11.372	-15.966	-20.621	-23.704	-25.403	-26.366	-28.233
0	0	0	0	0	0	0	0	0	0	0	0	0	0	0	0	0	0	0	0	0	0	0	0	0	5.8113	9.5616	10.039	13.321	17.051	22.026	25.932	29.774	32.255	30.091	24.162	18.486	14.107	8.8197	2.8253	-3.4185	-10.047	-14.631	-15.253	-16.313	-19.649	-22.215	-25.131	-28.897	-31.621
0	0	0	0	0	0	0	0	0	0	0	0	0	0	0	0	0	0	0	0	0	0	0	0	0	0	0	10.073	14.641	20.432	26.477	29.939	32.605	32.29	26.773	19.567	14.577	11.395	6.8642	-0.017507	-7.255	-14.943	-19.28	-18.101	-16.539	-20.276	-26.165	-31.92	-36.73	-39.455
0	0	0	0	0	0	0	0	0	0	0	0	0	0	0	0	0	0	0	0	0	0	0	0	0	0	0	11.804	14.751	20.051	26.416	30.124	31.563	28.538	21.128	12.209	7.1773	5.8286	3.0272	-3.4191	-12.757	-21.129	-23.839	-21.4	-20.507	-24.387	-32.213	-39.181	-43.4	-44.892
0	0	0	0	0	0	0	0	0	0	0	0	0	0	0	0	0	0	0	0	0	0	0	0	0	0	0	13.16	13.38	16.184	21.2	24.955	25.961	22.298	14.776	4.5078	-1.8754	-2.1699	-4.331	-11.146	-21.237	-27.654	-28.441	-25.694	-25.499	-27.422	-33.567	-39.482	-42.734	-43.441
0	0	0	0	0	0	0	0	0	0	0	0	0	0	0	0	0	0	0	0	0	0	0	0	0	0	0	12.632	9.8678	8.8721	12.205	16.623	18.123	15.802	7.4169	-3.8471	-10.978	-12.409	-15.024	-22.344	-29.842	-32.688	-30.864	-27.314	-25.242	-25.981	-29.463	-32.726	-36.028	-37.531
0	0	0	0	0	0	0	0	0	0	0	0	0	0	0	0	0	0	0	0	0	0	0	0	0	0	12.011	13.011	8.4327	3.5459	5.0541	8.5145	9.6701	6.66	-1.602	-13.061	-22.612	-26.194	-27.321	-31.955	-33.846	-31.729	-26.039	-20.709	-18.822	-20.364	-22.214	-23.329	-27.085	-30.442
0	0	0	0	0	0	0	0	0	0	0	0	0	0	0	0	0	0	0	0	0	0	0	0	0	0	10.683	13.01	8.2438	2.1013	1.7243	2.4074	0.64341	-5.0084	-12.804	-23.254	-33.039	-35.699	-33.86	-32.519	-29.656	-24.996	-17.566	-11.96	-11.203	-12.771	-13.868	-14.539	-18.826	-23.563
0	0	0	0	0	0	0	0	0	0	0	0	0	0	0	0	0	0	0	0	0	0	0	0	0	0	10.29	9.543	5.9246	2.0995	0.5074	-1.277	-4.8035	-12.841	-22.283	-31.646	-36.844	-35.88	-30.179	-23.164	-17.933	-14.802	-10.537	-6.4308	-4.7674	-4.2888	-4.1996	-5.8306	-11.878	-17.682
0	0	0	0	0	0	0	0	0	0	0	0	0	0	0	0	0	0	0	0	0	0	0	0	4.7636	8.6676	9.3455	6.3367	2.7075	0.40871	-0.4285	-2.1784	-6.1152	-15.271	-25.593	-32.039	-31.45	-26.405	-18.202	-9.2058	-4.2695	-5.3063	-5.7572	-2.7762	2.0467	5.8066	6.0774	2.1955	-5.6894	-12.616
0	0	0	0	0	0	0	0	0	0	0	0	0	0	0	0	0	0	0	0	0	0	0	5.3921	7.7768	10.712	8.992	4.8171	0.22647	-1.1116	-1.1445	-2.2335	-7.1358	-16.504	-24.861	-26.856	-21.04	-12.765	-3.1844	3.8817	5.5874	1.4651	-1.0503	2.7517	9.2613	14.7	14.244	8.7738	0.19051	-6.5619
0	0	0	0	0	0	0	0	0	0	0	0	0	0	0	0	0	0	0	0	0	0	0	0	8.7482	10.025	7.7885	3.3012	-1.2449	-1.2215	-1.3588	-3.9106	-9.3627	-18.043	-22.629	-20.246	-10.751	-0.88832	7.422	11.711	11.155	8.1672	6.8098	10.769	15.032	19.407	18.613	13.89	5.9941	0.18682
0	0	0	0	0	0	0	0	0	0	0	0	0	0	0	0	0	0	0	0	0	0	0	0	8.4177	8.5945	6.3832	2.7325	0.93436	1.7482	-0.066139	-5.213	-10.951	-14.285	-13.913	-8.4078	0.58739	7.7588	12.04	14.172	14.753	14.453	14.537	17.406	18.753	20.025	19.576	16.447	10.925	5.5929
0	0	0	0	0	0	0	0	0	0	0	0	0	0	0	0	0	0	0	0	0	0	0.084202	4.1403	6.6675	6.6471	4.4348	2.1793	3.7174	5.1771	1.7236	-5.0907	-9.3307	-6.9209	-0.91803	5.111	10.404	13.144	14.744	16.651	17.055	18.659	20.692	23.504	23.245	21.724	19.742	17.128	13.808	9.582
0	0	0	0	0	0	0	0	0	0	0	0	0	0	0	0	0	0	0	0	0	0.65978	2.0847	3.7963	4.6574	4.212	2.8518	2.2916	4.6503	5.3723	0.87063	-6.1092	-7.8125	-1.9723	7.2294	12.549	14.408	14.293	15.446	18.578	20.69	23.836	27.525	31.7	32.227	26.541	21.544	16.124	12.092	8.1669
0	0	0	0	0	0	0	0	0	0	0	0	0	0	0	0	0	0	0	0	0	1.3994	3.1795	4.2492	3.7005	2.8856	3.087	4.8522	5.1459	2.261	-3.6839	-9.1283	-8.4383	-0.45879	9.3871	15.576	16.22	15.876	17.573	21.682	25.329	29.125	33.717	38.579	38.701	30.034	20.51	11.929	5.1766	0.60908
0	0	0	0	0	0	0	0	0	0	0	0	0	0	0	0	0	0	0	0	0.70002	2.214	4.3619	5.6316	4.8087	3.4562	4.2219	6.4863	4.7877	-0.86066	-7.5971	-11.532	-9.7754	1.1492	13.546	19.823	20.958	21.494	23.105	25.849	27.743	30.291	34.367	37.572	34.369	24.513	14.8	5.4569	-3.1202	-8.1718
0	0	0	0	0	0	0	0	0	0	0	0	0	0	0	0	0	0	0	0.35347	2.441	5.3395	7.5352	8.1047	5.8878	3.6331	4.0351	5.6446	3.1444	-2.3539	-8.3357	-11.584	-9.7971	2.127	18.495	25.856	26.996	26.241	25.57	26.951	27.632	27.878	29.588	30.486	25.597	15.807	5.9522	-2.3457	-10.604	-15.024
0	0	0	0	0	0	0	0	0	0	0	0	0	0	0	0	0	0	0	0	6.0587	10.053	11.801	10.118	5.7196	3.0098	4.0435	5.5461	3.4256	-0.43617	-5.2845	-8.5998	-5.8335	5.4994	20.515	26.778	27.186	26.456	25.455	26.669	27.174	26.403	25.738	25.926	23.233	13.789	2.1519	-7.7164	-14.685	-17.417
0	0	0	0	0	0	0	0	0	0	0	0	0	0	0	0	0	0	0	0	8.4647	12.433	13.851	12.016	7.7279	6.1169	8.3765	10.514	10.071	8.0109	3.6715	-0.2462	1.5985	9.2525	18.985	22.856	24.294	25.9	26.073	27.814	29.176	27.332	25.101	23.968	23.861	17.285	5.6677	-5.0615	-11.023	-11.949
0	0	0	0	0	0	0	0	0	0	0	0	0	0	0	0	0	0	0	4.0947	8.7392	11.161	13.07	12.913	11.499	12.585	16.507	20.333	22.346	21.337	17.152	12.671	12.182	13.922	18.018	21.392	23.225	24.919	25.632	29.257	31.053	27.362	21.448	16.552	17.084	15.901	9.195	0.93533	-3.9396	-4.3229
0	0	0	0	0	0	0	0	0	0	0	0	0	0	0	0	0	0	0	3.4003	6.4353	9.3	12.266	13.03	13.42	17.02	23.544	28.826	32.305	32.467	29.525	25.936	23.638	20.993	18.853	19.705	21.082	21.661	21.444	22.433	23.709	18.553	10.132	3.5285	2.9216	5.8049	5.6218	2.5957	-1.0266	-2.0289
0	0	0	0	0	0	0	0	0	0	0	0	0	0	0	0	0	0	0	0.38443	3.2632	8.0865	11.88	12.457	13.912	19.466	28.552	35.514	40.211	41.803	38.781	33.533	29.253	25.144	19.924	16.624	17.588	18.565	19.55	16.862	11.311	3.7272	-3.6019	-8.7531	-9.9894	-7.3696	-4.5769	-4.991	-6.3367	-6.093
0	0	0	0	0	0	0	0	0	0	0	0	0	0	0	0	0	0	0	-2.1566	0.45298	6.239	11.247	12.55	15.072	22.107	32.256	40.158	46.675	51.383	47.818	39.465	31.86	26.49	20.904	16.057	17.484	21.351	23.345	17.539	4.7835	-6.5137	-12.814	-16.176	-17.438	-16.45	-14.891	-15.14	-16.625	-15.649
0	0	0	0	0	0	0	0	0	0	0	0	0	0	0	0	0	0	-1.3763	-3.1478	-0.76635	4.6027	10.243	13.085	15.867	23.579	33.982	42.849	51.195	57.576	54.495	44.838	34.711	28.64	22.374	19.304	22.258	26.426	27.439	19.873	4.9855	-7.3835	-14.197	-18.113	-19.546	-19.002	-19.224	-21.068	-23.797	-23.156
0	0	0	0	0	0	0	0	0	0	0	0	0	0	0	0	0	0	0	-3.2515	-1.9205	3.0222	9.235	13.954	16.409	23.538	33.064	42.368	50.137	55.352	54.126	46.331	35.231	27.397	22.278	22.455	25.925	27.881	25.438	15.416	2.8128	-5.5874	-10.937	-15.409	-16.849	-16.416	-17.157	-19.853	-22.074	-20.802
0	0	0	0	0	0	0	0	0	0	0	0	0	0	0	0	0	0	0	-2.2272	-1.5263	2.8677	8.8456	14.178	17.423	23.583	31.558	39.367	44.535	47.925	46.41	39.854	31.086	23.751	20.873	22.985	26.168	24.926	18.064	7.1028	-0.72121	-3.7808	-7.2967	-10.749	-12.245	-12.034	-12.131	-13.045	-13.101	-11.73
0	0	0	0	0	0	0	0	0	0	0	0	0	0	0	0	0	0	0	0	1.1594	4.1125	8.8811	14.631	19.135	24.302	30.187	35.135	37.491	38.734	36.605	31.274	26.124	22.453	20.238	21.43	23.245	20.205	10.959	1.263	-1.7647	-2.497	-5.057	-6.0214	-6.8633	-7.7689	-7.3983	-5.4487	-3.8042	-3.298
0	0	0	0	0	0	0	0	0	0	0	0	0	0	0	0	0	0	0	0	3.3743	6.3182	10.152	15.476	20.07	23.768	28.006	30.151	29.646	28.846	27.324	26.003	26.399	24.438	21.345	19.681	19.537	15.967	6.1854	-1.3515	-0.52517	-0.49952	-1.7743	-0.75473	-1.3638	-3.3068	-3.2243	0.012193	1.9468	2.3787
0	0	0	0	0	0	0	0	0	0	0	0	0	0	0	0	0	0	0	0	4.8426	8.2347	11.2	15.119	19.347	22.329	24.799	24.515	21.687	20.437	20.306	22.37	26.534	26.141	22.204	18.126	17.502	14.369	6.0557	-0.93495	-0.92158	0.4345	1.9928	4.2089	2.8711	0.45067	-0.021867	2.7421	4.9287	4.4433
0	0	0	0	0	0	0	0	0	0	0	0	0	0	0	0	0	0	0	0	0	7.7337	10.255	13.571	16.639	19.465	20.672	18.318	14.824	14.352	14.632	17.185	22.831	24.277	20.489	16.876	16.802	14.07	4.9411	-1.7835	-2.7051	0.031413	4.3791	7.6878	5.8686	2.94	2.3154	3.5964	4.5986	4.4547
0	0	0	0	0	0	0	0	0	0	0	0	0	0	0	0	0	0	0	0	0	0	6.3815	9.6951	12.998	15.486	15.103	12.623	10.076	9.6822	9.3664	11.257	16.358	19.214	17.455	16.35	14.623	9.5344	1.5052	-2.8514	-2.2182	0.28087	4.6053	8.0197	8.2021	7.3431	6.9189	6.6666	5.7059	3.9938
0	0	0	0	0	0	0	0	0	0	0	0	0	0	0	0	0	0	0	0	0	0	0	0	0	0	0	6.4796	4.9319	4.0017	3.8771	7.0914	11.977	15.167	14.173	14.935	11.912	4.3302	-1.3804	-2.1788	-0.22684	2.0945	5.2533	8.0472	10.084	12.991	14.422	13.456	10.03	5.2999
0	0	0	0	0	0	0	0	0	0	0	0	0	0	0	0	0	0	0	0	0	0	0	0	0	0	0	0	0	0	0	0	0	10.1	9.2655	10.854	8.5067	1.7716	-2.0714	-1.6586	0.24443	3.3082	5.9429	8.0354	11.994	17.11	20.35	19.149	13.346	6.089
0	0	0	0	0	0	0	0	0	0	0	0	0	0	0	0	0	0	0	0	0	0	0	0	0	0	0	0	0	0	0	0	0	0	5.3266	6.8793	6.6565	3.6808	1.1868	0.90995	2.5061	4.1269	4.2303	6.1847	11.465	18.398	21.578	19.567	13.653	6.1678
0	0	0	0	0	0	0	0	0	0	0	0	0	0	0	0	0	0	0	0	0	0	0	0	0	0	0	0	0	0	0	0	0	0	1.6861	4.105	5.9587	6.4578	6.1759	5.5433	4.8965	3.955	3.1229	4.5136	8.7861	14.145	17.493	16.386	13.132	7.9182
0	0	0	0	0	0	0	0	0	0	0	0	0	0	0	0	0	0	0	0	0	0	0	0	0	0	0	0	0	0	0	0	0	0	0	0	4.7417	7.2583	8.4344	7.8365	5.6474	3.3448	0.82817	1.708	5.2038	8.9321	12.412	12.854	11.043	6.4145
0	0	0	0	0	0	0	0	0	0	0	0	0	0	0	0	0	0	0	0	0	0	0	0	0	0	0	0	0	0	0	0	0	0	0	0	0	5.6247	7.5007	7.0293	5.529	3.8049	1.0834	-0.26916	0.050758	2.3673	5.536	7.0335	6.1585	4.0893
0	0	0	0	0	0	0	0	0	0	0	0	0	0	0	0	0	0	0	0	0	0	0	0	0	0	0	0	0	0	0	0	0	0	0	0	0	0	0	6.3793	6.2253	5.6673	3.4376	-0.17016	-2.7556	-2.5345	0.47602	3.7288	3.9632	2.7889
0	0	0	0	0	0	0	0	0	0	0	0	0	0	0	0	0	0	0	0	0	0	0	0	0	0	0	0	0	0	0	0	0	0	0	0	0	0	0	6.8125	8.3668	8.6731	7.1365	3.954	0.70419	-0.55653	0.22149	1.5527	0.61927	1.0007
0	0	0	0	0	0	0	0	0	0	0	0	0	0	0	0	0	0	0	0	0	0	0	0	0	0	0	0	0	0	0	0	0	0	0	0	0	0	0	8.0443	9.5923	10.385	9.7165	7.852	5.5044	3.5422	0	0	0	0
0	0	0	0	0	0	0	0	0	0	0	0	0	0	0	0	0	0	0	0	0	0	0	0	0	0	0	0	0	0	0	0	0	0	0	0	0	0	0	8.5709	11.172	11.182	9.6103	9.0077	7.2179	0	0	0	0	0
0	0	0	0	0	0	0	0	0	0	0	0	0	0	0	0	0	0	0	0	0	0	0	0	0	0	0	0	0	0	0	0	0	0	0	0	0	0	0	0	9.0401	10.231	0	0	0	0	0	0	0	0
0	0	0	0	0	0	0	0	0	0	0	0	0	0	0	0	0	0	0	0	0	0	0	0	0	0	0	0	0	0	0	0	0	0	0	0	0	0	0	0	0	0	0	0	0	0	0	0	0	0
0	0	0	0	0	0	0	0	0	0	0	0	0	0	0	0	0	0	0	0	0	0	0	0	0	0	0	0	0	0	0	0	0	0	0	0	0	0	0	0	0	0	0	0	0	0	0	0	0	0
0	0	0	0	0	0	0	0	0	0	0	0	0	0	0	0	0	0	0	0	0	0	0	0	0	0	0	0	0	0	0	0	0	0	0	0	0	0	0	0	0	0	0	0	0	0	0	0	0	0
0	0	0	0	0	0	0	0	0	0	0	0	0	0	0	0	0	0	0	0	0	0	0	0	0	0	0	0	0	0	0	0	0	0	0	0	0	0	0	0	0	0	0	0	0	0	0	0	0	0
0	0	0	0	0	0	0	0	0	0	0	0	0	0	0	0	0	0	0	0	0	0	0	0	0	0	0	0	0	0	0	0	0	0	0	0	0	0	0	0	0	0	0	0	0	0	0	0	0	0
0	0	0	0	0	0	0	0	0	0	0	0	0	0	0	0	0	0	0	0	0	0	0	0	0	0	0	0	0	0	0	0	0	0	0	0	0	0	0	0	0	0	0	0	0	0	0	0	0	0
0	0	0	0	0	0	0	0	0	0	0	0	0	0	0	0	0	0	0	0	0	0	0	0	0	0	0	0	0	0	0	0	0	0	0	0	0	0	0	0	0	0	0	0	0	0	0	0	0	0
0	0	0	0	0	0	0	0	0	0	0	0	0	0	0	0	0	0	0	0	0	0	0	0	0	0	0	0	0	0	0	0	0	0	0	0	0	0	0	0	0	0	0	0	0	0	0	0	0	0
0	0	0	0	0	0	0	0	0	0	0	0	0	0	0	0	0	0	0	0	0	0	0	0	0	0	0	0	0	0	0	0	0	0	0	0	0	0	0	0	0	0	0	0	0	0	0	0	0	0
0	0	0	0	0	0	0	0	0	0	0	0	0	0	0	0	0	0	0	0	0	0	0	0	0	0	0	0	0	0	0	0	0	0	0	0	0	0	0	0	0	0	0	0	0	0	0	0	0	0
0	0	0	0	0	0	0	0	0	0	0	0	0	0	0	0	0	0	0	0	0	0	0	0	0	0	0	0	0	0	0	0	0	0	0	0	0	0	0	0	0	0	0	0	0	0	0	0	0	0
0	0	0	0	0	0	0	0	0	0	0	0	0	0	0	0	0	0	0	0	0	0	0	0	0	0	0	0	0	0	0	0	0	0	0	0	0	0	0	0	0	0	0	0	0	0	0	0	0	0
0	0	0	0	0	0	0	0	0	0	0	0	0	0	0	0	0	0	0	0	0	0	0	0	0	0	0	0	0	0	0	0	0	0	0	0	0	0	0	0	0	0	0	0	0	0	0	0	0	0
0	0	0	0	0	0	0	0	0	0	0	0	0	0	0	0	0	0	0	0	0	0	0	0	0	0	0	0	0	0	0	0	0	0	0	0	0	0	0	0	0	0	0	0	0	0	0	0	0	0
0	0	0	0	0	0	0	0	0	0	0	0	0	0	0	0	0	0	0	0	0	0	0	0	0	0	0	0	0	0	0	0	0	0	0	0	0	0	0	0	0	0	0	0	0	0	0	0	0	0
0	0	0	0	0	0	0	0	0	0	0	0	0	0	0	0	0	0	0	0	0	0	0	0	0	0	0	0	0	0	0	0	0	0	0	0	0	0	0	0	0	0	0	0	0	0	0	0	0	0
0	0	0	0	0	0	0	0	0	0	0	0	0	0	0	0	0	0	0	0	0	0	0	0	0	0	0	0	0	0	0	0	0	0	0	0	0	0	0	0	0	0	0	0	0	0	0	0	0	0
0	0	0	0	0	0	0	0	0	0	0	0	0	0	0	0	0	0	0	0	0	0	0	0	0	0	0	0	0	0	0	0	0	0	0	0	0	0	0	0	0	0	0	0	0	0	0	0	0	0
0	0	0	0	0	0	0	0	0	0	0	0	0	0	0	0	0	0	0	0	0	0	0	0	0	0	0	0	0	0	0	0	0	0	0	0	0	0	0	0	0	0	0	0	0	0	0	0	0	0
0	0	0	0	0	0	0	0	0	0	0	0	0	0	0	0	0	0	0	0	0	0	0	0	0	0	0	0	0	0	0	0	0	0	0	0	0	0	0	0	0	0	0	0	0	0	0	0	0	0
0	0	0	0	0	0	0	0	0	0	0	0	0	0	0	0	0	0	0	0	0	0	0	0	0	0	0	0	0	0	0	0	0	0	0	0	0	0	0	0	0	0	0	0	0	0	0	0	0	0
0	0	0	0	0	0	0	0	0	0	0	0	0	0	0	0	0	0	0	0	0	0	0	0	0	0	0	0	0	0	0	0	0	0	0	0	0	0	0	0	0	0	0	0	0	0	0	0	0	0
0	0	0	0	0	0	0	0	0	0	0	0	0	0	0	0	0	0	0	0	0	0	0	0	0	0	0	0	0	0	0	0	0	0	0	0	0	0	0	0	0	0	0	0	0	0	0	0	0	0
0	0	0	0	0	0	0	0	0	0	0	0	0	0	0	0	0	0	0	0	0	0	0	0	0	0	0	0	0	0	0	0	0	0	0	0	0	0	0	0	0	0	0	0	0	0	0	0	0	0
0	0	0	0	0	0	0	0	0	0	0	0	0	0	0	0	0	0	0	0	0	0	0	0	0	0	0	0	0	0	0	0	0	0	0	0	0	0	0	0	0	0	0	0	0	0	0	0	0	0
0	0	0	0	0	0	0	0	0	0	0	0	0	0	0	0	0	0	0	0	0	0	0	0	0	0	0	0	0	0	0	0	0	0	0	0	0	0	0	0	0	0	0	0	0	0	0	0	0	0
0	0	0	0	0	0	0	0	0	0	0	0	0	0	0	0	0	0	0	0	0	0	0	0	0	0	0	0	0	0	0	0	0	0	0	0	0	0	0	0	0	0	0	0	0	0	0	0	0	0
0	0	0	0	0	0	0	0	0	0	0	0	0	0	0	0	0	0	0	0	0	0	0	0	0	0	0	0	0	0	0	0	0	0	0	0	0	0	0	0	0	0	0	0	0	0	0	0	0	0
0	0	0	0	0	0	0	0	0	0	0	0	0	0	0	0	0	0	0	0	0	0	0	0	0	0	0	0	0	0	0	0	0	0	0	0	0	0	0	0	0	0	0	0	0	0	0	0	0	0
[truncated: 41 more columns]

## Sheet: FigS02A_zstat_sagittal4
0	0	0	0	0	0	0	0	0	0	0	0	0	0	0	0	0	0	0	0	0	0	0	0	0	0	0	0	0	0	0	0	0	0	0	0	0	0	0	0	0	0	0	0	0	0	0	0	0	0
0	0	0	0	0	0	0	0	0	0	0	0	0	0	0	0	0	0	0	0	0	0	0	0	0	0	0	0	0	0	0	0	0	0	0	0	0	0	0	0	0	0	0	0	0	0	0	0	0	0
0	0	0	0	0	0	0	0	0	0	0	0	0	0	0	0	0	0	0	0	0	0	0	0	0	0	0	0	0	0	0	0	0	0	0	0	0	0	0	0	0	0	0	0	0	0	0	0	0	0
0	0	0	0	0	0	0	0	0	0	0	0	0	0	0	0	0	0	0	0	0	0	0	0	0	0	0	0	0	0	0	0	0	0	0	0	0	0	0	0	0	0	0	0	0	0	0	0	0	0
0	0	0	0	0	0	0	0	0	0	0	0	0	0	0	0	0	0	0	0	0	0	0	0	0	0	0	0	0	0	0	0	0	0	0	0	0	0	0	0	0	0	0	0	0	0	0	0	0	0
0	0	0	0	0	0	0	0	0	0	0	0	0	0	0	0	0	0	0	0	0	0	0	0	0	0	0	0	0	0	0	0	0	0	0	0	0	0	0	0	0	0	0	0	0	0	0	0	0	0
0	0	0	0	0	0	0	0	0	0	0	0	0	0	0	0	0	0	0	0	0	0	0	0	0	0	0	0	0	0	0	0	0	0	0	0	0	0	0	0	0	0	0	0	0	0	0	0	0	0
0	0	0	0	0	0	0	0	0	0	0	0	0	0	0	0	0	0	0	0	0	0	0	0	0	0	0	0	0	0	0	0	0	0	0	0	0	0	0	0	0	0	0	0	0	0	0	0	0	0
0	0	0	0	0	0	0	0	0	0	0	0	0	0	0	0	0	0	0	0	0	0	0	0	0	0	0	0	0	0	0	0	0	0	0	0	0	0	0	0	0	0	0	0	0	0	0	0	0	0
0	0	0	0	0	0	0	0	0	0	0	0	0	0	0	0	0	0	0	0	0	0	0	0	0	0	0	0	0	0	0	0	0	0	0	0	0	0	0	0	0	0	0	0	0	0	0	0	0	0
0	0	0	0	0	0	0	0	0	0	0	0	0	0	0	0	0	0	0	0	0	0	0	0	0	0	0	0	0	0	0	0	0	0	0	0	0	0	0	0	0	0	0	0	0	0	0	0	0	0
0	0	0	0	0	0	0	0	0	0	0	0	0	0	0	0	0	0	0	0	0	0	0	0	0	0	0	0	0	0	0	0	0	0	0	0	0	0	0	0	0	0	0	0	0	0	0	0	0	0
0	0	0	0	0	0	0	0	0	0	0	0	0	0	0	0	0	0	0	0	0	0	0	0	0	0	0	0	0	0	0	0	0	0	0	0	0	0	0	0	0	0	0	0	0	0	0	0	0	0
0	0	0	0	0	0	0	0	0	0	0	0	0	0	0	0	0	0	0	0	0	0	0	0	0	0	0	0	0	0	0	0	0	0	0	0	0	0	0	0	0	0	0	0	0	0	0	0	0	0
0	0	0	0	0	0	0	0	0	0	0	0	0	0	0	0	0	0	0	0	0	0	0	0	0	0	0	0	0	0	0	0	0	0	0	0	0	0	0	0	0	0	0	0	0	0	0	0	0	0
0	0	0	0	0	0	0	0	0	0	0	0	0	0	0	0	0	0	0	0	0	0	0	0	0	0	0	0	0	0	0	0	0	0	0	0	0	0	0	0	0	0	0	0	0	0	0	0	0	0
0	0	0	0	0	0	0	0	0	0	0	0	0	0	0	0	0	0	0	0	0	0	0	0	0	0	0	0	0	0	0	0	0	0	0	0	0	0	0	0	0	0	0	0	0	0	0	0	0	0
0	0	0	0	0	0	0	0	0	0	0	0	0	0	0	0	0	0	0	0	0	0	0	0	0	0	0	0	0	0	0	0	0	0	0	0	0	0	0	0	0	0	0	0	0	0	0	0	0	0
0	0	0	0	0	0	0	0	0	0	0	0	0	0	0	0	0	0	0	0	0	0	0	0	0	0	0	0	0	0	0	0	0	0	0	0	0	0	0	0	0	0	0	0	0	0	0	0	0	0
0	0	0	0	0	0	0	0	0	0	0	0	0	0	0	0	0	0	0	0	0	0	0	0	0	0	0	0	0	0	0	0	0	0	0	0	0	0	0	0	0	0	0	0	0	0	0	0	0	0
0	0	0	0	0	0	0	0	0	0	0	0	0	0	0	0	0	0	0	0	0	0	0	0	0	0	0	0	0	0	0	0	0	0	0	0	0	0	0	0	0	0	0	0	0	0	0	0	0	0
0	0	0	0	0	0	0	0	0	0	0	0	0	0	0	0	0	0	0	0	0	0	0	0	0	0	0	0	0	0	0	0	0	0	0	0	0	0	0	0	0	0	0	0	0	0	0	0	0	0
0	0	0	0	0	0	0	0	0	0	0	0	0	0	0	0	0	0	0	0	0	0	0	0	0	0	0	0	0	0	0	0	0	0	0	0	0	0	0	0	0	0	0	0	0	0	0	0	0	0
0	0	0	0	0	0	0	0	0	0	0	0	0	0	0	0	0	0	0	0	0	0	0	0	0	0	0	0	0	0	0	0	0	0	0	0	0	0	0	0	0	0	0	0	0	0	0	0	0	0
0	0	0	0	0	0	0	0	0	0	0	0	0	0	0	0	0	0	0	0	0	0	0	0	0	0	0	0	0	0	0	0	0	0	0	0	0	0	0	0	0	0	0	0	0	0	0	0	0	0
0	0	0	0	0	0	0	0	0	0	0	0	0	0	0	0	0	0	0	0	0	0	0	0	0	0	0	0	0	0	0	0	0	0	0	0	0	0	0	0	0	0	0	0	0	0	0	0	0	0
0	0	0	0	0	0	0	0	0	0	0	0	0	0	0	0	0	0	0	0	0	0	0	0	0	0	0	0	0	0	0	0	0	0	0	0	0	0	0	0	0	0	0	0	0	0	0	0	0	0
0	0	0	0	0	0	0	0	0	0	0	0	0	0	0	0	0	0	0	0	0	0	0	0	0	0	0	0	0	0	0	0	0	0	0	0	0	0	0	0	0	0	0	0	0	0	0	0	0	0
0	0	0	0	0	0	0	0	0	0	0	0	0	0	0	0	0	0	0	0	0	0	0	0	0	0	0	0	0	0	0	0	0	0	0	0	0	0	0	0	0	0	0	0	0	0	0	0	0	0
0	0	0	0	0	0	0	0	0	0	0	0	0	0	0	0	0	0	0	0	0	0	0	0	0	0	0	0	0	0	0	0	0	0	0	0	0	0	0	0	0	0	0	0	0	0	0	0	0	0
0	0	0	0	0	0	0	0	0	0	0	0	0	0	0	0	0	0	0	0	0	0	0	0	0	0	0	0	0	0	0	0	0	0	0	0	0	0	0	-0.27269	-0.36896	0	0	0	0	0	0	0	0	0
0	0	0	0	0	0	0	0	0	0	0	0	0	0	0	0	0	0	0	0	0	0	0	0	0	0	0	0	0	1.3622	0.74652	0.44101	0	0.62672	0.25612	-0.11963	-0.29133	-0.22464	-0.10219	-0.19327	-0.5025	-0.66341	-0.66878	-0.21649	0.3825	0.63631	0	0	0	0
0	0	0	0	0	0	0	0	0	0	0	0	0	0	0	0	0	0	0	0	0	0	0	0	0	0	0	0	0	1.6504	0.84688	0.5184	0.33872	0.19663	0.048589	0.054248	0.091098	0.13887	0.24351	0.1772	-0.18221	-0.52962	-0.52526	-0.15849	0.20317	0.47681	0.58592	0.43913	0.18988	-0.096046
0	0	0	0	0	0	0	0	0	0	0	0	0	0	0	0	0	0	0	0	0	0	0	0	0	0	0	2.8659	2.7096	1.6584	0.7462	0.38216	0.2513	0.29871	0.19291	0.12822	0.27581	0.54022	0.66827	0.56222	0.17335	-0.071804	-0.19142	-0.05821	0.11899	0.15869	0.048922	-0.33192	-0.52038	-0.35559
0	0	0	0	0	0	0	0	0	0	0	0	0	0	0	0	0	0	0	0	0	0	0	0	0	0	2.3206	2.9647	2.2552	1.3227	0.7078	0.48024	0.5826	0.76604	0.68035	0.44063	0.49229	0.7468	1.0044	0.91764	0.62866	0.40193	0.22504	0.1411	-0.018901	-0.41645	-1.0464	-1.2641	-1.084	-0.81643
0	0	0	0	0	0	0	0	0	0	0	0	0	0	0	0	0	0	0	0	0	0	0	0	0	0	2.6148	2.3517	1.6639	0.85534	0.48628	0.60517	0.91106	1.1805	1.1475	0.90149	0.81553	0.83579	0.98803	0.95435	0.75995	0.56405	0.3437	-0.013725	-0.49519	-1.0155	-1.6068	-1.7668	-1.5545	-1.4172
0	0	0	0	0	0	0	0	0	0	0	0	0	0	0	0	0	0	0	0	0	0	0	0	0	1.9598	2.1994	1.7576	1.3157	0.69934	0.59276	0.80936	1.1421	1.4489	1.4679	1.2379	1.0356	0.90075	0.82419	0.7125	0.44913	0.18688	-0.078945	-0.3704	-0.79662	-1.2137	-1.6013	-1.7243	-1.5968	-1.6158
0	0	0	0	0	0	0	0	0	0	0	0	0	0	0	0	0	0	0	0	0	0	0	0	0	0	1.5776	1.3691	1.2599	1.0545	0.9939	1.0354	1.2643	1.5049	1.5313	1.308	1.0535	0.85061	0.62268	0.40518	0.071004	-0.2716	-0.48046	-0.58882	-0.81904	-1.1142	-1.3063	-1.3793	-1.4171	-1.5446
0	0	0	0	0	0	0	0	0	0	0	0	0	0	0	0	0	0	0	0	0	0	0	0	0	1.5165	1.3671	1.2389	1.3832	1.3241	1.2099	1.2165	1.3355	1.4907	1.4584	1.2245	0.97111	0.78438	0.52685	0.17464	-0.21067	-0.56944	-0.74191	-0.72626	-0.79731	-1.0327	-1.1813	-1.292	-1.4478	-1.6665
0	0	0	0	0	0	0	0	0	0	0	0	0	0	0	0	0	0	0	0	0	0	0	0	0	0	0	1.2603	1.3681	1.4207	1.3957	1.3701	1.423	1.4594	1.3113	1.0066	0.77116	0.6247	0.3935	-0.0010281	-0.42131	-0.80955	-0.95933	-0.87978	-0.85082	-1.1208	-1.4231	-1.6154	-1.7917	-2.06
0	0	0	0	0	0	0	0	0	0	0	0	0	0	0	0	0	0	0	0	0	0	0	0	0	0	0	1.2919	1.222	1.309	1.4111	1.4214	1.4299	1.3616	1.1163	0.67994	0.40123	0.33132	0.17598	-0.20253	-0.7518	-1.1526	-1.2077	-1.1041	-1.1385	-1.4344	-1.836	-2.0344	-2.1511	-2.326
0	0	0	0	0	0	0	0	0	0	0	0	0	0	0	0	0	0	0	0	0	0	0	0	0	0	0	1.262	1.0219	1.0268	1.174	1.2455	1.2676	1.1791	0.86289	0.26868	-0.11068	-0.13267	-0.27481	-0.70548	-1.2517	-1.4603	-1.424	-1.3484	-1.4751	-1.6996	-2.0284	-2.175	-2.2197	-2.2877
0	0	0	0	0	0	0	0	0	0	0	0	0	0	0	0	0	0	0	0	0	0	0	0	0	0	0	1.149	0.74343	0.56469	0.68962	0.84777	0.91274	0.88465	0.461	-0.23502	-0.64061	-0.76534	-0.98219	-1.3622	-1.6121	-1.6603	-1.5696	-1.494	-1.5698	-1.7251	-1.8853	-1.9254	-1.9933	-2.0913
0	0	0	0	0	0	0	0	0	0	0	0	0	0	0	0	0	0	0	0	0	0	0	0	0	0	1.4703	1.2661	0.68021	0.23586	0.29044	0.43402	0.4895	0.38052	-0.10243	-0.80367	-1.2863	-1.5184	-1.6047	-1.7345	-1.7243	-1.6549	-1.4967	-1.3575	-1.4021	-1.5697	-1.5806	-1.4979	-1.6364	-1.8421
0	0	0	0	0	0	0	0	0	0	0	0	0	0	0	0	0	0	0	0	0	0	0	0	0	0	1.4306	1.4349	0.708	0.14798	0.10296	0.12859	0.034803	-0.30672	-0.87486	-1.525	-1.8947	-1.8854	-1.7404	-1.6286	-1.504	-1.4129	-1.2042	-0.99779	-1.0428	-1.1944	-1.1503	-1.0464	-1.2591	-1.5525
0	0	0	0	0	0	0	0	0	0	0	0	0	0	0	0	0	0	0	0	0	0	0	0	0	0	1.395	1.0029	0.49285	0.14856	0.031454	-0.073811	-0.28225	-0.83702	-1.5646	-2.0305	-2.0218	-1.7587	-1.4315	-1.1377	-0.96249	-0.94292	-0.83877	-0.6045	-0.46837	-0.42731	-0.38614	-0.46791	-0.86564	-1.2547
0	0	0	0	0	0	0	0	0	0	0	0	0	0	0	0	0	0	0	0	0	0	0	0	1.3324	1.7513	1.2213	0.6128	0.20655	0.028059	-0.02788	-0.13473	-0.37365	-0.95367	-1.5859	-1.7961	-1.6034	-1.2664	-0.89291	-0.50292	-0.27067	-0.40081	-0.50416	-0.2577	0.18718	0.53637	0.53552	0.1764	-0.41735	-0.89107
0	0	0	0	0	0	0	0	0	0	0	0	0	0	0	0	0	0	0	0	0	0	0	1.6165	1.7898	2.1561	1.1763	0.43322	0.015772	-0.074589	-0.077808	-0.14582	-0.43695	-0.91897	-1.2534	-1.2449	-0.98167	-0.63988	-0.18314	0.26841	0.45007	0.12784	-0.094568	0.24261	0.76928	1.1737	1.0803	0.62833	0.012724	-0.41851
0	0	0	0	0	0	0	0	0	0	0	0	0	0	0	0	0	0	0	0	0	0	0	0	1.8815	1.6491	0.9062	0.27939	-0.085283	-0.083534	-0.09864	-0.27578	-0.5878	-0.94181	-1.0006	-0.83983	-0.48495	-0.048851	0.52428	1.0481	1.1338	0.79857	0.62101	0.89275	1.1085	1.3113	1.1724	0.84134	0.33956	0.010012
0	0	0	0	0	0	0	0	0	0	0	0	0	0	0	0	0	0	0	0	0	0	0	0	1.6293	1.2587	0.68005	0.22672	0.067456	0.12815	-0.0052753	-0.41274	-0.72313	-0.74388	-0.59938	-0.34459	0.027661	0.4864	1.0372	1.5321	1.6648	1.5539	1.2871	1.2943	1.1932	1.1218	1.0227	0.83633	0.53094	0.25879
0	0	0	0	0	0	0	0	0	0	0	0	0	0	0	0	0	0	0	0	0	0	0.17801	1.0123	1.2958	0.9319	0.45202	0.18177	0.28654	0.41241	0.14895	-0.419	-0.63571	-0.36673	-0.041254	0.22448	0.54385	0.9258	1.368	1.7338	1.8718	1.8723	1.616	1.4683	1.2313	1.0369	0.90988	0.78923	0.63395	0.43399
0	0	0	0	0	0	0	0	0	0	0	0	0	0	0	0	0	0	0	0	0	0.38955	0.53182	0.82245	0.86622	0.58022	0.29208	0.19796	0.38377	0.4569	0.07625	-0.49195	-0.54289	-0.1138	0.36075	0.62483	0.85173	1.1041	1.4176	1.7247	1.883	2.0302	1.8509	1.6698	1.4686	1.1506	0.94204	0.74119	0.58255	0.4017
0	0	0	0	0	0	0	0	0	0	0	0	0	0	0	0	0	0	0	0	0	0.5456	0.76208	0.90565	0.65871	0.39021	0.31942	0.42925	0.43711	0.19926	-0.32443	-0.7464	-0.61814	-0.030282	0.56147	0.91341	1.0883	1.3299	1.6527	1.9249	1.9882	2.0319	1.8869	1.7417	1.5682	1.2226	0.88332	0.56418	0.27308	0.034146
0	0	0	0	0	0	0	0	0	0	0	0	0	0	0	0	0	0	0	0	0.35791	0.63616	0.99058	1.0766	0.74373	0.4328	0.4362	0.59056	0.42675	-0.079869	-0.69985	-0.97799	-0.74906	0.08275	0.93475	1.3527	1.5954	1.9442	2.1839	2.1651	1.9307	1.7516	1.6374	1.5169	1.3088	0.97905	0.65384	0.27071	-0.17059	-0.48726
0	0	0	0	0	0	0	0	0	0	0	0	0	0	0	0	0	0	0	0.26884	0.71491	1.0124	1.2245	1.1486	0.7519	0.42578	0.44044	0.57168	0.31114	-0.23059	-0.76801	-0.96304	-0.76863	0.16855	1.4676	2.0834	2.3673	2.4975	2.3264	2.1167	1.7558	1.4367	1.2799	1.1764	0.99029	0.66512	0.28228	-0.12325	-0.57546	-0.8556
0	0	0	0	0	0	0	0	0	0	0	0	0	0	0	0	0	0	0	0	1.3069	1.4631	1.5229	1.2096	0.65996	0.3518	0.47635	0.6271	0.38052	-0.045653	-0.47762	-0.67412	-0.4511	0.4866	1.8632	2.5403	2.7824	2.5113	2.174	1.9939	1.6454	1.301	1.0963	1.0207	0.96948	0.65031	0.11392	-0.43089	-0.80126	-0.96582
0	0	0	0	0	0	0	0	0	0	0	0	0	0	0	0	0	0	0	0	1.6232	1.7332	1.7076	1.3431	0.83516	0.69359	0.99325	1.25	1.2207	0.93629	0.37395	-0.021693	0.13222	0.87086	1.8585	2.3908	2.6669	2.5434	2.2332	2.0733	1.7621	1.3655	1.1359	1.0574	1.1639	0.97303	0.35026	-0.31426	-0.63462	-0.68134
0	0	0	0	0	0	0	0	0	0	0	0	0	0	0	0	0	0	0	1.3502	1.6426	1.7207	1.6757	1.4143	1.1733	1.3534	1.9085	2.3945	2.6179	2.5105	1.8743	1.2496	1.024	1.2293	1.8735	2.3791	2.5951	2.4335	2.1379	2.1051	1.8415	1.4115	1.1092	0.91122	1.0803	1.1749	0.7273	0.072099	-0.27535	-0.29219
0	0	0	0	0	0	0	0	0	0	0	0	0	0	0	0	0	0	0	0.96875	1.2313	1.4034	1.5384	1.4474	1.4288	1.886	2.7489	3.2626	3.2305	3.238	2.9308	2.2497	1.8755	1.7735	1.9203	2.2286	2.1789	1.8595	1.5372	1.4156	1.3593	1.0006	0.58825	0.24064	0.23957	0.5797	0.56407	0.24536	-0.093315	-0.1816
0	0	0	0	0	0	0	0	0	0	0	0	0	0	0	0	0	0	0	0.10238	0.56372	1.0695	1.4043	1.4575	1.6537	2.3077	3.3099	3.8652	3.7262	3.5569	3.2011	2.6191	2.3523	2.2552	1.9683	1.8865	1.6777	1.3983	1.2268	0.94998	0.62437	0.21481	-0.23519	-0.68206	-0.87462	-0.67549	-0.40755	-0.43022	-0.55255	-0.52645
0	0	0	0	0	0	0	0	0	0	0	0	0	0	0	0	0	0	0	-0.51057	0.068857	0.73555	1.2298	1.4412	1.8691	2.679	3.5173	4.1099	4.3621	4.2862	3.7351	3.0263	2.8289	2.549	2.1216	1.7899	1.5753	1.4712	1.3359	0.9396	0.26801	-0.41417	-0.93003	-1.2393	-1.2885	-1.155	-0.9967	-0.99511	-1.0906	-1.019
0	0	0	0	0	0	0	0	0	0	0	0	0	0	0	0	0	0	-0.5692	-0.7032	-0.10991	0.51242	1.0472	1.4067	1.8817	2.7137	3.4306	3.8885	4.391	4.7683	4.2497	3.4465	3.0918	2.7693	2.2533	2.0425	1.9709	1.7658	1.5029	1.0506	0.28434	-0.48805	-1.0272	-1.2233	-1.1693	-1.0361	-0.99004	-1.0589	-1.167	-1.1179
0	0	0	0	0	0	0	0	0	0	0	0	0	0	0	0	0	0	0	-0.73388	-0.28124	0.3452	0.9251	1.4192	1.8011	2.4868	3.1375	3.6228	3.9249	4.1441	4.0202	3.4972	2.9826	2.5616	2.2652	2.3312	2.267	1.7981	1.3021	0.73674	0.14498	-0.33697	-0.73093	-0.94591	-0.90578	-0.80821	-0.79125	-0.85804	-0.90743	-0.82948
0	0	0	0	0	0	0	0	0	0	0	0	0	0	0	0	0	0	0	-0.54709	-0.25922	0.36698	0.9474	1.4503	1.7891	2.2928	2.8042	3.2273	3.3479	3.3078	3.2443	3.0341	2.5818	2.2879	2.1857	2.2658	1.9211	1.34	0.77422	0.28623	-0.032781	-0.20737	-0.44912	-0.64552	-0.68622	-0.62981	-0.58958	-0.57909	-0.53996	-0.46014
0	0	0	0	0	0	0	0	0	0	0	0	0	0	0	0	0	0	0	0	0.2146	0.58708	1.0602	1.5856	1.9016	2.2385	2.572	2.8155	2.8179	2.6599	2.5644	2.4759	2.1123	1.9683	1.8216	1.6459	1.3491	0.8966	0.4078	0.046599	-0.076174	-0.13156	-0.30024	-0.37199	-0.43096	-0.47652	-0.4275	-0.28832	-0.18378	-0.14941
0	0	0	0	0	0	0	0	0	0	0	0	0	0	0	0	0	0	0	0	0.60361	0.94745	1.3467	1.7744	2.0044	2.209	2.4447	2.5161	2.3944	2.1921	2.1071	2.1647	2.0696	1.8451	1.4827	1.1692	0.92277	0.61881	0.21995	-0.051118	-0.023704	-0.027062	-0.10761	-0.049087	-0.093484	-0.23309	-0.2254	0.00080589	0.11604	0.13043
0	0	0	0	0	0	0	0	0	0	0	0	0	0	0	0	0	0	0	0	0.98445	1.4784	1.8195	1.996	2.1118	2.2325	2.3802	2.2807	1.9627	1.7352	1.7015	1.9027	2.0615	1.8078	1.3168	0.8897	0.71639	0.53205	0.22784	-0.040028	-0.046934	0.025784	0.12827	0.28429	0.20155	0.033005	-0.0016617	0.20573	0.34021	0.28289
0	0	0	0	0	0	0	0	0	0	0	0	0	0	0	0	0	0	0	0	0	1.8706	2.0771	2.3988	2.3179	2.3475	2.3451	2.0365	1.5981	1.4217	1.4113	1.611	1.9542	1.7551	1.1613	0.75429	0.65356	0.54109	0.21107	-0.0907	-0.16137	0.0021332	0.31157	0.54507	0.42168	0.21852	0.17947	0.28265	0.35054	0.31918
0	0	0	0	0	0	0	0	0	0	0	0	0	0	0	0	0	0	0	0	0	0	1.741	2.1838	2.5832	2.7989	2.3954	1.7783	1.37	1.2228	1.1085	1.2954	1.7739	1.5923	1.0281	0.74388	0.60101	0.40817	0.074594	-0.16631	-0.14375	0.020417	0.35791	0.6147	0.62762	0.5821	0.5714	0.56036	0.47568	0.32102
0	0	0	0	0	0	0	0	0	0	0	0	0	0	0	0	0	0	0	0	0	0	0	0	0	0	0	1.7707	1.0656	0.69426	0.60341	1.0273	1.5727	1.4159	0.94426	0.78204	0.56595	0.21642	-0.078163	-0.13851	-0.015471	0.15954	0.44494	0.68646	0.85273	1.1202	1.2825	1.2041	0.88505	0.45797
0	0	0	0	0	0	0	0	0	0	0	0	0	0	0	0	0	0	0	0	0	0	0	0	0	0	0	0	0	0	0	0	0	1.206	0.79847	0.72918	0.51111	0.10712	-0.13602	-0.12017	0.018887	0.291	0.60569	0.82667	1.2331	1.7458	2.059	1.8575	1.2992	0.60803
0	0	0	0	0	0	0	0	0	0	0	0	0	0	0	0	0	0	0	0	0	0	0	0	0	0	0	0	0	0	0	0	0	0	0.66728	0.63749	0.53838	0.27675	0.090544	0.075945	0.22893	0.43303	0.45858	0.66885	1.2235	1.949	2.3149	2.1783	1.6324	0.81974
0	0	0	0	0	0	0	0	0	0	0	0	0	0	0	0	0	0	0	0	0	0	0	0	0	0	0	0	0	0	0	0	0	0	0.54265	0.7942	0.61276	0.58149	0.5377	0.511	0.47205	0.4106	0.36915	0.52858	1.0202	1.6439	2.0598	2.0179	1.7472	1.1983
0	0	0	0	0	0	0	0	0	0	0	0	0	0	0	0	0	0	0	0	0	0	0	0	0	0	0	0	0	0	0	0	0	0	0	0	0.8747	0.86132	0.87946	0.80631	0.5722	0.35072	0.092102	0.20216	0.66682	1.1587	1.6422	1.5541	1.4637	0.97174
0	0	0	0	0	0	0	0	0	0	0	0	0	0	0	0	0	0	0	0	0	0	0	0	0	0	0	0	0	0	0	0	0	0	0	0	0	0.9543	1.0058	0.81804	0.56724	0.39248	0.12083	-0.031705	0.006273	0.29508	0.70066	0.95528	0.94934	0.76104
0	0	0	0	0	0	0	0	0	0	0	0	0	0	0	0	0	0	0	0	0	0	0	0	0	0	0	0	0	0	0	0	0	0	0	0	0	0	0	0.84195	0.68141	0.59	0.37714	-0.019215	-0.31331	-0.29049	0.062363	0.67547	0.88154	0.77379
0	0	0	0	0	0	0	0	0	0	0	0	0	0	0	0	0	0	0	0	0	0	0	0	0	0	0	0	0	0	0	0	0	0	0	0	0	0	0	1.1067	1.1082	1.0587	0.87703	0.49593	0.089617	-0.072351	0.032672	0.36309	0.32862	0.40287
0	0	0	0	0	0	0	0	0	0	0	0	0	0	0	0	0	0	0	0	0	0	0	0	0	0	0	0	0	0	0	0	0	0	0	0	0	0	0	1.565	1.5504	1.5435	1.4536	1.2337	0.92205	0.63319	0	0	0	0
0	0	0	0	0	0	0	0	0	0	0	0	0	0	0	0	0	0	0	0	0	0	0	0	0	0	0	0	0	0	0	0	0	0	0	0	0	0	0	2.0231	2.1628	2.051	1.942	1.8902	1.7543	0	0	0	0	0
0	0	0	0	0	0	0	0	0	0	0	0	0	0	0	0	0	0	0	0	0	0	0	0	0	0	0	0	0	0	0	0	0	0	0	0	0	0	0	0	2.691	2.6693	0	0	0	0	0	0	0	0
0	0	0	0	0	0	0	0	0	0	0	0	0	0	0	0	0	0	0	0	0	0	0	0	0	0	0	0	0	0	0	0	0	0	0	0	0	0	0	0	0	0	0	0	0	0	0	0	0	0
0	0	0	0	0	0	0	0	0	0	0	0	0	0	0	0	0	0	0	0	0	0	0	0	0	0	0	0	0	0	0	0	0	0	0	0	0	0	0	0	0	0	0	0	0	0	0	0	0	0
0	0	0	0	0	0	0	0	0	0	0	0	0	0	0	0	0	0	0	0	0	0	0	0	0	0	0	0	0	0	0	0	0	0	0	0	0	0	0	0	0	0	0	0	0	0	0	0	0	0
0	0	0	0	0	0	0	0	0	0	0	0	0	0	0	0	0	0	0	0	0	0	0	0	0	0	0	0	0	0	0	0	0	0	0	0	0	0	0	0	0	0	0	0	0	0	0	0	0	0
0	0	0	0	0	0	0	0	0	0	0	0	0	0	0	0	0	0	0	0	0	0	0	0	0	0	0	0	0	0	0	0	0	0	0	0	0	0	0	0	0	0	0	0	0	0	0	0	0	0
0	0	0	0	0	0	0	0	0	0	0	0	0	0	0	0	0	0	0	0	0	0	0	0	0	0	0	0	0	0	0	0	0	0	0	0	0	0	0	0	0	0	0	0	0	0	0	0	0	0
0	0	0	0	0	0	0	0	0	0	0	0	0	0	0	0	0	0	0	0	0	0	0	0	0	0	0	0	0	0	0	0	0	0	0	0	0	0	0	0	0	0	0	0	0	0	0	0	0	0
0	0	0	0	0	0	0	0	0	0	0	0	0	0	0	0	0	0	0	0	0	0	0	0	0	0	0	0	0	0	0	0	0	0	0	0	0	0	0	0	0	0	0	0	0	0	0	0	0	0
0	0	0	0	0	0	0	0	0	0	0	0	0	0	0	0	0	0	0	0	0	0	0	0	0	0	0	0	0	0	0	0	0	0	0	0	0	0	0	0	0	0	0	0	0	0	0	0	0	0
0	0	0	0	0	0	0	0	0	0	0	0	0	0	0	0	0	0	0	0	0	0	0	0	0	0	0	0	0	0	0	0	0	0	0	0	0	0	0	0	0	0	0	0	0	0	0	0	0	0
0	0	0	0	0	0	0	0	0	0	0	0	0	0	0	0	0	0	0	0	0	0	0	0	0	0	0	0	0	0	0	0	0	0	0	0	0	0	0	0	0	0	0	0	0	0	0	0	0	0
0	0	0	0	0	0	0	0	0	0	0	0	0	0	0	0	0	0	0	0	0	0	0	0	0	0	0	0	0	0	0	0	0	0	0	0	0	0	0	0	0	0	0	0	0	0	0	0	0	0
0	0	0	0	0	0	0	0	0	0	0	0	0	0	0	0	0	0	0	0	0	0	0	0	0	0	0	0	0	0	0	0	0	0	0	0	0	0	0	0	0	0	0	0	0	0	0	0	0	0
0	0	0	0	0	0	0	0	0	0	0	0	0	0	0	0	0	0	0	0	0	0	0	0	0	0	0	0	0	0	0	0	0	0	0	0	0	0	0	0	0	0	0	0	0	0	0	0	0	0
0	0	0	0	0	0	0	0	0	0	0	0	0	0	0	0	0	0	0	0	0	0	0	0	0	0	0	0	0	0	0	0	0	0	0	0	0	0	0	0	0	0	0	0	0	0	0	0	0	0
0	0	0	0	0	0	0	0	0	0	0	0	0	0	0	0	0	0	0	0	0	0	0	0	0	0	0	0	0	0	0	0	0	0	0	0	0	0	0	0	0	0	0	0	0	0	0	0	0	0
0	0	0	0	0	0	0	0	0	0	0	0	0	0	0	0	0	0	0	0	0	0	0	0	0	0	0	0	0	0	0	0	0	0	0	0	0	0	0	0	0	0	0	0	0	0	0	0	0	0
0	0	0	0	0	0	0	0	0	0	0	0	0	0	0	0	0	0	0	0	0	0	0	0	0	0	0	0	0	0	0	0	0	0	0	0	0	0	0	0	0	0	0	0	0	0	0	0	0	0
0	0	0	0	0	0	0	0	0	0	0	0	0	0	0	0	0	0	0	0	0	0	0	0	0	0	0	0	0	0	0	0	0	0	0	0	0	0	0	0	0	0	0	0	0	0	0	0	0	0
0	0	0	0	0	0	0	0	0	0	0	0	0	0	0	0	0	0	0	0	0	0	0	0	0	0	0	0	0	0	0	0	0	0	0	0	0	0	0	0	0	0	0	0	0	0	0	0	0	0
0	0	0	0	0	0	0	0	0	0	0	0	0	0	0	0	0	0	0	0	0	0	0	0	0	0	0	0	0	0	0	0	0	0	0	0	0	0	0	0	0	0	0	0	0	0	0	0	0	0
0	0	0	0	0	0	0	0	0	0	0	0	0	0	0	0	0	0	0	0	0	0	0	0	0	0	0	0	0	0	0	0	0	0	0	0	0	0	0	0	0	0	0	0	0	0	0	0	0	0
0	0	0	0	0	0	0	0	0	0	0	0	0	0	0	0	0	0	0	0	0	0	0	0	0	0	0	0	0	0	0	0	0	0	0	0	0	0	0	0	0	0	0	0	0	0	0	0	0	0
0	0	0	0	0	0	0	0	0	0	0	0	0	0	0	0	0	0	0	0	0	0	0	0	0	0	0	0	0	0	0	0	0	0	0	0	0	0	0	0	0	0	0	0	0	0	0	0	0	0
0	0	0	0	0	0	0	0	0	0	0	0	0	0	0	0	0	0	0	0	0	0	0	0	0	0	0	0	0	0	0	0	0	0	0	0	0	0	0	0	0	0	0	0	0	0	0	0	0	0
0	0	0	0	0	0	0	0	0	0	0	0	0	0	0	0	0	0	0	0	0	0	0	0	0	0	0	0	0	0	0	0	0	0	0	0	0	0	0	0	0	0	0	0	0	0	0	0	0	0
0	0	0	0	0	0	0	0	0	0	0	0	0	0	0	0	0	0	0	0	0	0	0	0	0	0	0	0	0	0	0	0	0	0	0	0	0	0	0	0	0	0	0	0	0	0	0	0	0	0
0	0	0	0	0	0	0	0	0	0	0	0	0	0	0	0	0	0	0	0	0	0	0	0	0	0	0	0	0	0	0	0	0	0	0	0	0	0	0	0	0	0	0	0	0	0	0	0	0	0
0	0	0	0	0	0	0	0	0	0	0	0	0	0	0	0	0	0	0	0	0	0	0	0	0	0	0	0	0	0	0	0	0	0	0	0	0	0	0	0	0	0	0	0	0	0	0	0	0	0
[truncated: 41 more columns]

## Sheet: FigS02A_cope_coronal6
0	0	0	0	0	0	0	0	0	0	0	0	0	0	0	0	0	0	0	0	0	0	0	0	0	0	0	0	0	0	0	0	0	0	0	0	0	0	0	0	0	0	0	0	0	0	0	0	0	0
0	0	0	0	0	0	0	0	0	0	0	0	0	0	0	0	0	0	0	0	0	0	0	0	0	0	0	0	0	0	0	0	0	0	0	0	0	0	0	0	0	0	0	0	0	0	0	0	0	0
0	0	0	0	0	0	0	0	0	0	0	0	0	0	0	0	0	0	0	0	0	0	0	0	0	0	0	0	0	0	0	0	0	0	0	0	0	0	0	0	0	0	0	0	0	0	0	0	0	0
0	0	0	0	0	0	0	0	0	0	0	0	0	0	0	0	0	0	0	0	0	0	0	0	0	0	0	0	0	0	0	0	0	0	0	0	0	0	0	0	0	0	0	0	0	0	0	0	0	0
0	0	0	0	0	0	0	0	0	0	0	0	0	0	0	0	0	0	0	0	0	0	0	0	0	0	0	0	0	0	0	0	0	0	0	0	0	0	0	0	0	0	0	0	0	0	0	0	0	0
0	0	0	0	0	0	0	0	0	0	0	0	0	0	0	0	0	0	0	0	0	0	0	0	0	0	0	0	0	0	0	0	0	0	0	0	0	0	0	0	0	0	0	0	0	0	0	0	0	0
0	0	0	0	0	0	0	0	0	0	0	0	0	0	0	0	0	0	0	0	0	0	0	0	0	0	0	0	0	0	0	0	0	0	0	0	0	0	0	0	0	0	0	0	0	0	0	0	0	0
0	0	0	0	0	0	0	0	0	0	0	0	0	0	0	0	0	0	0	0	0	0	0	0	0	0	0	0	0	0	0	0	0	0	0	0	0	0	0	0	0	0	0	0	0	0	0	0	0	0
0	0	0	0	0	0	0	0	0	0	0	0	0	0	0	0	0	0	0	0	0	0	0	0	0	0	0	0	0	0	0	0	0	0	0	0	0	0	0	0	0	0	0	0	0	0	0	0	0	0
0	0	0	0	0	0	0	0	0	0	0	0	0	0	0	0	0	0	0	0	0	0	0	0	0	0	0	0	0	0	0	0	0	0	0	0	0	0	0	0	0	0	0	0	0	0	0	0	0	0
0	0	0	0	0	0	0	0	0	0	0	0	0	0	0	0	0	0	0	0	0	0	0	0	0	0	0	0	0	0	0	0	0	0	0	0	0	0	0	0	0	0	0	0	0	0	0	0	0	0
0	0	0	0	0	0	0	0	0	0	0	0	0	0	0	0	0	0	0	0	0	0	0	0	0	0	0	0	0	0	0	0	0	0	0	0	3.3825	0	4.6883	0	0	4.4929	4.0347	3.6374	3.9321	3.8718	3.6315	3.7326	2.496	0
0	0	0	0	0	0	0	0	0	0	0	0	0	0	0	0	0	0	0	0	0	0	0	0	0	5.2881	7.8362	9.4272	9.8428	8.9799	7.4313	7.6217	9.188	12.065	11.513	10.372	12.265	13.452	11.029	8.2242	6.7691	5.5639	4.1644	3.2297	3.5035	2.6624	2.7425	4.691	6.9068	6.1839
0	0	0	0	0	0	0	0	0	0	0	0	0	0	0	0	0	0	0	0	0	1.5805	7.725	10.288	14.003	16.75	20.608	23.6	22.566	20.529	17.953	16.288	20.213	21.023	18.911	17.205	18.272	16.281	8.9616	2.3837	1.9607	1.9887	0.72769	1.6661	2.015	-1.1896	-2.2577	1.6683	5.9393	6.6215
0	0	0	0	0	0	0	0	0	0	0	0	0	0	0	0	0	0	0	0	3.3743	6.3182	10.152	15.476	20.07	23.768	28.006	30.151	29.646	28.846	27.324	26.003	26.399	24.438	21.345	19.681	19.537	15.967	6.1854	-1.3515	-0.52517	-0.49952	-1.7743	-0.75473	-1.3638	-3.3068	-3.2243	0.012193	1.9468	2.3787
0	0	0	0	0	0	0	0	0	0	0	0	0	0	0	0	0	0	0	-3.2809	-2.0093	2.0898	8.7828	16.015	21.584	25.498	28.315	29.084	29.101	29.733	29.306	26.823	23.863	20.994	19.979	21.672	22.638	16.936	5.5877	-1.0958	-2.078	-2.6131	-3.1343	-0.96443	-0.89654	-1.6702	-1.463	-1.5862	-2.8505	-3.7598
0	0	0	0	0	0	0	0	0	0	0	0	0	0	0	0	0	-1.4283	-3.9979	-5.9089	-4.9293	-1.2684	4.4741	10.671	16.579	21.761	25.015	24.705	23.508	23.753	23.893	22.416	19.471	17.169	19.984	24.814	25.389	17.867	5.6092	-1.7543	-3.729	-4.0775	-3.483	-1.2752	-0.21824	0.87332	1.0617	-2.1961	-6.0596	-7.9799
0	0	0	0	0	0	0	0	0	0	0	0	0	0	0	0	-1.6346	-4.0964	-4.619	-4.3171	-4.1412	-2.6349	0.50201	4.3356	9.1675	14.978	18.416	18.71	17.193	17.249	18.492	19.062	16.437	16.132	21.143	26.227	24.795	15.68	3.7038	-4.0922	-6.4877	-6.1267	-4.8638	-3.8593	-2.7883	-0.9549	-0.21596	-2.938	-6.6732	-8.6497
0	0	0	0	0	0	0	0	0	0	0	0	0	0	-2.5795	-4.4444	-6.0102	-7.4304	-6.7484	-6.7394	-6.2694	-5.0438	-3.3746	-1.6153	2.036	7.8095	11.816	12.731	11.612	11.083	12.668	13.689	13.414	15.813	20.801	23.367	19.033	9.3645	-1.5555	-8.4366	-10.31	-9.0056	-8.5043	-8.1514	-7.4773	-6.148	-4.4397	-4.0706	-6.554	-8.6433
0	0	0	0	0	0	0	0	0	0	0	0	0	-4.0044	-8.396	-11.511	-14.221	-15.786	-16.216	-15.265	-12.631	-9.658	-7.7516	-7.1471	-3.7986	1.2628	5.9545	6.4932	4.8142	3.529	4.8875	6.7921	9.0497	13.107	16.801	17.63	13.685	6.3325	-1.7649	-7.6413	-10.238	-10.254	-11.138	-11.872	-12.171	-11.624	-9.0803	-6.8032	-6.5262	-7.5751
0	0	0	0	0	0	0	0	0	0	0	0	0	-6.8929	-12.262	-18.399	-23.297	-26.259	-26.257	-23.235	-19.104	-14.225	-11.822	-11.184	-8.9934	-5.9527	-2.1155	-2.0153	-3.6114	-4.5696	-2.1941	2.3347	6.8691	10.191	12.616	14.869	14.261	11.904	7.0386	1.8174	-2.5483	-5.6964	-8.722	-12.42	-15.08	-15.924	-13.176	-9.9832	-7.3795	-5.8038
0	0	0	0	0	0	0	0	0	0	0	0	-0.4619	-6.3186	-12.556	-19.551	-25.358	-30.037	-30.189	-25.717	-20.804	-16.183	-14.242	-14.212	-12.676	-10.519	-7.1129	-6.8858	-9.3197	-10.888	-7.4892	-0.86351	4.1807	7.8406	9.5526	13.417	20.045	23.221	21.389	14.967	9.8133	4.651	-1.7626	-8.4144	-13.021	-15.131	-14.103	-11.909	-8.959	-5.1882
0	0	0	0	0	0	0	0	0	0	0	0	0.4833	-6.1077	-12.362	-17.916	-23.371	-28.357	-28.096	-22.999	-17.352	-13.714	-13.812	-15.301	-12.354	-7.1484	-5.1231	-7.9259	-12.821	-17.441	-14.546	-5.9137	1.2332	6.0284	9.1073	14.933	24.858	32.761	32.407	27.299	23.12	16.847	6.9998	-1.6674	-6.88	-10.247	-11.741	-11.786	-9.7821	-5.8325
0	0	0	0	0	0	0	0	0	0	0	0	1.0111	-7.2531	-13.916	-18.424	-22.341	-26.435	-25.748	-19.939	-12.614	-8.4378	-8.5925	-10.373	-5.9428	-0.12755	-2.574	-11.624	-20.727	-26.823	-20.752	-6.9988	3.9672	12.121	19.125	25.061	30.758	37.011	38.567	36.754	34.105	26.798	15.793	5.6869	-0.24566	-5.1825	-8.2604	-10.053	-8.72	-6.4253
0	0	0	0	0	0	0	0	0	0	0	0	1.9743	-5.8704	-13.499	-17.4	-19.867	-23.158	-22.28	-16.462	-7.4215	0.171	1.7984	-1.0854	-0.57815	2.2508	-1.1172	-9.2102	-17.915	-24.086	-14.537	1.1898	13.109	22.407	28.832	31.282	31.695	34.905	39.956	42.15	40.644	32.963	22.67	13.228	5.1381	-0.53184	-4.6826	-7.595	-8.1404	-8.5023
0	0	0	0	0	0	0	0	0	0	0	0	3.0626	-2.9192	-9.5833	-12.488	-14.118	-16.851	-17.399	-12.411	-2.4126	7.6369	9.6236	4.3384	0.22798	1.2159	2.0535	0.4811	-2.9492	-6.8198	-0.060025	10.368	17.985	24.04	28.115	28.114	25.766	26.171	32.395	38.483	40.22	35.325	27.196	18.951	9.3339	3.2604	-1.4845	-6.192	-8.868	-10.206
0	0	0	0	0	0	0	0	0	0	0	0	3.5627	0.78694	-3.2519	-4.6842	-6.0007	-9.2804	-11.959	-9.8256	-2.2234	6.3312	8.4156	3.2693	-1.0563	0.6451	4.9097	9.7744	7.9475	3.4138	5.1516	9.7447	14.383	19.099	22.674	21.112	17.449	16.081	20.996	28.291	33.129	33.079	28.782	22.537	14.286	7.6887	2.4997	-3.3786	-7.7461	-10.126
0	0	0	0	0	0	0	0	0	0	0	1.0483	4.4611	4.6672	2.3638	1.7058	1.4961	-1.3366	-5.1489	-7.4662	-5.2526	0.10204	3.0247	1.1166	-0.589	2.5367	9.6197	15.532	12.304	5.6375	4.3496	6.9218	10.96	16.199	18.893	15.481	9.9739	8.2805	11.003	16.873	22.71	26.528	26.539	23.653	18.292	12.876	6.9987	1.099	-3.9481	-8.3086
0	0	0	0	0	0	0	0	0	0	0	0.88995	4.6638	6.9372	5.6736	4.4604	4.3773	2.6483	-0.26464	-4.8791	-5.2971	-2.2942	0.84228	2.7337	4.8787	10.732	18.661	22.708	18.744	10.569	7.1319	9.4428	13.577	17.876	19.849	16.118	9.9621	6.9389	7.0202	9.9604	15.523	20.96	23.635	22.383	17.669	13.977	9.9579	5.4781	0.61628	-5.9423
0	0	0	0	0	0	0	0	0	0	0	0.08788	3.2925	5.991	5.4833	3.1168	2.9645	3.0205	1.4943	-2.04	-2.5615	-0.5168	2.6501	6.3883	11.379	20.763	30.583	33.66	30.648	22.631	18.13	19.362	21.997	23.715	24.561	22.215	16.672	11.821	9.3973	9.5011	12.595	17.067	20.382	16.95	12.285	10.645	10.05	9.0961	5.3042	-2.6013
0	0	0	0	0	0	0	0	0	0	0	0	2.029	3.3917	2.2541	0.93905	1.8474	3.7962	3.9953	2.2102	2.2999	3.5523	4.7221	8.2877	14.811	28.025	40.996	45.378	44.51	39.286	36.108	35.578	35.568	33.499	32.331	30.328	25.335	19.899	16.075	13.861	14.407	16.265	16.286	11.007	5.7326	5.3417	8.5074	10.318	8.1686	0.70155
0	0	0	0	0	0	0	0	0	0	0	0	0	2.2258	0.63477	1.3243	4.2346	7.3891	9.071	8.0068	7.723	6.2286	3.7386	5.0411	13.296	29.977	46.684	54.866	58.196	57.167	56.717	56.53	54.587	48.325	41.611	36.043	29.879	25.093	22.062	19.871	19.326	18.653	15.289	7.9294	0.91423	0.11472	5.2238	9.1836	8.1708	2.7193
0	0	0	0	0	0	0	0	0	0	0	0	0	0	1.8528	4.4422	8.7195	12.401	13.836	12.496	11.065	6.0882	-0.24675	-1.1737	9.33	29.278	50.26	63.162	72.591	76.674	78.194	78.701	75.437	64.559	50.222	37.93	29.823	26.355	25.042	24.212	23.758	21.223	15.058	7.0343	-0.060325	-1.7761	2.2079	5.8688	6.4976	4.2218
0	0	0	0	0	0	0	0	0	0	0	0	0	0	0	6.3952	10.993	14.099	14.917	13.687	11.394	4.2744	-3.2102	-2.0106	11.768	31.18	52.684	69.446	86.198	97.434	100.99	99.448	92.061	75.813	55.067	37.732	28.517	26.54	25.907	24.961	23.795	19.96	13.216	7.2455	1.9589	-0.080509	1.3036	4.3279	6.6979	7.1542
0	0	0	0	0	0	0	0	0	0	0	0	0	0	0	0	9.5431	13.45	13.287	10.45	7.1708	0.69376	-2.6565	4.1327	19.673	35.64	55.644	75.458	101.54	122.51	126.97	119.43	103.95	81.069	55.42	35.004	25.142	23.531	23.087	21.925	19.739	14.802	10.043	8.1575	6.3946	5.1778	5.4455	8.551	12.072	12.232
0	0	0	0	0	0	0	0	0	0	0	0	0	0	0	0	0	12.53	12.707	7.4996	2.1339	-2.1107	1.0121	14.803	30.633	43.436	63.179	87.273	119.49	144.98	149.33	134.66	111.18	82.231	53.795	31.337	18.633	15.446	16.381	17.557	15.683	10.477	6.7028	6.8357	8.2428	10.64	14	18.5	21.053	17.547
0	0	0	0	0	0	0	0	0	0	0	0	0	0	0	0	0	3.4174	7.2065	3.3178	-1.672	-0.079794	7.9998	24.112	40.643	51.845	68.395	94.937	128.39	154.58	158.18	138.61	109.44	78.67	52.252	31.386	16.823	10.313	11.23	14.929	15.272	9.8207	4.2509	3.297	6.1419	12.264	19.869	25.479	24.562	17.618
0	0	0	0	0	0	0	0	0	0	0	0	0	0	0	0	0	0	0	0	-3.0951	-0.64938	9.7013	23.723	35.951	44.062	59.209	88.729	123.86	148.37	150.14	129.68	101.18	73.387	50.459	34.103	22.401	14.741	13.473	15.969	14.528	7.2465	-0.54645	-4.1389	-3.0377	4.4507	13.596	18.607	15.591	8.7453
0	0	0	0	0	0	0	0	0	0	0	0	0	0	0	0	0	0	0	0	0	0	0	11.341	11.768	16.575	35.55	70.919	111.83	135.45	135.25	118.56	95.884	72.037	51.409	37.688	28.956	21.793	16.574	13.34	7.907	-0.79934	-10.129	-16.137	-16.07	-7.5754	2.4802	4.9218	0.2326	-2.2181
0	0	0	0	0	0	0	0	0	0	0	0	0	0	0	0	0	0	0	0	0	0	0	0	-12.234	-7.3346	11.602	51.453	95.286	120.04	120.04	108.68	92.865	75.22	58.183	45.078	36.546	27.527	15.725	7.2446	-1.0835	-12.544	-24.209	-31.871	-31.794	-21.605	-9.9255	-7.084	-8.6074	-5.3698
0	0	0	0	0	0	0	0	0	0	0	0	0	0	0	0	0	0	0	0	0	0	0	0	-20.295	-16.201	0.0045879	31.114	74.978	100.5	101.36	96.115	88.987	79.983	68.516	57.125	48.689	35.63	18.283	2.8481	-11.947	-26.42	-40.594	-49.382	-48.551	-36.923	-22.776	-14.708	-7.4991	0.20486
0	0	0	0	0	0	0	0	0	0	0	0	0	0	0	0	0	0	0	0	0	0	0	0	0	-23.253	-8.6434	17.387	55.256	78.498	81.102	81.194	81.766	79.428	73.981	66.71	57.244	42.303	23.58	2.3267	-18.023	-34.181	-50.275	-62.036	-58.158	-44.647	-28.857	-13.357	-0.54452	8.1229
0	0	0	0	0	0	0	0	0	0	0	0	0	0	0	0	0	0	0	0	0	0	0	0	0	0	-17.088	0	0	57.388	60.782	63.234	65.023	64.809	63.96	61.83	56.275	44.223	24.606	1.8689	-16.181	-27.71	-42.876	-56.582	-49.841	-34.952	-20.011	-4.1792	7.0944	13.19
0	0	0	0	0	0	0	0	0	0	0	0	0	0	0	0	0	0	0	0	0	0	0	0	0	0	-21.649	5.5017	24.762	37.212	43.505	43.751	42.244	42.457	43.227	43.248	42.648	39.729	31.163	18.763	3.4393	-8.3957	-21.938	-35.173	-30.435	-18.315	-7.5439	3.8133	12.23	14.759
0	0	0	0	0	0	0	0	0	0	0	0	0	0	0	0	0	0	0	0	0	0	0	0	0	0	-25.179	-5.5495	3.7737	17.47	29.583	31.183	27.383	27.167	26.765	28.019	31.041	37.634	43.15	42.636	29.998	10.492	-4.9865	-14.249	-11.053	-6.0632	-0.52129	7.6445	14.372	15.619
0	0	0	0	0	0	0	0	0	0	0	0	0	0	0	0	0	0	0	0	0	0	0	0	0	0	-26.436	-15.588	-9.1711	4.4564	19.02	24.614	27.822	31.391	30.388	30.033	33.028	40.778	49.904	53.432	42.872	25.198	10.577	2.1738	-0.25078	-2.693	0.35024	8.1425	14.628	18.001
0	0	0	0	0	0	0	0	0	0	0	0	0	0	0	0	0	0	0	0	0	0	0	0	0	0	-22.123	-15.078	-9.2633	2.5062	17.816	29.46	40.5	49.083	49.85	47.362	46.001	48.148	51.887	53.225	41.86	27.326	16.688	7.7749	0.22001	-5.6558	-3.1817	5.1414	14.128	21.5
0	0	0	0	0	0	0	0	0	0	0	0	0	0	0	0	0	0	0	0	0	0	0	0	0	0	-17.284	-9.6787	2.7057	18.513	35.243	50.203	62.311	70.456	71.456	67.291	60.678	55.208	49.718	42.464	27.422	15.24	7.9361	1.0374	-5.8652	-12.085	-8.3663	0.88939	11.41	19.738
0	0	0	0	0	0	0	0	0	0	0	0	0	0	0	0	0	0	0	0	0	0	0	0	0	0	0	0	26.455	50.298	67.906	78.732	85.009	85.67	82.004	76.249	67.64	57.72	45.254	27.798	6.5962	-6.9672	-12.418	-14.16	-14.912	-18.792	-14.741	-3.91	7.5999	15.459
0	0	0	0	0	0	0	0	0	0	0	0	0	0	0	0	0	0	0	0	0	0	0	0	0	-2.9224	4.3828	27.268	56.987	84.014	96.988	99.611	94.134	82.971	72.257	65.22	59.874	53.116	40.411	18.653	-6.9679	-23.341	-29.764	-25.209	-17.333	-15.722	-14.162	-6.9929	2.2192	9.4997
0	0	0	0	0	0	0	0	0	0	0	0	0	0	0	0	0	0	0	0	0	0	0	0	7.3853	11.446	27.42	55.794	88.164	112.6	117.04	109.71	93.005	70.97	53.582	44.386	40.848	38.217	29.885	12.792	-9.7256	-25.55	-30.732	-24.297	-12.777	-4.905	-2.3679	-3.1851	-1.6275	2.3055
0	0	0	0	0	0	0	0	0	0	0	0	0	0	0	0	0	0	0	0	0	0	0	10.222	14.605	24.786	47.983	81.658	115.97	136.38	134.71	118.72	93.434	65.56	44.824	32.911	27.417	25.796	22.216	11.507	-3.897	-17	-22.786	-19.248	-9.099	0.65769	5.5251	3.74	-1.5579	-3.8774
0	0	0	0	0	0	0	0	0	0	0	0	0	0	0	0	0	0	0	0	0	0	0	17.061	25.473	39.01	60.126	91.89	128.16	149.15	147.05	129.22	100.53	70.383	45.795	29.224	21.247	20.885	21.057	15.865	6.0087	-5.4979	-12.717	-12.519	-6.2175	2.1078	7.2752	4.9673	-1.1663	-6.052
0	0	0	0	0	0	0	0	0	0	0	0	0	0	0	0	0	0	0	0	0	0	7.5892	19.225	29.559	44.859	65.127	91.367	124.36	146.49	147.17	132.12	105.6	77.179	52.165	33.755	24.035	23.011	24.07	21.012	12.86	1.8119	-6.1887	-8.1559	-4.9609	1.3941	6.4062	4.8691	-0.90956	-5.535
0	0	0	0	0	0	0	0	0	0	0	0	0	0	0	0	0	0	0	0	2.0379	4.9499	7.136	15.63	23.711	39.741	61.792	85.203	110.14	132.43	136.78	124.92	102.31	78.353	58.155	43.032	34.327	31.428	30.232	24.828	15.334	4.664	-2.338	-4.5058	-2.8671	1.5957	6.2234	6.0963	0.19829	-3.9149
0	0	0	0	0	0	0	0	0	0	0	0	0	0	0	0	0	0	0	10.764	12.726	12.462	12.149	15.47	17.237	28.128	49.086	68.556	88.722	110.44	119.6	111.04	91.817	71.825	57.226	47.804	41.845	37.806	33.282	24.578	14.755	7.8334	3.3567	0.47172	0.36661	2.6156	5.6429	6.2482	2.743	0.28344
0	0	0	0	0	0	0	0	0	0	0	0	0	0	0	0	0	8.1793	13.221	17.557	17.524	14.53	15.732	17.332	13.467	17.772	30.945	46.841	64.071	84.544	97.554	94.046	79.553	62.692	51.276	44.513	40.506	36.135	29.813	20.547	12.85	9.5721	6.9617	2.9083	1.1833	2.0226	3.3162	3.7124	2.6392	2.6005
0	0	0	0	0	0	0	0	0	0	0	0	0	0	1.3125	1.2485	3.379	8.3908	14.755	19.635	18.231	13.729	15.922	17.724	12.647	9.6738	16.365	28.682	42.449	58.089	70.614	72.822	66.051	54.792	45.353	38.801	34.354	29.516	23.02	15.451	10.404	8.5091	5.4754	0.65323	-1.3668	-0.39164	-0.26399	-0.88995	-0.24075	1.6676
0	0	0	0	0	0	0	0	0	0	0	0	0	4.0721	3.2288	2.6488	4.6349	9.2141	14.934	18.373	15.637	11.334	14.427	17.629	13.308	6.7073	10.093	19.715	28.393	34.503	42.058	48.796	51.088	48.147	42.527	36.014	30.144	24.401	18.32	12.301	8.0556	4.4683	0.23446	-3.5513	-4.3987	-2.787	-3.4832	-4.5669	-3.2438	-0.50666
0	0	0	0	0	0	0	0	0	0	0	0	0	4.6365	4.266	3.4196	6.2401	11.048	14.66	14.393	10.203	7.3013	10.745	14.436	13.099	7.5262	7.8787	15.734	20.838	18.46	20.542	29.086	37.15	40.584	39.402	34.675	28.571	21.919	15.301	9.2783	4.4442	-0.2292	-3.695	-5.3399	-4.5688	-3.7836	-5.2278	-6.399	-5.3642	-2.8184
0	0	0	0	0	0	0	0	0	0	0	0	4.258	5.6642	5.4346	4.573	7.6577	12.146	12.911	9.2967	5.4036	4.0889	6.3389	11.832	12.569	10.533	10.374	14.298	16.201	10.787	9.3258	16.151	25.236	30.505	31.149	28.627	23.906	17.548	10.469	3.6609	-1.6082	-5.1866	-5.8283	-4.7042	-2.2244	-1.2811	-3.8314	-5.8268	-5.6195	-3.2208
0	0	0	0	0	0	0	0	0	0	0	0	6.0268	7.4003	5.962	4.5864	7.2785	10.704	9.7043	5.2884	2.0226	1.8852	5.1997	11.356	14.247	14.823	14	15.311	14.93	10.542	8.575	11.497	16.414	18.993	19.623	19.538	17.826	12.73	5.9115	-1.2516	-6.648	-7.7435	-4.9679	-1.1912	1.9802	2.8543	0.15823	-1.7445	-2.5044	-0.61413
0	0	0	0	0	0	0	0	0	0	0	0	6.7847	8.6363	6.4162	4.2309	6.4624	9.8222	9.8762	6.7423	3.3281	2.6381	6.4569	12.084	14.423	12.989	10.752	12.796	13.923	12.969	12.817	12.257	11.949	11.34	11.827	14.19	15.087	11.305	5.025	-2.1868	-7.6953	-6.5573	0.00064489	4.8705	7.5343	7.8594	5.9953	4.6119	3.8243	4.645
0	0	0	0	0	0	0	0	0	0	0	0	5.0998	6.3429	4.1194	2.9618	6.2866	11.213	14.087	12.104	7.7294	5.0625	8.2044	12.131	8.7148	2.3523	-1.5178	3.9026	10.766	14.172	15.808	12.835	9.3425	8.2065	10.961	15.706	18.827	15.939	10.295	3.0649	-2.5769	-1.1861	6.3093	10.473	11.149	11.503	10.819	10.64	11.758	12.192
0	0	0	0	0	0	0	0	0	0	0	0	1.9248	1.6988	-0.32469	0.37416	5.777	11.995	16.045	15.021	10.37	6.993	8.5622	10.182	1.2713	-9.4545	-13.253	-6.5424	3.1674	11.181	15.25	12.301	7.6061	8.5492	15.496	23.07	27.3	24.246	19.382	12.765	6.3246	5.2649	9.0231	10.994	11.187	12.055	13.789	16.43	19.558	18.273
0	0	0	0	0	0	0	0	0	0	0	0	-1.5019	-3.191	-3.5083	-1.5632	3.7792	8.5996	12.405	13.562	11.301	8.2642	7.2405	5.7818	-4.0075	-14.777	-18.087	-16.143	-9.5346	2.1843	10.816	10.727	6.0671	8.8941	19.897	31.038	35.345	30.716	26.442	20.573	13.242	7.8392	5.9214	6.3716	7.3238	10.436	15.621	21.801	26.112	23.355
0	0	0	0	0	0	0	0	0	0	0	0	0	-6.626	-5.3098	-2.815	0.79672	3.1565	7.0981	10.775	11.52	9.7864	6.0999	2.5058	-4.2354	-12.933	-18.248	-24.788	-24.271	-12.835	0.20891	6.0069	6.1032	10.122	21.655	33.506	35.283	30.178	26.042	21.28	13.265	5.85	2.4681	2.9366	4.8578	9.9878	17.336	25.045	28.924	25.37
0	0	0	0	0	0	0	0	0	0	0	0	0	-7.938	-6.178	-3.3748	-0.47316	1.1118	4.8186	7.9044	9.5602	7.9169	3.3752	0.62833	-0.95269	-6.6955	-14.964	-24.102	-27.106	-21.396	-11.186	-3.5486	2.717	11.171	20.857	27.185	25.513	20.386	17.401	14.31	8.824	3.5565	2.0296	4.2846	7.4352	12.855	19.743	25.703	26.43	22.432
0	0	0	0	0	0	0	0	0	0	0	0	0	-6.9805	-6.6988	-3.9336	-0.50893	1.7419	4.7985	6.2407	6.2123	3.6842	0.23937	-0.97611	0.69882	-1.8883	-9.3207	-17.294	-22.087	-21.694	-18.819	-13.653	-4.0278	7.1691	16.702	19.991	15.192	9.6038	7.1007	6.2304	4.9106	4.445	6.334	9.0538	12.365	16.641	20.635	22.711	20.893	16.537
0	0	0	0	0	0	0	0	0	0	0	0	0	-4.737	-5.7682	-4.3919	-1.9292	0.25452	3.0257	3.9767	3.7303	2.2545	0.66847	0.26185	1.2964	-0.78475	-7.7682	-13.694	-16.961	-16.839	-17.141	-13.022	-4.4253	5.0532	13.191	15.366	11.879	6.9489	2.3763	0.26254	1.0367	5.2692	9.9195	12.698	15.575	18.595	20.066	19.04	15.395	12.16
0	0	0	0	0	0	0	0	0	0	0	0	0	-2.2689	-3.4596	-4.3408	-4.2164	-3.4935	-1.4115	0.25896	1.6412	2.5504	3.3502	4.2183	4.181	0.3549	-5.6851	-11.08	-13.236	-12.715	-11.61	-5.9712	2.5485	9.4527	13.715	13.936	12.632	9.1507	2.3683	-3.392	-3.3787	2.3515	8.9385	12.218	14.687	16.106	16.591	15.577	12.896	12.618
0	0	0	0	0	0	0	0	0	0	0	0	0	0	-1.9173	-3.9453	-6.112	-7.5797	-5.7977	-3.1649	0.28769	3.2067	5.3781	6.7748	6.5282	3.9078	-1.0809	-6.8709	-9.9658	-10.84	-8.5324	-1.4713	6.3929	11.692	14.172	13.876	13.111	9.1501	1.2165	-5.2549	-4.6104	0.91501	6.1173	8.6332	10.044	9.8642	9.6392	10.921	13.435	16.527
0	0	0	0	0	0	0	0	0	0	0	0	0	0	-0.49095	-3.4919	-6.5504	-8.9285	-8.4471	-5.7467	-0.82194	3.7003	6.0835	6.8014	7.8596	7.903	3.8034	-2.5932	-7.7976	-11.163	-9.6921	-2.4707	5.7358	10.046	11.285	12.335	12.278	6.7806	-1.0184	-5.5433	-2.564	2.6066	4.6799	4.872	4.5376	3.1322	2.4745	5.4299	12.8	19.214
0	0	0	0	0	0	0	0	0	0	0	0	0	0	0	-1.116	-3.5806	-6.4455	-8.064	-7.1733	-2.4573	2.3464	5.1361	6.5903	9.1809	10.66	7.4033	1.4353	-5.0385	-9.896	-9.9296	-3.6818	4.8749	8.2298	7.8214	8.9938	9.1377	4.2338	-2.3145	-4.978	-1.1185	4.0811	4.5117	1.6153	-0.31317	-1.5099	-2.2848	0.7796	9.3744	18.298
0	0	0	0	0	0	0	0	0	0	0	0	0	0	0	0	0	0	-4.7136	-5.094	-2.3737	1.3235	4.7485	7.344	9.7738	10.766	9.6485	6.3462	0.53551	-4.6312	-6.6453	-3.1184	4.7165	7.7551	6.9761	6.0594	4.3318	0.5125	-3.5234	-3.6423	-0.052516	3.481	2.9514	-1.5931	-4.5319	-4.556	-3.8586	-0.33749	6.9516	15.048
0	0	0	0	0	0	0	0	0	0	0	0	0	0	0	0	0	0	0	-1.9978	0.1942	3.175	5.2111	6.5964	7.7728	9.1172	10.178	10.198	7.0488	2.3797	-0.025785	-0.19168	3.8619	5.599	5.3909	2.7375	-0.45643	-2.6432	-2.7396	-1.6046	1.2057	2.0149	-0.22483	-4.0585	-6.8674	-6.1724	-3.1655	1.5633	7.5395	13.243
0	0	0	0	0	0	0	0	0	0	0	0	0	0	0	0	0	0	0	0	0	3.3638	3.9624	3.729	4.3051	6.2046	9.2521	11.057	8.9785	5.3538	2.9952	1.5024	1.4447	0.31135	-0.7003	-2.6194	-5.2367	-5.6751	-3.0233	0.33668	3.4742	2.4766	-1.5781	-5.7636	-8.2325	-7.4225	-3.9941	0.0036638	3.7199	6.6367
0	0	0	0	0	0	0	0	0	0	0	0	0	0	0	0	0	0	0	0	0	0	2.5001	2.2212	2.5612	4.4358	7.1026	8.5835	7.3233	4.6862	0	0.21718	-0.94521	-3.45	-6.1864	-6.6229	-6.6619	-6.1125	-3.1896	0.034237	1.4372	-0.051121	-4.1357	-7.384	-9.0508	-8.5342	-6.5215	-4.7708	-4.34	-4.8133
0	0	0	0	0	0	0	0	0	0	0	0	0	0	0	0	0	0	0	0	0	0	0	0	0	0	3.6462	3.7803	0	0	0	0	0	0	0	0	0	0	0.039939	0.35845	-0.70177	-2.9216	-6.3184	-8.7633	-9.1776	-7.994	-7.0545	-6.7722	-7.1009	-6.717
0	0	0	0	0	0	0	0	0	0	0	0	0	0	0	0	0	0	0	0	0	0	0	0	0	0	0	0	0	0	0	0	0	0	0	0	0	0	0	0	0	0	0	0	0	0	0	0	0	0
0	0	0	0	0	0	0	0	0	0	0	0	0	0	0	0	0	0	0	0	0	0	0	0	0	0	0	0	0	0	0	0	0	0	0	0	0	0	0	0	0	0	0	0	0	0	0	0	0	0
0	0	0	0	0	0	0	0	0	0	0	0	0	0	0	0	0	0	0	0	0	0	0	0	0	0	0	0	0	0	0	0	0	0	0	0	0	0	0	0	0	0	0	0	0	0	0	0	0	0
0	0	0	0	0	0	0	0	0	0	0	0	0	0	0	0	0	0	0	0	0	0	0	0	0	0	0	0	0	0	0	0	0	0	0	0	0	0	0	0	0	0	0	0	0	0	0	0	0	0
0	0	0	0	0	0	0	0	0	0	0	0	0	0	0	0	0	0	0	0	0	0	0	0	0	0	0	0	0	0	0	0	0	0	0	0	0	0	0	0	0	0	0	0	0	0	0	0	0	0
0	0	0	0	0	0	0	0	0	0	0	0	0	0	0	0	0	0	0	0	0	0	0	0	0	0	0	0	0	0	0	0	0	0	0	0	0	0	0	0	0	0	0	0	0	0	0	0	0	0
0	0	0	0	0	0	0	0	0	0	0	0	0	0	0	0	0	0	0	0	0	0	0	0	0	0	0	0	0	0	0	0	0	0	0	0	0	0	0	0	0	0	0	0	0	0	0	0	0	0
0	0	0	0	0	0	0	0	0	0	0	0	0	0	0	0	0	0	0	0	0	0	0	0	0	0	0	0	0	0	0	0	0	0	0	0	0	0	0	0	0	0	0	0	0	0	0	0	0	0
0	0	0	0	0	0	0	0	0	0	0	0	0	0	0	0	0	0	0	0	0	0	0	0	0	0	0	0	0	0	0	0	0	0	0	0	0	0	0	0	0	0	0	0	0	0	0	0	0	0
0	0	0	0	0	0	0	0	0	0	0	0	0	0	0	0	0	0	0	0	0	0	0	0	0	0	0	0	0	0	0	0	0	0	0	0	0	0	0	0	0	0	0	0	0	0	0	0	0	0
0	0	0	0	0	0	0	0	0	0	0	0	0	0	0	0	0	0	0	0	0	0	0	0	0	0	0	0	0	0	0	0	0	0	0	0	0	0	0	0	0	0	0	0	0	0	0	0	0	0
0	0	0	0	0	0	0	0	0	0	0	0	0	0	0	0	0	0	0	0	0	0	0	0	0	0	0	0	0	0	0	0	0	0	0	0	0	0	0	0	0	0	0	0	0	0	0	0	0	0
[truncated: 41 more columns]

## Sheet: FigS02A_zstat_coronal6
0	0	0	0	0	0	0	0	0	0	0	0	0	0	0	0	0	0	0	0	0	0	0	0	0	0	0	0	0	0	0	0	0	0	0	0	0	0	0	0	0	0	0	0	0	0	0	0	0	0
0	0	0	0	0	0	0	0	0	0	0	0	0	0	0	0	0	0	0	0	0	0	0	0	0	0	0	0	0	0	0	0	0	0	0	0	0	0	0	0	0	0	0	0	0	0	0	0	0	0
0	0	0	0	0	0	0	0	0	0	0	0	0	0	0	0	0	0	0	0	0	0	0	0	0	0	0	0	0	0	0	0	0	0	0	0	0	0	0	0	0	0	0	0	0	0	0	0	0	0
0	0	0	0	0	0	0	0	0	0	0	0	0	0	0	0	0	0	0	0	0	0	0	0	0	0	0	0	0	0	0	0	0	0	0	0	0	0	0	0	0	0	0	0	0	0	0	0	0	0
0	0	0	0	0	0	0	0	0	0	0	0	0	0	0	0	0	0	0	0	0	0	0	0	0	0	0	0	0	0	0	0	0	0	0	0	0	0	0	0	0	0	0	0	0	0	0	0	0	0
0	0	0	0	0	0	0	0	0	0	0	0	0	0	0	0	0	0	0	0	0	0	0	0	0	0	0	0	0	0	0	0	0	0	0	0	0	0	0	0	0	0	0	0	0	0	0	0	0	0
0	0	0	0	0	0	0	0	0	0	0	0	0	0	0	0	0	0	0	0	0	0	0	0	0	0	0	0	0	0	0	0	0	0	0	0	0	0	0	0	0	0	0	0	0	0	0	0	0	0
0	0	0	0	0	0	0	0	0	0	0	0	0	0	0	0	0	0	0	0	0	0	0	0	0	0	0	0	0	0	0	0	0	0	0	0	0	0	0	0	0	0	0	0	0	0	0	0	0	0
0	0	0	0	0	0	0	0	0	0	0	0	0	0	0	0	0	0	0	0	0	0	0	0	0	0	0	0	0	0	0	0	0	0	0	0	0	0	0	0	0	0	0	0	0	0	0	0	0	0
0	0	0	0	0	0	0	0	0	0	0	0	0	0	0	0	0	0	0	0	0	0	0	0	0	0	0	0	0	0	0	0	0	0	0	0	0	0	0	0	0	0	0	0	0	0	0	0	0	0
0	0	0	0	0	0	0	0	0	0	0	0	0	0	0	0	0	0	0	0	0	0	0	0	0	0	0	0	0	0	0	0	0	0	0	0	0	0	0	0	0	0	0	0	0	0	0	0	0	0
0	0	0	0	0	0	0	0	0	0	0	0	0	0	0	0	0	0	0	0	0	0	0	0	0	0	0	0	0	0	0	0	0	0	0	0	1.0221	0	1.1342	0	0	1.0062	0.90123	0.81009	0.87954	0.90059	0.87623	0.99633	0.83376	0
0	0	0	0	0	0	0	0	0	0	0	0	0	0	0	0	0	0	0	0	0	0	0	0	0	1.2394	1.5313	1.6878	1.7302	1.6394	1.4907	1.6429	1.9258	1.7105	1.2838	0.98895	0.96867	0.92231	0.77523	0.67745	0.64234	0.55927	0.40111	0.30346	0.34862	0.27658	0.30681	0.53019	0.78802	0.77935
0	0	0	0	0	0	0	0	0	0	0	0	0	0	0	0	0	0	0	0	0	0.72371	1.6267	1.9124	2.1232	2.117	2.3169	2.5453	2.4338	2.1947	2.0594	2.2063	2.1963	1.7908	1.3895	1.081	0.93704	0.70996	0.37112	0.10517	0.10218	0.11973	0.045893	0.10871	0.14205	-0.084441	-0.15945	0.1125	0.36911	0.39978
0	0	0	0	0	0	0	0	0	0	0	0	0	0	0	0	0	0	0	0	0.60361	0.94745	1.3467	1.7744	2.0044	2.209	2.4447	2.5161	2.3944	2.1921	2.1071	2.1647	2.0696	1.8451	1.4827	1.1692	0.92277	0.61881	0.21995	-0.051118	-0.023704	-0.027062	-0.10761	-0.049087	-0.093484	-0.23309	-0.2254	0.00080589	0.11604	0.13043
0	0	0	0	0	0	0	0	0	0	0	0	0	0	0	0	0	0	0	-0.52042	-0.2476	0.22067	0.82667	1.3752	1.7868	2.1195	2.3094	2.2501	2.0936	1.9876	1.9844	2.0109	1.9867	1.8293	1.6002	1.4188	1.157	0.70544	0.2091	-0.043649	-0.10275	-0.16123	-0.22228	-0.073401	-0.070422	-0.13826	-0.12208	-0.12459	-0.2044	-0.24504
0	0	0	0	0	0	0	0	0	0	0	0	0	0	0	0	0	-0.36795	-0.72617	-0.71806	-0.48064	-0.11226	0.37847	0.88177	1.3811	1.802	1.9808	1.8449	1.689	1.7393	1.9348	2.1193	2.1415	1.8708	1.8034	1.688	1.3661	0.82138	0.24263	-0.083857	-0.22713	-0.31997	-0.31574	-0.12123	-0.021143	0.091865	0.11533	-0.22927	-0.58829	-0.71708
0	0	0	0	0	0	0	0	0	0	0	0	0	0	0	0	-0.36878	-0.68679	-0.6646	-0.45756	-0.3805	-0.23886	0.045936	0.39247	0.8057	1.2259	1.3995	1.3742	1.2918	1.4433	1.8343	2.1915	1.9676	1.8816	1.9151	1.7235	1.3652	0.80379	0.19382	-0.25096	-0.50775	-0.59502	-0.52933	-0.44045	-0.32558	-0.11357	-0.02572	-0.34347	-0.76709	-0.98764
0	0	0	0	0	0	0	0	0	0	0	0	0	0	-0.72518	-0.8366	-0.92321	-0.98624	-0.83774	-0.65906	-0.59972	-0.51899	-0.36251	-0.16338	0.18344	0.63915	0.9043	0.97938	0.97112	1.0805	1.4546	1.669	1.6279	1.7574	1.7823	1.5242	1.1085	0.54331	-0.096807	-0.62248	-0.92526	-0.97361	-1.0009	-0.99033	-0.92523	-0.76282	-0.52934	-0.45967	-0.78161	-1.0624
0	0	0	0	0	0	0	0	0	0	0	0	0	-1.0107	-1.2371	-1.3371	-1.4731	-1.5304	-1.4539	-1.3376	-1.2257	-1.09	-0.92839	-0.76682	-0.34238	0.10567	0.49074	0.55404	0.46043	0.40627	0.60131	0.82219	0.97776	1.2437	1.358	1.2057	0.87243	0.40354	-0.12206	-0.62303	-0.9814	-1.1894	-1.3802	-1.4816	-1.4068	-1.2529	-0.91106	-0.67502	-0.71298	-0.95177
0	0	0	0	0	0	0	0	0	0	0	0	0	-0.99356	-1.226	-1.5431	-1.78	-1.8554	-1.8305	-1.7891	-1.7761	-1.6328	-1.4446	-1.2258	-0.81867	-0.50945	-0.18397	-0.17959	-0.35126	-0.50926	-0.24495	0.23037	0.61128	0.85659	1.0117	1.1356	0.99908	0.78724	0.5113	0.15412	-0.24889	-0.6584	-1.0858	-1.3783	-1.482	-1.4778	-1.1532	-0.87029	-0.73028	-0.70778
0	0	0	0	0	0	0	0	0	0	0	0	-0.10678	-0.68718	-1.0271	-1.3725	-1.6129	-1.7939	-1.8512	-1.8211	-1.8496	-1.8144	-1.7382	-1.5877	-1.1977	-0.94267	-0.62292	-0.5849	-0.79502	-0.93459	-0.59842	-0.062246	0.29369	0.59367	0.75957	1.0746	1.613	1.6514	1.5936	1.2266	0.90034	0.48698	-0.20573	-0.90527	-1.2419	-1.3688	-1.1759	-0.94851	-0.77504	-0.577
0	0	0	0	0	0	0	0	0	0	0	0	0.086997	-0.64926	-1.018	-1.2538	-1.4268	-1.638	-1.7005	-1.5911	-1.4848	-1.4624	-1.6217	-1.6592	-1.2326	-0.67297	-0.42401	-0.60291	-0.94027	-1.1489	-0.88493	-0.35054	0.076711	0.42509	0.66861	1.1593	1.9959	2.6553	2.5315	2.1109	1.9245	1.5762	0.76302	-0.19562	-0.7547	-1.0346	-1.0176	-0.90215	-0.75123	-0.53049
0	0	0	0	0	0	0	0	0	0	0	0	0.17242	-0.81218	-1.2624	-1.4468	-1.5071	-1.6634	-1.6601	-1.4228	-1.0917	-0.92329	-1.0246	-1.0955	-0.58733	-0.010338	-0.17205	-0.70263	-1.2207	-1.5197	-1.192	-0.4126	0.25284	0.86122	1.4365	1.9716	2.4789	2.9793	3.0051	2.7066	2.5905	2.2927	1.6074	0.66831	-0.031413	-0.59331	-0.77857	-0.79481	-0.66358	-0.5416
0	0	0	0	0	0	0	0	0	0	0	0	0.31706	-0.65713	-1.3239	-1.5754	-1.5836	-1.6608	-1.5849	-1.2732	-0.69892	0.021317	0.22304	-0.11757	-0.054741	0.16877	-0.068345	-0.51261	-0.92446	-1.3226	-0.85918	0.074422	0.86003	1.4735	1.961	2.3156	2.466	2.6233	2.9235	3.0293	2.9914	2.6095	2.0491	1.4364	0.61709	-0.061918	-0.4861	-0.67849	-0.68034	-0.74714
0	0	0	0	0	0	0	0	0	0	0	0	0.45152	-0.31961	-0.96674	-1.2324	-1.2631	-1.3337	-1.3446	-1.0557	-0.25358	0.96593	1.1569	0.47069	0.021524	0.093838	0.13307	0.028041	-0.145	-0.34713	-0.0034144	0.66094	1.1629	1.4884	1.7365	1.9077	1.9923	1.9872	2.3675	2.8132	2.8955	2.5683	2.1753	1.7819	0.96312	0.36415	-0.16781	-0.64387	-0.84836	-0.96525
0	0	0	0	0	0	0	0	0	0	0	0	0.51156	0.087828	-0.33819	-0.48883	-0.59521	-0.84624	-1.0576	-0.95139	-0.25644	0.78931	0.98909	0.33731	-0.09854	0.053834	0.35847	0.55528	0.38134	0.17424	0.31551	0.6961	1.064	1.3273	1.4915	1.4537	1.3899	1.316	1.5885	2.0596	2.2159	2.1538	2.0339	1.8728	1.3974	0.86666	0.31832	-0.432	-0.87944	-1.0176
0	0	0	0	0	0	0	0	0	0	0	0.34607	0.62941	0.51978	0.25738	0.19217	0.16639	-0.14286	-0.54914	-0.87792	-0.65165	0.012488	0.33512	0.10714	-0.053402	0.218	0.73054	0.90959	0.65322	0.32836	0.31033	0.59343	0.96886	1.2771	1.3448	1.0888	0.76668	0.69334	0.87042	1.239	1.4923	1.6787	1.8281	1.9958	1.9139	1.6309	0.99416	0.15669	-0.53645	-0.93371
0	0	0	0	0	0	0	0	0	0	0	0.31587	0.66682	0.77338	0.62064	0.51761	0.50354	0.29387	-0.032341	-0.59994	-0.64847	-0.27151	0.088659	0.24002	0.40843	0.88256	1.4027	1.4128	1.1059	0.66584	0.51621	0.80049	1.1711	1.3797	1.4006	1.1116	0.71554	0.53489	0.55687	0.76776	1.1164	1.4908	1.9196	2.2842	2.1603	1.8645	1.3872	0.77595	0.086266	-0.77268
0	0	0	0	0	0	0	0	0	0	0	0.09139	0.52042	0.71737	0.62305	0.36714	0.33801	0.33739	0.18497	-0.25129	-0.30884	-0.059082	0.26484	0.5082	0.82188	1.5244	2.1193	2.0436	1.8272	1.3869	1.1555	1.3286	1.5703	1.6086	1.5809	1.4325	1.1124	0.82952	0.70772	0.74917	0.99657	1.4334	2.0709	1.9314	1.566	1.4327	1.3378	1.2592	0.74216	-0.36258
0	0	0	0	0	0	0	0	0	0	0	0	0.35928	0.47106	0.29363	0.1201	0.22867	0.471	0.49346	0.26934	0.27083	0.39047	0.43963	0.61374	0.95562	1.7079	2.5187	2.507	2.4935	2.2771	2.014	1.9692	2.0161	1.8919	1.7961	1.7474	1.5456	1.272	1.0923	1.008	1.1244	1.4404	1.7269	1.2928	0.73831	0.71661	1.0205	1.2752	1.1101	0.093789
0	0	0	0	0	0	0	0	0	0	0	0	0	0.35395	0.089408	0.1778	0.54662	0.92222	1.1041	0.95256	0.87991	0.65862	0.33139	0.37276	0.85093	1.6943	2.613	2.8391	3.0161	2.9569	2.6774	2.5377	2.4962	2.2939	2.0231	1.8642	1.6635	1.4678	1.3543	1.2916	1.3634	1.5049	1.479	0.91473	0.11459	0.014999	0.61902	1.0852	0.98487	0.32444
0	0	0	0	0	0	0	0	0	0	0	0	0	0	0.31382	0.64864	1.1677	1.5544	1.6538	1.4395	1.2155	0.62289	-0.02149	-0.091938	0.64231	1.6766	2.7357	3.1725	3.3259	3.2095	2.9755	2.9083	2.9251	2.713	2.2503	1.8158	1.5042	1.3667	1.3529	1.4005	1.5251	1.5651	1.2943	0.73126	-0.0072693	-0.22186	0.25684	0.65194	0.69425	0.44408
0	0	0	0	0	0	0	0	0	0	0	0	0	0	0	1.1288	1.5916	1.8161	1.776	1.5382	1.2097	0.42323	-0.27848	-0.15437	0.79482	1.8584	2.7986	3.3919	3.3804	3.2837	3.1667	3.1975	3.2769	3.0903	2.4985	1.8112	1.3807	1.2661	1.2573	1.3125	1.443	1.4182	1.0841	0.72144	0.2255	-0.0095159	0.14112	0.43327	0.63735	0.66895
0	0	0	0	0	0	0	0	0	0	0	0	0	0	0	0	1.6539	1.8373	1.604	1.1608	0.7402	0.066192	-0.22799	0.31225	1.3056	2.1052	2.9299	3.5149	3.4746	3.5408	3.5098	3.5595	3.6645	3.526	2.8359	1.8701	1.292	1.1337	1.0943	1.1164	1.1684	1.0341	0.81863	0.78947	0.67451	0.52767	0.51106	0.74948	1.015	1.0325
0	0	0	0	0	0	0	0	0	0	0	0	0	0	0	0	0	1.9021	1.5672	0.82644	0.20379	-0.19082	0.084927	1.0937	1.9912	2.5395	3.2832	3.8184	3.764	3.8291	3.8449	3.8768	3.9892	3.9169	3.2214	2.0151	1.1308	0.84975	0.85265	0.94909	0.94708	0.72053	0.52453	0.59096	0.70303	0.83916	1.0494	1.3751	1.5734	1.4042
0	0	0	0	0	0	0	0	0	0	0	0	0	0	0	0	0	0.99964	1.0602	0.36454	-0.14995	-0.0066174	0.66746	1.7378	2.5596	2.9597	3.3822	3.8515	3.8629	3.9663	4.0385	4.0291	4.0086	3.8751	3.3745	2.3516	1.2559	0.70989	0.71797	0.9385	1.0034	0.67441	0.30167	0.23919	0.43302	0.80477	1.2828	1.7326	1.7794	1.4761
0	0	0	0	0	0	0	0	0	0	0	0	0	0	0	0	0	0	0	0	-0.37061	-0.054613	0.81781	1.7067	2.2404	2.1986	2.5603	3.3819	3.7836	3.9628	4.0375	3.9586	3.7732	3.5279	3.1504	2.4974	1.7269	1.1453	1.0295	1.1551	1.0326	0.49786	-0.035015	-0.25419	-0.18246	0.26192	0.83914	1.3225	1.3622	0.91404
0	0	0	0	0	0	0	0	0	0	0	0	0	0	0	0	0	0	0	0	0	0	0	0.814	0.73387	0.87817	1.5796	2.808	3.6686	3.8865	3.9138	3.8284	3.6265	3.2755	2.8463	2.3915	2.0491	1.6736	1.275	0.98287	0.53743	-0.050636	-0.59144	-0.86449	-0.83142	-0.40783	0.15474	0.40299	0.022471	-0.24176
0	0	0	0	0	0	0	0	0	0	0	0	0	0	0	0	0	0	0	0	0	0	0	0	-0.73279	-0.41948	0.65044	2.3277	3.4266	3.7257	3.6872	3.6483	3.5399	3.2128	2.7831	2.4114	2.2	1.7879	1.087	0.47223	-0.064809	-0.72088	-1.3196	-1.5863	-1.5393	-1.1436	-0.65985	-0.61631	-0.8399	-0.58851
0	0	0	0	0	0	0	0	0	0	0	0	0	0	0	0	0	0	0	0	0	0	0	0	-1.1987	-0.90519	0.00026192	1.7057	3.1439	3.5499	3.4039	3.4161	3.4723	3.3249	2.972	2.651	2.3637	1.8261	0.98625	0.15264	-0.62396	-1.3684	-2.1532	-2.561	-2.5773	-2.2396	-1.7225	-1.287	-0.74772	0.022777
0	0	0	0	0	0	0	0	0	0	0	0	0	0	0	0	0	0	0	0	0	0	0	0	0	-1.2634	-0.47963	1.0334	2.6668	3.2607	3.1792	3.2678	3.4735	3.4485	3.1626	2.8576	2.4867	1.9165	1.0886	0.11071	-0.85685	-1.6548	-2.5566	-3.3634	-3.4891	-3.0263	-2.2177	-1.1872	-0.055349	0.88143
0	0	0	0	0	0	0	0	0	0	0	0	0	0	0	0	0	0	0	0	0	0	0	0	0	0	-0.9162	0	0	2.6099	2.7582	3.0383	3.2001	3.1718	3.0393	2.8401	2.509	1.955	1.1326	0.088991	-0.74943	-1.3362	-2.2081	-3.1103	-3.056	-2.4345	-1.5815	-0.38077	0.71284	1.2649
0	0	0	0	0	0	0	0	0	0	0	0	0	0	0	0	0	0	0	0	0	0	0	0	0	0	-1.1205	0.26942	1.0693	1.5734	1.9185	2.2232	2.4047	2.5594	2.5682	2.4886	2.2832	1.9661	1.5376	0.91418	0.16475	-0.40743	-1.1364	-2.0083	-1.97	-1.3299	-0.61248	0.34218	1.1527	1.1358
0	0	0	0	0	0	0	0	0	0	0	0	0	0	0	0	0	0	0	0	0	0	0	0	0	0	-1.284	-0.26232	0.1537	0.65337	1.0973	1.3567	1.4728	1.7214	1.8167	1.9577	2.0313	2.1289	2.2418	2.0669	1.3811	0.49438	-0.26526	-0.87249	-0.76148	-0.45109	-0.041947	0.64588	1.2212	1.0819
0	0	0	0	0	0	0	0	0	0	0	0	0	0	0	0	0	0	0	0	0	0	0	0	0	0	-1.4074	-0.73064	-0.36907	0.15993	0.66718	1.0143	1.3979	1.8975	2.0127	2.0714	2.1937	2.2969	2.5192	2.4991	1.8805	1.115	0.52734	0.12517	-0.016631	-0.1999	0.027956	0.67669	1.21	1.336
0	0	0	0	0	0	0	0	0	0	0	0	0	0	0	0	0	0	0	0	0	0	0	0	0	0	-1.3566	-0.71221	-0.38631	0.099162	0.71207	1.3489	2.1001	2.689	2.7591	2.654	2.4542	2.3135	2.2821	2.2748	1.7307	1.1412	0.76901	0.3962	0.012869	-0.411	-0.25701	0.452	1.2664	1.7674
0	0	0	0	0	0	0	0	0	0	0	0	0	0	0	0	0	0	0	0	0	0	0	0	0	0	-1.2668	-0.51214	0.12833	0.84746	1.6212	2.4747	3.3341	3.6789	3.3713	3.0229	2.7268	2.4139	2.0396	1.7346	1.1303	0.63013	0.35365	0.049136	-0.32619	-0.85951	-0.67029	0.081429	1.1204	1.7287
0	0	0	0	0	0	0	0	0	0	0	0	0	0	0	0	0	0	0	0	0	0	0	0	0	0	0	0	1.3803	2.3365	2.9692	3.5463	4.1428	4.1576	3.6324	3.142	2.7902	2.4228	1.8517	1.1476	0.27773	-0.28797	-0.52467	-0.64219	-0.83634	-1.3311	-1.166	-0.35638	0.72975	1.3748
0	0	0	0	0	0	0	0	0	0	0	0	0	0	0	0	0	0	0	0	0	0	0	0	0	-0.15596	0.2301	1.3322	2.5354	3.3562	3.7448	4.0842	4.3447	3.9906	3.3571	2.8002	2.4574	2.1791	1.6796	0.80565	-0.30067	-0.9559	-1.167	-1.0727	-0.94233	-1.1285	-1.1242	-0.62672	0.20012	0.87553
0	0	0	0	0	0	0	0	0	0	0	0	0	0	0	0	0	0	0	0	0	0	0	0	0.38098	0.52898	1.221	2.1935	3.1152	3.7607	3.9954	4.143	4.1465	3.6243	2.8782	2.2559	1.9299	1.7763	1.4184	0.61514	-0.44713	-1.0886	-1.223	-0.99031	-0.5988	-0.30002	-0.19069	-0.27425	-0.14781	0.24253
0	0	0	0	0	0	0	0	0	0	0	0	0	0	0	0	0	0	0	0	0	0	0	0.94356	0.92068	1.2736	2.048	2.9148	3.6184	4.0264	4.0984	4.0778	3.8993	3.3659	2.6084	1.9287	1.5729	1.4863	1.2888	0.65008	-0.20541	-0.81867	-0.98573	-0.79951	-0.39277	0.032062	0.3401	0.2828	-0.13328	-0.42226
0	0	0	0	0	0	0	0	0	0	0	0	0	0	0	0	0	0	0	0	0	0	0	1.4016	1.7179	2.3744	2.7696	3.3465	3.8813	4.0893	4.1127	4.1503	4.0105	3.5294	2.7384	1.8807	1.4002	1.37	1.3418	0.99681	0.36791	-0.30514	-0.61369	-0.55843	-0.27919	0.10099	0.40052	0.32387	-0.08555	-0.54232
0	0	0	0	0	0	0	0	0	0	0	0	0	0	0	0	0	0	0	0	0	0	0.65199	1.4773	1.9712	2.7205	3.4002	3.6317	3.8572	3.9156	3.9548	4.0718	4.0541	3.6955	3.0804	2.2682	1.6307	1.4588	1.4416	1.2897	0.83453	0.11231	-0.33984	-0.41614	-0.25596	0.076809	0.38591	0.31967	-0.06267	-0.42758
0	0	0	0	0	0	0	0	0	0	0	0	0	0	0	0	0	0	0	0	0.28788	0.47349	0.5555	1.1464	1.4938	2.4249	3.4354	3.754	3.6652	3.6657	3.6994	3.7823	3.7804	3.5279	3.2201	2.7521	2.209	1.8743	1.7037	1.4184	0.92844	0.29524	-0.14705	-0.27631	-0.18087	0.10819	0.45588	0.46851	0.015068	-0.30893
0	0	0	0	0	0	0	0	0	0	0	0	0	0	0	0	0	0	0	1.2358	1.2454	1.0982	0.95121	1.1079	1.0261	1.5901	2.7488	3.4269	3.372	3.3797	3.4589	3.459	3.3365	3.1003	2.9633	2.8516	2.5998	2.2546	1.8616	1.3344	0.83221	0.4989	0.24358	0.035857	0.029216	0.21998	0.50327	0.5889	0.25437	0.025487
0	0	0	0	0	0	0	0	0	0	0	0	0	0	0	0	0	1.2475	1.7149	2.0515	1.9091	1.4586	1.2702	1.2142	0.82312	0.94693	1.6148	2.4151	2.7689	3.0227	3.2256	3.1727	2.9483	2.6731	2.5551	2.5283	2.457	2.1581	1.672	1.1191	0.74287	0.65472	0.57615	0.26246	0.11391	0.20376	0.34436	0.40413	0.28637	0.26958
0	0	0	0	0	0	0	0	0	0	0	0	0	0	0.30487	0.19517	0.46182	1.097	1.8043	2.2371	1.9768	1.3946	1.374	1.3294	0.82222	0.51528	0.78702	1.3594	1.8681	2.4192	2.8122	2.8077	2.5877	2.3322	2.1635	2.0621	1.9928	1.7587	1.3282	0.89306	0.66198	0.63654	0.47226	0.061332	-0.14127	-0.044984	-0.031633	-0.10477	-0.027485	0.18964
0	0	0	0	0	0	0	0	0	0	0	0	0	0.89993	0.45586	0.32933	0.56128	1.1256	1.7935	2.1022	1.7035	1.1218	1.2959	1.3523	0.89436	0.36232	0.46539	0.88278	1.2649	1.6113	2.0506	2.255	2.2076	2.0855	1.9446	1.7972	1.6976	1.5229	1.1711	0.81369	0.59195	0.36509	0.020533	-0.33934	-0.48401	-0.34894	-0.44587	-0.53679	-0.35432	-0.058461
0	0	0	0	0	0	0	0	0	0	0	0	0	0.64505	0.52682	0.4001	0.71849	1.2966	1.7365	1.5724	1.0039	0.66395	0.98996	1.1476	0.90946	0.41083	0.37452	0.74268	1.0252	0.98067	1.1984	1.6372	1.8797	1.9265	1.8807	1.7827	1.6781	1.4691	1.0865	0.70593	0.37255	-0.020063	-0.32632	-0.50924	-0.52214	-0.48777	-0.68401	-0.75705	-0.59903	-0.34764
0	0	0	0	0	0	0	0	0	0	0	0	0.72508	0.69558	0.65889	0.53516	0.8592	1.3792	1.4685	0.95997	0.50509	0.3604	0.55407	0.99643	0.90066	0.59306	0.51405	0.71808	0.86639	0.6273	0.61592	1.0984	1.5811	1.7643	1.7651	1.7083	1.5803	1.2481	0.77371	0.29326	-0.13792	-0.44041	-0.48662	-0.42661	-0.24618	-0.16882	-0.511	-0.74649	-0.73338	-0.42759
0	0	0	0	0	0	0	0	0	0	0	0	0.95413	0.94174	0.74787	0.54712	0.82277	1.1855	1.0617	0.53507	0.19156	0.17394	0.474	0.98578	1.0709	0.88805	0.72906	0.77821	0.78823	0.6189	0.59796	0.8975	1.2741	1.4006	1.4253	1.4692	1.3851	0.96013	0.4404	-0.097482	-0.51833	-0.58396	-0.37514	-0.10019	0.19934	0.33008	0.019479	-0.22697	-0.32878	-0.075982
0	0	0	0	0	0	0	0	0	0	0	0	1.248	1.2121	0.82208	0.51077	0.72381	1.024	1.0086	0.67299	0.32721	0.26074	0.62794	1.1164	1.2278	0.88028	0.59601	0.63716	0.67983	0.71689	0.87726	1.0064	1.0582	0.9792	1.0241	1.273	1.2971	0.8703	0.35946	-0.15135	-0.51583	-0.44648	4.6902e-05	0.39669	0.68962	0.79937	0.66384	0.54293	0.45956	0.47617
0	0	0	0	0	0	0	0	0	0	0	0	1.0374	0.88555	0.50239	0.35208	0.71413	1.1496	1.3814	1.1948	0.77648	0.52035	0.84195	1.2107	0.79083	0.18181	-0.09696	0.19728	0.50253	0.74067	1.0291	1.023	0.83714	0.73872	1.0245	1.4356	1.6607	1.2015	0.6943	0.19429	-0.16303	-0.082657	0.51867	0.96998	1.0745	1.1634	1.1469	1.1142	1.1539	1.0099
0	0	0	0	0	0	0	0	0	0	0	0	0.40813	0.22546	-0.036782	0.041983	0.65778	1.2383	1.5262	1.4451	1.0731	0.76306	0.94137	1.1089	0.11998	-0.73505	-0.8588	-0.34185	0.15335	0.60992	1.0062	0.9329	0.63955	0.78306	1.412	2.023	2.3061	1.7384	1.2556	0.80543	0.42475	0.42235	0.88554	1.2267	1.2711	1.3351	1.4672	1.6506	1.762	1.3753
0	0	0	0	0	0	0	0	0	0	0	0	-0.33748	-0.42965	-0.38543	-0.16274	0.39307	0.84086	1.1408	1.2942	1.1914	0.93811	0.84869	0.65822	-0.38826	-1.1522	-1.1744	-0.84849	-0.48563	0.13426	0.72857	0.80188	0.49975	0.75235	1.7193	2.5802	2.8149	2.0901	1.7246	1.4179	1.0509	0.75817	0.63197	0.76044	0.9033	1.1714	1.5726	2.0125	2.1841	1.7209
0	0	0	0	0	0	0	0	0	0	0	0	0	-0.96481	-0.58765	-0.27434	0.075122	0.28883	0.64724	1.034	1.1863	1.0697	0.69636	0.28248	-0.43055	-1.069	-1.2608	-1.3841	-1.349	-0.80225	0.013411	0.40784	0.44957	0.79767	1.7318	2.6322	2.4918	2.0265	1.8263	1.7277	1.2567	0.61084	0.28418	0.36395	0.52552	0.9332	1.422	1.8644	2.0984	1.7984
0	0	0	0	0	0	0	0	0	0	0	0	0	-1.1994	-0.68622	-0.32148	-0.04351	0.10283	0.45384	0.77107	0.99706	0.8749	0.38431	0.0708	-0.1061	-0.63955	-1.2306	-1.6808	-1.8134	-1.4793	-0.74986	-0.24396	0.19466	0.82664	1.5122	1.8122	1.6699	1.4359	1.4004	1.3167	0.88561	0.39272	0.24342	0.49329	0.69375	0.9996	1.352	1.632	1.6825	1.5074
0	0	0	0	0	0	0	0	0	0	0	0	0	-1.0989	-0.7521	-0.38755	-0.048697	0.16786	0.46135	0.61301	0.67741	0.44143	0.028698	-0.11081	0.084555	-0.21375	-0.97287	-1.6003	-1.8472	-1.7186	-1.406	-1.0063	-0.3077	0.53354	1.0845	1.1537	0.88508	0.65697	0.61494	0.6066	0.51692	0.5058	0.75296	0.95508	1.0428	1.179	1.32	1.3822	1.2837	1.0838
0	0	0	0	0	0	0	0	0	0	0	0	0	-0.87619	-0.72249	-0.47673	-0.19487	0.024687	0.28071	0.37379	0.39377	0.26272	0.079155	0.02953	0.14665	-0.096126	-0.88921	-1.4427	-1.6576	-1.6099	-1.6221	-1.2566	-0.40159	0.37311	0.80038	0.8226	0.64338	0.44225	0.2007	0.026806	0.11382	0.6069	1.1347	1.2206	1.2339	1.2856	1.2932	1.1893	0.97242	0.80704
0	0	0	0	0	0	0	0	0	0	0	0	0	-0.65285	-0.54103	-0.55561	-0.4659	-0.34432	-0.12731	0.023336	0.15943	0.26793	0.3761	0.48193	0.46425	0.03925	-0.6345	-1.2223	-1.3899	-1.3407	-1.2949	-0.70858	0.26604	0.7496	0.848	0.74758	0.67635	0.55453	0.1855	-0.33505	-0.37692	0.26992	0.99782	1.144	1.1636	1.1569	1.1307	1.0439	0.87325	0.8894
0	0	0	0	0	0	0	0	0	0	0	0	0	0	-0.45024	-0.64366	-0.78973	-0.81894	-0.55862	-0.29362	0.02681	0.31924	0.60292	0.80297	0.72914	0.41361	-0.11517	-0.74186	-1.0448	-1.1263	-0.961	-0.18652	0.74975	1.0332	0.9512	0.78872	0.71566	0.53928	0.087182	-0.46949	-0.50072	0.10217	0.66754	0.8201	0.84759	0.76388	0.71305	0.79741	1.0076	1.3072
0	0	0	0	0	0	0	0	0	0	0	0	0	0	-0.24598	-0.80834	-1.1762	-1.2665	-1.0207	-0.63169	-0.081369	0.3681	0.68579	0.83088	0.89514	0.8273	0.3846	-0.25929	-0.75693	-1.0425	-0.95516	-0.28229	0.66961	0.93979	0.81396	0.74388	0.67903	0.38409	-0.065903	-0.43611	-0.2474	0.28149	0.48963	0.47054	0.40394	0.25835	0.1962	0.42928	1.0523	1.6692
0	0	0	0	0	0	0	0	0	0	0	0	0	0	0	-0.43976	-0.87438	-1.2777	-1.387	-1.1077	-0.30311	0.26434	0.6121	0.85637	1.1742	1.2266	0.75024	0.13379	-0.45305	-0.84308	-0.86683	-0.37404	0.55051	0.81584	0.60988	0.57515	0.5064	0.22379	-0.13066	-0.32454	-0.089185	0.39795	0.46699	0.15533	-0.027797	-0.12485	-0.18047	0.061929	0.78226	1.58
0	0	0	0	0	0	0	0	0	0	0	0	0	0	0	0	0	0	-1.0834	-0.95704	-0.40246	0.21051	0.70709	1.0597	1.3523	1.4209	1.0861	0.62766	0.050826	-0.43139	-0.60935	-0.30249	0.51349	0.81154	0.58778	0.41177	0.23718	0.024923	-0.17157	-0.19968	-0.0034668	0.28739	0.28361	-0.14652	-0.37706	-0.34311	-0.27444	-0.024237	0.52172	1.1662
0	0	0	0	0	0	0	0	0	0	0	0	0	0	0	0	0	0	0	-0.48953	0.040462	0.59833	0.90632	1.0809	1.2022	1.3291	1.3284	1.1833	0.81539	0.29746	-0.0032526	-0.023069	0.45618	0.61311	0.48758	0.19466	-0.025109	-0.12535	-0.1262	-0.081059	0.072556	0.14558	-0.01861	-0.3305	-0.51327	-0.41706	-0.20279	0.10058	0.50181	0.92454
0	0	0	0	0	0	0	0	0	0	0	0	0	0	0	0	0	0	0	0	0	0.8468	0.81298	0.69928	0.80724	1.0957	1.4957	1.6368	1.3718	0.84404	0.50009	0.25344	0.22462	0.042599	-0.076815	-0.2275	-0.35174	-0.3266	-0.16463	0.019183	0.22279	0.17901	-0.12543	-0.45537	-0.62204	-0.52448	-0.27336	0.0002487	0.26647	0.53629
0	0	0	0	0	0	0	0	0	0	0	0	0	0	0	0	0	0	0	0	0	0	0.77695	0.58177	0.60368	1.0026	1.5314	1.7685	1.5328	1.0626	0	0.066224	-0.24228	-0.74283	-1.0459	-0.92378	-0.75345	-0.57567	-0.28554	0.003294	0.14336	-0.0052277	-0.44719	-0.80074	-0.98412	-0.92691	-0.72221	-0.55619	-0.57123	-0.72419
0	0	0	0	0	0	0	0	0	0	0	0	0	0	0	0	0	0	0	0	0	0	0	0	0	0	1.1397	1.2107	0	0	0	0	0	0	0	0	0	0	0.01136	0.084855	-0.15609	-0.5922	-1.2207	-1.7103	-1.8482	-1.5995	-1.4227	-1.4831	-1.7892	-1.8672
0	0	0	0	0	0	0	0	0	0	0	0	0	0	0	0	0	0	0	0	0	0	0	0	0	0	0	0	0	0	0	0	0	0	0	0	0	0	0	0	0	0	0	0	0	0	0	0	0	0
0	0	0	0	0	0	0	0	0	0	0	0	0	0	0	0	0	0	0	0	0	0	0	0	0	0	0	0	0	0	0	0	0	0	0	0	0	0	0	0	0	0	0	0	0	0	0	0	0	0
0	0	0	0	0	0	0	0	0	0	0	0	0	0	0	0	0	0	0	0	0	0	0	0	0	0	0	0	0	0	0	0	0	0	0	0	0	0	0	0	0	0	0	0	0	0	0	0	0	0
0	0	0	0	0	0	0	0	0	0	0	0	0	0	0	0	0	0	0	0	0	0	0	0	0	0	0	0	0	0	0	0	0	0	0	0	0	0	0	0	0	0	0	0	0	0	0	0	0	0
0	0	0	0	0	0	0	0	0	0	0	0	0	0	0	0	0	0	0	0	0	0	0	0	0	0	0	0	0	0	0	0	0	0	0	0	0	0	0	0	0	0	0	0	0	0	0	0	0	0
0	0	0	0	0	0	0	0	0	0	0	0	0	0	0	0	0	0	0	0	0	0	0	0	0	0	0	0	0	0	0	0	0	0	0	0	0	0	0	0	0	0	0	0	0	0	0	0	0	0
0	0	0	0	0	0	0	0	0	0	0	0	0	0	0	0	0	0	0	0	0	0	0	0	0	0	0	0	0	0	0	0	0	0	0	0	0	0	0	0	0	0	0	0	0	0	0	0	0	0
0	0	0	0	0	0	0	0	0	0	0	0	0	0	0	0	0	0	0	0	0	0	0	0	0	0	0	0	0	0	0	0	0	0	0	0	0	0	0	0	0	0	0	0	0	0	0	0	0	0
0	0	0	0	0	0	0	0	0	0	0	0	0	0	0	0	0	0	0	0	0	0	0	0	0	0	0	0	0	0	0	0	0	0	0	0	0	0	0	0	0	0	0	0	0	0	0	0	0	0
0	0	0	0	0	0	0	0	0	0	0	0	0	0	0	0	0	0	0	0	0	0	0	0	0	0	0	0	0	0	0	0	0	0	0	0	0	0	0	0	0	0	0	0	0	0	0	0	0	0
0	0	0	0	0	0	0	0	0	0	0	0	0	0	0	0	0	0	0	0	0	0	0	0	0	0	0	0	0	0	0	0	0	0	0	0	0	0	0	0	0	0	0	0	0	0	0	0	0	0
0	0	0	0	0	0	0	0	0	0	0	0	0	0	0	0	0	0	0	0	0	0	0	0	0	0	0	0	0	0	0	0	0	0	0	0	0	0	0	0	0	0	0	0	0	0	0	0	0	0
[truncated: 41 more columns]

## Sheet: FigS02A_cope_axial-10
0	0	0	0	0	0	0	0	0	0	0	0	0	0	0	0	0	0	0	0	0	0	0	0	0	0	0	0	0	0	0	0	0	0	0	0	0	0	0	0	0	0	0	0	0	0	0	0	0	0
0	0	0	0	0	0	0	0	0	0	0	0	0	0	0	0	0	0	0	0	0	0	0	0	0	0	0	0	0	0	0	0	0	0	0	0	0	0	0	0	0	0	0	0	0	0	0	0	0	0
0	0	0	0	0	0	0	0	0	0	0	0	0	0	0	0	0	0	0	0	0	0	0	0	0	0	0	0	0	0	0	0	0	0	0	0	0	0	0	0	0	0	0	0	0	0	0	0	0	0
0	0	0	0	0	0	0	0	0	0	0	0	0	0	0	0	0	0	0	0	0	0	0	0	0	0	0	0	0	0	0	0	0	0	0	0	0	0	0	0	0	0	0	0	0	0	0	0	0	0
0	0	0	0	0	0	0	0	0	0	0	0	0	0	0	0	0	0	0	0	0	0	0	0	0	0	0	0	0	0	0	0	0	0	0	0	0	0	0	0	0	0	0	0	0	0	0	0	0	0
0	0	0	0	0	0	0	0	0	0	0	0	0	0	0	0	0	0	0	0	0	0	0	0	0	0	0	0	0	0	0	0	0	0	0	0	0	0	0	0	0	0	0	0	0	0	0	0	0	0
0	0	0	0	0	0	0	0	0	0	0	0	0	0	0	0	0	0	0	0	0	0	0	0	0	0	0	0	0	0	0	0	0	0	0	0	0	0	0	0	0	0	0	0	0	0	0	0	0	0
0	0	0	0	0	0	0	0	0	0	0	0	0	0	0	0	0	0	0	0	0	0	0	0	0	0	0	0	0	0	0	0	0	0	0	0	0	0	0	0	0	0	0	0	0	0	0	0	0	0
0	0	0	0	0	0	0	0	0	0	0	0	0	0	0	0	0	0	0	0	0	0	0	0	0	0	0	0	0	0	0	0	0	0	0	0	0	0	0	0	0	0	0	0	0	0	0	0	0	0
0	0	0	0	0	0	0	0	0	0	0	0	0	0	0	0	0	0	0	0	0	0	0	0	0	0	0	0	0	0	0	0	0	0	0	0	0	0	0	0	0	0	0	0	0.11293	0.89724	1.8371	2.7825	3.7005	4.2916
0	0	0	0	0	0	0	0	0	0	0	0	0	0	0	0	0	0	0	0	0	0	0	0	0	0	0	0	0	0	0	0	0	0	0	0	0	0	0	0	0	0.7527	3.6877	6.4029	3.1035	0.088206	0.99917	2.4813	4.3222	6.2571
0	0	0	0	0	0	0	0	0	0	0	0	0	0	0	0	0	0	0	0	0	0	0	0	0	0	0	0	0	0	0	0	0	0	0	0	0	0.72126	0	-0.60599	-0.24016	2.5911	6.1127	7.267	2.4069	-2.7577	-1.9781	0.27139	2.6613	4.8181
0	0	0	0	0	0	0	0	0	0	0	0	0	0	0	0	0	0	0	0	0	0	0	0	0	0	0	0	0	0	0	0	0	0	0	-1.0138	-0.08073	2.4581	3.2878	2.9095	3.3626	4.9189	5.8192	5.3813	0.45652	-3.9188	-3.8322	-2.4809	-1.36	0.14925
0	0	0	0	0	0	0	0	0	0	0	0	0	0	0	0	0	0	0	0	0	0	0	0	0	0	0	0	0	0	0	0	0	0	-1.6462	-0.89727	0.80052	7.4871	11.737	12.292	12.742	11.768	7.8215	3.3901	-0.29795	-2.9851	-3.6678	-3.6741	-2.9444	-0.97383
0	0	0	0	0	0	0	0	0	0	0	0	0	0	0	0	0	0	0	0	0	0	0	0	0	0	0	0	0	0	0	2.1613	4.2124	5.4217	6.5876	5.0899	7.3189	15.449	22.026	26.477	26.416	21.2	12.205	5.0541	1.7243	0.5074	-0.4285	-1.1445	-1.3588	-0.066139
0	0	0	0	0	0	0	0	0	0	0	0	0	0	0	0	0	0	0	0	0	0	0	0	0	0	0	0	0	0	2.596	5.7868	10.062	13.311	14.059	12.556	13.819	19.057	26.209	33.473	34.981	29.043	18.125	9.5618	6.9458	7.5736	7.2316	5.2837	2.7704	2.0842
0	0	0	0	0	0	0	0	0	0	0	0	0	0	0	0	0	0	0	0	0	0	0	0	0	0	0	0	0	3.926	4.7501	7.2017	11.466	14.983	17.397	17.269	16.9	17.898	22.287	29.894	34.133	31.858	24.141	17.512	16.321	17.956	16.65	12.525	8.3935	6.0818
0	0	0	0	0	0	0	0	0	0	0	0	0	0	0	0	0	0	0	0	0	0	0	0	0	0	0	0	2.367	2.96	1.8289	4.3242	9.2613	13.841	16.131	15.937	14.76	14.572	16.427	21.553	26.092	26.876	24.804	24.18	25.802	25.602	21.954	16.214	10.722	7.9291
0	0	0	0	0	0	0	0	0	0	0	0	0	0	0	0	0	0	0	0	0	0	0	0	0	-1.3518	-2.1239	-1.8767	-2.7702	-3.4975	-4.0982	-0.52002	5.9637	11.428	13.949	14.244	13.106	12.786	12.494	13.394	16.369	19.294	20.937	22.676	24.14	23.313	19.606	14.132	8.9834	6.1086
0	0	0	0	0	0	0	0	0	0	0	0	0	0	0	0	0	0	0	0	0	0	0	0	-4.7491	-4.8687	-5.6252	-7.6368	-10.899	-12.828	-11.386	-5.8763	1.9144	8.4592	11.955	11.269	8.714	7.7314	6.7561	6.658	9.0197	12.465	14.567	14.81	14.919	14.313	12.144	8.2158	4.9115	3.0322
0	0	0	0	0	0	0	0	0	0	0	0	0	0	0	0	0	0	0	0	0	0	0	-10.606	-9.9063	-9.196	-11.063	-13.982	-18.486	-20.137	-17.622	-11.176	-3.4712	3.2168	5.9116	3.9987	1.3126	0.45727	0.44642	2.0308	5.336	8.476	9.5838	8.6632	7.2549	6.0185	4.2538	1.5737	-0.21707	-0.59488
0	0	0	0	0	0	0	0	0	0	0	0	0	0	0	0	0	0	0	0	0	-14.417	-17.614	-18.892	-17.43	-15.864	-17.097	-20.074	-23.611	-25.519	-23.347	-17.267	-9.6283	-3.9661	-3.0039	-4.9923	-5.9937	-4.8148	-3.7186	-0.63842	2.9013	5.3464	6.1255	5.0666	2.8282	0.053403	-2.1095	-3.5518	-3.7898	-3.1085
0	0	0	0	0	0	0	0	0	0	0	0	0	0	0	0	0	0	0	0	-18.031	-24.791	-28.708	-27.17	-23.701	-21.288	-21.028	-23.274	-25.406	-26.874	-26.189	-21.727	-15.579	-11.168	-10.36	-10.991	-10.358	-8.915	-6.9682	-3.8428	-0.71728	1.5826	2.964	2.5709	0.44871	-2.5696	-5.4263	-7.0192	-6.8371	-4.6181
0	0	0	0	0	0	0	0	0	0	0	0	0	0	0	0	0	0	0	-15.476	-25.533	-34.861	-37.513	-33.328	-27.566	-24.283	-24.592	-25.996	-25.187	-24.099	-23.329	-20.947	-16.678	-14.392	-14.365	-14.022	-11.906	-9.9446	-8.6359	-7.2103	-5.2431	-3.2342	-1.2574	-0.27426	-1.4468	-2.8173	-4.965	-7.1851	-7.8036	-5.2605
0	0	0	0	0	0	0	0	0	0	0	0	0	0	0	0	0	0	-6.5909	-16.522	-30.701	-40.962	-43.347	-38.052	-30.971	-26.786	-26.906	-26.894	-23.24	-19.624	-18.163	-17.204	-15.788	-15.922	-16.195	-14.101	-11.018	-9.284	-9.8474	-10.106	-8.7627	-6.3945	-4.3353	-2.919	-2.7436	-3.0499	-3.7321	-5.7133	-6.4404	-3.6956
0	0	0	0	0	0	0	0	0	0	0	0	0	0	0	0	0	0.94705	-3.3322	-15.222	-30.132	-41.831	-44.539	-39.578	-31.916	-25.733	-24.47	-24.609	-21.415	-18.724	-17.471	-16.91	-16.936	-16.862	-15.011	-10.745	-7.5015	-6.5966	-8.2099	-9.8772	-8.604	-5.8047	-4.114	-4.1091	-5.1687	-5.0793	-3.7664	-3.3421	-2.4958	1.2206
0	0	0	0	0	0	0	0	0	0	0	0	0	0	0	0	4.3683	5.1953	-0.49353	-12.818	-27.412	-37.767	-39.912	-34.775	-25.254	-17.204	-15.107	-16.939	-18.345	-19.025	-18.647	-18.232	-17.689	-16.665	-12.518	-5.7261	-2.7157	-2.7836	-5.0855	-7.5172	-6.1558	-3.4336	-3.0753	-4.0512	-5.0814	-4.7806	-1.912	0.83993	3.1155	7.4838
0	0	0	0	0	0	0	0	0	0	0	0	0	0	0	6.0709	10.554	9.7058	2.5307	-8.1131	-20.423	-28.518	-29.041	-22.677	-11.635	-3.0581	-2.4462	-7.8836	-13.358	-16.1	-16.3	-16.209	-15.896	-12.809	-6.314	-1.3198	-0.2639	-1.0271	-3.2584	-5.6093	-4.7103	-3.2449	-3.3885	-3.2727	-2.0526	-0.64622	1.6785	4.4266	6.9597	11.527
0	0	0	0	0	0	0	0	0	0	0	0	0	0	0	14.664	18.487	17.094	11.764	3.8087	-6.2604	-12.94	-12.064	-6.0781	3.9718	9.8633	7.1643	-0.785	-8.6185	-11.864	-12.014	-11.54	-9.3859	-5.2163	-1.1647	0.39416	-1.4258	-2.5011	-3.3619	-5.2371	-5.1319	-4.2418	-4.0404	-1.2571	3.5011	6.2997	7.9247	8.9499	9.3725	12.17
0	0	0	0	0	0	0	0	0	0	0	0	0	0	15.468	24.386	28.478	28.209	25.472	20.461	12.63	6.5169	5.3695	9.3028	17.155	19.544	14.018	4.7024	-3.8218	-6.9315	-5.9146	-4.8017	-2.3428	0.9183	1.8137	-0.086942	-3.9752	-6.0871	-6.5015	-7.5002	-7.9616	-6.3494	-2.427	4.3928	10.351	12.477	12.763	11.542	10.765	13.332
0	0	0	0	0	0	0	0	0	0	0	0	0	9.0457	22.584	32.203	35.832	38.559	39.113	36.762	31.097	24.731	21.588	22.825	27.835	27.718	20.434	11.258	4.2867	2.0696	2.4777	2.6341	2.934	3.3767	2.2509	-0.24157	-4.5761	-8.2635	-10.067	-9.6336	-8.3796	-4.7147	2.8721	11.294	15.27	15.823	15.854	13.262	12.387	15.911
0	0	0	0	0	0	0	0	0	0	0	0	0	13.78	26.355	35.794	41.559	49.553	53.921	52.708	47.078	40.955	36.754	36.149	38.035	35.715	27.563	18.671	13.383	12.234	10.884	8.4222	6.9445	5.8317	4.5944	2.3223	-2.2275	-7.7752	-10.445	-8.822	-4.9473	0.53141	9.0532	16.639	18.472	17.556	17.521	14.763	13.416	17.566
0	0	0	0	0	0	0	0	0	0	0	0	0.2371	16.288	27.845	37.289	46.144	57.643	65.906	66.533	60.745	54.952	51.85	50.911	50.36	46.622	38.404	27.772	20.194	17.372	14.497	10.383	8.5893	9.6897	10.134	7.6681	1.4262	-6.8541	-10.413	-7.3493	-1.3573	5.3689	13.08	19.468	20.93	19.539	18.334	15.593	13.711	18.769
0	0	0	0	0	0	0	0	0	0	0	0	6.9025	18.799	30.779	39.726	49.711	62.652	74.581	77.643	71.553	66.726	65.671	65.41	62.56	56.699	48.483	35.741	23.824	16.457	10.975	7.484	8.2201	12.803	15.849	13.128	3.9961	-7.4713	-11.215	-6.8016	-0.22117	5.9907	12.249	17.524	20.026	20.508	19.423	17.041	15.623	20.999
0	0	0	0	0	0	0	0	0	0	0	0	7.8908	21.058	34.537	45.305	54.28	66.106	78.621	82.723	77.527	73.638	73.835	73.63	68.944	60.8	49.37	34.158	20.267	11.71	6.1476	4.1783	7.2707	13.546	17.138	13.976	3.6777	-8.1117	-12.343	-8.3368	-1.742	3.0391	6.589	10.443	13.324	16.183	18.056	18.096	19.808	26.099
0	0	0	0	0	0	0	0	0	0	0	0	9.4376	24.077	41.325	54.428	62.511	70.909	79.542	82.224	78.435	73.578	72.059	70.104	64.035	54.165	39.488	22.788	12.032	7.367	4.0086	2.6854	4.8769	10.103	13.547	11.754	3.3781	-7.0541	-11.927	-10.844	-6.1937	-2.3012	-0.8647	-0.26709	2.1087	6.9159	13.301	19.405	25.224	30.017
0	0	0	0	0	0	0	0	0	0	0	0	12.653	27.369	48.71	67.225	78.238	85.127	86.235	82.347	75.687	68.802	63.78	59.191	52.144	42.021	27.925	13.843	7.2754	7.7237	7.4359	3.6795	1.6286	3.8103	9.0253	11.298	7.6465	0.316	-4.7544	-7.3049	-8.4355	-7.652	-8.0077	-9.9444	-10.349	-4.6812	7.7954	20.99	28.695	31.117
0	0	0	0	0	0	0	0	0	0	0	0.37015	15.892	31.668	56.648	83.644	101.32	107.01	99.657	86.341	74.795	65.92	57.239	49.441	42.011	33.185	22.759	11.601	7.3627	8.9528	8.4455	3.1356	-1.731	-1.2582	4.6199	9.8496	9.3874	7.2747	4.8915	1.2684	-3.7122	-6.8082	-9.2672	-12.68	-14.587	-8.9986	6.5298	20.673	26.757	26.456
0	0	0	0	0	0	0	0	0	0	0	0	15.951	34.141	64.324	99.182	121.32	125.94	112.68	93.333	78.085	66.532	54.975	44.882	37.216	30.616	23.731	14.106	7.5073	5.8695	5.3815	1.4292	-2.5364	-2.0248	2.2031	5.927	7.6579	10.419	11.939	10.789	7.0891	3.7824	-0.31106	-5.5766	-10.108	-6.1557	6.1581	15.427	16.675	13.096
0	0	0	0	0	0	0	0	0	0	0	0	13.028	31.834	66.831	105.46	128.17	132.71	120.88	101.49	85.536	72.54	59.397	48.296	39.782	33.803	27.307	17.371	6.2067	0.73898	1.3436	2.4171	3.0591	4.8494	6.3458	6.4123	7.2777	11.85	16.416	18.041	15.621	12.105	7.9063	0.64877	-7.4742	-5.8298	2.5919	6.6139	3.0112	-5.8948
0	0	0	0	0	0	0	0	0	0	0	0	7.2265	21.218	54.043	94.737	117.82	127.18	122.21	106.66	92.373	80.48	67.965	57.328	47.371	38.805	30.165	18.104	5.6422	1.2582	1.8074	5.8956	10.49	13.754	13.845	11.521	10.524	13.846	19.389	21.792	18.924	13.481	8.2634	0.58556	-8.0927	-9.5564	-3.8298	-1.568	-5.8753	-14.5
0	0	0	0	0	0	0	0	0	0	0	0	0	9.6812	33.063	68.184	93.3	107.38	110.29	101.88	91.035	81.083	71.526	61.886	51.034	40.735	30.552	16.3	4.8804	0.0072139	0.54571	5.7802	12.079	15.917	15.246	12.322	11.499	15.064	20.501	22.956	19.08	11.27	4.8172	-1.469	-7.962	-8.7037	-6.444	-5.8863	-8.8661	-14.369
0	0	0	0	0	0	0	0	0	0	0	0	0	4.8712	18.476	41.962	65.254	79.988	85.458	82.478	76.148	67.906	59.829	51.392	41.721	33.335	24.57	13.044	2.826	-1.8818	-2.5201	0.79152	6.5934	10.07	8.9351	6.8757	7.7715	13.121	19.323	21.55	16.921	7.1139	-0.72293	-7.4644	-10.109	-6.8192	-5.7034	-6.8095	-10.555	-16.729
0	0	0	0	0	0	0	0	0	0	0	0	0	4.9107	12.025	24.218	39.28	51.652	55.589	56.015	53.041	46.244	38.577	30.753	23.76	18.711	14.438	9.1659	3.0751	-2.004	-5.1982	-4.8073	-0.21423	3.2327	2.5226	1.9622	3.7727	8.9318	13.737	16.273	12.356	2.6388	-8.708	-18.19	-18.074	-12.718	-9.2014	-7.2963	-10.231	-17.121
0	0	0	0	0	0	0	0	0	0	0	0	0	6.4904	10.542	15.376	24.246	32.921	34.293	36.776	36.766	31.615	23.659	17.594	13.158	8.89	6.9076	6.2657	3.6862	0.086387	-3.5093	-4.3102	-1.8156	0.26449	0.12093	0.3055	2.1256	4.7234	6.4413	9.1444	7.8225	-0.88929	-15.431	-26.505	-27.515	-22.211	-14.26	-6.7077	-6.6802	-12.201
0	0	0	0	0	0	0	0	0	0	0	0	0	7.1795	9.1337	9.5832	15.848	22.567	24.693	28.368	31.436	31.91	24.435	16.421	10.828	6.4512	4.8909	2.8957	1.7578	2.8847	0.87372	-0.63433	-0.6789	-0.21968	0.28486	1.2744	3.1865	4.5693	5.7428	8.335	7.109	-1.4501	-17.282	-27.472	-30.311	-25.147	-14.819	-5.2895	-3.7582	-6.557
0	0	0	0	0	0	0	0	0	0	0	0	2.7572	5.7309	7.7666	9.4267	15.365	20.61	23.036	25.929	31.911	34.683	27.535	17.977	12.81	9.6581	6.5403	4.2149	5.1902	6.7551	4.2332	1.2655	0.37573	0.56322	0.9461	2.4445	5.0126	8.146	11.312	12.933	9.9383	1.6261	-14.84	-24.23	-25.193	-18.58	-8.4791	-2.0672	-1.9042	-2.8836
0	0	0	0	0	0	0	0	0	0	0	0	1.8278	3.8655	7.2496	10.407	16.752	21.978	23.732	24.773	28.157	28.526	22.829	15.946	13.359	13.684	10.335	7.2777	8.7775	7.8148	3.996	1.7817	1.7641	2.7532	2.3733	2.3842	4.4653	8.6318	13.447	14.572	10.991	3.8466	-11.876	-19.242	-17.44	-9.3438	-0.77772	2.0004	1.1121	-0.22125
0	0	0	0	0	0	0	0	0	0	0	2.4748	6.079	8.3582	9.1954	9.4161	12.465	16.349	18.184	20.62	24.342	23.986	18.503	12.715	10.957	13.408	13.322	9.2551	7.2329	4.0833	0.50302	-0.11727	2.4347	4.8659	4.1784	1.365	0.6363	2.8071	6.4933	7.3926	6.0737	2.9204	-7.1889	-14.179	-13.109	-3.9944	4.7028	6.3826	4.004	2.1101
0	0	0	0	0	0	0	0	0	0	0	6.0793	12.494	17.157	16.153	11.087	5.7904	5.1474	7.5777	12.207	18.014	18.811	13.6	7.7666	5.9815	8.0954	10.329	8.6165	3.4952	-1.848	-5.9055	-5.3977	-1.2556	3.0852	3.5803	-0.94557	-5.5099	-5.6913	-4.5061	-4.5215	-4.1106	-3.6964	-5.8114	-7.7512	-5.3404	1.4915	7.6205	9.9827	7.5034	4.8396
0	0	0	0	0	0	0	0	0	0	0	12.176	20.65	24.667	21.624	12.065	0.11199	-5.3373	-3.6245	2.6161	9.4121	11.389	7.3358	0.9413	-1.6152	1.1156	5.2746	6.3676	1.7112	-5.234	-10.86	-11.309	-7.8229	-3.374	-1.258	-4.2302	-9.18	-11.051	-10.039	-9.3671	-9.4724	-8.713	-5.7978	-1.2198	5.4047	11.575	13.976	14.854	13.755	9.8171
0	0	0	0	0	0	0	0	0	0	0	15.971	25.125	27.231	22.648	13.093	-1.0391	-10.249	-10.934	-5.2952	0.40804	3.1479	1.4097	-3.3139	-5.7062	-2.4705	3.1595	3.9916	-1.913	-8.8916	-14.69	-16.854	-13.884	-10.242	-8.5055	-8.8775	-11.869	-14.305	-11.92	-8.7858	-8.1868	-6.6964	-0.67439	6.6915	14.473	20.875	23.424	26.122	26.828	20.252
0	0	0	0	0	0	0	0	0	0	10.084	21.362	29.862	30.378	24.662	15.225	1.3579	-9.4318	-11.692	-9.0106	-6.4292	-4.3901	-3.3202	-4.7319	-5.6314	-2.4789	2.5646	1.7236	-5.2643	-11.237	-16.382	-20.591	-19.917	-17.843	-15.821	-14.346	-14.789	-16.532	-12.737	-7.4926	-4.3175	0.38195	8.7369	16.014	21.549	27.108	34.986	43.384	45.733	37.113
0	0	0	0	0	0	0	0	0	0	12.983	26.737	35.706	35.936	29.637	19.502	6.7649	-3.4822	-7.1348	-7.605	-8.0871	-7.421	-5.2805	-5.4878	-5.3938	-2.1874	2.4647	0.34663	-5.9574	-9.4131	-14.829	-21.861	-24.818	-25.003	-22.943	-21.014	-20.658	-19.278	-12.759	-4.6231	1.9565	9.4852	17.827	23.236	25.655	29.103	37.211	50.542	56.656	51.715
0	0	0	0	0	0	0	0	0	0	10.624	27.217	40.158	41.198	34.704	23.238	11.178	1.9983	-2.0431	-2.8497	-3.6086	-3.2189	-2.6352	-3.769	-3.9525	-1.4416	2.8721	0.62337	-2.5239	-4.5343	-11.61	-20.238	-25.792	-28.142	-27.677	-26.069	-25.87	-22.669	-15.191	-5.1931	4.9588	15.097	21.92	24.784	24.868	25.358	31.026	42.992	52.895	57.367
0	0	0	0	0	0	0	0	0	0	5.4403	22.861	36.902	39.94	32.899	21.858	11.461	3.6124	0.46854	1.4965	3.9667	5.5813	4.6075	0.85553	-1.4065	0.028591	3.2688	1.7418	-0.26749	-1.7003	-8.8531	-15.517	-18.715	-19.572	-20.672	-22.917	-23.942	-22.083	-17.231	-9.3573	2.3253	14.953	22.438	24.529	24.464	22.563	23.251	30.115	39.629	50.79
0	0	0	0	0	0	0	0	0	0	0	16.973	28.272	32.076	26.898	19.189	10.759	5.0308	3.2311	5.4893	9.8294	12.175	10.717	5.1379	0.8379	1.4077	3.9039	1.0916	-3.2273	-5.1817	-8.0492	-8.6799	-6.6651	-5.4458	-7.8378	-12.927	-15.319	-15.976	-16.366	-13.609	-3.6882	11.291	21.732	24.81	24.047	19.765	16.678	19.383	27.053	40.028
0	0	0	0	0	0	0	0	0	0	0	11.22	21.117	25.753	23.468	17.904	11.883	8.0521	6.2714	8.3533	11.323	13.388	12.778	8.0379	3.4936	2.7148	2.563	-1.5736	-5.5483	-6.2372	-4.5107	-1.2475	2.8367	4.0236	1.6298	-3.6861	-6.5759	-8.1781	-11.896	-14.046	-8.781	4.603	17.697	22.7	22.741	18.919	13.86	14.006	20.186	32.779
0	0	0	0	0	0	0	0	0	0	0	4.3959	15.636	18.912	18.392	14.571	11.894	10.225	8.7753	8.2877	8.6699	10.839	11.736	9.6973	6.1333	4.1106	0.81041	-3.1432	-4.7626	-2.9463	0.22271	3.9312	6.6085	7.2037	4.5739	-1.1345	-4.3277	-5.2558	-7.9286	-11.245	-10.316	-0.93698	11.835	19.462	21.827	19.96	14.329	13.191	18.597	28.849
0	0	0	0	0	0	0	0	0	0	0	1.6507	8.864	12.001	12.14	10.045	9.5987	8.6539	6.5315	3.2821	1.1361	3.1335	5.8408	6.855	5.6453	3.7228	0.3026	-2.8121	-2.2669	1.0408	5.1111	7.7117	8.7493	8.3979	4.7724	-0.85504	-4.1898	-3.799	-4.1808	-7.1454	-8.8052	-2.6801	8.6331	18.031	22.597	21.831	15.77	13.72	18.84	27.657
0	0	0	0	0	0	0	0	0	0	0	0	2.8984	5.5732	6.9443	6.8925	5.9401	4.1732	0.53339	-4.4111	-7.7658	-6.556	-3.1817	-0.37702	1.0896	1.7518	0.37015	-1.4867	0.0084187	4.1036	8.72	10.896	10.965	9.5887	5.7988	0.94656	-1.5897	-0.86677	-2.0746	-5.8047	-8.1881	-4.0101	6.2031	16.875	22.42	21.933	15.827	13.312	18.658	27.109
0	0	0	0	0	0	0	0	0	0	0	0	0	1.259	3.061	3.6191	1.188	-2.2391	-6.6685	-12.027	-15.626	-14.962	-12.218	-9.0195	-4.5511	-0.75539	0.73955	0.16072	0.99321	4.2092	8.0888	10.465	11.195	10.105	6.3509	2.4911	1.0526	0.90963	-2.1095	-6.5647	-9.021	-5.4158	3.2281	13.334	19.505	19.747	14.945	11.801	15.423	22.137
0	0	0	0	0	0	0	0	0	0	0	0	0	0	-0.4945	-1.7925	-5.1716	-9.7619	-15.113	-20.065	-21.902	-21.147	-18.99	-15.387	-9.5321	-4.0576	-1.3559	-0.85135	-0.87945	0.57244	2.9389	5.0995	7.1817	7.9131	5.6802	3.3066	2.376	1.9618	-2.103	-7.9512	-10.406	-7.3296	-1.3006	5.5346	11.627	15.053	13.24	10.548	11.003	13.83
0	0	0	0	0	0	0	0	0	0	0	0	0	0	-2.0834	-5.049	-10.065	-16.321	-22.436	-26.648	-26.717	-26.092	-24.88	-21.175	-15.645	-9.4835	-5.5561	-4.4784	-5.0158	-5.0901	-2.6914	0.79146	3.9987	6.0896	5.9041	4.7266	3.1317	0.89813	-3.7412	-9.3668	-11.676	-9.765	-8.2802	-5.8583	-0.46597	5.171	6.9704	6.8731	6.9434	7.4558
0	0	0	0	0	0	0	0	0	0	0	0	0	0	0	-4.6959	-10.62	-17.549	-24.269	-28.619	-29.744	-30.015	-29.726	-26.934	-21.624	-15.379	-10.584	-8.3593	-8.6613	-7.967	-4.5387	-1.1057	1.083	3.5888	5.2638	4.8767	3.0977	1.517	-2.0928	-7.3835	-10.655	-10.94	-13.322	-14.964	-11.99	-7.6587	-4.4536	-0.97778	2.1913	3.0141
0	0	0	0	0	0	0	0	0	0	0	0	0	0	0	0	-4.5772	-12.613	-19.677	-25.781	-30.683	-32.792	-32.5	-29.639	-25.066	-20.196	-15.968	-13.447	-11.515	-9.7638	-6.7257	-4.0241	-2.9796	-0.30251	3.5368	6.0381	7.292	8.0459	5.4762	0.48959	-3.8439	-7.811	-12.706	-15.974	-14.971	-13.238	-11.078	-6.9702	-2.8841	-2.324
0	0	0	0	0	0	0	0	0	0	0	0	0	0	0	0	0	-6.4203	-13.439	-20.317	-27.156	-31.122	-31.932	-30.238	-26.607	-23.21	-20.104	-16.955	-12.959	-10.948	-9.315	-7.868	-5.8462	-1.2415	5.3039	11.623	15.204	16.219	14.983	11.671	6.2566	-1.2747	-6.7591	-7.9094	-7.6237	-8.9842	-10.286	-8.7976	-6.6015	-5.2186
0	0	0	0	0	0	0	0	0	0	0	0	0	0	0	0	0	0	-7.1036	-13.036	-19.009	-24.426	-27.964	-29.131	-27.304	-24.688	-22.004	-17.939	-13.915	-11.905	-10.335	-7.7116	-3.4875	2.9312	11.901	21.004	25.587	25.112	22.019	18.231	13.154	6.5305	2.8808	4.0003	5.1644	2.044	-2.4923	-5.1935	-5.0573	-3.6001
0	0	0	0	0	0	0	0	0	0	0	0	0	0	0	0	0	0	-2.2748	-7.4655	-12.339	-16.952	-21.182	-24.48	-25.62	-24.611	-22.414	-18.545	-14.359	-10.851	-6.3786	-0.95751	5.5433	12.034	19.97	29.306	34.396	32.738	27.322	22.629	18.706	13.686	12.677	14.999	15.939	11.936	5.4878	0.90811	0.12987	0.17348
0	0	0	0	0	0	0	0	0	0	0	0	0	0	0	0	0	0	0	0	-6.2477	-7.6212	-10.555	-15.582	-20.456	-21.944	-19.948	-17.034	-11.972	-5.3856	1.239	7.7292	14.383	19.511	25.09	32.673	37.305	36.872	33.179	29.265	25.319	22.963	24.373	25.845	24.278	18.026	9.9584	5.0796	3.9351	3.4208
0	0	0	0	0	0	0	0	0	0	0	0	0	0	0	0	0	0	0	0	0	0	-5.2994	-9.1716	-14.251	-17.024	-17.052	-15.122	-9.7171	-1.7974	5.2508	12.103	18.986	23.928	28.313	32.888	36.775	39.683	40.596	39.459	37.184	36.616	36.687	33.904	29.436	22.139	13.38	8.0047	7.6202	7.3804
0	0	0	0	0	0	0	0	0	0	0	0	0	0	0	0	0	0	0	0	0	0	0	-4.7942	-9.5843	-11.078	-11.666	-10.826	-7.1698	-0.75145	5.491	12.062	18.909	25.101	29.583	33.047	37.913	44.349	48.487	50.406	50.778	49.71	46.792	40.498	32.949	23.623	14.526	9.3341	9.2008	8.5073
0	0	0	0	0	0	0	0	0	0	0	0	0	0	0	0	0	0	0	0	0	0	0	0	0	0	-1.0889	-5.062	-3.543	-0.085323	5.389	11.72	17.683	23.144	26.951	31.985	40.996	48.937	51.773	55.068	55.965	53.572	48.145	41.236	33.213	23.501	14.739	9.2526	8.1222	6.9318
0	0	0	0	0	0	0	0	0	0	0	0	0	0	0	0	0	0	0	0	0	0	0	0	0	0	0	0	1.6706	2.2504	5.5302	11.432	16.756	19.759	21.953	29.404	40.606	46.026	47.745	49.364	48.029	45.988	42.878	38.66	33.494	25.974	17.696	10.516	7.3356	5.9902
0	0	0	0	0	0	0	0	0	0	0	0	0	0	0	0	0	0	0	0	0	0	0	0	0	0	0	0	0	0.08592	2.7779	7.9085	14.704	18.539	19.962	26.44	35.576	39.757	38.817	36.396	34.958	36.152	38.138	37.923	35.264	29.167	21.222	13.636	10.259	8.7691
0	0	0	0	0	0	0	0	0	0	0	0	0	0	0	0	0	0	0	0	0	0	0	0	0	0	0	0	0	-0.0079848	0	6.1561	13.494	17.089	18.087	23.685	32.121	34.202	29.911	26.023	26.785	32.337	37.834	39.501	36.918	30.79	22.594	15.429	13.361	13.137
0	0	0	0	0	0	0	0	0	0	0	0	0	0	0	0	0	0	0	0	0	0	0	0	0	0	0	0	0	0	0	1.1385	6.6262	10.647	13.942	20.524	28.719	29.779	25.405	23.188	26.25	32.795	38.184	39.019	36.151	30.513	23.397	17.786	17.037	18.506
0	0	0	0	0	0	0	0	0	0	0	0	0	0	0	0	0	0	0	0	0	0	0	0	0	0	0	0	0	0	0	0	0	0	8.3122	14.328	21.174	23.212	22.07	22.448	26.765	31.164	34.463	35.058	33.05	28.508	23.128	19.349	19.625	22.659
0	0	0	0	0	0	0	0	0	0	0	0	0	0	0	0	0	0	0	0	0	0	0	0	0	0	0	0	0	0	0	0	0	0	0	0	12.021	12.765	13.555	15.927	20.899	23.635	25.05	25.576	25.509	23.828	20.706	18.391	19.84	24.143
0	0	0	0	0	0	0	0	0	0	0	0	0	0	0	0	0	0	0	0	0	0	0	0	0	0	0	0	0	0	0	0	0	0	0	0	0	0.92515	2.5695	5.0001	9.0486	11.444	12.947	13.866	15.562	16.185	15.429	14.41	16.4	20.29
0	0	0	0	0	0	0	0	0	0	0	0	0	0	0	0	0	0	0	0	0	0	0	0	0	0	0	0	0	0	0	0	0	0	0	0	0	0	0	0	0	1.4284	3.0029	4.0214	6.328	7.9264	8.0796	8.4365	10.391	11.695
0	0	0	0	0	0	0	0	0	0	0	0	0	0	0	0	0	0	0	0	0	0	0	0	0	0	0	0	0	0	0	0	0	0	0	0	0	0	0	0	0	0	0	0	0	0	0	0	0	0
0	0	0	0	0	0	0	0	0	0	0	0	0	0	0	0	0	0	0	0	0	0	0	0	0	0	0	0	0	0	0	0	0	0	0	0	0	0	0	0	0	0	0	0	0	0	0	0	0	0
0	0	0	0	0	0	0	0	0	0	0	0	0	0	0	0	0	0	0	0	0	0	0	0	0	0	0	0	0	0	0	0	0	0	0	0	0	0	0	0	0	0	0	0	0	0	0	0	0	0
0	0	0	0	0	0	0	0	0	0	0	0	0	0	0	0	0	0	0	0	0	0	0	0	0	0	0	0	0	0	0	0	0	0	0	0	0	0	0	0	0	0	0	0	0	0	0	0	0	0
0	0	0	0	0	0	0	0	0	0	0	0	0	0	0	0	0	0	0	0	0	0	0	0	0	0	0	0	0	0	0	0	0	0	0	0	0	0	0	0	0	0	0	0	0	0	0	0	0	0
0	0	0	0	0	0	0	0	0	0	0	0	0	0	0	0	0	0	0	0	0	0	0	0	0	0	0	0	0	0	0	0	0	0	0	0	0	0	0	0	0	0	0	0	0	0	0	0	0	0
0	0	0	0	0	0	0	0	0	0	0	0	0	0	0	0	0	0	0	0	0	0	0	0	0	0	0	0	0	0	0	0	0	0	0	0	0	0	0	0	0	0	0	0	0	0	0	0	0	0
0	0	0	0	0	0	0	0	0	0	0	0	0	0	0	0	0	0	0	0	0	0	0	0	0	0	0	0	0	0	0	0	0	0	0	0	0	0	0	0	0	0	0	0	0	0	0	0	0	0
0	0	0	0	0	0	0	0	0	0	0	0	0	0	0	0	0	0	0	0	0	0	0	0	0	0	0	0	0	0	0	0	0	0	0	0	0	0	0	0	0	0	0	0	0	0	0	0	0	0
0	0	0	0	0	0	0	0	0	0	0	0	0	0	0	0	0	0	0	0	0	0	0	0	0	0	0	0	0	0	0	0	0	0	0	0	0	0	0	0	0	0	0	0	0	0	0	0	0	0
[truncated: 59 more columns]

## Sheet: FigS02A_zstat_axial-10
0	0	0	0	0	0	0	0	0	0	0	0	0	0	0	0	0	0	0	0	0	0	0	0	0	0	0	0	0	0	0	0	0	0	0	0	0	0	0	0	0	0	0	0	0	0	0	0	0	0
0	0	0	0	0	0	0	0	0	0	0	0	0	0	0	0	0	0	0	0	0	0	0	0	0	0	0	0	0	0	0	0	0	0	0	0	0	0	0	0	0	0	0	0	0	0	0	0	0	0
0	0	0	0	0	0	0	0	0	0	0	0	0	0	0	0	0	0	0	0	0	0	0	0	0	0	0	0	0	0	0	0	0	0	0	0	0	0	0	0	0	0	0	0	0	0	0	0	0	0
0	0	0	0	0	0	0	0	0	0	0	0	0	0	0	0	0	0	0	0	0	0	0	0	0	0	0	0	0	0	0	0	0	0	0	0	0	0	0	0	0	0	0	0	0	0	0	0	0	0
0	0	0	0	0	0	0	0	0	0	0	0	0	0	0	0	0	0	0	0	0	0	0	0	0	0	0	0	0	0	0	0	0	0	0	0	0	0	0	0	0	0	0	0	0	0	0	0	0	0
0	0	0	0	0	0	0	0	0	0	0	0	0	0	0	0	0	0	0	0	0	0	0	0	0	0	0	0	0	0	0	0	0	0	0	0	0	0	0	0	0	0	0	0	0	0	0	0	0	0
0	0	0	0	0	0	0	0	0	0	0	0	0	0	0	0	0	0	0	0	0	0	0	0	0	0	0	0	0	0	0	0	0	0	0	0	0	0	0	0	0	0	0	0	0	0	0	0	0	0
0	0	0	0	0	0	0	0	0	0	0	0	0	0	0	0	0	0	0	0	0	0	0	0	0	0	0	0	0	0	0	0	0	0	0	0	0	0	0	0	0	0	0	0	0	0	0	0	0	0
0	0	0	0	0	0	0	0	0	0	0	0	0	0	0	0	0	0	0	0	0	0	0	0	0	0	0	0	0	0	0	0	0	0	0	0	0	0	0	0	0	0	0	0	0	0	0	0	0	0
0	0	0	0	0	0	0	0	0	0	0	0	0	0	0	0	0	0	0	0	0	0	0	0	0	0	0	0	0	0	0	0	0	0	0	0	0	0	0	0	0	0	0	0	0.028053	0.17675	0.33563	0.5115	0.65377	0.7442
0	0	0	0	0	0	0	0	0	0	0	0	0	0	0	0	0	0	0	0	0	0	0	0	0	0	0	0	0	0	0	0	0	0	0	0	0	0	0	0	0	0.12144	0.42794	0.61127	0.28066	0.0079546	0.09502	0.24737	0.42616	0.60792
0	0	0	0	0	0	0	0	0	0	0	0	0	0	0	0	0	0	0	0	0	0	0	0	0	0	0	0	0	0	0	0	0	0	0	0	0	0.48955	0	-0.10478	-0.030688	0.24176	0.45525	0.46667	0.14473	-0.16657	-0.13328	0.01975	0.19199	0.33807
0	0	0	0	0	0	0	0	0	0	0	0	0	0	0	0	0	0	0	0	0	0	0	0	0	0	0	0	0	0	0	0	0	0	0	-0.32282	-0.022842	0.39542	0.38524	0.27702	0.27217	0.3453	0.35665	0.29323	0.023662	-0.20851	-0.2318	-0.16835	-0.095046	0.010348
0	0	0	0	0	0	0	0	0	0	0	0	0	0	0	0	0	0	0	0	0	0	0	0	0	0	0	0	0	0	0	0	0	0	-0.3026	-0.12435	0.092915	0.673	0.84998	0.81072	0.80512	0.70885	0.44296	0.18274	-0.016043	-0.16497	-0.22311	-0.24501	-0.20698	-0.071708
0	0	0	0	0	0	0	0	0	0	0	0	0	0	0	0	0	0	0	0	0	0	0	0	0	0	0	0	0	0	0	0.74652	0.84688	0.7462	0.7078	0.48628	0.59276	0.9939	1.2099	1.3957	1.4111	1.174	0.68962	0.29044	0.10296	0.031454	-0.02788	-0.077808	-0.09864	-0.0052753
0	0	0	0	0	0	0	0	0	0	0	0	0	0	0	0	0	0	0	0	0	0	0	0	0	0	0	0	0	0	0.72848	1.0372	1.2578	1.2885	1.184	0.99279	1.0009	1.1783	1.3852	1.6317	1.7244	1.564	1.0707	0.59059	0.44421	0.50395	0.51387	0.39237	0.21622	0.18096
0	0	0	0	0	0	0	0	0	0	0	0	0	0	0	0	0	0	0	0	0	0	0	0	0	0	0	0	0	0.76233	0.65996	0.8411	1.1322	1.2233	1.2994	1.2891	1.255	1.2473	1.3751	1.6334	1.7989	1.7614	1.4566	1.1028	1.0461	1.2153	1.2892	1.0477	0.72973	0.60118
0	0	0	0	0	0	0	0	0	0	0	0	0	0	0	0	0	0	0	0	0	0	0	0	0	0	0	0	0.33952	0.31666	0.1759	0.39934	0.80124	1.0505	1.1501	1.1751	1.1719	1.2081	1.2994	1.5036	1.6508	1.6688	1.5731	1.5583	1.6994	1.8571	1.9069	1.5768	1.1129	0.93922
0	0	0	0	0	0	0	0	0	0	0	0	0	0	0	0	0	0	0	0	0	0	0	0	0	-0.45762	-0.38143	-0.22734	-0.26853	-0.29719	-0.33651	-0.042858	0.47758	0.82877	0.96711	1.0303	1.0488	1.1615	1.2217	1.2551	1.3691	1.5015	1.6273	1.8005	1.9761	2.0808	2.0445	1.6963	1.1741	0.83897
0	0	0	0	0	0	0	0	0	0	0	0	0	0	0	0	0	0	0	0	0	0	0	0	-0.97135	-0.69159	-0.62184	-0.70318	-0.87644	-0.97568	-0.86357	-0.45436	0.14366	0.5988	0.82851	0.80022	0.69045	0.73797	0.77061	0.80022	0.99853	1.3372	1.6422	1.7469	1.7891	1.7792	1.7201	1.2718	0.7768	0.47922
0	0	0	0	0	0	0	0	0	0	0	0	0	0	0	0	0	0	0	0	0	0	0	-1.5321	-1.1363	-0.90577	-0.95096	-1.0671	-1.3204	-1.4258	-1.3003	-0.84561	-0.25756	0.23435	0.42443	0.29721	0.10832	0.043632	0.04784	0.23393	0.65364	1.0906	1.2977	1.2355	1.0791	0.92546	0.66991	0.25159	-0.034827	-0.094288
0	0	0	0	0	0	0	0	0	0	0	0	0	0	0	0	0	0	0	0	0	-2.2058	-1.9861	-1.719	-1.4287	-1.2308	-1.2417	-1.3828	-1.6039	-1.7841	-1.7621	-1.3733	-0.76526	-0.31686	-0.24012	-0.41425	-0.52152	-0.44435	-0.35979	-0.067005	0.34063	0.66752	0.81496	0.71611	0.42076	0.0082419	-0.33139	-0.56102	-0.59829	-0.48453
0	0	0	0	0	0	0	0	0	0	0	0	0	0	0	0	0	0	0	0	-2.3428	-2.3514	-2.2155	-1.8868	-1.6118	-1.4584	-1.4298	-1.5635	-1.7408	-1.9415	-2.0729	-1.8574	-1.3722	-0.99051	-0.93378	-1.0062	-0.9441	-0.81322	-0.65587	-0.39849	-0.081458	0.18807	0.36548	0.3316	0.060277	-0.36831	-0.8292	-1.072	-1.0434	-0.70058
0	0	0	0	0	0	0	0	0	0	0	0	0	0	0	0	0	0	0	-1.8712	-2.2551	-2.556	-2.4906	-2.1576	-1.8073	-1.6058	-1.6303	-1.7668	-1.7793	-1.8215	-1.9681	-1.9178	-1.5538	-1.3311	-1.378	-1.3833	-1.1773	-0.97876	-0.86493	-0.77215	-0.59454	-0.38033	-0.15069	-0.033701	-0.19038	-0.39854	-0.73901	-1.0591	-1.1402	-0.76317
0	0	0	0	0	0	0	0	0	0	0	0	0	0	0	0	0	0	-0.83471	-1.4442	-2.2159	-2.6882	-2.7391	-2.4578	-2.067	-1.7927	-1.7823	-1.8408	-1.666	-1.5061	-1.5715	-1.6054	-1.4884	-1.5345	-1.652	-1.5122	-1.2208	-1.0538	-1.1036	-1.1428	-1.0508	-0.82995	-0.57712	-0.39137	-0.39712	-0.44391	-0.5381	-0.80844	-0.89404	-0.50563
0	0	0	0	0	0	0	0	0	0	0	0	0	0	0	0	0	0.14054	-0.32352	-1.1622	-2.0373	-2.6794	-2.8417	-2.6201	-2.1872	-1.7563	-1.6619	-1.7171	-1.5606	-1.4569	-1.4928	-1.5578	-1.6412	-1.7939	-1.7356	-1.2384	-0.87981	-0.78717	-1.0101	-1.2359	-1.1385	-0.79059	-0.56606	-0.57084	-0.72194	-0.70628	-0.51687	-0.44884	-0.32728	0.1565
0	0	0	0	0	0	0	0	0	0	0	0	0	0	0	0	0.60961	0.52092	-0.039526	-0.90899	-1.8545	-2.5196	-2.7327	-2.4805	-1.8168	-1.2055	-1.0648	-1.2425	-1.3994	-1.5158	-1.6056	-1.7443	-1.8943	-1.8778	-1.467	-0.70426	-0.3152	-0.32026	-0.62663	-0.96164	-0.79837	-0.45509	-0.40295	-0.52494	-0.65371	-0.6118	-0.24369	0.10553	0.38308	0.84722
0	0	0	0	0	0	0	0	0	0	0	0	0	0	0	0.75746	0.9186	0.71512	0.17155	-0.52922	-1.3627	-2.012	-2.2026	-1.7994	-0.87846	-0.21827	-0.17596	-0.59232	-1.0515	-1.3216	-1.474	-1.7067	-1.8416	-1.5173	-0.76814	-0.15199	-0.027826	-0.10856	-0.3666	-0.62534	-0.49619	-0.34164	-0.35057	-0.32656	-0.20711	-0.069767	0.19278	0.50784	0.78757	1.1374
0	0	0	0	0	0	0	0	0	0	0	0	0	0	0	1.2251	1.1964	1.0161	0.6738	0.21996	-0.40477	-0.97727	-1.0205	-0.52477	0.29971	0.69359	0.51811	-0.058158	-0.66094	-0.96716	-1.0888	-1.2	-1.1352	-0.63405	-0.13469	0.040926	-0.13986	-0.24948	-0.34133	-0.49097	-0.43589	-0.34273	-0.30925	-0.093279	0.27291	0.54237	0.77843	0.93373	0.96369	1.1114
0	0	0	0	0	0	0	0	0	0	0	0	0	0	1.5358	1.5935	1.5234	1.4401	1.2789	1.0601	0.771	0.49687	0.46229	0.73322	1.1703	1.2976	0.97141	0.32331	-0.264	-0.50966	-0.48093	-0.44009	-0.23805	0.094106	0.17709	-0.0080581	-0.36086	-0.54474	-0.5592	-0.58879	-0.57351	-0.42892	-0.15261	0.27317	0.68814	0.9336	1.1327	1.1299	1.0413	1.2137
0	0	0	0	0	0	0	0	0	0	0	0	0	1.4837	1.8022	1.7877	1.7251	1.8298	1.8559	1.794	1.7322	1.6331	1.5118	1.4667	1.66	1.6959	1.3247	0.70853	0.2601	0.13051	0.17169	0.1991	0.22671	0.26159	0.17068	-0.018122	-0.34383	-0.61166	-0.73738	-0.67178	-0.55029	-0.29504	0.16919	0.64784	0.92647	1.1065	1.3975	1.2458	1.1446	1.4207
0	0	0	0	0	0	0	0	0	0	0	0	0	1.6068	1.8229	1.84	1.9022	2.2367	2.4376	2.457	2.4816	2.4577	2.1947	1.9851	2.031	1.9679	1.5901	1.0429	0.71343	0.66346	0.63879	0.51296	0.41215	0.34512	0.27427	0.1407	-0.13683	-0.50327	-0.71681	-0.59559	-0.31573	0.032218	0.51912	0.91564	1.0543	1.1684	1.5038	1.3558	1.2119	1.5178
0	0	0	0	0	0	0	0	0	0	0	0	0.23266	1.4783	1.7269	1.8546	2.0839	2.5345	2.8643	2.9932	3.1097	3.1778	2.8658	2.5464	2.4222	2.2237	1.8352	1.32	0.96139	0.86381	0.76275	0.54035	0.42388	0.47338	0.5163	0.4181	0.08286	-0.44028	-0.7146	-0.49972	-0.087704	0.32599	0.74952	1.0639	1.162	1.2519	1.4766	1.4138	1.2272	1.5925
0	0	0	0	0	0	0	0	0	0	0	0	0.75165	1.373	1.7375	1.9365	2.2698	2.7629	3.1565	3.3433	3.5771	3.7388	3.4001	3.0655	2.7898	2.4014	1.99	1.5016	1.0562	0.77751	0.54048	0.3551	0.37036	0.57431	0.75185	0.68182	0.23118	-0.47672	-0.75719	-0.46424	-0.014714	0.38403	0.75003	1.0438	1.2162	1.379	1.5198	1.5163	1.3708	1.7285
0	0	0	0	0	0	0	0	0	0	0	0	0.66377	1.2905	1.7368	2.0851	2.467	2.951	3.3284	3.5508	3.8027	3.9045	3.6324	3.3565	3.0185	2.5054	1.9591	1.414	0.9085	0.56309	0.30894	0.2027	0.33888	0.63079	0.82911	0.72566	0.21357	-0.5297	-0.83258	-0.56542	-0.11855	0.20554	0.43703	0.71308	0.96895	1.2606	1.4969	1.5568	1.6525	2.0099
0	0	0	0	0	0	0	0	0	0	0	0	0.66392	1.2564	1.8236	2.27	2.7587	3.242	3.5153	3.6604	3.7231	3.722	3.5611	3.3067	2.9475	2.3569	1.6997	1.0784	0.59831	0.37416	0.21135	0.14272	0.26096	0.5542	0.76665	0.70938	0.22845	-0.53338	-0.8611	-0.73678	-0.41639	-0.15642	-0.059181	-0.019082	0.16301	0.55008	1.0727	1.5725	1.9295	1.9219
0	0	0	0	0	0	0	0	0	0	0	0	0.81047	1.2745	1.9106	2.5166	3.1843	3.697	3.7173	3.5655	3.4958	3.4473	3.2345	2.9359	2.5584	1.978	1.4165	0.81344	0.39918	0.39766	0.39105	0.20437	0.097202	0.24308	0.59455	0.76627	0.55506	0.024456	-0.3605	-0.50986	-0.55306	-0.49633	-0.5323	-0.69481	-0.76032	-0.33999	0.56977	1.519	1.8357	1.7435
0	0	0	0	0	0	0	0	0	0	0	0.23569	1.0662	1.4695	2.098	2.8393	3.5521	4.0349	3.8867	3.4994	3.3295	3.1989	2.8623	2.4751	2.1311	1.7127	1.3982	0.72899	0.41963	0.48184	0.46589	0.1845	-0.10876	-0.083625	0.31383	0.68651	0.67614	0.54632	0.37713	0.093479	-0.2537	-0.42961	-0.5803	-0.8256	-0.93717	-0.55454	0.41197	1.2633	1.5334	1.5218
0	0	0	0	0	0	0	0	0	0	0	0	1.3139	1.8291	2.5983	3.3859	3.9465	4.2717	4.1134	3.6421	3.315	3.0332	2.5795	2.1137	1.7787	1.5864	1.4449	0.90442	0.46246	0.3558	0.34142	0.093861	-0.17263	-0.14255	0.1586	0.43861	0.57949	0.82842	1.0099	0.88771	0.51698	0.23548	-0.017799	-0.31363	-0.57317	-0.3505	0.36527	0.91541	0.99166	0.80924
0	0	0	0	0	0	0	0	0	0	0	0	1.209	1.9442	3.2309	4.0881	4.3708	4.4468	4.2742	3.8177	3.3854	2.99	2.4907	1.9959	1.6606	1.5407	1.4686	1.1162	0.42213	0.049743	0.093983	0.17531	0.23316	0.3908	0.51294	0.51353	0.59922	1.0592	1.5158	1.6143	1.246	0.79085	0.43448	0.032348	-0.37232	-0.30871	0.14847	0.39604	0.19585	-0.37721
0	0	0	0	0	0	0	0	0	0	0	0	0.57569	1.1965	2.6925	4.0872	4.3353	4.3576	4.1703	3.7922	3.3962	3.035	2.5931	2.1516	1.7831	1.573	1.4198	1.0581	0.36798	0.084751	0.1292	0.46537	0.91286	1.2717	1.2705	1.0291	0.95821	1.3589	1.8489	2.0023	1.5901	0.94798	0.47822	0.028986	-0.37748	-0.49466	-0.24173	-0.10604	-0.42378	-0.93575
0	0	0	0	0	0	0	0	0	0	0	0	0	0.54102	1.6728	3.2207	3.7214	3.8505	3.7378	3.4794	3.2075	2.9496	2.6557	2.3174	1.9324	1.6539	1.4371	0.95452	0.3263	0.00051522	0.042283	0.50048	1.1497	1.6102	1.5689	1.2233	1.1034	1.4879	1.9696	2.0689	1.573	0.825	0.30252	-0.08176	-0.41575	-0.4871	-0.42099	-0.434	-0.64139	-0.95989
0	0	0	0	0	0	0	0	0	0	0	0	0	0.32745	1.0661	2.29	3.058	3.1825	3.0167	2.8245	2.7408	2.6165	2.4015	2.13	1.7951	1.5194	1.2587	0.83563	0.208	-0.1467	-0.21277	0.073554	0.66306	1.0786	0.97287	0.72694	0.79006	1.302	1.8053	1.9362	1.5001	0.57763	-0.052717	-0.50981	-0.65857	-0.45571	-0.40756	-0.50291	-0.77034	-1.203
0	0	0	0	0	0	0	0	0	0	0	0	0	0.49326	0.88516	1.5377	2.1672	2.3957	2.1863	2.0712	2.1077	2.1033	1.8989	1.594	1.2756	1.0399	0.87814	0.68702	0.25472	-0.16849	-0.46696	-0.46153	-0.02177	0.35271	0.27836	0.20883	0.39101	0.87408	1.2043	1.3964	1.0888	0.21923	-0.64946	-1.2736	-1.2905	-0.95048	-0.70916	-0.57089	-0.79455	-1.313
0	0	0	0	0	0	0	0	0	0	0	0	0	0.89845	0.94591	1.1289	1.4858	1.6907	1.601	1.6671	1.7789	1.748	1.3926	1.1065	0.8782	0.60804	0.51521	0.578	0.37055	0.0078561	-0.32407	-0.40955	-0.179	0.028407	0.01333	0.032654	0.21797	0.4197	0.50382	0.69889	0.64489	-0.072865	-1.1208	-1.73	-1.8059	-1.4895	-1.0037	-0.4967	-0.50718	-0.92628
0	0	0	0	0	0	0	0	0	0	0	0	0	1.0034	0.91784	0.85054	1.1563	1.3844	1.4671	1.7435	2.0917	2.2603	1.6535	1.1588	0.81965	0.51348	0.4238	0.28428	0.17811	0.28897	0.08533	-0.062251	-0.067355	-0.022901	0.030586	0.13226	0.31007	0.38556	0.42536	0.59915	0.54895	-0.11799	-1.237	-1.6784	-1.8687	-1.6432	-1.0226	-0.386	-0.28278	-0.496
0	0	0	0	0	0	0	0	0	0	0	0	0.43977	0.55147	0.58628	0.64924	1.0472	1.4534	1.6859	1.9211	2.5128	2.6467	2.0005	1.3157	0.98426	0.78055	0.56592	0.41015	0.52709	0.70579	0.45445	0.1339	0.037937	0.055344	0.091595	0.2336	0.46981	0.70898	0.87029	0.95422	0.77399	0.13339	-1.0701	-1.4634	-1.532	-1.3106	-0.62926	-0.15767	-0.14684	-0.22343
0	0	0	0	0	0	0	0	0	0	0	0	0.19812	0.28755	0.41182	0.53245	0.89494	1.2991	1.5154	1.6916	2.006	1.9756	1.5313	1.0602	0.90195	0.96626	0.7926	0.64059	0.8779	0.81288	0.4283	0.1883	0.17347	0.25763	0.21764	0.21833	0.4025	0.7621	1.0988	1.1163	0.84404	0.31312	-0.82309	-1.0779	-1.0465	-0.70248	-0.0616	0.15932	0.088031	-0.017447
0	0	0	0	0	0	0	0	0	0	0	0.54248	0.50842	0.52396	0.46397	0.42694	0.58337	0.8471	1.0835	1.369	1.6462	1.5367	1.1219	0.74585	0.63192	0.80766	0.90162	0.73868	0.6785	0.41771	0.051627	-0.011235	0.22735	0.44743	0.38119	0.1238	0.056008	0.24993	0.55301	0.57439	0.45103	0.21617	-0.45435	-0.75412	-0.77877	-0.28332	0.35771	0.50044	0.3167	0.15634
0	0	0	0	0	0	0	0	0	0	0	0.66214	0.90419	0.94591	0.73316	0.46527	0.24728	0.24491	0.43267	0.82267	1.219	1.1563	0.76533	0.41336	0.3116	0.44474	0.64943	0.63236	0.28653	-0.1621	-0.50841	-0.45685	-0.11054	0.2805	0.33095	-0.0888	-0.51145	-0.51561	-0.3815	-0.34819	-0.29663	-0.25502	-0.34917	-0.42608	-0.31687	0.090255	0.50267	0.71458	0.56873	0.35467
0	0	0	0	0	0	0	0	0	0	0	1.0601	1.3101	1.2464	0.93429	0.48709	0.0045391	-0.23816	-0.1966	0.17581	0.65828	0.70995	0.40279	0.047729	-0.080338	0.058369	0.30683	0.41152	0.11717	-0.36751	-0.76778	-0.84109	-0.63052	-0.28805	-0.11118	-0.3902	-0.8516	-0.99843	-0.87657	-0.75398	-0.67756	-0.56512	-0.34611	-0.071075	0.30651	0.62552	0.79697	0.92948	0.94657	0.73
0	0	0	0	0	0	0	0	0	0	0	1.2194	1.4602	1.3643	1.0097	0.5371	-0.042218	-0.45101	-0.58066	-0.34908	0.029687	0.21034	0.080656	-0.16777	-0.27786	-0.12489	0.17127	0.22579	-0.10929	-0.51598	-0.87193	-1.0567	-0.95551	-0.74333	-0.64408	-0.72863	-1.0465	-1.2494	-1.0282	-0.6929	-0.55329	-0.41067	-0.040732	0.42607	0.86231	1.1588	1.3027	1.5123	1.6599	1.3843
0	0	0	0	0	0	0	0	0	0	1.1513	1.6257	1.7402	1.5732	1.174	0.66195	0.05778	-0.42812	-0.62123	-0.5744	-0.4687	-0.31643	-0.20478	-0.246	-0.27157	-0.1224	0.13428	0.090714	-0.27319	-0.59668	-0.89389	-1.1575	-1.2111	-1.1272	-1.047	-1.0515	-1.2049	-1.3387	-1.0116	-0.52494	-0.26232	0.021592	0.52536	1.084	1.4035	1.6917	2.1082	2.5337	2.6587	2.1723
0	0	0	0	0	0	0	0	0	0	1.8563	2.2382	2.2489	1.9998	1.5002	0.91227	0.31109	-0.16684	-0.38332	-0.47964	-0.58693	-0.54665	-0.34427	-0.30404	-0.26781	-0.10837	0.12767	0.017574	-0.29947	-0.49553	-0.80699	-1.2075	-1.4138	-1.4394	-1.3688	-1.3859	-1.4595	-1.3592	-0.85217	-0.27666	0.10555	0.50156	1.0456	1.6072	1.7965	2.0379	2.5016	3.1365	2.8681	2.4179
0	0	0	0	0	0	0	0	0	0	1.972	2.5224	2.7261	2.44	1.8736	1.2	0.5836	0.10776	-0.11832	-0.18537	-0.25806	-0.22915	-0.17454	-0.22623	-0.21142	-0.073332	0.14824	0.031015	-0.12477	-0.23888	-0.65003	-1.1485	-1.47	-1.6273	-1.6506	-1.6283	-1.6708	-1.4098	-0.86272	-0.27309	0.25147	0.77973	1.2339	1.5617	1.726	1.9163	2.3324	2.7879	2.7282	2.5395
0	0	0	0	0	0	0	0	0	0	1.497	2.2663	2.7461	2.5349	1.9548	1.276	0.68578	0.23135	0.031696	0.10416	0.2815	0.38501	0.30769	0.055182	-0.082725	0.0015435	0.16998	0.085024	-0.012944	-0.08973	-0.50525	-0.89546	-1.0922	-1.2038	-1.3304	-1.4824	-1.5068	-1.2671	-0.89143	-0.4573	0.1124	0.75017	1.2052	1.4409	1.6688	1.7934	1.8953	2.1823	2.3922	2.508
0	0	0	0	0	0	0	0	0	0	0	1.7883	2.296	2.2733	1.7626	1.2256	0.70183	0.3576	0.24922	0.42438	0.73829	0.83014	0.68524	0.32875	0.051415	0.080824	0.20902	0.053523	-0.15514	-0.26866	-0.45395	-0.50658	-0.40389	-0.36325	-0.56182	-0.91057	-1.0133	-0.94268	-0.86475	-0.6654	-0.17444	0.55761	1.1582	1.4798	1.6909	1.6009	1.3219	1.4246	1.8543	2.3821
0	0	0	0	0	0	0	0	0	0	0	1.4339	1.856	1.9084	1.5511	1.1373	0.79067	0.58957	0.4926	0.68415	0.89917	0.88586	0.73096	0.45623	0.2083	0.16348	0.14576	-0.082008	-0.28099	-0.33276	-0.26292	-0.077867	0.18904	0.29017	0.12588	-0.2876	-0.49462	-0.55379	-0.7096	-0.75191	-0.43988	0.23471	0.94747	1.319	1.526	1.4677	1.0664	1.009	1.4532	2.2516
0	0	0	0	0	0	0	0	0	0	0	1.1948	1.6176	1.511	1.235	0.91619	0.79333	0.74059	0.67416	0.6729	0.67017	0.68907	0.63122	0.49895	0.34762	0.25494	0.049217	-0.18013	-0.27265	-0.17665	0.014327	0.27414	0.48887	0.54532	0.35845	-0.093706	-0.37631	-0.43089	-0.56519	-0.7019	-0.5873	-0.050026	0.6023	1.0312	1.3306	1.4371	1.0886	0.97341	1.3814	2.0586
0	0	0	0	0	0	0	0	0	0	0	0.78188	1.273	1.0973	0.86159	0.6456	0.62488	0.59274	0.47514	0.25232	0.084522	0.20481	0.33043	0.36689	0.32695	0.23773	0.019459	-0.17528	-0.14506	0.070485	0.36682	0.59712	0.70759	0.65707	0.36625	-0.069781	-0.38587	-0.351	-0.33838	-0.50361	-0.55432	-0.14818	0.41899	0.87514	1.2555	1.4428	1.1541	1.0054	1.3764	1.9472
0	0	0	0	0	0	0	0	0	0	0	0	0.73847	0.64423	0.56111	0.46715	0.38046	0.26786	0.035826	-0.3109	-0.54614	-0.44507	-0.20031	-0.022836	0.068853	0.1182	0.025719	-0.1026	0.00059215	0.30148	0.67482	0.90862	0.94983	0.78426	0.4506	0.076623	-0.14492	-0.080959	-0.17156	-0.42968	-0.56442	-0.23443	0.29759	0.77647	1.1529	1.3069	1.061	0.93703	1.3542	1.9579
0	0	0	0	0	0	0	0	0	0	0	0	0	0.21657	0.30779	0.27251	0.07859	-0.14181	-0.43235	-0.80552	-1.0632	-1.0433	-0.85535	-0.62517	-0.31308	-0.053773	0.055688	0.012378	0.076621	0.32452	0.64799	0.90011	0.98205	0.8478	0.51203	0.20461	0.092858	0.080747	-0.17617	-0.53343	-0.73468	-0.36574	0.16775	0.63564	1.0106	1.1494	0.96947	0.8559	1.2075	1.7451
0	0	0	0	0	0	0	0	0	0	0	0	0	0	-0.069587	-0.16347	-0.37696	-0.64742	-0.9788	-1.2984	-1.4413	-1.4697	-1.4128	-1.1727	-0.70728	-0.29901	-0.10603	-0.071032	-0.074468	0.047653	0.25004	0.45356	0.63263	0.67032	0.47199	0.27837	0.21502	0.18478	-0.19242	-0.72734	-0.98128	-0.61525	-0.088512	0.34224	0.75387	1.0411	1.003	0.8852	0.96558	1.1995
0	0	0	0	0	0	0	0	0	0	0	0	0	0	-0.52874	-0.63824	-0.89139	-1.2057	-1.489	-1.6826	-1.6835	-1.726	-1.7741	-1.6162	-1.2101	-0.71463	-0.4287	-0.37036	-0.43291	-0.448	-0.24318	0.073029	0.36753	0.54433	0.51878	0.42608	0.31142	0.094749	-0.38495	-0.94861	-1.2015	-1.0044	-0.80583	-0.55603	-0.045878	0.52447	0.73912	0.72009	0.67947	0.67944
0	0	0	0	0	0	0	0	0	0	0	0	0	0	0	-1.1047	-1.3591	-1.5702	-1.7552	-1.8457	-1.8531	-1.9041	-1.9634	-1.8503	-1.5256	-1.109	-0.7975	-0.65916	-0.70299	-0.66753	-0.39787	-0.10112	0.10441	0.34871	0.48802	0.45012	0.30095	0.1485	-0.20729	-0.77225	-1.1641	-1.2431	-1.6275	-1.823	-1.4711	-0.94207	-0.54403	-0.11834	0.23305	0.28936
0	0	0	0	0	0	0	0	0	0	0	0	0	0	0	0	-1.2721	-1.5713	-1.6948	-1.7945	-1.9535	-2.0476	-2.0303	-1.8359	-1.5526	-1.3007	-1.106	-0.97364	-0.85226	-0.73962	-0.52771	-0.33161	-0.26802	-0.028475	0.3199	0.53272	0.64603	0.69623	0.47396	0.047618	-0.42741	-0.90746	-1.5634	-1.9861	-1.8866	-1.6773	-1.4002	-0.87046	-0.32023	-0.23771
0	0	0	0	0	0	0	0	0	0	0	0	0	0	0	0	0	-1.301	-1.5142	-1.7053	-1.9027	-1.9978	-1.9432	-1.7455	-1.4911	-1.3447	-1.2436	-1.103	-0.88654	-0.75668	-0.64986	-0.5701	-0.45894	-0.10273	0.42727	0.93076	1.2662	1.3523	1.2036	1.0135	0.63002	-0.14328	-0.82286	-1.0147	-1.004	-1.1831	-1.3498	-1.1081	-0.78115	-0.5841
0	0	0	0	0	0	0	0	0	0	0	0	0	0	0	0	0	0	-1.448	-1.51	-1.6214	-1.7204	-1.7197	-1.6177	-1.4483	-1.3414	-1.2519	-1.0695	-0.86848	-0.74411	-0.64948	-0.50738	-0.24552	0.2145	0.86212	1.5582	2.026	2.0201	1.724	1.5346	1.2507	0.69923	0.35875	0.52547	0.70356	0.28558	-0.35231	-0.70443	-0.6361	-0.4296
0	0	0	0	0	0	0	0	0	0	0	0	0	0	0	0	0	0	-1.121	-1.4977	-1.4181	-1.4391	-1.4493	-1.4156	-1.3779	-1.3477	-1.2674	-1.0609	-0.82703	-0.62171	-0.37803	-0.060558	0.36946	0.81455	1.3451	2.0506	2.5785	2.5189	2.1866	2.1344	2.0008	1.5297	1.5203	1.9732	2.1617	1.6871	0.8047	0.13304	0.01718	0.022409
0	0	0	0	0	0	0	0	0	0	0	0	0	0	0	0	0	0	0	0	-1.2918	-0.93022	-0.95301	-1.1047	-1.2945	-1.3712	-1.2347	-0.99119	-0.66404	-0.29707	0.072919	0.49549	0.95771	1.294	1.6597	2.2331	2.6999	2.7879	2.8277	3.0349	2.7993	2.6873	2.8977	3.2082	3.1394	2.4882	1.4617	0.75673	0.52224	0.44248
0	0	0	0	0	0	0	0	0	0	0	0	0	0	0	0	0	0	0	0	0	0	-0.77385	-0.94283	-1.2399	-1.4052	-1.2624	-0.93535	-0.55062	-0.10352	0.32589	0.81011	1.3299	1.6857	1.9785	2.2842	2.578	2.9111	3.414	3.8054	3.715	3.6285	3.5987	3.5986	3.4621	2.861	1.8932	1.1593	0.98562	0.9165
0	0	0	0	0	0	0	0	0	0	0	0	0	0	0	0	0	0	0	0	0	0	0	-1.0448	-1.3721	-1.4407	-1.1893	-0.7828	-0.45574	-0.048905	0.37821	0.87537	1.4339	1.9538	2.2458	2.3643	2.5792	3.1383	3.6091	3.7527	3.7074	3.5273	3.3102	3.0073	2.6553	2.2484	1.6839	1.131	1.0865	1.0606
0	0	0	0	0	0	0	0	0	0	0	0	0	0	0	0	0	0	0	0	0	0	0	0	0	0	-0.43805	-0.56057	-0.30566	-0.0068958	0.43166	0.94899	1.4561	1.9233	2.1762	2.3979	3.0022	3.5332	3.4442	3.425	3.3996	3.2036	2.8756	2.5575	2.2916	1.884	1.3949	0.95457	0.89462	0.90067
0	0	0	0	0	0	0	0	0	0	0	0	0	0	0	0	0	0	0	0	0	0	0	0	0	0	0	0	0.31777	0.32024	0.6502	1.1376	1.5077	1.6916	1.8506	2.4095	3.1248	3.0838	2.802	2.719	2.6045	2.48	2.3846	2.2886	2.2391	2.0098	1.5777	1.0147	0.76543	0.71952
0	0	0	0	0	0	0	0	0	0	0	0	0	0	0	0	0	0	0	0	0	0	0	0	0	0	0	0	0	0.018867	0.44731	0.99419	1.4718	1.5933	1.6061	2.0159	2.3786	2.3583	2.1037	1.8609	1.7228	1.8118	2.0495	2.1981	2.2872	2.1882	1.8142	1.2674	1.0347	0.96926
0	0	0	0	0	0	0	0	0	0	0	0	0	0	0	0	0	0	0	0	0	0	0	0	0	0	0	0	0	-0.006864	0	1.0191	1.5886	1.6754	1.5082	1.6231	1.8552	1.8448	1.5299	1.2448	1.2393	1.5595	1.9831	2.2591	2.301	2.1558	1.8295	1.3911	1.2779	1.316
0	0	0	0	0	0	0	0	0	0	0	0	0	0	0	0	0	0	0	0	0	0	0	0	0	0	0	0	0	0	0	0.46088	1.3103	1.4311	1.3838	1.5023	1.7125	1.6923	1.3566	1.117	1.2235	1.5746	1.936	2.1995	2.2169	2.0673	1.8443	1.5821	1.578	1.7257
0	0	0	0	0	0	0	0	0	0	0	0	0	0	0	0	0	0	0	0	0	0	0	0	0	0	0	0	0	0	0	0	0	0	1.2317	1.4698	1.7941	1.8474	1.5166	1.2747	1.3978	1.5866	1.7876	2.0397	2.1016	1.9952	1.8311	1.7204	1.8472	2.0481
0	0	0	0	0	0	0	0	0	0	0	0	0	0	0	0	0	0	0	0	0	0	0	0	0	0	0	0	0	0	0	0	0	0	0	0	1.7687	1.8843	1.6427	1.4133	1.491	1.4762	1.5094	1.6981	1.8416	1.8609	1.6877	1.6294	1.9369	2.2072
0	0	0	0	0	0	0	0	0	0	0	0	0	0	0	0	0	0	0	0	0	0	0	0	0	0	0	0	0	0	0	0	0	0	0	0	0	0.46871	0.66309	0.8965	1.1137	1.1439	1.1735	1.3415	1.5605	1.6971	1.6127	1.5406	1.9718	2.2418
0	0	0	0	0	0	0	0	0	0	0	0	0	0	0	0	0	0	0	0	0	0	0	0	0	0	0	0	0	0	0	0	0	0	0	0	0	0	0	0	0	0.55058	0.83283	0.84266	1.1356	1.3838	1.4411	1.5181	1.802	1.9662
0	0	0	0	0	0	0	0	0	0	0	0	0	0	0	0	0	0	0	0	0	0	0	0	0	0	0	0	0	0	0	0	0	0	0	0	0	0	0	0	0	0	0	0	0	0	0	0	0	0
0	0	0	0	0	0	0	0	0	0	0	0	0	0	0	0	0	0	0	0	0	0	0	0	0	0	0	0	0	0	0	0	0	0	0	0	0	0	0	0	0	0	0	0	0	0	0	0	0	0
0	0	0	0	0	0	0	0	0	0	0	0	0	0	0	0	0	0	0	0	0	0	0	0	0	0	0	0	0	0	0	0	0	0	0	0	0	0	0	0	0	0	0	0	0	0	0	0	0	0
0	0	0	0	0	0	0	0	0	0	0	0	0	0	0	0	0	0	0	0	0	0	0	0	0	0	0	0	0	0	0	0	0	0	0	0	0	0	0	0	0	0	0	0	0	0	0	0	0	0
0	0	0	0	0	0	0	0	0	0	0	0	0	0	0	0	0	0	0	0	0	0	0	0	0	0	0	0	0	0	0	0	0	0	0	0	0	0	0	0	0	0	0	0	0	0	0	0	0	0
0	0	0	0	0	0	0	0	0	0	0	0	0	0	0	0	0	0	0	0	0	0	0	0	0	0	0	0	0	0	0	0	0	0	0	0	0	0	0	0	0	0	0	0	0	0	0	0	0	0
0	0	0	0	0	0	0	0	0	0	0	0	0	0	0	0	0	0	0	0	0	0	0	0	0	0	0	0	0	0	0	0	0	0	0	0	0	0	0	0	0	0	0	0	0	0	0	0	0	0
0	0	0	0	0	0	0	0	0	0	0	0	0	0	0	0	0	0	0	0	0	0	0	0	0	0	0	0	0	0	0	0	0	0	0	0	0	0	0	0	0	0	0	0	0	0	0	0	0	0
0	0	0	0	0	0	0	0	0	0	0	0	0	0	0	0	0	0	0	0	0	0	0	0	0	0	0	0	0	0	0	0	0	0	0	0	0	0	0	0	0	0	0	0	0	0	0	0	0	0
0	0	0	0	0	0	0	0	0	0	0	0	0	0	0	0	0	0	0	0	0	0	0	0	0	0	0	0	0	0	0	0	0	0	0	0	0	0	0	0	0	0	0	0	0	0	0	0	0	0
[truncated: 59 more columns]

## Sheet: FigS02B_cope_sagittal4
0	0	0	0	0	0	0	0	0	0	0	0	0	0	0	0	0	0	0	0	0	0	0	0	0	0	0	0	0	0	0	0	0	0	0	0	0	0	0	0	0	0	0	0	0	0	0	0	0	0
0	0	0	0	0	0	0	0	0	0	0	0	0	0	0	0	0	0	0	0	0	0	0	0	0	0	0	0	0	0	0	0	0	0	0	0	0	0	0	0	0	0	0	0	0	0	0	0	0	0
0	0	0	0	0	0	0	0	0	0	0	0	0	0	0	0	0	0	0	0	0	0	0	0	0	0	0	0	0	0	0	0	0	0	0	0	0	0	0	0	0	0	0	0	0	0	0	0	0	0
0	0	0	0	0	0	0	0	0	0	0	0	0	0	0	0	0	0	0	0	0	0	0	0	0	0	0	0	0	0	0	0	0	0	0	0	0	0	0	0	0	0	0	0	0	0	0	0	0	0
0	0	0	0	0	0	0	0	0	0	0	0	0	0	0	0	0	0	0	0	0	0	0	0	0	0	0	0	0	0	0	0	0	0	0	0	0	0	0	0	0	0	0	0	0	0	0	0	0	0
0	0	0	0	0	0	0	0	0	0	0	0	0	0	0	0	0	0	0	0	0	0	0	0	0	0	0	0	0	0	0	0	0	0	0	0	0	0	0	0	0	0	0	0	0	0	0	0	0	0
0	0	0	0	0	0	0	0	0	0	0	0	0	0	0	0	0	0	0	0	0	0	0	0	0	0	0	0	0	0	0	0	0	0	0	0	0	0	0	0	0	0	0	0	0	0	0	0	0	0
0	0	0	0	0	0	0	0	0	0	0	0	0	0	0	0	0	0	0	0	0	0	0	0	0	0	0	0	0	0	0	0	0	0	0	0	0	0	0	0	0	0	0	0	0	0	0	0	0	0
0	0	0	0	0	0	0	0	0	0	0	0	0	0	0	0	0	0	0	0	0	0	0	0	0	0	0	0	0	0	0	0	0	0	0	0	0	0	0	0	0	0	0	0	0	0	0	0	0	0
0	0	0	0	0	0	0	0	0	0	0	0	0	0	0	0	0	0	0	0	0	0	0	0	0	0	0	0	0	0	0	0	0	0	0	0	0	0	0	0	0	0	0	0	0	0	0	0	0	0
0	0	0	0	0	0	0	0	0	0	0	0	0	0	0	0	0	0	0	0	0	0	0	0	0	0	0	0	0	0	0	0	0	0	0	0	0	0	0	0	0	0	0	0	0	0	0	0	0	0
0	0	0	0	0	0	0	0	0	0	0	0	0	0	0	0	0	0	0	0	0	0	0	0	0	0	0	0	0	0	0	0	0	0	0	0	0	0	0	0	0	0	0	0	0	0	0	0	0	0
0	0	0	0	0	0	0	0	0	0	0	0	0	0	0	0	0	0	0	0	0	0	0	0	0	0	0	0	0	0	0	0	0	-1.0412	-3.6831	-5.0364	-6.0015	-5.9747	-5.9435	-7.3402	-8.5671	-9.2978	0	0	0	0	0	0	0	0
0	0	0	0	0	0	0	0	0	0	0	0	0	0	0	0	0	0	0	0	0	0	0	0	0	0	0	0	0	0	7.7881	8.0446	6.2916	2.8072	-0.94983	-3.5077	-4.6952	-3.9608	-4.1325	-6.7911	-9.9728	-12.457	-13.703	-13.127	-10.905	-8.3576	0	0	0	0
0	0	0	0	0	0	0	0	0	0	0	0	0	0	0	0	0	0	0	0	0	0	0	0	0	0	0	0	6.1811	14.471	20.148	20.932	19.183	14.981	9.301	2.9253	-0.57719	-1.8228	-3.5516	-8.6247	-12.364	-13.577	-14.912	-15.463	-14.696	-12.781	-10.955	-10.125	-7.4737	0
0	0	0	0	0	0	0	0	0	0	0	0	0	0	0	0	0	0	0	0	0	0	0	0	0	0	0	6.9926	16.497	28.456	36.051	37.001	34.011	29.29	21.048	11.762	3.9555	-0.93946	-4.8494	-9.1321	-11.694	-13.188	-14.764	-15.15	-13.349	-11.437	-8.8026	-8.299	-8.9936	-7.9082
0	0	0	0	0	0	0	0	0	0	0	0	0	0	0	0	0	0	0	0	0	0	0	0	0	0.36507	5.5101	15.229	28.455	41.663	51.19	52.391	47.374	40.469	30.157	17.862	6.6129	-0.73237	-5.2594	-8.2882	-9.4197	-10.761	-11.73	-10.886	-8.6805	-6.9406	-5.6907	-4.6843	-4.5415	-4.3979
0	0	0	0	0	0	0	0	0	0	0	0	0	0	0	0	1.2407	2.2318	3.1218	3.3926	2.7199	0.97589	-0.7338	-1.4525	0.03067	3.9101	10.618	23.01	39.626	52.171	59.838	57.427	50.86	42.217	30.788	17.409	6.2375	-1.0579	-5.2894	-7.5066	-7.6223	-7.201	-6.394	-4.6842	-2.1404	0.05292	0.55028	-0.73159	-1.7898	-2.5765
0	0	0	0	0	0	0	0	0	0	0	0	0	0	0	0	1.5156	2.3746	3.3667	4.1666	3.8435	1.8868	0.4296	0.81327	3.5524	8.0588	14.917	28.352	45.859	57.491	60.051	53.199	45.349	36.696	25.614	14.301	5.3276	-0.84476	-5.1316	-7.9397	-7.3481	-4.8229	-2.0109	0.58086	2.6316	3.5434	2.9416	0.63274	-1.225	-3.4322
0	0	0	0	0	0	0	0	0	0	0	0	0	0	0	1.9452	0.95424	2.1155	3.0189	3.6898	3.7269	2.6712	2.0803	3.5835	7.5711	10.375	16.125	30.716	47.089	56.314	55.343	47.184	38.151	30.49	20.981	11.621	5.5423	0.23036	-4.8895	-8.7923	-7.8045	-4.2469	-0.7671	1.8773	3.5893	3.0983	1.534	-1.3293	-3.166	-4.7909
0	0	0	0	0	0	0	0	0	0	0	0	0	0	0	1.5378	0.62925	1.9797	2.9145	2.8558	2.6225	2.6744	3.2273	4.986	8.8269	12.864	19.165	31.871	44.667	51.837	50.848	43.067	33.811	26.03	18.125	10.901	6.0491	1.0781	-4.9402	-9.5012	-8.9745	-5.5135	-2.3679	-0.26558	1.2119	0.7302	-0.90924	-3.5257	-5.4902	-6.5335
0	0	0	0	0	0	0	0	0	0	0	0	0	0	0	1.5775	1.1252	2.1642	3.184	2.6292	1.7806	2.1105	3.0789	4.2874	7.3961	12.792	19.815	29.756	39.457	45.022	46.404	40.931	32.06	23.513	16.536	11.38	6.6029	0.86565	-4.9925	-9.1776	-9.4702	-7.4242	-4.9489	-3.3598	-2.0235	-1.6965	-2.3918	-4.2033	-6.6675	-8.1463
0	0	0	0	0	0	0	0	0	0	0	0	0	0	0	2.1951	2.216	2.4714	2.723	1.9633	1.8265	2.391	2.2574	2.3612	4.7993	9.6807	15.807	24.948	31.311	36.933	41.311	39.216	31.608	23.028	16.665	12.346	8.063	2.4002	-3.2528	-7.3932	-8.9648	-9.0181	-8.5151	-7.8664	-6.5531	-5.0463	-4.5236	-4.7977	-6.4884	-8.8159
0	0	0	0	0	0	0	0	0	0	0	0	0	0	0	3.2145	2.9597	1.9848	0.98471	0.57088	1.8021	2.9161	2.0481	1.7757	3.1705	6.6781	10.916	17.567	23.385	30.082	36.306	37.017	31.695	23.964	17.773	14.005	10.319	5.8762	-0.33905	-5.4699	-8.7176	-11.206	-13.418	-13.362	-11.661	-9.8821	-8.5648	-7.5685	-6.9098	-8.7514
0	0	0	0	0	0	0	0	0	0	0	0	0	0	0	3.5326	2.3579	1.1404	-0.54356	-0.89189	1.0064	2.3847	2.2572	1.8128	1.3248	2.2288	4.9007	9.9451	14.733	21.39	29.768	34.304	31.531	25.346	19.24	15.959	13.025	8.7423	2.2367	-4.3763	-9.5876	-14.062	-17.602	-17.194	-14.899	-13.446	-12.522	-11.199	-8.8405	-9.1137
0	0	0	0	0	0	0	0	0	0	0	0	0	0	0	4.0608	2.0624	0.96201	-0.30533	-0.19832	1.7254	3.0648	3.4364	2.5624	0.89784	-0.14519	1.0918	4.0163	7.6766	13.543	23.024	30.302	30.306	25.866	20.875	18.809	16.952	12.091	4.8856	-2.5028	-9.1995	-15.056	-18.86	-18.225	-15.987	-14.518	-14.142	-13.048	-10.934	-10.616
0	0	0	0	0	0	0	0	0	0	0	0	0	0	0	4.6701	2.4007	1.0125	0.33693	1.2017	3.2248	4.3487	4.8004	3.9018	2.0623	0.25665	-0.2756	0.84728	2.537	6.7873	15.248	22.91	25.856	24.74	22.221	21.217	19.366	13.651	6.1339	-1.3164	-8.0558	-14.416	-17.775	-17.892	-16.427	-15.123	-13.654	-12.964	-11.251	-11.618
0	0	0	0	0	0	0	0	0	0	0	0	0	0	0	5.8394	4.0614	2.46	1.6473	2.4326	3.6451	3.5317	3.5344	3.6458	2.7868	0.8646	-0.44132	-0.56385	-0.56369	0.68609	5.1887	11.545	17.101	20.902	21.618	20.702	17.466	11.379	5.0846	-1.7481	-8.4341	-14.24	-17.159	-17.713	-16.734	-15.071	-11.899	-10.08	-9.474	-12.273
0	0	0	0	0	0	0	0	0	0	0	0	0	0	0	7.3296	6.3932	4.6537	3.1904	2.837	2.4691	0.85336	0.81287	2.5675	2.9895	1.3989	-0.21854	-0.94312	-1.3081	-2.361	-2.1629	0.97586	7.1531	14.102	16.814	14.942	10.714	5.1837	0.32556	-4.6715	-10.145	-15.065	-18.419	-18.913	-16.746	-12.856	-9.0962	-7.554	-9.3281	-13.123
0	0	0	0	0	0	0	0	0	0	0	0	0	0	0	7.0842	7.1226	5.5696	3.5514	1.9623	-0.072806	-1.9181	-0.9421	2.3554	3.4291	2.0013	0.62034	0.11774	-0.75122	-3.4415	-6.6171	-6.3707	-2.0795	6.211	9.3716	6.071	1.7284	-2.1608	-4.7789	-7.2054	-10.571	-14.819	-19.429	-19.758	-15.773	-10.336	-6.3824	-6.0559	-8.7729	-10.907
0	0	0	0	0	0	0	0	0	0	0	0	0	0	0	4.3551	5.0807	4.1392	1.9156	-0.64743	-3.1967	-3.6613	-0.52441	4.1991	5.5678	4.0931	2.8902	2.4531	0.57401	-3.5629	-8.6133	-10.164	-6.3735	0.0067112	2.2721	-1.1859	-6.0345	-8.7725	-8.6379	-7.9511	-9.3813	-12.712	-16.446	-16.121	-11.725	-6.8868	-4.5209	-4.8295	-6.4982	-6.4209
0	0	0	0	0	0	0	0	0	0	0	0	0	0	-0.22014	0.93489	1.7846	1.3687	-1.1068	-3.8918	-5.4949	-3.9873	1.0118	6.6192	8.2827	7.0059	5.6835	4.5273	1.6421	-2.2796	-6.3604	-8.1507	-6.3631	-3.0631	-2.7633	-4.9216	-9.5751	-12.109	-10.994	-8.3526	-7.7717	-9.0875	-9.6	-8.6415	-5.0863	-1.3666	-1.0854	-2.187	-2.7616	-2.5932
0	0	0	0	0	0	0	0	0	0	0	0	0	0	-2.5682	-2.2259	-1.2552	-1.2571	-3.4152	-5.0665	-5.0275	-2.2951	2.6799	7.3421	8.609	7.374	5.8948	4.1167	1.6144	-0.52955	-1.9805	-2.8717	-3.4015	-3.8007	-5.9643	-7.9461	-11.373	-14.112	-12.644	-9.2829	-6.7599	-5.0095	-2.86	-0.13454	2.9108	4.9726	3.6918	1.698	1.0004	0.58361
0	0	0	0	0	0	0	0	0	0	0	0	0	0	-3.8572	-4.4061	-2.8556	-1.9698	-3.0363	-3.5565	-2.2193	0.055853	3.3362	6.3469	6.8654	5.4183	3.8377	2.1051	0.61232	0.20844	0.2967	0.077776	-0.79962	-3.1724	-6.7955	-9.9683	-12.956	-14.555	-12.208	-7.9097	-3.5464	0.18272	4.1152	8.1803	9.0834	9.1	7.9408	6.107	5.4415	4.7483
0	0	0	0	0	0	0	0	0	0	0	0	0	0	-2.2514	-4.3905	-3.1678	-1.4982	-1.8188	-2.2355	-1.399	-0.55189	1.3775	3.882	4.5446	3.5784	2.1139	0.82837	-0.0057045	0.20644	0.32461	0.062855	-0.87274	-3.1885	-6.8336	-9.6151	-10.872	-11.172	-7.4536	-1.4296	4.1581	8.626	13.836	16.792	15.341	13.482	13.239	11.734	10.599	10.386
0	0	0	0	0	0	0	0	0	0	0	0	0	0	1.2145	-2.1054	-2.1043	-0.78617	-0.86243	-1.7045	-2.2155	-2.651	-1.0121	1.8842	3.1894	2.4563	1.7814	1.3135	0.84078	1.1178	0.84019	-0.18249	-1.3046	-3.1977	-6.0252	-8.1451	-8.369	-6.9421	-1.1362	7.8377	13.906	19.528	25.863	27.908	25.252	22.45	21.584	19.473	17.668	17.988
0	0	0	0	0	0	0	0	0	0	0	0	0	0	4.6845	1.3496	0.87976	1.7966	0.98128	-0.52821	-1.7196	-2.2461	-0.42584	1.838	2.2121	1.7105	2.1946	2.2375	2.0384	2.7691	2.4062	1.0611	0.0088481	-1.5188	-3.4643	-5.9899	-7.8385	-5.938	3.2664	15.279	21.484	28.481	34.843	37.085	35.422	33.434	31.692	28.312	26.131	26.525
0	0	0	0	0	0	0	0	0	0	0	0	0	0	7.4318	4.2234	3.9016	3.9737	2.3785	1.1379	1.3419	2.0743	3.045	3.0746	1.5364	0.88775	1.7961	1.3892	1.1453	2.68	3.7984	3.2854	2.8178	2.8499	1.9428	-1.0254	-5.0698	-4.0571	6.3057	16.775	23.438	30.354	35.894	38.565	38.473	38.412	37.256	33.438	31.144	31.443
0	0	0	0	0	0	0	0	0	0	0	0	0	0	8.9502	5.1516	4.1361	2.4779	0.96379	1.6941	4.5805	6.2777	5.6725	3.4895	0.74213	-0.4817	-0.42332	-1.1167	-0.70684	1.6963	4.2721	5.9614	7.515	9.4867	10.2	6.4196	-0.40972	-2.643	5.1188	11.456	18.316	24.78	29.858	33.22	34.139	34.36	33.92	30.814	28.806	29.402
0	0	0	0	0	0	0	0	0	0	0	0	0	0	7.0235	1.4093	-1.1753	-3.5808	-4.265	-0.99748	3.892	6.0208	6.1977	4.4226	1.0569	-1.2826	-1.9014	-1.7615	-0.5147	2.5799	5.2758	7.3915	9.9475	13.888	16.285	12.761	4.1962	-1.7317	-0.74085	4.7139	11.666	17.474	21.231	24.45	26.384	26.331	26.112	24.583	23.593	24.04
0	0	0	0	0	0	0	0	0	0	0	0	0	0	0.26354	-7.4919	-10.413	-11.055	-10.084	-6.3065	-1.7722	1.235	4.0683	4.7835	2.0905	-0.91557	-2.051	-1.0316	0.75304	3.6692	5.6836	6.9814	8.6707	12.763	15.159	13.563	6.9511	0.11714	-2.0577	2.7602	7.8038	11.913	14.163	16.651	18.496	18.329	18.833	19.427	19.52	19.613
0	0	0	0	0	0	0	0	0	0	0	0	0	1.0014	-7.2954	-13.474	-14.062	-12.898	-11.578	-9.2108	-5.9356	-2.0617	3.1949	4.8432	2.0365	-1.1216	-2.5781	-2.3036	-1.3125	0.75795	2.4734	4.2864	5.921	8.4849	9.7128	9.582	8.7937	5.9987	4.6185	5.8298	6.8286	9.1311	9.2472	10.497	12.393	12.869	14.126	15.88	16.936	18.015
0	0	0	0	0	0	0	0	0	0	0	0	0	-5.0534	-11.753	-14.398	-12.935	-10.488	-9.4439	-8.8189	-6.8173	-1.7543	3.7601	4.9253	0.88173	-2.8361	-4.7012	-5.1932	-4.966	-4.1067	-2.0074	1.9693	4.4604	4.7361	4.8556	8.8584	13.272	13.657	11.814	11.03	8.8755	7.7019	5.6578	5.4219	6.9308	8.7391	11.364	13.547	14.566	16.334
0	0	0	0	0	0	0	0	0	0	0	0	0	-8.254	-12.957	-14.413	-13.029	-10.762	-10.036	-10.226	-7.5315	-1.4956	4.9286	6.0992	1.0659	-4.097	-6.9609	-7.9401	-8.9076	-10.541	-8.1152	-0.86999	3.3876	2.902	2.7584	7.3976	14.314	19.526	17.495	15.172	11.133	7.3071	3.6232	2.0593	2.8963	5.4881	8.9113	9.9715	10.405	11.914
0	0	0	0	0	0	0	0	0	0	0	0	0	-4.3773	-8.3202	-12.025	-12.919	-11.824	-11.43	-12.007	-9.4452	-2.9546	3.7901	5.7682	2.6617	-1.2095	-3.9845	-5.8247	-9.8802	-14.664	-12.817	-4.7704	0.76297	2.6354	4.1227	5.8915	11.822	19.281	18.458	16.596	13.413	9.6106	5.3647	2.1428	2.0047	4.4161	7.2277	7.1471	6.4799	7.1422
0	0	0	0	0	0	0	0	0	0	0	0	5.9509	5.6004	0.87499	-6.255	-11.85	-14.015	-14.51	-14.632	-12.67	-6.6161	-0.51039	1.1899	0.53301	-0.6828	-1.2167	-1.6761	-6.5352	-12.448	-10.965	-4.247	-0.66196	0.49527	2.1742	2.5464	5.9852	12.268	12.326	14.115	15.738	13.671	8.7603	4.461	3.6145	5.2383	6.3868	5.8902	5.2749	5.3711
0	0	0	0	0	0	0	0	0	0	0	0	12.096	11.297	6.2735	-1.7598	-10.456	-15.903	-18.225	-18.648	-17.415	-12.324	-6.8876	-5.9226	-6.7644	-6.0209	-3.3013	-0.77463	-3.4247	-7.31	-6.6275	-3.8324	-3.3785	-3.445	-3.0458	-3.8808	-2.9643	1.3003	1.4278	6.893	12.999	13.46	8.9675	5.1946	4.5214	4.3065	4.6647	6.0565	6.0729	6.0809
0	0	0	0	0	0	0	0	0	0	0	0	10.813	7.8715	3.2896	-2.5773	-9.9758	-16.058	-19.233	-20.196	-19.647	-16.521	-12.835	-12.292	-13.741	-12.312	-7.2344	-3.0876	-2.6785	-3.6675	-4.3417	-4.7136	-5.7689	-6.8492	-7.8866	-9.9435	-11.488	-10.754	-9.5322	-4.7627	3.1231	8.7414	8.3888	5.9779	2.738	0.83438	2.1114	5.4718	6.7192	6.9051
0	0	0	0	0	0	0	0	0	0	0	0	4.3347	0.41824	-3.0583	-6.5828	-10.687	-15.012	-17.881	-18.633	-18.398	-17.042	-15.697	-16.15	-16.999	-14.599	-8.7903	-3.6315	-1.5711	-3.2465	-6.0796	-7.2556	-7.0879	-6.8181	-8.0694	-10.954	-15.377	-18.668	-18.064	-13.82	-7.3713	2.2278	8.6816	7.3242	1.5939	-1.4565	0.10535	3.1477	5.0218	6.5334
0	0	0	0	0	0	0	0	0	0	0	-0.81935	-3.0163	-5.6239	-6.0186	-7.5535	-9.2447	-11.708	-13.754	-13.787	-14.269	-15.08	-16.398	-17.918	-17.368	-14.356	-9.436	-3.7345	-1.6114	-5.1081	-9.8415	-10.817	-8.4204	-5.4543	-5.6318	-10.426	-18.466	-24.331	-22.796	-17.377	-10.182	-0.14671	9.5263	11.25	5.9163	1.8371	1.5504	2.7212	3.8749	5.9284
0	0	0	0	0	0	0	0	0	0	0	-4.3658	-5.1554	-5.6481	-3.9246	-3.7814	-4.4037	-5.8448	-7.5848	-8.2378	-10.171	-13.222	-16.781	-18.502	-16.836	-14.18	-10.643	-4.3687	-1.2239	-4.6925	-9.9908	-11.261	-8.4012	-3.8265	-3.6726	-10.187	-20.196	-27.016	-26.276	-21.086	-12.814	-0.54576	11.608	17.368	12.97	7.0524	3.4695	3.1898	4.4525	5.3917
0	0	0	0	0	0	0	0	0	0	0	-1.3553	-0.76483	-0.2165	0.23117	-0.43573	-1.9798	-2.8409	-4.4296	-6.1224	-8.9609	-12.86	-17.131	-18.808	-16.991	-14.871	-10.823	-3.2678	1.4993	-0.97035	-6.0249	-8.5013	-6.6664	-2.2647	-2.0256	-7.5264	-16.057	-22.971	-26.327	-25.728	-18.808	-5.9965	7.7052	14.864	12.251	7.3361	1.3413	0.23255	4.1358	4.7195
0	0	0	0	0	0	0	0	0	0	1.9144	5.6356	7.1163	5.6196	3.2281	0.44988	-2.8236	-3.2448	-3.7751	-6.1778	-10.166	-13.889	-16.624	-17.994	-17.386	-16.315	-10.735	-0.93314	4.8795	2.7999	-1.56	-3.7526	-3.1387	-0.89224	-1.5381	-6.0239	-11.989	-18.475	-26.537	-31.571	-26.956	-14.644	-1.9872	5.4965	5.0633	3.0762	-3.0648	-4.9846	1.5724	3.3304
0	0	0	0	0	0	0	0	0	0	3.9564	8.9139	10.289	7.5524	3.1104	-0.60104	-2.9448	-3.9552	-4.0314	-6.4187	-10.061	-12.38	-12.926	-14.704	-16.033	-16.657	-10.237	0.48048	5.5707	3.6632	1.028	0.77223	1.376	1.2483	-1.558	-6.2772	-10.373	-17.137	-28.611	-36.859	-33.293	-21.062	-9.5348	-2.4559	-0.48808	0.067562	-4.2049	-7.3306	-2.4341	0.54979
0	0	0	0	0	0	0	0	0	0	0	6.0641	7.4522	5.0975	1.8726	-2.309	-3.5418	-5.0124	-6.0204	-7.7373	-8.2911	-7.5995	-7.409	-10.012	-12.119	-12.642	-7.8932	-1.2342	1.4162	1.6397	1.4515	3.0502	4.6899	4.1712	0.78626	-3.4113	-7.1052	-14.093	-26.076	-35.521	-34.218	-24.142	-13.963	-7.2056	-3.9618	-2.8416	-4.8201	-8.7616	-7.7758	-2.9457
0	0	0	0	0	0	0	0	0	0	0	0	3.0338	4.1406	0.85496	-3.006	-3.9828	-5.5391	-7.723	-7.7894	-6.3022	-3.9622	-4.1354	-7.2552	-8.0658	-5.2712	-2.7287	-2.458	-3.0255	-1.097	1.7205	4.0794	6.3666	6.7323	4.5815	1.8487	-2.0144	-8.5122	-19.568	-29.344	-30.322	-23.387	-15.37	-9.3553	-5.7983	-4.1009	-5.1901	-8.8852	-11.69	-6.6346
0	0	0	0	0	0	0	0	0	0	0	0	0	0	0	0	0	-8.9776	-10.704	-8.0765	-5.719	-3.023	-3.7617	-6.6928	-3.4768	1.9421	1.9166	-1.4919	-3.3105	-0.64143	3.4348	5.937	7.0986	6.9228	5.4135	3.1868	-0.47723	-5.5322	-14.475	-23.07	-25.056	-20.372	-14.18	-9.7455	-6.3037	-4.8362	-4.7518	-8.2424	-13.37	-10.458
0	0	0	0	0	0	0	0	0	0	0	0	0	0	0	0	0	-10.689	-11.345	-10.077	-6.6261	-4.9646	-5.4601	-8.4127	-1.9172	4.0511	3.9131	1.5985	1.2212	2.5704	5.158	5.5334	4.2626	2.7273	1.5998	-0.017756	-2.5936	-5.56	-11.312	-17.727	-19.681	-16.122	-11.56	-8.5151	-4.9244	-3.1942	-3.6444	-7.9646	-12.188	-11.148
0	0	0	0	0	0	0	0	0	0	0	0	0	0	0	0	0	0	-6.0027	-3.7129	-2.696	-3.3147	-2.5787	-3.8346	0.43222	2.9467	2.7918	4.8255	6.8232	6.1191	5.6848	2.9249	-0.053221	-2.2293	-3.383	-4.7256	-6.7978	-8.5853	-11.419	-14.752	-14.925	-11.552	-7.3624	-4.3671	-1.499	-0.41738	-1.6548	-5.8969	-8.8022	-8.3071
0	0	0	0	0	0	0	0	0	0	0	0	0	0	0	0	0	0	0	2.0275	4.2429	4.0895	7.2293	7.9415	5.8194	0.54043	-0.15898	1.8598	6.8508	7.7899	6.001	2.8913	-0.31923	-1.9689	-3.0501	-5.9435	-10.155	-13.192	-14.712	-14.835	-11.244	-5.3507	0.30503	3.0649	3.2156	2.8296	1.3882	-2.8276	-4.8504	-3.9517
0	0	0	0	0	0	0	0	0	0	0	0	0	0	0	0	0	0	0	0	5.953	4.6076	7.2819	7.7591	0.36665	-7.755	-6.797	-4.1612	4.636	7.4885	4.9672	3.5284	3.6799	4.3674	4.0184	-0.80253	-7.888	-12.81	-14.207	-11.856	-4.2817	4.1881	9.7346	10.788	7.9393	5.9871	3.1753	0.024828	-1.9677	0.34184
0	0	0	0	0	0	0	0	0	0	0	0	0	0	0	0	0	0	0	0	0	0	0	0	-5.4381	-11.76	-13.528	-8.7763	2.7152	6.8996	5.1212	5.62	9.5704	12.594	12.522	7.5544	0.26368	-4.8887	-5.598	-1.831	5.8145	13.315	14.755	10.945	5.9861	4.1473	2.1477	1.506	1.4807	5.2698
0	0	0	0	0	0	0	0	0	0	0	0	0	0	0	0	0	0	0	0	0	0	0	0	0	0	-14.113	-7.0051	5.5558	9.8103	8.6509	9.9259	14.705	18.494	19.087	15.549	10.067	6.8845	7.3802	10.232	15.283	19.018	14.972	3.1716	-2.4868	-1.7058	-0.66067	2.051	5.8593	11.447
0	0	0	0	0	0	0	0	0	0	0	0	0	0	0	0	0	0	0	0	0	0	0	0	0	0	0	-3.7919	10.523	15.333	14.285	14.011	17.263	20.044	22.243	21.024	18.166	16.751	17.388	17.816	18.778	17.43	7.3852	-8.0494	-12.273	-7.8566	-3.9338	2.6356	9.6751	15.594
0	0	0	0	0	0	0	0	0	0	0	0	0	0	0	0	0	0	0	0	0	0	0	0	0	0	-12.839	-6.5664	10.929	17.599	18.575	18.406	20.26	22.832	26.277	27.19	25.896	23.565	20.653	17.558	15.415	8.92	-4.5463	-18.227	-18.357	-11.641	-4.826	4.1372	11.698	16.992
0	0	0	0	0	0	0	0	0	0	0	0	0	0	0	0	0	0	0	0	0	0	0	0	0	0	-21.393	-11.197	9.0438	18.995	23.187	25.386	28.441	31.428	34.817	36.186	34.042	29.147	21.448	13.165	6.5251	-1.5835	-12.759	-23.45	-22.53	-14.4	-3.9209	5.7999	13.407	17.408
0	0	0	0	0	0	0	0	0	0	0	0	0	0	0	0	0	0	0	0	0	0	0	0	0	0	0	-14.194	3.9115	18.506	27.19	34.57	40.708	43.112	45.253	45.202	40.408	32.094	21.352	8.6486	-1.6775	-7.4781	-12.344	-19.72	-21.801	-14.538	-1.8894	7.8703	13.708	15.759
0	0	0	0	0	0	0	0	0	0	0	0	0	0	0	0	0	0	0	0	0	0	0	0	0	0	0	-9.5384	3.2748	16.204	29.287	42.203	50.731	54.058	55.101	52.932	45.129	34.051	22.418	9.1416	-1.9579	-5.4938	-5.1807	-11.811	-17.073	-10.552	1.3448	9.0254	11.479	11.662
0	0	0	0	0	0	0	0	0	0	0	0	0	0	0	0	0	0	0	0	0	0	0	0	0	0	0	-1.6218	6.1714	16.228	30.523	45.571	56.694	61.6	61.671	58.075	48.807	37.284	25.709	13.025	2.4821	-0.78307	-1.1895	-7.2293	-10.389	-4.6206	4.0732	9.4336	8.8588	6.6278
0	0	0	0	0	0	0	0	0	0	0	0	0	0	0	0	0	0	0	0	0	0	0	0	0	0	0	0	9.0056	18.408	31.542	44.966	57.139	63.074	63.619	59.697	50.189	39.004	27.239	14.929	3.9611	-1.8065	-2.5741	-3.141	-2.021	2.1094	7.5393	11.857	9.8711	6.0336
0	0	0	0	0	0	0	0	0	0	0	0	0	0	0	0	0	0	0	0	0	0	0	0	0	0	0	0	11.113	20.549	30.867	40.394	50.781	58.232	60.618	57.347	47.328	36.023	25.198	13.902	1.9648	-5.0775	-3.515	0.35796	5.112	8.5977	12.952	16.842	14.945	10.553
0	0	0	0	0	0	0	0	0	0	0	0	0	0	0	0	0	0	0	0	0	0	0	0	0	0	0	8.0086	12.81	21.026	27.751	33.74	40.488	48.081	51.882	49.099	40.231	30.342	21.315	10.887	-0.40362	-5.764	-2.219	3.2083	7.4959	10.155	14.47	18.979	19.763	16.436
0	0	0	0	0	0	0	0	0	0	0	0	0	0	0	0	0	0	0	0	0	0	0	0	0	0	3.6977	6.8922	10.932	17.428	23.456	27.692	30.873	35.821	38.94	37.329	32.196	25.375	18.39	8.8208	-0.89595	-3.6927	0.83856	5.4254	6.4441	6.9596	10.36	15.705	19.688	18.836
0	0	0	0	0	0	0	0	0	0	0	0	0	0	0	0	0	0	0	0	0	0	0	0	0	0	2.4659	4.5741	7.6891	13.186	18.827	21.707	22.524	24.545	26.257	26.058	24.488	21.629	16.949	8.98	2.3172	0.9149	4.2055	7.5947	7.394	5.9589	6.7145	10.966	15.693	15.763
0	0	0	0	0	0	0	0	0	0	0	0	0	0	0	0	0	0	0	0	0	0	0	0	0	0	1.9923	2.6165	5.3794	11.336	16.245	18.19	17.844	17.134	17.007	16.766	16.901	16.455	14.47	9.9343	7.1456	7.4045	9.7725	12.919	13.467	11.258	9.0756	9.6988	11.196	10.041
0	0	0	0	0	0	0	0	0	0	0	0	0	0	0	0	0	0	0	0	0	0	0	0	2.8761	3.5253	3.1467	3.982	7.7232	14.869	19.72	20.685	18.561	15.042	12.224	10.173	9.5196	9.1714	8.362	8.0657	9.9869	13.351	16.399	19.471	20.845	18.679	14.876	11.898	8.7605	4.5839
0	0	0	0	0	0	0	0	0	0	0	0	0	0	0	0	0	0	0	0	0	0	0	0.23056	1.9246	4.8641	5.8553	7.5337	12.789	22.455	29.135	29.268	25.221	19.022	12.779	7.5371	4.3539	2.9782	3.4696	5.6529	10.318	16.444	20.835	23.592	24.738	22.696	18.517	13.505	7.2771	0.098948
0	0	0	0	0	0	0	0	0	0	0	0	0	0	0	0	0	0	0	0	0	0	0	0.45954	3.9113	8.0538	9.7041	11.091	17.493	29.989	40.323	41.783	35.72	27.033	18.085	9.9569	4.257	1.8448	2.5134	5.4529	11.481	18.376	23.728	25.614	25.128	22.18	17.656	11.747	4.5191	-3.0684
0	0	0	0	0	0	0	0	0	0	0	0	0	0	0	0	0	0	0	0	0	0	0	4.5223	8.3231	11.894	13.442	15.382	22.296	36.047	49.046	52.608	45.472	34.683	24.472	16.049	10.864	8.572	8.2402	10.324	15.381	20.624	25.026	25.371	23.443	19.54	14.623	8.3594	1.3073	-4.9878
0	0	0	0	0	0	0	0	0	0	0	0	0	0	0	0	0	0	0	0	0	0	0	6.8617	11.435	15.224	17.711	21.192	28.11	40.302	52.732	57.534	51.308	40.15	29.702	23.276	20.502	19.675	18.201	18.142	20.496	23.327	25.689	25.147	22.723	18.273	12.725	5.9485	-1.2445	-6.137
0	0	0	0	0	0	0	0	0	0	0	0	0	0	0	0	0	0	0	0	0	0	0	5.9482	11.778	17.068	21.229	26.294	32.733	41.634	51.469	56.881	53.137	43.599	34.249	29.336	27.858	27.874	26.246	24.859	24.966	25.571	26.472	25.608	22.719	17.489	11.704	4.7983	-2.6652	-7.769
0	0	0	0	0	0	0	0	0	0	0	0	0	0	0	0	0	0	0	0	0	0	0	4.5613	10.411	15.685	21.532	27.877	33.626	39.999	47.878	54.088	53.793	47.337	39.621	35.591	34.606	34.598	33.077	30.08	27.472	26.15	26.193	25.692	21.656	14.995	9.4066	4.6663	-1.6851	-7.1249
0	0	0	0	0	0	0	0	0	0	0	0	0	0	0	0	0	0	0	0	0	0	0	4.293	8.6798	12.637	18.803	26.284	31.66	37.105	43.973	51.223	54.767	52.515	46.862	43.17	42.104	41.066	38.586	33.921	28.849	25.578	24.871	24.441	19.785	11.808	6.7793	5.003	1.5479	-2.8574
0	0	0	0	0	0	0	0	0	0	0	0	0	0	0	0	0	0	0	0	0	0	1.0414	3.519	6.6151	9.7483	15.607	23.697	30.11	35.844	42.313	50.303	56.921	58.265	54.737	50.662	47.865	45.35	41.975	36.515	30.617	26.081	24.307	23.726	20.125	13.217	8.8862	8.5662	7.5532	4.8313
0	0	0	0	0	0	0	0	0	0	0	0	0	0	0	0	0	0	0	0	0	0	0	2.0258	4.1647	7.2374	12.293	19.884	28.258	35.675	42.319	50.455	57.959	61.756	61.382	57.883	53.422	48.312	43.299	37.377	31.916	27.907	25.487	24.838	23.443	19.597	16.376	15.456	14.961	13.202
0	0	0	0	0	0	0	0	0	0	0	0	0	0	0	0	0	0	0	0	0	0	0	0.58261	2.4484	5.717	9.761	16.372	25.73	35.04	42.507	50.063	56.679	61.907	65.473	64.962	60.159	52.667	44.855	37.837	32.7	29.538	27.039	25.955	25.785	24.077	21.837	20.55	19.956	18.979
0	0	0	0	0	0	0	0	0	0	0	0	0	0	0	0	0	0	0	0	0	0	0	0.07387	1.5005	5.0519	8.2931	14.01	23.481	33.648	42.929	50.186	55.043	59.75	65.338	68.514	66.283	59.283	49.583	40.52	34.96	31.782	28.465	25.554	24.496	23.451	22.634	22.124	21.216	20.377
0	0	0	0	0	0	0	0	0	0	0	0	0	0	0	0	0	0	0	0	0	0	0	-0.076995	0.8748	3.588	6.4849	11.306	20.93	31.442	41.856	49.509	54.151	58.021	62.466	67.009	67.903	63.964	55.446	45.926	40.546	37.169	31.916	27.219	24.77	23.367	22.632	21.912	20.416	19.739
0	0	0	0	0	0	0	0	0	0	0	0	0	0	0	0	0	0	0	0	0	0	0	0	0.72607	1.886	3.7057	7.9498	16.87	27.193	37.832	46.182	52.818	57.259	60.201	63.359	64.855	62.07	54.773	47.647	45.318	43.647	39.191	34.596	30.212	26.584	24.231	21.513	19.528	18.928
0	0	0	0	0	0	0	0	0	0	0	0	0	0	0	0	0	0	0	0	0	0	0	0	0.93317	1.0332	1.8508	5.5305	12.942	21.724	31.795	41.582	50.512	56.555	58.976	61.111	61.171	55.717	46.736	41.601	42.984	46.323	47.754	44.991	38.297	30.971	25.507	20.988	18.766	17.455
0	0	0	0	0	0	0	0	0	0	0	0	0	0	0	0	0	0	0	0	0	0	0	0	0	1.0349	2.347	6.0118	11.887	17.198	24.502	35.061	46.769	54.878	57.428	59.065	58.163	50.968	40.363	35.809	39.47	47.313	52.872	50.775	42.815	33.952	25.967	21.06	19.572	15.78
0	0	0	0	0	0	0	0	0	0	0	0	0	0	0	0	0	0	0	0	0	0	0	0	0	1.1063	3.7181	7.1828	11.459	14.197	17.883	26.448	39.925	50.577	54.211	54.879	53.676	47.294	38.653	34.886	38.663	47.018	52.746	50.837	42.968	34.004	26.81	23.03	21.146	15.552
0	0	0	0	0	0	0	0	0	0	0	0	0	0	0	0	0	0	0	0	0	0	0	0	0	0	2.611	4.9614	7.4871	10.166	12.809	19.105	31.345	43.7	48.548	47.572	46.146	42.782	38.734	37.611	41.079	48.576	53.987	51.241	43.52	34.939	28.694	25.355	22.601	17.503
0	0	0	0	0	0	0	0	0	0	0	0	0	0	0	0	0	0	0	0	0	0	0	0	0	0	0.055098	0.41808	1.6229	4.4456	7.8848	13.213	23.109	35.183	40.953	39.472	37.147	36.684	38.392	41.28	46.541	53.226	56.657	50.775	42.23	35.331	30.815	28.097	24.458	18.962
0	0	0	0	0	0	0	0	0	0	0	0	0	0	0	0	0	0	0	0	0	0	0	0	0	0	0	0	-2.0456	0.037289	3.1942	7.2039	15.292	27.444	34.143	32.463	29.594	31.741	37.105	43.116	49.759	54.936	55.834	47.853	37.856	32.094	30.064	28.591	24.888	18.763
0	0	0	0	0	0	0	0	0	0	0	0	0	0	0	0	0	0	0	0	0	0	0	0	0	0	0	0	0	0	0	0	0	21.542	0	28.72	23.782	25.645	32.824	40.305	45.895	49.13	48.633	39.995	30.094	25.939	26.329	25.804	21.587	13.927
0	0	0	0	0	0	0	0	0	0	0	0	0	0	0	0	0	0	0	0	0	0	0	0	0	0	0	0	0	0	0	0	0	0	0	0	0	0	0	30.834	35.672	37.325	34.886	28.11	22.614	21.768	23.365	22.22	15.858	7.355
0	0	0	0	0	0	0	0	0	0	0	0	0	0	0	0	0	0	0	0	0	0	0	0	0	0	0	0	0	0	0	0	0	0	0	0	0	0	0	17.208	25.128	0	0	0	0	18.125	18.88	16.476	10.623	3.5533
0	0	0	0	0	0	0	0	0	0	0	0	0	0	0	0	0	0	0	0	0	0	0	0	0	0	0	0	0	0	0	0	0	0	0	0	0	0	0	0	0	0	0	0	0	0	0	0	0	0
0	0	0	0	0	0	0	0	0	0	0	0	0	0	0	0	0	0	0	0	0	0	0	0	0	0	0	0	0	0	0	0	0	0	0	0	0	0	0	0	0	0	0	0	0	0	0	0	0	0
0	0	0	0	0	0	0	0	0	0	0	0	0	0	0	0	0	0	0	0	0	0	0	0	0	0	0	0	0	0	0	0	0	0	0	0	0	0	0	0	0	0	0	0	0	0	0	0	0	0
0	0	0	0	0	0	0	0	0	0	0	0	0	0	0	0	0	0	0	0	0	0	0	0	0	0	0	0	0	0	0	0	0	0	0	0	0	0	0	0	0	0	0	0	0	0	0	0	0	0
0	0	0	0	0	0	0	0	0	0	0	0	0	0	0	0	0	0	0	0	0	0	0	0	0	0	0	0	0	0	0	0	0	0	0	0	0	0	0	0	0	0	0	0	0	0	0	0	0	0
0	0	0	0	0	0	0	0	0	0	0	0	0	0	0	0	0	0	0	0	0	0	0	0	0	0	0	0	0	0	0	0	0	0	0	0	0	0	0	0	0	0	0	0	0	0	0	0	0	0
0	0	0	0	0	0	0	0	0	0	0	0	0	0	0	0	0	0	0	0	0	0	0	0	0	0	0	0	0	0	0	0	0	0	0	0	0	0	0	0	0	0	0	0	0	0	0	0	0	0
0	0	0	0	0	0	0	0	0	0	0	0	0	0	0	0	0	0	0	0	0	0	0	0	0	0	0	0	0	0	0	0	0	0	0	0	0	0	0	0	0	0	0	0	0	0	0	0	0	0
0	0	0	0	0	0	0	0	0	0	0	0	0	0	0	0	0	0	0	0	0	0	0	0	0	0	0	0	0	0	0	0	0	0	0	0	0	0	0	0	0	0	0	0	0	0	0	0	0	0
0	0	0	0	0	0	0	0	0	0	0	0	0	0	0	0	0	0	0	0	0	0	0	0	0	0	0	0	0	0	0	0	0	0	0	0	0	0	0	0	0	0	0	0	0	0	0	0	0	0
0	0	0	0	0	0	0	0	0	0	0	0	0	0	0	0	0	0	0	0	0	0	0	0	0	0	0	0	0	0	0	0	0	0	0	0	0	0	0	0	0	0	0	0	0	0	0	0	0	0
[truncated: 41 more columns]

## Sheet: FigS02B_zstat_sagittal4
0	0	0	0	0	0	0	0	0	0	0	0	0	0	0	0	0	0	0	0	0	0	0	0	0	0	0	0	0	0	0	0	0	0	0	0	0	0	0	0	0	0	0	0	0	0	0	0	0	0
0	0	0	0	0	0	0	0	0	0	0	0	0	0	0	0	0	0	0	0	0	0	0	0	0	0	0	0	0	0	0	0	0	0	0	0	0	0	0	0	0	0	0	0	0	0	0	0	0	0
0	0	0	0	0	0	0	0	0	0	0	0	0	0	0	0	0	0	0	0	0	0	0	0	0	0	0	0	0	0	0	0	0	0	0	0	0	0	0	0	0	0	0	0	0	0	0	0	0	0
0	0	0	0	0	0	0	0	0	0	0	0	0	0	0	0	0	0	0	0	0	0	0	0	0	0	0	0	0	0	0	0	0	0	0	0	0	0	0	0	0	0	0	0	0	0	0	0	0	0
0	0	0	0	0	0	0	0	0	0	0	0	0	0	0	0	0	0	0	0	0	0	0	0	0	0	0	0	0	0	0	0	0	0	0	0	0	0	0	0	0	0	0	0	0	0	0	0	0	0
0	0	0	0	0	0	0	0	0	0	0	0	0	0	0	0	0	0	0	0	0	0	0	0	0	0	0	0	0	0	0	0	0	0	0	0	0	0	0	0	0	0	0	0	0	0	0	0	0	0
0	0	0	0	0	0	0	0	0	0	0	0	0	0	0	0	0	0	0	0	0	0	0	0	0	0	0	0	0	0	0	0	0	0	0	0	0	0	0	0	0	0	0	0	0	0	0	0	0	0
0	0	0	0	0	0	0	0	0	0	0	0	0	0	0	0	0	0	0	0	0	0	0	0	0	0	0	0	0	0	0	0	0	0	0	0	0	0	0	0	0	0	0	0	0	0	0	0	0	0
0	0	0	0	0	0	0	0	0	0	0	0	0	0	0	0	0	0	0	0	0	0	0	0	0	0	0	0	0	0	0	0	0	0	0	0	0	0	0	0	0	0	0	0	0	0	0	0	0	0
0	0	0	0	0	0	0	0	0	0	0	0	0	0	0	0	0	0	0	0	0	0	0	0	0	0	0	0	0	0	0	0	0	0	0	0	0	0	0	0	0	0	0	0	0	0	0	0	0	0
0	0	0	0	0	0	0	0	0	0	0	0	0	0	0	0	0	0	0	0	0	0	0	0	0	0	0	0	0	0	0	0	0	0	0	0	0	0	0	0	0	0	0	0	0	0	0	0	0	0
0	0	0	0	0	0	0	0	0	0	0	0	0	0	0	0	0	0	0	0	0	0	0	0	0	0	0	0	0	0	0	0	0	0	0	0	0	0	0	0	0	0	0	0	0	0	0	0	0	0
0	0	0	0	0	0	0	0	0	0	0	0	0	0	0	0	0	0	0	0	0	0	0	0	0	0	0	0	0	0	0	0	0	-0.38163	-1.1275	-1.3506	-1.3308	-1.1088	-0.95348	-1.1514	-1.4598	-1.7435	0	0	0	0	0	0	0	0
0	0	0	0	0	0	0	0	0	0	0	0	0	0	0	0	0	0	0	0	0	0	0	0	0	0	0	0	0	0	1.4095	1.349	1.0781	0.51036	-0.20523	-0.75137	-0.73231	-0.50612	-0.51453	-0.89963	-1.4233	-1.8879	-2.2129	-2.3126	-2.3421	-2.2914	0	0	0	0
0	0	0	0	0	0	0	0	0	0	0	0	0	0	0	0	0	0	0	0	0	0	0	0	0	0	0	0	1.406	2.1948	2.5717	2.7717	2.6631	2.2608	1.637	0.51444	-0.073927	-0.20581	-0.42745	-1.2571	-2.0954	-2.4396	-2.6131	-2.6785	-2.6859	-2.6417	-2.5036	-2.5474	-2.2481	0
0	0	0	0	0	0	0	0	0	0	0	0	0	0	0	0	0	0	0	0	0	0	0	0	0	0	0	1.5081	2.5102	3.5437	3.9846	4.3205	4.0942	3.5562	2.7755	1.5054	0.45412	-0.10223	-0.57545	-1.3207	-2.043	-2.3779	-2.6018	-2.589	-2.2437	-2.0352	-1.7952	-1.7241	-1.7611	-1.5138
0	0	0	0	0	0	0	0	0	0	0	0	0	0	0	0	0	0	0	0	0	0	0	0	0	0.10553	1.1241	2.4659	3.7627	4.2778	4.6707	4.9262	4.7338	4.2663	3.5362	2.209	0.81385	-0.089733	-0.69572	-1.3226	-1.6925	-1.8321	-1.9016	-1.7575	-1.3378	-1.0356	-0.94832	-0.95204	-0.90912	-0.83688
0	0	0	0	0	0	0	0	0	0	0	0	0	0	0	0	0.82515	1.2122	1.5779	1.705	1.4033	0.49069	-0.31008	-0.49777	0.0074755	0.78101	1.7554	3.2263	4.6407	4.6327	4.7281	4.7517	4.7162	4.4909	3.7778	2.4622	0.96643	-0.17441	-0.9032	-1.3197	-1.3942	-1.2699	-1.0859	-0.76007	-0.32202	0.0074321	0.078955	-0.12253	-0.34494	-0.54183
0	0	0	0	0	0	0	0	0	0	0	0	0	0	0	0	0.58155	0.76508	1.0465	1.3938	1.4099	0.68057	0.12268	0.19684	0.70855	1.3877	2.2383	3.605	4.8059	4.7799	4.675	4.4795	4.3715	4.1626	3.4902	2.3228	0.89203	-0.14042	-0.85374	-1.3526	-1.2494	-0.86321	-0.38522	0.10982	0.43457	0.52925	0.42934	0.10101	-0.21793	-0.68131
0	0	0	0	0	0	0	0	0	0	0	0	0	0	0	0.69826	0.28778	0.55787	0.78279	1.0323	1.1035	0.75104	0.4748	0.66325	1.2237	1.3507	1.9148	3.4941	4.8366	5.0194	4.6991	4.3151	4.0298	3.7756	3.3926	1.8748	0.90894	0.037062	-0.78107	-1.4316	-1.2911	-0.74704	-0.14335	0.36128	0.68557	0.51432	0.24028	-0.21508	-0.55576	-0.86224
0	0	0	0	0	0	0	0	0	0	0	0	0	0	0	0.4504	0.16567	0.48334	0.74706	0.82443	0.75448	0.66923	0.65563	0.81579	1.2234	1.5101	2.1057	3.5716	4.7977	5.0832	4.6857	4.1529	3.7974	3.4812	2.7686	1.7243	0.97892	0.16853	-0.75854	-1.4764	-1.4612	-0.95174	-0.41033	-0.04707	0.20987	0.11732	-0.14184	-0.57074	-0.95257	-1.1405
0	0	0	0	0	0	0	0	0	0	0	0	0	0	0	0.4141	0.27523	0.51999	0.85161	0.72872	0.4917	0.50231	0.5953	0.69609	1.0802	1.6704	2.4139	3.6366	4.2313	4.3792	4.3134	3.9262	3.5328	3.6216	2.5288	1.882	1.0683	0.13341	-0.7428	-1.355	-1.4368	-1.1748	-0.78867	-0.52985	-0.31121	-0.25114	-0.35076	-0.64206	-1.0918	-1.3689
0	0	0	0	0	0	0	0	0	0	0	0	0	0	0	0.5638	0.53238	0.59831	0.72632	0.52845	0.48825	0.56629	0.45237	0.41991	0.81657	1.5093	2.3087	3.5143	3.8212	3.5381	3.7941	3.7209	4.006	3.2488	2.4069	1.9429	1.2599	0.3562	-0.45587	-1.0025	-1.2269	-1.2878	-1.2151	-1.0986	-0.9177	-0.71323	-0.64604	-0.70177	-1.0367	-1.4952
0	0	0	0	0	0	0	0	0	0	0	0	0	0	0	0.79106	0.6946	0.47151	0.25698	0.1522	0.45606	0.68008	0.46419	0.36894	0.61479	1.2448	2.0837	3.0613	3.2281	3.7705	3.5581	3.5174	3.7003	3.4981	2.5134	2.2284	1.6786	0.90023	-0.047902	-0.73445	-1.1587	-1.5036	-1.7917	-1.7482	-1.5591	-1.3652	-1.2092	-1.0976	-1.0729	-1.478
0	0	0	0	0	0	0	0	0	0	0	0	0	0	0	0.80496	0.54158	0.27632	-0.1407	-0.23711	0.23776	0.55857	0.5357	0.38577	0.26905	0.49231	1.0822	2.0021	2.3575	2.4704	3.2353	3.366	3.596	3.5097	2.7135	2.5876	2.0996	1.3824	0.33182	-0.58897	-1.2387	-1.8011	-2.268	-2.231	-1.9589	-1.8171	-1.7363	-1.6049	-1.3312	-1.4498
0	0	0	0	0	0	0	0	0	0	0	0	0	0	0	0.87943	0.47512	0.23613	-0.078875	-0.052733	0.43862	0.76409	0.78601	0.51087	0.17811	-0.034981	0.26363	0.90648	1.4554	1.8615	2.4135	3.3636	3.3769	3.3578	3.3036	3.165	2.6332	1.8875	0.74123	-0.3361	-1.1465	-1.8271	-2.2822	-2.2561	-2.0317	-1.9382	-1.989	-1.8681	-1.6029	-1.5926
0	0	0	0	0	0	0	0	0	0	0	0	0	0	0	0.98104	0.54228	0.22558	0.074345	0.28826	0.85146	1.1244	1.0951	0.76904	0.40258	0.061198	-0.069209	0.20286	0.53318	1.1398	1.9558	2.6446	3.5196	3.6355	3.5689	3.294	2.9454	2.0819	0.93916	-0.18362	-1.0142	-1.6701	-2.0187	-2.1036	-2.0564	-2.0395	-1.9505	-1.8506	-1.5935	-1.6105
0	0	0	0	0	0	0	0	0	0	0	0	0	0	0	1.1345	0.83622	0.49744	0.32987	0.52676	0.9349	0.91129	0.89531	0.80787	0.59857	0.21127	-0.11161	-0.13786	-0.1296	0.14471	0.90353	1.7569	2.4876	3.0945	3.33	3.1308	2.5099	1.7151	0.76786	-0.2503	-1.1075	-1.681	-1.9084	-1.9988	-1.9634	-1.8992	-1.5955	-1.3523	-1.2171	-1.4331
0	0	0	0	0	0	0	0	0	0	0	0	0	0	0	1.3009	1.1863	0.87394	0.60454	0.58723	0.59659	0.21854	0.20707	0.64683	0.68957	0.33313	-0.05364	-0.22195	-0.29704	-0.48795	-0.36303	0.14626	1.0436	2.0044	2.3127	2.1031	1.4757	0.68631	0.042361	-0.62374	-1.3026	-1.7624	-2.0141	-2.0219	-1.8187	-1.4769	-1.101	-0.89341	-1.0094	-1.256
0	0	0	0	0	0	0	0	0	0	0	0	0	0	0	1.2314	1.2443	0.9952	0.6421	0.38555	-0.01619	-0.47799	-0.23586	0.59001	0.79616	0.44853	0.13541	0.024678	-0.15703	-0.664	-1.0883	-0.94164	-0.2928	0.85764	1.2133	0.79905	0.22721	-0.26842	-0.57573	-0.89035	-1.2942	-1.739	-2.1559	-2.1247	-1.7054	-1.1374	-0.70902	-0.6325	-0.83762	-0.96206
0	0	0	0	0	0	0	0	0	0	0	0	0	0	0	0.75044	0.88656	0.74394	0.3469	-0.12565	-0.69241	-0.86588	-0.12799	1.0128	1.2638	0.87869	0.58349	0.48624	0.12077	-0.74885	-1.6356	-1.6289	-0.90919	0.00091482	0.28692	-0.14684	-0.74735	-1.0588	-1.0685	-1.0127	-1.1635	-1.5425	-1.936	-1.8471	-1.3004	-0.73299	-0.46339	-0.47029	-0.6093	-0.59432
0	0	0	0	0	0	0	0	0	0	0	0	0	0	-0.041217	0.16603	0.32404	0.2612	-0.2161	-0.80954	-1.2739	-0.94659	0.24213	1.5294	1.8562	1.5602	1.2289	0.98066	0.36538	-0.50212	-1.3025	-1.4163	-0.98503	-0.45017	-0.36758	-0.61794	-1.1675	-1.4415	-1.3745	-1.1004	-1.0064	-1.1475	-1.2304	-1.0738	-0.5931	-0.14589	-0.10991	-0.21604	-0.2729	-0.26505
0	0	0	0	0	0	0	0	0	0	0	0	0	0	-0.46372	-0.41442	-0.24331	-0.2552	-0.72056	-1.1072	-1.1432	-0.54089	0.63189	1.6559	1.8753	1.5957	1.2797	0.90073	0.35652	-0.11738	-0.4123	-0.54376	-0.59833	-0.61281	-0.8549	-1.0201	-1.353	-1.6371	-1.5398	-1.1877	-0.85704	-0.62361	-0.36459	-0.017458	0.35686	0.56458	0.40043	0.18316	0.1097	0.066811
0	0	0	0	0	0	0	0	0	0	0	0	0	0	-0.6817	-0.79152	-0.52964	-0.37885	-0.60698	-0.74448	-0.49098	0.012877	0.7733	1.4249	1.4993	1.1757	0.83439	0.46047	0.13495	0.046198	0.065398	0.016724	-0.16293	-0.57292	-1.0337	-1.3155	-1.5117	-1.5967	-1.3506	-0.91078	-0.42168	0.020584	0.44887	0.90124	1.0406	1.0539	0.91889	0.72582	0.66936	0.6037
0	0	0	0	0	0	0	0	0	0	0	0	0	0	-0.39467	-0.77156	-0.56854	-0.27461	-0.34328	-0.44178	-0.29409	-0.12229	0.31332	0.87399	0.99091	0.78026	0.45865	0.17978	-0.0012425	0.045093	0.070567	0.013424	-0.17896	-0.61064	-1.0715	-1.2711	-1.2624	-1.188	-0.74484	-0.14388	0.42619	0.84933	1.3254	1.6158	1.5693	1.5052	1.5766	1.4897	1.4069	1.3874
0	0	0	0	0	0	0	0	0	0	0	0	0	0	0.20139	-0.31849	-0.33436	-0.13866	-0.15422	-0.31527	-0.43851	-0.55946	-0.22323	0.40554	0.65255	0.5286	0.37841	0.2781	0.17838	0.23729	0.1779	-0.038295	-0.26671	-0.61749	-0.96229	-1.1227	-1.0107	-0.76411	-0.11638	0.80485	1.3495	1.8119	2.3565	2.5309	2.4087	2.3983	2.5173	2.4215	2.2736	2.2638
0	0	0	0	0	0	0	0	0	0	0	0	0	0	0.74197	0.18438	0.11995	0.27459	0.15579	-0.086021	-0.30343	-0.42072	-0.084291	0.36434	0.44176	0.35646	0.44949	0.4322	0.41165	0.56682	0.49319	0.21726	0.0017865	-0.28692	-0.58212	-0.89264	-1.0683	-0.73684	0.37632	1.6861	2.1324	2.6234	3.7159	3.966	3.9378	3.7565	3.4594	3.7444	3.3946	3.5177
0	0	0	0	0	0	0	0	0	0	0	0	0	0	1.0859	0.55046	0.49994	0.55533	0.33493	0.16281	0.20656	0.35153	0.5595	0.57258	0.28974	0.171	0.31306	0.21458	0.18399	0.48572	0.72064	0.60159	0.50175	0.50712	0.33635	-0.15954	-0.68816	-0.49204	0.71901	1.8699	2.302	2.7856	3.8192	3.5651	3.7065	3.8111	3.8025	3.6004	3.9356	3.8371
0	0	0	0	0	0	0	0	0	0	0	0	0	0	1.2229	0.68761	0.56602	0.35375	0.13552	0.24235	0.68538	0.98679	0.99139	0.6638	0.13411	-0.080176	-0.061447	-0.14758	-0.096048	0.25336	0.68923	0.97966	1.2375	1.6348	1.6702	0.95165	-0.053521	-0.31141	0.57468	1.1673	1.751	2.3725	3.4033	3.7381	3.49	3.5395	3.5638	3.7672	3.6519	3.5762
0	0	0	0	0	0	0	0	0	0	0	0	0	0	0.94539	0.19841	-0.18357	-0.54073	-0.61755	-0.14083	0.55426	0.88096	0.94848	0.79183	0.19403	-0.21438	-0.27593	-0.23392	-0.067607	0.35501	0.80212	1.2164	1.6893	2.251	2.4128	1.7385	0.52223	-0.19501	-0.070882	0.41445	1.0628	1.7156	2.194	2.6717	3.3988	3.2962	3.2977	3.2424	3.1227	3.2014
0	0	0	0	0	0	0	0	0	0	0	0	0	0	0.038634	-1.1486	-1.5036	-1.4824	-1.2599	-0.75786	-0.21319	0.15808	0.57226	0.76147	0.35664	-0.15925	-0.35154	-0.15925	0.11051	0.54905	0.90872	1.1944	1.4234	1.9298	2.0784	1.7013	0.7986	0.011778	-0.16297	0.20838	0.64937	1.093	1.4145	1.8148	2.301	2.4729	2.4458	2.4144	2.4209	2.4494
0	0	0	0	0	0	0	0	0	0	0	0	0	0.16027	-1.1946	-2.0822	-2.0396	-1.7183	-1.4094	-1.0537	-0.66331	-0.23106	0.39677	0.67281	0.3096	-0.18229	-0.42652	-0.38247	-0.21843	0.12555	0.39176	0.63394	0.86343	1.1769	1.2407	1.1214	0.94036	0.52375	0.32865	0.41445	0.54233	0.8329	0.92465	1.1418	1.4967	1.6682	1.6841	1.7021	1.7463	1.9535
0	0	0	0	0	0	0	0	0	0	0	0	0	-0.87329	-1.9726	-2.3479	-2.0531	-1.5754	-1.3132	-1.1431	-0.8405	-0.1989	0.40178	0.57836	0.11683	-0.41976	-0.71969	-0.80023	-0.76251	-0.62225	-0.28308	0.23791	0.54561	0.59346	0.57663	0.97341	1.3353	1.1928	0.8852	0.86143	0.798	0.84379	0.70262	0.70922	0.93598	1.1788	1.3286	1.3041	1.277	1.5214
0	0	0	0	0	0	0	0	0	0	0	0	0	-1.4052	-2.1704	-2.4023	-2.1854	-1.7926	-1.6128	-1.5648	-1.1023	-0.20839	0.61796	0.72183	0.13036	-0.54635	-0.99664	-1.1397	-1.1819	-1.3685	-1.0223	-0.10511	0.42269	0.33195	0.3034	0.77894	1.3875	1.7915	1.5754	1.4415	1.2698	1.0589	0.61195	0.35966	0.47456	0.85603	1.1541	0.9586	0.86398	1.0368
0	0	0	0	0	0	0	0	0	0	0	0	0	-0.70702	-1.4011	-2.0148	-2.17	-1.9963	-1.9156	-1.9747	-1.5358	-0.47149	0.57819	0.84745	0.35668	-0.15456	-0.51242	-0.74053	-1.1511	-1.6762	-1.6115	-0.64545	0.098071	0.29469	0.43616	0.60459	1.1046	1.791	1.8287	1.8847	1.8287	1.537	0.94915	0.39481	0.35161	0.73435	1.045	0.75889	0.56425	0.62843
0	0	0	0	0	0	0	0	0	0	0	0	0.84022	0.75712	0.13521	-1.0557	-1.9694	-2.2608	-2.1931	-2.0842	-1.7201	-0.85675	-0.07051	0.18971	0.079282	-0.089363	-0.14968	-0.20611	-0.79964	-1.5317	-1.5527	-0.61789	-0.085516	0.055687	0.24033	0.26545	0.55788	1.127	1.2677	1.6454	2.1539	2.1277	1.4846	0.78919	0.62927	0.89637	1.0093	0.73679	0.51986	0.51761
0	0	0	0	0	0	0	0	0	0	0	0	1.3771	1.3415	0.91553	-0.2953	-1.7273	-2.3547	-2.3707	-2.2909	-2.059	-1.398	-0.82216	-0.83362	-1.0359	-0.8557	-0.43166	-0.1014	-0.48338	-1.0877	-1.0079	-0.57954	-0.48192	-0.44184	-0.37082	-0.42592	-0.30467	0.12545	0.15062	0.80263	1.7087	1.9471	1.4027	0.85716	0.75213	0.74578	0.8041	0.86759	0.68105	0.64753
0	0	0	0	0	0	0	0	0	0	0	0	0.97682	0.87806	0.49138	-0.42736	-1.6416	-2.4176	-2.5014	-2.4933	-2.335	-1.8741	-1.46	-1.5187	-1.8951	-1.7371	-0.98649	-0.41449	-0.38255	-0.56352	-0.6659	-0.71463	-0.84915	-0.95835	-1.0177	-1.1579	-1.2331	-1.1233	-1.0152	-0.54263	0.38465	1.1544	1.1873	0.91054	0.44364	0.14035	0.35786	0.83059	0.78432	0.7285
0	0	0	0	0	0	0	0	0	0	0	0	0.3542	0.044747	-0.44344	-1.0612	-1.7426	-2.3765	-2.5207	-2.4435	-2.2529	-1.9555	-1.7779	-1.8995	-2.144	-1.982	-1.231	-0.49264	-0.21246	-0.4873	-0.91981	-1.0834	-1.0383	-0.96867	-1.0832	-1.347	-1.7306	-1.9251	-1.8795	-1.5428	-0.86005	0.27348	1.1267	1.0394	0.24741	-0.23803	0.017502	0.5065	0.59808	0.65109
0	0	0	0	0	0	0	0	0	0	0	-0.060157	-0.24937	-0.5413	-0.77225	-1.1834	-1.5112	-1.8989	-2.1117	-1.9418	-1.8245	-1.7893	-1.9269	-2.1591	-2.2168	-1.9931	-1.3494	-0.50336	-0.21086	-0.73557	-1.4582	-1.5847	-1.2229	-0.77638	-0.76855	-1.2538	-1.8907	-2.2451	-2.1054	-1.8671	-1.1642	-0.01726	1.1676	1.5059	0.8833	0.29323	0.25417	0.43526	0.48355	0.58178
0	0	0	0	0	0	0	0	0	0	0	-0.34025	-0.44645	-0.49391	-0.44621	-0.54152	-0.72923	-0.98043	-1.2204	-1.2298	-1.3651	-1.6206	-2.0443	-2.3763	-2.2865	-1.9983	-1.5127	-0.58654	-0.16349	-0.68827	-1.47	-1.6396	-1.2137	-0.54072	-0.47366	-1.1721	-2.0801	-2.5538	-2.4312	-2.2322	-1.4636	-0.063322	1.3704	2.1701	1.8274	1.0925	0.56166	0.50868	0.588	0.53827
0	0	0	0	0	0	0	0	0	0	0	-0.10692	-0.058309	-0.018411	0.02483	-0.05683	-0.30084	-0.45803	-0.70359	-0.95182	-1.272	-1.5921	-1.9995	-2.3879	-2.3641	-2.055	-1.5077	-0.42668	0.19727	-0.13485	-0.88791	-1.2381	-0.95831	-0.31633	-0.26831	-0.94733	-1.9488	-2.6732	-2.9141	-2.915	-2.1233	-0.66126	0.87089	1.705	1.5211	0.99961	0.21537	0.037261	0.56851	0.47308
0	0	0	0	0	0	0	0	0	0	0.18	0.47339	0.58578	0.52644	0.3615	0.057672	-0.38672	-0.46837	-0.5847	-1.0027	-1.5387	-1.7306	-1.912	-2.1917	-2.3761	-2.1989	-1.4113	-0.114	0.58637	0.34945	-0.21145	-0.54564	-0.44988	-0.12387	-0.20165	-0.75462	-1.487	-2.2803	-3.1217	-3.4728	-2.918	-1.6048	-0.22067	0.66031	0.65605	0.38725	-0.45254	-0.79872	0.22425	0.34736
0	0	0	0	0	0	0	0	0	0	0.51751	1.0128	1.16	0.83992	0.37371	-0.076069	-0.38497	-0.5355	-0.64256	-1.0091	-1.5066	-1.5912	-1.5648	-1.7821	-2.1338	-2.1852	-1.2581	0.05379	0.62305	0.43078	0.12955	0.10462	0.18119	0.16088	-0.19773	-0.79641	-1.3195	-2.1576	-3.3221	-3.8807	-3.4188	-2.2566	-1.0796	-0.29231	-0.063445	0.0090637	-0.66254	-1.1753	-0.34922	0.061985
0	0	0	0	0	0	0	0	0	0	0	0.9277	0.99758	0.59875	0.22089	-0.2833	-0.47239	-0.81923	-0.93668	-1.1379	-1.1649	-0.9882	-0.87336	-1.0842	-1.3489	-1.5296	-0.92498	-0.13378	0.1568	0.18327	0.16508	0.35409	0.53316	0.48917	0.095695	-0.43599	-0.92993	-1.7816	-2.8896	-3.6565	-3.4445	-2.5176	-1.5117	-0.78821	-0.49732	-0.40968	-0.75716	-1.2887	-1.1085	-0.36818
0	0	0	0	0	0	0	0	0	0	0	0	0.73043	0.56435	0.10838	-0.52258	-0.70603	-0.9024	-1.022	-0.98443	-0.79206	-0.47782	-0.42358	-0.64136	-0.70949	-0.50829	-0.28558	-0.27598	-0.35978	-0.12292	0.17864	0.42105	0.66025	0.72264	0.50611	0.21661	-0.24748	-1.0113	-2.0891	-2.9034	-2.965	-2.4229	-1.7127	-1.1113	-0.7426	-0.59112	-0.74437	-1.1329	-1.5907	-0.90616
0	0	0	0	0	0	0	0	0	0	0	0	0	0	0	0	0	-1.2587	-1.2933	-0.95308	-0.61075	-0.30602	-0.32252	-0.47586	-0.24996	0.15103	0.16672	-0.14567	-0.36444	-0.072643	0.35102	0.59278	0.72496	0.72407	0.54718	0.32141	-0.05076	-0.62579	-1.5978	-2.3979	-2.5958	-2.2355	-1.623	-1.1775	-0.81869	-0.68978	-0.63113	-0.99565	-1.72	-1.5121
0	0	0	0	0	0	0	0	0	0	0	0	0	0	0	0	0	-1.4807	-1.1973	-1.0272	-0.60399	-0.42029	-0.40857	-0.51814	-0.12704	0.29113	0.29245	0.1297	0.11485	0.28746	0.57175	0.5876	0.45614	0.29226	0.15971	-0.0017223	-0.26643	-0.6283	-1.3154	-1.9874	-2.2425	-1.8637	-1.3776	-1.0593	-0.65361	-0.4543	-0.48604	-0.97828	-1.6353	-1.7102
0	0	0	0	0	0	0	0	0	0	0	0	0	0	0	0	0	0	-0.62271	-0.36566	-0.22957	-0.25468	-0.18269	-0.24068	0.02684	0.20357	0.20133	0.36867	0.55674	0.61892	0.6501	0.34463	-0.0062946	-0.25285	-0.35132	-0.48081	-0.73257	-0.98898	-1.3603	-1.7737	-1.7867	-1.3467	-0.91139	-0.55907	-0.20241	-0.060618	-0.2332	-0.81741	-1.3248	-1.3525
0	0	0	0	0	0	0	0	0	0	0	0	0	0	0	0	0	0	0	0.25986	0.40041	0.32813	0.50932	0.50886	0.37772	0.037159	-0.01165	0.13559	0.50244	0.71892	0.6772	0.33896	-0.038157	-0.23959	-0.34058	-0.64397	-1.1322	-1.4796	-1.6595	-1.767	-1.383	-0.62388	0.036902	0.39663	0.43387	0.40364	0.2056	-0.42448	-0.78269	-0.66601
0	0	0	0	0	0	0	0	0	0	0	0	0	0	0	0	0	0	0	0	0.77898	0.45501	0.58913	0.55495	0.025879	-0.5588	-0.49119	-0.28763	0.34407	0.70433	0.56762	0.42072	0.44878	0.54328	0.49747	-0.092389	-0.86172	-1.3137	-1.3995	-1.2421	-0.50617	0.50734	1.1971	1.371	1.0473	0.82411	0.46107	0.003732	-0.32726	0.059255
0	0	0	0	0	0	0	0	0	0	0	0	0	0	0	0	0	0	0	0	0	0	0	0	-0.56889	-1.031	-0.89716	-0.56173	0.19857	0.64501	0.59782	0.68474	1.1838	1.5758	1.6005	0.86218	0.026843	-0.47679	-0.52244	-0.17283	0.60549	1.5072	1.7471	1.3489	0.77164	0.55642	0.30612	0.23261	0.24994	0.93303
0	0	0	0	0	0	0	0	0	0	0	0	0	0	0	0	0	0	0	0	0	0	0	0	0	0	-0.95691	-0.4376	0.37499	0.81464	0.87942	1.2255	1.8268	2.3162	2.4252	1.5982	0.92132	0.63568	0.68749	0.9268	1.4222	1.9995	1.7172	0.35321	-0.28701	-0.22076	-0.093441	0.31882	1.0053	2.0318
0	0	0	0	0	0	0	0	0	0	0	0	0	0	0	0	0	0	0	0	0	0	0	0	0	0	0	-0.27498	0.70559	1.1331	1.2435	1.4848	2.1585	2.5404	2.7557	2.1118	1.6274	1.5339	1.6317	1.572	1.6613	1.8244	0.81777	-0.90465	-1.3858	-0.98125	-0.55991	0.41978	1.6896	2.7635
0	0	0	0	0	0	0	0	0	0	0	0	0	0	0	0	0	0	0	0	0	0	0	0	0	0	-1.3938	-0.57088	0.76463	1.2875	1.5718	1.8222	2.3029	2.6992	3.3667	2.6953	2.4085	2.1925	1.9521	1.6704	1.4482	0.89569	-0.48558	-1.9782	-1.9651	-1.449	-0.70739	0.68418	2.0917	3.2641
0	0	0	0	0	0	0	0	0	0	0	0	0	0	0	0	0	0	0	0	0	0	0	0	0	0	-2.0547	-1.2347	0.7175	1.5145	2.0672	2.4528	3.6794	3.5599	3.4708	3.4816	3.3085	2.4999	1.844	1.2345	0.61351	-0.15622	-1.3423	-2.3493	-2.3026	-1.7787	-0.60177	1.0036	2.4492	3.4282
0	0	0	0	0	0	0	0	0	0	0	0	0	0	0	0	0	0	0	0	0	0	0	0	0	0	0	-1.5966	0.33308	1.6389	2.5666	3.4523	3.604	3.7042	3.7397	3.5637	4.0193	2.5174	1.6748	0.6931	-0.14886	-0.73495	-1.2946	-1.9596	-2.2449	-1.8343	-0.30865	1.4298	2.2945	2.2815
0	0	0	0	0	0	0	0	0	0	0	0	0	0	0	0	0	0	0	0	0	0	0	0	0	0	0	-0.83238	0.30825	1.6273	2.8082	3.69	4.2204	4.5384	4.4497	4.0304	4.5286	2.5984	1.7423	0.70294	-0.16019	-0.51503	-0.56407	-1.335	-1.9855	-1.573	0.23646	1.7208	1.8404	1.5852
0	0	0	0	0	0	0	0	0	0	0	0	0	0	0	0	0	0	0	0	0	0	0	0	0	0	0	-0.1795	0.68422	1.7867	3.6726	3.9361	4.6921	5.0748	4.8983	4.3724	3.6577	3.5137	2.1518	1.0737	0.20708	-0.075088	-0.13526	-0.90518	-1.4774	-0.76625	0.76786	1.8735	1.5052	0.9482
0	0	0	0	0	0	0	0	0	0	0	0	0	0	0	0	0	0	0	0	0	0	0	0	0	0	0	0	1.3685	2.1393	4.215	4.0278	4.9144	5.269	5.0553	4.5367	3.8566	3.7596	2.5097	1.4049	0.38041	-0.2028	-0.31551	-0.4167	-0.31197	0.37861	1.4057	2.203	1.6158	0.86437
0	0	0	0	0	0	0	0	0	0	0	0	0	0	0	0	0	0	0	0	0	0	0	0	0	0	0	0	1.7544	2.5568	4.0938	3.8728	4.7865	5.3115	5.2245	4.7432	3.9795	3.759	2.6166	1.5637	0.2369	-0.62217	-0.45775	0.054294	0.87054	1.6426	2.5001	3.3823	2.159	1.35
0	0	0	0	0	0	0	0	0	0	0	0	0	0	0	0	0	0	0	0	0	0	0	0	0	0	0	1.4169	1.9657	2.7752	3.8314	3.6023	4.308	5.0543	5.221	4.8427	4.0678	3.6856	2.6669	1.4897	-0.055457	-0.69709	-0.30621	0.54598	1.4139	2.0675	3.0079	3.5848	2.6318	1.9124
0	0	0	0	0	0	0	0	0	0	0	0	0	0	0	0	0	0	0	0	0	0	0	0	0	0	0.72093	1.1034	1.7565	2.5878	3.5276	3.637	3.9318	4.098	4.6044	4.4673	3.8889	3.4022	2.4998	1.2861	-0.13208	-0.51183	0.14307	1.0126	1.3231	1.4862	2.0883	2.6928	2.7659	2.2931
0	0	0	0	0	0	0	0	0	0	0	0	0	0	0	0	0	0	0	0	0	0	0	0	0	0	0.46653	0.82282	1.2774	2.0285	2.6486	2.634	2.492	3.2282	3.6028	3.6809	3.7455	3.1431	2.4283	1.3736	0.3788	0.15807	0.78787	1.5385	1.4657	1.0672	1.1443	1.7747	2.3078	2.0864
0	0	0	0	0	0	0	0	0	0	0	0	0	0	0	0	0	0	0	0	0	0	0	0	0	0	0.41615	0.48812	0.91406	1.7818	2.446	2.428	2.1486	2.2378	2.7709	2.7505	2.743	2.6394	2.2944	1.6809	1.2682	1.3905	1.9487	2.6465	2.1984	1.6061	1.2428	1.3199	1.5119	1.3007
0	0	0	0	0	0	0	0	0	0	0	0	0	0	0	0	0	0	0	0	0	0	0	0	0.77544	0.83567	0.66624	0.75664	1.3277	2.3255	3.1209	3.2992	2.6939	2.3516	2.1659	1.8609	1.7604	1.6948	1.5076	1.5244	1.9311	2.6234	3.3892	3.5314	4.1883	2.3848	1.8978	1.5222	1.1028	0.55801
0	0	0	0	0	0	0	0	0	0	0	0	0	0	0	0	0	0	0	0	0	0	0	0.079633	0.52417	1.1565	1.2378	1.3313	2.0509	3.5513	4.0372	4.121	3.8221	3.3542	2.3128	1.4548	0.87393	0.60974	0.70181	1.1732	2.1307	3.4476	3.4925	3.5316	3.8222	3.2107	2.5028	1.8422	0.93112	0.011973
0	0	0	0	0	0	0	0	0	0	0	0	0	0	0	0	0	0	0	0	0	0	0	0.15931	1.0854	1.8366	1.7431	1.6666	2.3593	3.6737	4.6592	5.1211	4.8824	4.1553	3.1953	1.9033	0.86888	0.38356	0.53516	1.1641	2.3192	2.8066	3.6581	3.676	3.6114	3.1819	2.4448	1.6139	0.58593	-0.37719
0	0	0	0	0	0	0	0	0	0	0	0	0	0	0	0	0	0	0	0	0	0	0	1.537	2.212	2.6297	2.376	2.1823	2.7535	3.982	5.0474	5.67	5.586	4.8467	3.8652	2.9892	2.059	1.6878	1.6624	2.0789	3.1565	3.4321	3.2944	3.3804	3.787	2.504	1.863	1.0619	0.1651	-0.60752
0	0	0	0	0	0	0	0	0	0	0	0	0	0	0	0	0	0	0	0	0	0	0	2.2556	3.0556	3.3676	3.3831	3.432	3.4605	4.4446	5.3081	5.7476	5.6932	5.1551	4.2714	3.5502	3.6223	3.4118	3.4124	3.3924	3.5983	3.6434	3.5483	3.276	2.7446	2.1638	1.4805	0.71185	-0.15167	-0.72038
0	0	0	0	0	0	0	0	0	0	0	0	0	0	0	0	0	0	0	0	0	0	0	1.9437	3.0021	3.7365	3.8617	3.603	4.0722	4.7614	5.2486	5.3962	5.1756	4.7979	4.2482	3.7952	4.0233	4.2283	4.1313	4.0275	3.9802	3.5456	3.5713	3.2586	2.6702	2.0293	1.3547	0.57842	-0.32235	-0.86676
0	0	0	0	0	0	0	0	0	0	0	0	0	0	0	0	0	0	0	0	0	0	0	1.5098	2.5423	3.4175	3.5625	3.8229	4.1887	4.6481	4.972	5.0166	4.8555	4.6007	4.3178	4.0353	4.3459	4.8479	4.802	4.5676	4.1812	3.5911	3.5474	3.1238	2.5543	1.8364	1.1569	0.57037	-0.19772	-0.74164
0	0	0	0	0	0	0	0	0	0	0	0	0	0	0	0	0	0	0	0	0	0	0	1.355	2.1279	2.6793	3.7879	3.6564	3.9144	4.3361	4.7151	4.7863	4.7034	4.5773	4.469	4.3436	4.5288	4.9249	4.8543	4.3982	3.8928	3.713	3.3574	2.7705	2.3653	1.4912	0.83438	0.58915	0.17233	-0.29101
0	0	0	0	0	0	0	0	0	0	0	0	0	0	0	0	0	0	0	0	0	0	0.67799	1.0787	1.569	2.0433	3.2396	3.8995	3.6389	4.0291	4.4681	4.6463	4.6926	4.6447	4.5397	4.4344	4.4774	4.6726	4.6118	4.1549	3.6163	3.4271	2.6524	2.5425	2.2417	1.5284	1.0275	0.98169	0.85789	0.52826
0	0	0	0	0	0	0	0	0	0	0	0	0	0	0	0	0	0	0	0	0	0	0	0.65442	0.96185	1.4667	2.3788	3.6875	3.8091	3.7271	4.1824	4.4901	4.6587	4.6984	4.6258	4.448	4.3298	4.2966	4.2378	3.8606	3.9388	3.0294	2.566	2.4102	2.2831	1.9562	1.7123	1.7056	1.7355	1.5399
0	0	0	0	0	0	0	0	0	0	0	0	0	0	0	0	0	0	0	0	0	0	0	0.20696	0.5936	1.2184	2.0758	3.2984	3.692	3.5331	3.9039	4.2438	4.4508	4.5973	4.6493	4.4785	4.2234	3.9661	3.7995	3.5161	3.5854	3.0295	2.5392	2.2897	2.2637	2.1577	2.043	2.1048	2.2394	2.2187
0	0	0	0	0	0	0	0	0	0	0	0	0	0	0	0	0	0	0	0	0	0	0	0.032779	0.4183	1.2269	1.9769	2.6515	3.6606	3.5445	3.8165	4.0211	4.1736	4.3805	4.5458	4.5413	4.2934	3.9278	3.6469	3.6992	3.4147	3.2415	2.6273	2.1903	2.0846	2.004	1.9692	2.0982	2.2758	2.3437
0	0	0	0	0	0	0	0	0	0	0	0	0	0	0	0	0	0	0	0	0	0	0	-0.046015	0.30748	0.99117	1.6111	2.4203	3.7608	3.671	3.8396	3.9421	4.0608	4.2578	4.4161	4.4998	4.3314	4.0016	3.6916	3.7539	3.7077	3.5095	3.5973	2.528	2.2221	2.0196	1.9498	2.0472	2.1797	2.2967
0	0	0	0	0	0	0	0	0	0	0	0	0	0	0	0	0	0	0	0	0	0	0	0	0.33025	0.61929	1.0073	1.8248	3.4034	3.5149	3.6908	3.748	3.883	4.0671	4.2147	4.2475	4.1027	3.8609	3.5916	3.5984	3.4853	3.7313	3.8314	3.5016	3.1206	2.3997	2.1569	2.0782	2.181	2.3059
0	0	0	0	0	0	0	0	0	0	0	0	0	0	0	0	0	0	0	0	0	0	0	0	0.51338	0.40986	0.57377	1.3432	2.3858	3.1114	3.3272	3.5908	3.5914	3.799	3.9718	4.037	3.8829	3.5677	3.316	3.1224	4.9749	3.6936	4.2019	4.2962	3.6744	2.9884	2.3972	2.2205	2.4417	2.2806
0	0	0	0	0	0	0	0	0	0	0	0	0	0	0	0	0	0	0	0	0	0	0	0	0	0.43992	0.75829	1.4779	2.1817	2.5689	2.8874	3.1886	3.7679	3.6062	3.8096	3.9089	3.7399	3.4551	2.8738	2.766	3.399	3.6362	4.0963	4.2818	3.9612	3.5776	2.703	2.577	3.3292	2.1507
0	0	0	0	0	0	0	0	0	0	0	0	0	0	0	0	0	0	0	0	0	0	0	0	0	0.63619	1.1992	1.7376	2.0854	2.2	2.3367	2.6383	3.3072	3.4733	3.7295	3.7534	3.4846	3.23	2.6647	2.6618	3.3157	3.4551	3.7286	3.8171	3.5547	3.7312	3.0986	3.3009	3.4653	2.086
0	0	0	0	0	0	0	0	0	0	0	0	0	0	0	0	0	0	0	0	0	0	0	0	0	0	0.97582	1.2727	1.4326	1.6235	1.7792	2.0974	2.6728	3.3936	3.5816	3.5175	3.3321	3.217	2.5846	2.6958	3.0239	4.1927	3.7102	3.768	3.5547	2.9664	2.7746	2.7783	2.785	2.1638
0	0	0	0	0	0	0	0	0	0	0	0	0	0	0	0	0	0	0	0	0	0	0	0	0	0	0.027286	0.12487	0.3445	0.75248	1.1345	1.5347	2.1467	2.9551	3.8908	3.22	3.2408	2.621	2.6358	2.9845	4.752	3.5328	3.914	3.9531	3.9589	3.0167	2.7702	2.7951	2.5829	1.9345
0	0	0	0	0	0	0	0	0	0	0	0	0	0	0	0	0	0	0	0	0	0	0	0	0	0	0	0	-0.55189	0.0070487	0.49536	0.93033	1.5679	2.3694	2.7759	2.6051	2.3176	2.4092	2.683	3.2391	4.2814	3.6912	4.0232	3.9824	3.7896	2.7704	2.6878	2.7674	2.4459	1.7343
0	0	0	0	0	0	0	0	0	0	0	0	0	0	0	0	0	0	0	0	0	0	0	0	0	0	0	0	0	0	0	0	0	1.9853	0	2.2323	1.9512	2.1926	2.7602	3.5712	3.6827	3.7042	3.9434	3.6274	3.0678	2.3283	2.4005	2.5228	2.1395	1.3348
0	0	0	0	0	0	0	0	0	0	0	0	0	0	0	0	0	0	0	0	0	0	0	0	0	0	0	0	0	0	0	0	0	0	0	0	0	0	0	3.2059	3.6802	4.1168	3.9719	2.9729	2.2689	2.0227	2.1493	2.2247	1.7622	0.85739
0	0	0	0	0	0	0	0	0	0	0	0	0	0	0	0	0	0	0	0	0	0	0	0	0	0	0	0	0	0	0	0	0	0	0	0	0	0	0	2.4087	3.139	0	0	0	0	2.1425	2.1431	1.9853	1.5033	0.71117
0	0	0	0	0	0	0	0	0	0	0	0	0	0	0	0	0	0	0	0	0	0	0	0	0	0	0	0	0	0	0	0	0	0	0	0	0	0	0	0	0	0	0	0	0	0	0	0	0	0
0	0	0	0	0	0	0	0	0	0	0	0	0	0	0	0	0	0	0	0	0	0	0	0	0	0	0	0	0	0	0	0	0	0	0	0	0	0	0	0	0	0	0	0	0	0	0	0	0	0
0	0	0	0	0	0	0	0	0	0	0	0	0	0	0	0	0	0	0	0	0	0	0	0	0	0	0	0	0	0	0	0	0	0	0	0	0	0	0	0	0	0	0	0	0	0	0	0	0	0
0	0	0	0	0	0	0	0	0	0	0	0	0	0	0	0	0	0	0	0	0	0	0	0	0	0	0	0	0	0	0	0	0	0	0	0	0	0	0	0	0	0	0	0	0	0	0	0	0	0
0	0	0	0	0	0	0	0	0	0	0	0	0	0	0	0	0	0	0	0	0	0	0	0	0	0	0	0	0	0	0	0	0	0	0	0	0	0	0	0	0	0	0	0	0	0	0	0	0	0
0	0	0	0	0	0	0	0	0	0	0	0	0	0	0	0	0	0	0	0	0	0	0	0	0	0	0	0	0	0	0	0	0	0	0	0	0	0	0	0	0	0	0	0	0	0	0	0	0	0
0	0	0	0	0	0	0	0	0	0	0	0	0	0	0	0	0	0	0	0	0	0	0	0	0	0	0	0	0	0	0	0	0	0	0	0	0	0	0	0	0	0	0	0	0	0	0	0	0	0
0	0	0	0	0	0	0	0	0	0	0	0	0	0	0	0	0	0	0	0	0	0	0	0	0	0	0	0	0	0	0	0	0	0	0	0	0	0	0	0	0	0	0	0	0	0	0	0	0	0
0	0	0	0	0	0	0	0	0	0	0	0	0	0	0	0	0	0	0	0	0	0	0	0	0	0	0	0	0	0	0	0	0	0	0	0	0	0	0	0	0	0	0	0	0	0	0	0	0	0
0	0	0	0	0	0	0	0	0	0	0	0	0	0	0	0	0	0	0	0	0	0	0	0	0	0	0	0	0	0	0	0	0	0	0	0	0	0	0	0	0	0	0	0	0	0	0	0	0	0
0	0	0	0	0	0	0	0	0	0	0	0	0	0	0	0	0	0	0	0	0	0	0	0	0	0	0	0	0	0	0	0	0	0	0	0	0	0	0	0	0	0	0	0	0	0	0	0	0	0
[truncated: 41 more columns]

[truncated: 7 more sheets: FigS02B_cope_coronal6, FigS02B_zstat_coronal6, FigS02B_cope_axial-10, FigS02B_zstat_axial-10, FigS02C_thresh_zstat1_sagittal4, FigS02C_thresh_zstat1_coronal6, FigS02C_thresh_zstat1_axial-10]
