# Supplementary material for: Prefrontal signals precede striatal signals for biased credit assignment in motivational learning biases
Source: Nat Commun. 2024 Jan 2;15:19. doi: 10.1038/s41467-023-44632-x (PMC10762147; doi:10.1038/s41467-023-44632-x)
Supplement: Supplementary file 4 — Source Data [file 41467_2023_44632_MOESM4_ESM.zip › SourceDataFiles/SourceDataFiles_FigS03.xlsx]

## Sheet: FigS03A
0.051141	0.00044177	-0.039385	-0.10071	-0.14687	-0.16441	-0.14537	-0.12614	-0.075209	-0.030591	-0.012164	0.01308	0.0426	0.053321	0.039086	0.044447	0.022306	0.0011347	-0.024505	0.0055032	0.042178	0.081134	0.11559	0.10371	0.046322	0.011282	-0.0054658	-0.0097357	-0.013261	-0.035399	-0.029477	-0.0045667	0.044154	0.056803	0.020419	-0.020736	-0.031618	-0.052171	-0.019367	0.015151	0.047597	0.052634	0.060168	0.049315	0.015687	0.00035318	-0.014246	-0.027666	-0.041772	-0.028851
-0.018442	-0.042005	-0.053043	-0.072721	-0.11167	-0.12118	-0.13076	-0.10867	-0.062054	-0.05313	-0.062737	-0.044109	-0.01843	-0.0019304	0.015297	0.029714	0.045041	0.010569	0.01595	-0.0045644	0.017128	0.031534	0.015721	0.0023352	-0.010631	0.014656	0.019674	-0.0095025	-0.05881	-0.064503	-0.058539	-0.047296	-0.021002	-0.014682	-0.0289	-0.046331	-0.043537	-0.048718	-0.043728	-0.038611	-0.056322	-0.049748	-0.046205	-0.0561	-0.053855	-0.017882	0.026397	0.016267	-0.023082	-0.044688
-0.043974	-0.059978	-0.037695	-0.056058	-0.079897	-0.074077	-0.048066	-0.012719	0.011894	-0.0071278	-0.024734	-0.021509	-0.031234	-0.05371	-0.037313	-0.002275	0.034406	0.014108	-0.010616	-0.028235	-0.036228	-0.049811	-0.065613	-0.073234	-0.073738	-0.018466	-0.017085	-0.014252	-0.012678	-0.026813	-0.037376	-0.048123	-0.082015	-0.070049	-0.083844	-0.026663	0.0081263	-0.026214	-0.073128	-0.10093	-0.10092	-0.13812	-0.15487	-0.15957	-0.10129	-0.055576	0.0012034	0.039642	-0.0095241	-0.061607
-0.050556	-0.049968	-0.042808	-0.051209	-0.056801	-0.047415	-0.045156	-0.037531	0.011358	0.007066	-0.058494	-0.066398	-0.056019	-0.075434	-0.052917	-0.048326	-0.022254	-0.0095666	-0.039092	-0.034146	-0.076935	-0.1078	-0.12021	-0.13989	-0.091967	-0.091502	-0.040771	0.0035124	0.02596	-0.019972	-0.056894	-0.11388	-0.14157	-0.11862	-0.070353	-0.0057426	-0.0021189	-0.021144	-0.030455	-0.071142	-0.081092	-0.13834	-0.18354	-0.19209	-0.15506	-0.12312	-0.090854	-0.023084	-0.042901	-0.12139
-0.1535	-0.14627	-0.082944	-0.034907	-0.053071	-0.080199	-0.05921	-0.052586	-0.05117	-0.052223	-0.049396	-0.039132	-0.050825	-0.029813	-0.033366	-0.059424	-0.035048	-0.018285	-0.086072	-0.074123	-0.08209	-0.10846	-0.13825	-0.13206	-0.10649	-0.12755	-0.11808	-0.034558	-0.010779	0.026944	-0.015995	-0.082621	-0.12957	-0.069859	-0.0098095	0.024548	-0.0076058	0.014515	-0.015195	-0.014447	-0.043663	-0.1113	-0.14061	-0.14015	-0.13243	-0.1212	-0.081707	-0.068482	-0.064999	-0.13776
-0.131	-0.11134	-0.093295	-0.071268	-0.054909	-0.064276	-0.0039431	0.027506	-0.0050997	0.020712	0.017391	0.044344	-0.018691	-0.025236	-0.0039202	0.0079954	-0.0013579	0.016476	-0.062527	-0.12997	-0.16548	-0.19499	-0.23579	-0.17728	-0.1398	-0.1494	-0.15555	-0.10192	-0.030554	-0.001381	-0.048305	-0.031185	-0.006943	0.0063549	0.014279	0.054727	0.044284	0.064823	0.070952	0.062902	-0.00068375	-0.042009	-0.053676	-0.06211	-0.048674	-0.01061	0.00034006	-0.032869	-0.087193	-0.13006
-0.082608	-0.12017	-0.14967	-0.13028	-0.080284	-0.025558	-0.0068068	0.0017133	0.033314	0.030055	0.013948	0.040121	0.051911	0.073451	0.080738	0.084007	0.042661	0.0041519	-0.04059	-0.068723	-0.14452	-0.19809	-0.19323	-0.17627	-0.11728	-0.13933	-0.15309	-0.14848	-0.11473	-0.10482	-0.1116	-0.062782	0.013207	0.074582	0.10341	0.13516	0.16639	0.1845	0.11582	0.078241	0.033196	0.0037018	0.034576	0.045699	0.084617	0.076387	0.05695	0.0012783	-0.10479	-0.18452
-0.10734	-0.1144	-0.14729	-0.13872	-0.09608	-0.056611	-0.02081	-0.0069357	-0.02566	-0.010918	0.015358	0.063548	0.071632	0.12786	0.12805	0.071131	0.0040811	-0.037056	-0.076847	-0.11309	-0.12585	-0.1303	-0.12371	-0.12261	-0.11038	-0.14835	-0.12563	-0.1034	-0.098085	-0.11114	-0.10647	-0.060181	-0.036661	0.028187	0.066545	0.1093	0.1234	0.1514	0.098537	0.092402	0.056684	0.03471	0.028919	0.11099	0.1499	0.12751	0.089211	0.0089687	-0.09672	-0.19766
-0.11037	-0.070926	-0.031474	-0.04674	-0.048066	-0.041014	-0.043136	0.00076774	-0.00051638	0.048635	0.071762	0.084672	0.11703	0.13234	0.080411	0.036573	0.008057	-0.050938	-0.049793	-0.064204	-0.077058	-0.066058	-0.055475	-0.029018	-0.017363	-0.083699	-0.070286	-0.082803	-0.089972	-0.06415	-0.07982	-0.10766	-0.087004	-0.048765	-0.036043	-0.036848	-0.0016379	0.0087505	0.022981	0.016535	0.0051204	-0.056202	-0.018507	0.040859	0.11083	0.11404	0.09657	0.048264	-0.019451	-0.1266
-0.097706	-0.074657	-0.020129	-0.0074527	-0.025473	-0.0505	-0.036088	0.0011302	0.0083725	0.025057	0.061156	0.11968	0.10726	0.09362	0.089421	0.03209	0.03037	0.045852	0.032536	0.0097656	0.042516	0.026212	0.014855	0.041516	0.044444	0.021836	-0.0028728	-0.0077525	-0.0069248	-0.022354	-0.041618	-0.064214	-0.062766	-0.011969	-0.023134	-0.035628	-0.048048	-0.058609	-0.018075	-0.018179	-0.014536	-0.017027	-0.010712	0.028399	0.018522	0.025975	0.045248	0.041697	-0.0095124	-0.060501
-0.049968	-0.071156	-0.053413	-0.040549	-0.058129	-0.03924	0.023402	0.041746	0.0043094	0.023633	0.069168	0.10815	0.10755	0.12888	0.095496	0.05092	0.063433	0.13183	0.17711	0.17196	0.14994	0.11567	0.093561	0.068536	0.042907	0.022984	0.020213	0.041664	0.074347	0.071133	0.038959	-0.02444	-0.0082492	0.00085838	0.012839	-0.031664	-0.068293	-0.069377	-0.060423	-0.054747	-0.03578	-0.028272	-0.014461	-0.01449	-0.024767	-0.041879	-0.041942	-0.019365	-0.040497	-0.099069
-0.068293	-0.11825	-0.1238	-0.10953	-0.095192	-0.049107	0.036334	0.084725	0.10408	0.071846	0.052872	0.076368	0.069358	0.052383	0.059336	0.06297	0.11558	0.16559	0.19888	0.16809	0.14567	0.1373	0.13371	0.088613	0.023617	-0.0090771	-0.012131	0.039858	0.091417	0.085802	0.039085	0.036641	0.018284	0.037663	0.025781	0.016838	-0.014826	-0.050957	-0.097487	-0.098968	-0.035461	-0.0079888	0.018694	0.014819	-0.0078203	-0.031101	-0.067681	-0.11077	-0.13115	-0.1475
-0.12184	-0.15563	-0.13098	-0.12705	-0.10987	-0.031416	0.012247	0.048618	0.070555	0.025853	0.01936	0.037979	0.020701	0.0087567	0.028777	0.065	0.13492	0.14392	0.15541	0.11048	0.12287	0.14941	0.14242	0.104	0.096893	0.054877	0.061795	0.055753	0.057054	0.030116	0.032647	0.056145	0.062861	0.04318	0.049736	0.031015	0.042823	-0.019166	-0.032038	-0.045375	-0.010229	0.020787	0.055418	0.057029	0.033524	-0.026925	-0.062924	-0.038187	-0.090803	-0.10537
-0.1202	-0.10874	-0.11529	-0.13013	-0.12233	-0.073216	0.0056981	0.065627	0.06459	0.014356	-0.0084627	0.0018979	-0.022336	0.023508	0.035032	0.061554	0.13562	0.20311	0.16825	0.11894	0.11113	0.13038	0.14616	0.13547	0.11504	0.10153	0.085659	0.063392	0.070126	0.045011	0.014499	0.033115	0.053415	0.053641	0.05284	0.082512	0.075947	0.022937	0.05058	0.053943	0.060344	0.057692	0.075644	0.094723	0.093217	0.061287	0.015746	0.026329	-0.0061841	-0.035724
-0.085021	-0.061865	-0.055665	-0.10486	-0.10678	-0.046609	0.043947	0.092893	0.089692	0.03081	-0.00029831	-0.038155	0.026502	0.043876	0.082196	0.12628	0.15868	0.16885	0.17948	0.13987	0.097876	0.087642	0.090109	0.14859	0.15201	0.10613	0.11676	0.14673	0.13842	0.11424	0.083899	0.11403	0.077402	0.03979	0.072187	0.05949	0.072229	0.058302	0.071505	0.098856	0.10728	0.094079	0.12997	0.13334	0.10405	0.02454	-0.005803	-0.01701	0.0040145	-0.033238
-0.049725	0.022123	0.081932	0.070081	0.10942	0.1305	0.15008	0.17631	0.16134	0.096724	0.077896	0.066881	0.081694	0.078784	0.12602	0.13265	0.12244	0.09913	0.13235	0.21102	0.1711	0.14668	0.16457	0.1707	0.16585	0.12985	0.12307	0.10686	0.12845	0.10127	0.10061	0.14147	0.18133	0.12981	0.090138	0.078887	0.06971	0.053267	0.063633	0.064216	0.092901	0.11014	0.084204	0.089508	0.028797	0.035905	0.0095066	-0.011251	0.0067144	-0.036441
0.034888	0.041315	0.080454	0.15972	0.19672	0.2645	0.25949	0.24069	0.21149	0.20415	0.21068	0.15236	0.10769	0.10071	0.095876	0.075406	0.066051	0.049637	0.075372	0.12312	0.18441	0.22201	0.19144	0.18438	0.17716	0.15289	0.14056	0.13656	0.11334	0.057614	0.077357	0.092442	0.12558	0.11475	0.099194	0.059309	0.046206	0.031341	0.032853	0.043019	0.026935	0.03328	0.04266	0.0033247	0.03636	0.060388	0.07094	0.060385	0.019286	0.024143
0.045887	0.059279	0.13682	0.17838	0.24535	0.28413	0.32101	0.28234	0.20021	0.18748	0.17503	0.1036	0.042101	0.01396	-0.012822	-0.010421	0.03231	0.10502	0.08923	0.10156	0.15921	0.1577	0.15128	0.16864	0.14182	0.16856	0.15066	0.13724	0.14034	0.083158	0.080802	0.051089	0.023482	0.045741	0.067494	0.06849	0.051305	0.0082458	0.014596	0.036035	0.028519	0.013164	0.010431	0.028237	0.096111	0.13911	0.13702	0.079611	0.061278	0.046971
0.060151	0.11255	0.12369	0.1628	0.226	0.2554	0.21944	0.19655	0.17351	0.13571	0.097536	0.077035	-0.0037385	-0.061287	-0.087238	-0.048201	0.0085811	0.065562	0.10594	0.12089	0.1252	0.1389	0.12836	0.095789	0.056056	0.080535	0.10748	0.099343	0.099838	0.046337	0.04528	0.037067	-0.00082971	-0.0097564	0.033827	0.02545	-0.011943	-0.038521	-0.017771	0.029094	0.031448	0.025951	0.047598	0.070269	0.091883	0.077014	0.074851	0.072595	0.072499	0.090115
0.016799	0.055121	0.1322	0.17675	0.17138	0.19063	0.21144	0.20002	0.16926	0.14603	0.12312	0.099319	0.068194	0.025404	-0.027886	-0.068681	-0.033392	0.017675	0.05861	0.11362	0.15041	0.11713	0.092062	0.051938	0.030185	-0.0034043	0.00088007	0.034939	0.030951	0.07826	0.068803	0.053865	0.025693	-0.017559	0.002493	-0.032252	-0.027672	-0.029323	-0.012132	0.042305	0.063952	0.034039	0.055974	0.035955	-0.030797	-0.028064	-0.00502	0.020384	0.085544	0.15283
0.037093	0.062606	0.12132	0.16041	0.15299	0.14754	0.1569	0.17647	0.1727	0.12809	0.10416	0.099897	0.034311	-0.0037969	-0.06694	-0.10003	-0.031378	0.0082388	0.054947	0.077727	0.070518	0.079089	0.085871	0.060949	-0.017747	-0.065692	-0.051423	-0.029852	0.021842	0.055742	0.077148	0.073827	0.03221	0.011735	-0.024063	-0.015895	-0.03064	0.012366	0.057105	0.096982	0.088875	0.066241	0.067426	0.031287	0.03659	-0.012619	0.011576	0.068604	0.095529	0.1263
0.086944	0.08642	0.1097	0.12458	0.11061	0.11073	0.08168	0.11852	0.14103	0.12125	0.069318	-0.00027792	-0.057754	-0.05296	-0.053089	-0.053877	-0.082829	-0.078255	-0.048826	-0.010615	0.015915	0.033142	0.020665	0.0066311	-0.01861	-0.027703	0.0031667	0.032987	0.093093	0.1062	0.14147	0.13875	0.13165	0.10266	0.058475	0.016109	0.012843	0.034776	0.088324	0.10259	0.095124	0.05711	0.04561	0.057067	0.050488	0.01227	0.030064	0.056571	0.10015	0.11638
0.13172	0.088164	0.053445	0.082437	0.046163	0.024949	0.0042355	0.04101	0.077631	0.031301	0.016382	-0.026351	-0.043283	-0.020999	0.012284	0.026763	0.00095957	-0.0081978	-0.031935	-0.016382	-0.020502	0.0036478	0.038911	0.054162	0.083339	0.074014	0.088783	0.074924	0.091232	0.13593	0.13645	0.12656	0.1068	0.082061	0.063449	0.049716	0.034154	0.025281	0.04285	0.065227	0.10065	0.1022	0.09021	0.04774	-0.0022415	-0.015212	0.020284	0.047192	0.0989	0.083241
0.15977	0.1097	0.055393	0.02781	0.03469	0.013895	0.024755	0.041112	0.010847	0.022997	-0.0070661	0.01012	0.013063	0.0010651	0.0051787	0.027809	0.006398	0.022769	0.0087936	-0.062101	-0.021128	0.00020571	0.029553	0.072135	0.096901	0.13254	0.12932	0.14188	0.12858	0.12961	0.13847	0.10339	0.10017	0.05175	0.089351	0.097621	0.061269	0.052173	0.061322	0.099115	0.14466	0.13733	0.10193	0.075602	0.023499	0.017388	0.045402	0.072034	0.13812	0.13254
0.13762	0.15857	0.13367	0.071982	0.083143	0.095148	0.075033	0.073506	0.070895	0.044575	0.042925	0.039209	0.014004	0.022574	0.01507	-0.0057739	-0.032068	-0.048059	-0.040434	-0.05902	-0.02016	-0.0061847	0.044871	0.080176	0.095265	0.11391	0.086486	0.1027	0.093715	0.11542	0.081733	0.055856	0.059795	0.077047	0.079333	0.095263	0.061647	0.077431	0.10884	0.14411	0.13224	0.0924	0.056485	0.04066	0.027194	0.02434	0.040888	0.032873	0.061262	0.084913
0.11348	0.1302	0.16029	0.15588	0.11838	0.093701	0.078008	0.04363	0.033362	0.024202	0.0045181	-0.018808	-0.047271	-0.023277	0.02929	0.010993	-0.025898	-0.006216	-0.044633	-0.06067	-0.02798	0.02247	0.08193	0.13515	0.15538	0.14182	0.13773	0.14365	0.12686	0.074081	0.066655	0.038863	0.028684	0.047574	0.063744	0.071258	0.062672	0.061735	0.10724	0.12884	0.095148	0.040704	0.026061	0.034963	0.012988	0.0034466	-0.015234	-0.021911	-0.01761	0.023427
0.11034	0.20201	0.24564	0.25593	0.14987	0.059293	0.035042	0.027402	5.6698e-05	0.0043686	0.0067028	0.00033115	-0.035845	-0.049805	0.0034462	0.038372	0.010285	0.008691	-0.011326	0.014512	0.0423	0.073942	0.09381	0.081715	0.10384	0.10168	0.10884	0.093356	0.076084	0.061517	0.031716	0.0099594	0.052082	0.083601	0.096615	0.061136	0.071824	0.12107	0.13999	0.14104	0.17006	0.14987	0.14679	0.13954	0.094447	0.054155	0.013106	-0.006317	-0.0095497	0.017992
0.081391	0.12329	0.15426	0.1589	0.10917	0.060133	0.060868	0.06961	0.086334	0.065199	0.018725	0.017558	-0.0098197	-0.01412	-0.0071273	0.019105	0.024432	0.05097	0.077788	0.079407	0.13533	0.16937	0.13911	0.10681	0.087196	0.10345	0.093693	0.045425	0.058311	0.04454	0.062723	0.065736	0.097731	0.092807	0.10346	0.059407	0.029756	0.077557	0.1623	0.19921	0.22323	0.20067	0.19459	0.1534	0.11361	0.11305	0.10701	0.090075	0.077718	0.070825
0.0030095	0.0017275	0.008461	0.044808	0.085828	0.072504	0.076961	0.099334	0.12649	0.12424	0.079674	0.038899	0.018501	-0.018738	-0.04875	-0.049368	0.0076998	0.043384	0.051688	0.10924	0.16516	0.20328	0.18263	0.14422	0.066003	0.035742	0.017512	0.029136	0.01777	0.030313	0.035727	0.090514	0.095681	0.079587	0.089635	0.083773	0.019475	0.070299	0.12752	0.15289	0.17451	0.19593	0.18072	0.13098	0.12898	0.11909	0.10351	0.13014	0.1027	0.081729
-0.030731	-0.034742	-0.011232	-0.018199	0.022485	0.055845	0.088573	0.061195	0.038501	0.043843	0.061934	0.027304	-0.0023434	-0.046471	-0.088144	-0.069866	-0.030172	0.033565	0.058209	0.04534	0.12339	0.18074	0.18556	0.11505	0.094294	0.051633	0.022594	0.0040573	0.0094168	0.10668	0.13226	0.13883	0.12435	0.14276	0.084351	0.057058	0.068351	0.10503	0.14568	0.17551	0.14611	0.15623	0.09349	0.045016	0.049858	0.034359	0.065269	0.10133	0.1259	0.11259
-0.09304	-0.061454	-0.035085	-0.0070097	0.018299	0.055258	0.058618	0.050419	0.049986	0.04486	0.039493	0.049786	0.056457	0.0023292	-0.00018365	0.019316	0.043067	0.011555	-0.0031778	0.018231	0.029352	0.028156	0.0085654	0.014368	0.015476	0.016805	0.05137	0.069205	0.066863	0.088281	0.13438	0.15617	0.15411	0.13108	0.098107	0.10427	0.12209	0.11972	0.16778	0.18775	0.18612	0.14391	0.081509	0.035873	0.038719	0.035915	0.054326	0.050864	0.10457	0.12309
-0.037309	-0.039878	-0.028717	-0.010435	-0.031453	-0.00060567	0.03775	0.034633	0.051128	0.051139	0.055599	0.0512	0.053268	0.033376	0.037391	0.055076	0.024508	-0.0073982	-0.042662	-0.029576	-0.00043928	-0.045077	-0.08867	-0.11403	-0.10845	-0.019729	0.01914	0.094887	0.088054	0.089167	0.12313	0.12291	0.1105	0.087772	0.10054	0.13211	0.15873	0.155	0.1907	0.16634	0.15072	0.10315	0.066757	0.03291	0.026839	0.018146	0.029117	0.03114	0.06376	0.079532
-0.0036062	-0.0092777	0.0011684	-0.00045803	-0.021556	-0.017091	-0.0085087	-0.0012762	-0.014001	-0.016019	-0.0030789	-0.014731	-0.0057736	0.02049	0.028222	0.056998	0.053264	0.043438	0.039727	0.035276	-0.04642	-0.12889	-0.1485	-0.12961	-0.064108	-0.021685	0.035667	0.068244	0.05054	0.056489	0.084788	0.10661	0.13826	0.11919	0.11923	0.14472	0.13181	0.11944	0.14709	0.19311	0.16016	0.073202	0.037663	0.051288	0.039481	-0.0070463	-0.033592	-0.050493	-0.021098	-0.0036885
[truncated: 43 more columns]

## Sheet: FigS03B_Reward
-3.1369	-3.2134	-3.3508	-3.5915	-3.6035	-3.646	-3.6519	-3.8593	-3.9103	-3.9631	-3.9568	-3.95	-3.8844	-3.7786	-3.5798	-3.4937	-3.5501	-3.683	-3.8605	-4.0265	-4.1713	-4.2991	-4.333	-4.2297	-4.0294	-3.8119	-3.5884	-3.5257	-3.3969	-3.2928	-3.229	-3.1767	-3.0831	-3.0316	-3.0457	-3.3218	-3.7218	-4.0611	-4.2875	-4.3353	-4.3702	-4.3129	-4.3003	-4.1435	-3.8521	-3.6979	-3.6414	-3.733	-3.88	-4.0447
-2.975	-2.9652	-3.0293	-3.0523	-3.1398	-3.2046	-3.1854	-3.2828	-3.2984	-3.3826	-3.3531	-3.2045	-3.1063	-3.0088	-3.027	-3.0548	-3.1641	-3.2847	-3.5073	-3.5609	-3.6516	-3.5534	-3.4505	-3.2233	-3.1257	-3.0962	-3.0049	-2.9058	-2.8091	-2.8312	-2.9438	-3.1283	-3.163	-3.1449	-3.1043	-3.1786	-3.2514	-3.236	-3.2915	-3.3896	-3.5514	-3.71	-3.8043	-3.6462	-3.3308	-3.2054	-3.147	-3.1287	-3.0667	-2.8753
-2.7198	-2.8613	-2.8367	-2.7007	-2.4576	-2.2575	-2.1372	-2.1505	-2.323	-2.3128	-2.3266	-2.4176	-2.4745	-2.5127	-2.5338	-2.3905	-2.4235	-2.5024	-2.5782	-2.6877	-2.7801	-2.9581	-2.9724	-2.944	-2.9269	-3.0024	-3.0894	-3.1204	-3.1071	-3.0713	-3.0501	-3.1519	-3.2389	-3.1789	-3.0292	-2.9032	-2.8603	-2.7464	-2.5931	-2.4903	-2.3945	-2.4361	-2.5009	-2.4484	-2.4754	-2.6206	-2.6767	-2.6709	-2.5498	-2.5799
-2.6178	-2.5684	-2.6582	-2.7525	-2.8772	-2.9263	-2.9681	-2.9891	-3.04	-2.9635	-2.9356	-2.8941	-2.8368	-2.7921	-2.691	-2.5781	-2.6421	-2.7361	-2.8804	-3.1188	-3.3176	-3.4591	-3.5612	-3.5716	-3.5267	-3.4868	-3.4171	-3.4345	-3.2887	-3.1872	-3.1945	-3.2785	-3.3814	-3.2651	-3.2561	-3.1309	-2.9998	-2.9855	-3.0774	-3.0926	-3.0199	-2.9482	-2.8558	-2.838	-2.829	-2.8338	-2.8397	-2.8786	-2.8301	-2.8555
-3.1752	-2.9999	-2.9451	-2.8982	-2.864	-2.9834	-3.1319	-3.086	-3.1088	-3.2212	-3.3719	-3.308	-3.2782	-3.2608	-3.233	-3.3409	-3.3979	-3.3308	-3.3335	-3.2336	-3.2528	-3.3327	-3.3582	-3.3533	-3.4214	-3.4236	-3.3162	-3.1023	-2.884	-2.8631	-3.0137	-3.1106	-3.1798	-3.2888	-3.2579	-3.1536	-3.1352	-3.0892	-3.0548	-2.9299	-2.972	-3.1629	-3.1217	-3.0468	-2.9989	-2.8567	-2.7618	-2.7474	-2.8356	-3.0291
-2.8686	-2.8065	-2.8788	-2.7882	-2.8539	-3.0374	-3.0523	-3.1349	-3.2325	-3.3495	-3.2631	-3.1549	-3.0759	-3.1593	-3.4612	-3.8068	-4.0342	-4.0152	-3.779	-3.6053	-3.4398	-3.351	-3.2767	-3.2889	-3.353	-3.4911	-3.4897	-3.5278	-3.646	-3.5037	-3.335	-3.3421	-3.3251	-3.3	-3.3547	-3.3694	-3.3242	-3.1291	-3.0458	-3.1122	-3.3375	-3.4422	-3.6189	-3.6595	-3.6653	-3.584	-3.5851	-3.6766	-3.7161	-3.6929
-3.3328	-3.3029	-3.288	-3.2421	-3.1463	-2.892	-2.6809	-2.5232	-2.4722	-2.5041	-2.5576	-2.7314	-2.9667	-3.1618	-3.2299	-3.1347	-3.0616	-3.0247	-3.0128	-2.9345	-3.0985	-3.1936	-3.1873	-3.1628	-3.03	-2.8237	-2.7567	-2.7763	-2.7788	-2.8704	-2.9538	-3.0045	-2.8311	-2.6408	-2.6272	-2.63	-2.6366	-2.5632	-2.5052	-2.5361	-2.6349	-2.761	-2.8799	-2.7711	-2.2645	-1.5712	-0.84916	-0.16163	0.36431	0.57659
-3.0588	-2.8757	-2.823	-2.6744	-2.6526	-2.7965	-2.9297	-2.9212	-2.8885	-2.9696	-3.0344	-3.0389	-3.0787	-3.1183	-2.9589	-2.8474	-2.762	-2.9019	-2.9841	-3.0745	-3.0654	-3.0665	-3.1169	-3.3496	-3.4885	-3.4442	-3.4028	-3.3439	-3.2801	-3.2342	-3.275	-3.338	-3.3275	-3.2346	-3.1994	-3.0967	-3.0319	-3.0944	-3.122	-3.2108	-3.3466	-3.3997	-3.3504	-3.2451	-3.214	-3.2455	-3.3301	-3.5604	-3.9171	-4.2797
-3.2637	-3.2128	-3.1594	-3.0184	-2.9562	-2.9667	-3.0317	-3.165	-3.3322	-3.4991	-3.6348	-3.6741	-3.6318	-3.567	-3.5168	-3.5162	-3.313	-3.1311	-3.0692	-2.9727	-2.9853	-3.0778	-3.2566	-3.3905	-3.3028	-3.3414	-3.2571	-3.192	-3.1314	-3.2003	-3.2171	-3.1609	-3.2003	-3.0931	-3.0187	-3.0116	-3.0355	-3.1517	-3.17	-3.0697	-2.8818	-2.7985	-2.7445	-2.5427	-2.629	-2.6885	-2.8622	-3.0595	-3.2633	-3.513
-3.5435	-3.6179	-3.7843	-3.7958	-3.7279	-3.4737	-3.3739	-3.2941	-3.2378	-3.2854	-3.284	-3.1783	-3.0253	-3.0488	-3.1544	-3.2063	-3.2117	-3.2202	-3.2236	-3.1818	-3.1138	-3.047	-2.9807	-2.8737	-2.7521	-2.7361	-2.7999	-2.9347	-3.0616	-3.0892	-3.1316	-3.1263	-3.0893	-3.0808	-3.0396	-3.0221	-2.9803	-2.9136	-2.8973	-2.9424	-2.9568	-3.0085	-3.0179	-3.0456	-2.9473	-2.7796	-2.6636	-2.4363	-2.2702	-2.1377
-3.1293	-3.2097	-3.281	-3.3481	-3.4498	-3.5186	-3.5339	-3.5906	-3.6539	-3.7257	-3.6299	-3.3279	-3.1033	-3.0277	-3.0225	-2.9827	-2.9036	-2.9057	-3.0082	-3.1507	-3.114	-3.0805	-3.0836	-3.1844	-3.1908	-3.1572	-3.0671	-3.015	-3.0304	-3.0162	-3.0646	-3.0747	-2.9794	-3.0259	-3.0265	-3.0357	-3.0312	-3.0297	-2.982	-2.9873	-3.1057	-3.201	-3.365	-3.4029	-3.3157	-3.2075	-3.0287	-2.7757	-2.5996	-2.5561
-3.8393	-3.7799	-3.7329	-3.5245	-3.3726	-3.0047	-2.8105	-2.5492	-2.1761	-1.9469	-1.7818	-1.7572	-1.9944	-2.2179	-2.4457	-2.7124	-2.9518	-3.1548	-3.2681	-3.2553	-3.234	-3.3836	-3.4942	-3.5322	-3.593	-3.511	-3.3696	-3.144	-3.02	-3.0911	-3.237	-3.3127	-3.3094	-3.2685	-3.1757	-3.0595	-2.9684	-2.8044	-2.7913	-2.8696	-2.8512	-2.8563	-2.9064	-3.0012	-3.1229	-3.1571	-3.0804	-2.8354	-2.6942	-2.6212
-2.8989	-2.8916	-2.8861	-2.8802	-2.9232	-2.9493	-3.094	-3.1589	-3.0988	-3.0716	-2.9713	-2.8319	-2.7698	-2.7671	-2.8581	-2.9284	-3.0759	-3.1205	-3.1446	-3.1851	-3.2256	-3.3219	-3.5044	-3.6405	-3.5532	-3.348	-3.1647	-3.0396	-2.8558	-2.7924	-2.7736	-2.8188	-2.958	-3.1116	-3.239	-3.2486	-3.1643	-3.0314	-2.8762	-2.6684	-2.5665	-2.4848	-2.4055	-2.4737	-2.4082	-2.2991	-2.2191	-2.1692	-2.0849	-2.0239
-2.4926	-2.3727	-2.3324	-2.2758	-2.3838	-2.4536	-2.4988	-2.6471	-2.6762	-2.6685	-2.7344	-2.877	-2.8413	-2.763	-2.7276	-2.6969	-2.7319	-2.6874	-2.637	-2.6167	-2.5955	-2.7541	-2.9053	-2.8072	-2.7252	-2.6886	-2.6333	-2.6753	-2.6674	-2.7132	-2.8764	-3.0776	-3.2909	-3.4666	-3.6482	-3.6341	-3.6343	-3.5597	-3.3684	-3.2114	-3.105	-3.0765	-3.1748	-3.1141	-2.9963	-2.9091	-2.7519	-2.422	-2.2337	-2.2906
-2.4806	-2.4725	-2.555	-2.6331	-2.6876	-2.6012	-2.4016	-2.4419	-2.7495	-2.8977	-2.8876	-2.7148	-2.6285	-2.5521	-2.4601	-2.5418	-2.524	-2.3207	-2.2096	-2.3095	-2.3667	-2.4755	-2.6033	-2.6762	-2.6422	-2.7079	-2.7292	-2.6823	-2.6231	-2.6416	-2.6408	-2.4135	-2.3891	-2.4948	-2.5036	-2.4273	-2.2834	-2.2483	-2.3232	-2.4818	-2.6583	-2.866	-2.9082	-2.8418	-2.625	-2.3885	-2.23	-2.0639	-1.778	-1.6051
-3.8739	-4.0541	-3.9725	-3.7705	-3.6403	-3.5895	-3.4529	-3.3024	-3.1966	-3.1836	-3.2836	-3.4659	-3.5063	-3.2964	-3.0761	-2.9549	-3.0759	-3.1616	-3.2415	-3.4697	-3.499	-3.5289	-3.6654	-3.8757	-3.9888	-4.0823	-4.1142	-4.0892	-4.0024	-3.8432	-3.8095	-3.8203	-3.7479	-3.6251	-3.4903	-3.4874	-3.6268	-3.7847	-3.9438	-4.0418	-4.0771	-4.1151	-3.9	-3.6807	-3.5426	-3.5485	-3.5112	-3.3694	-3.269	-3.2815
-2.2408	-2.1309	-2.1149	-2.1816	-2.2623	-2.3556	-2.3324	-2.4606	-2.4872	-2.635	-2.62	-2.6567	-2.6783	-2.6777	-2.7315	-2.8714	-2.9023	-2.9822	-2.9867	-3.0064	-2.8856	-2.7082	-2.5797	-2.4541	-2.4399	-2.7412	-3.0017	-3.1346	-3.2408	-3.1674	-3.1392	-3.144	-3.1057	-3.0447	-3.1323	-3.2038	-3.0824	-3.0874	-3.2393	-3.361	-3.1858	-2.9654	-2.874	-2.6181	-2.3902	-2.1778	-2.0048	-1.9767	-1.8067	-1.5643
-4.0128	-3.7542	-3.6286	-3.6082	-3.6251	-3.7481	-3.7274	-3.6932	-3.7569	-3.5768	-3.4648	-3.3292	-3.343	-3.3567	-3.4421	-3.4856	-3.6392	-3.8535	-4.2496	-4.544	-4.6261	-4.5025	-4.4299	-4.4313	-4.4427	-4.3651	-4.2267	-4.0073	-3.9033	-3.8738	-4.0063	-4.0447	-3.9238	-3.846	-3.5883	-3.3426	-3.0656	-2.821	-2.6813	-2.7919	-3.0274	-3.1115	-3.1775	-3.2734	-3.3345	-3.3101	-3.107	-3.0851	-3.1125	-3.2172
-2.4091	-2.3904	-2.3672	-2.3828	-2.342	-2.3386	-2.3278	-2.3491	-2.3521	-2.3596	-2.3772	-2.4035	-2.4792	-2.4627	-2.3948	-2.4159	-2.4241	-2.5286	-2.6816	-2.8198	-2.8627	-2.9052	-2.8851	-2.8326	-2.8336	-2.8084	-2.7951	-2.7427	-2.6659	-2.682	-2.7264	-2.7629	-2.8048	-2.8228	-2.8721	-3.0205	-3.1126	-3.0659	-3.1022	-3.1714	-3.2366	-3.1438	-2.9984	-2.7328	-2.484	-2.2143	-2.1005	-2.0008	-1.82	-1.7139
-2.7737	-3.0144	-3.1935	-3.1728	-2.9013	-2.684	-2.4703	-2.2799	-2.1391	-2.095	-2.0806	-2.2092	-2.4227	-2.6294	-2.7409	-2.7389	-2.8031	-2.8594	-3.003	-3.1332	-3.1919	-3.1423	-3.0946	-2.9928	-3.0136	-3.1467	-3.1731	-3.0312	-2.8686	-2.6052	-2.5042	-2.5251	-2.7318	-2.8612	-2.8149	-2.6215	-2.5294	-2.3629	-2.2063	-2.1368	-2.2124	-2.2634	-2.1957	-2.0627	-1.9491	-1.955	-1.9431	-1.9188	-1.8625	-1.9142
-2.6231	-2.6683	-2.8802	-3.0535	-3.1795	-3.2921	-3.3161	-3.2405	-3.1352	-3.0685	-3.0991	-3.1736	-3.1769	-3.177	-3.2293	-3.2516	-3.275	-3.2001	-3.1916	-3.1714	-3.0947	-3.0073	-3.0689	-3.1373	-3.2885	-3.4305	-3.6641	-3.7571	-3.7816	-3.7049	-3.5609	-3.4188	-3.3605	-3.3111	-3.234	-3.082	-2.8905	-2.7657	-2.7756	-2.896	-2.9832	-3.0008	-3.0398	-3.1324	-3.196	-3.2036	-3.1848	-3.1175	-2.9786	-2.8085
-2.6791	-2.7314	-2.8374	-3.0024	-3.0744	-2.9691	-2.7889	-2.5918	-2.5281	-2.5512	-2.4114	-2.3334	-2.2371	-2.3316	-2.4863	-2.5779	-2.6082	-2.6217	-2.7202	-2.8547	-2.8681	-2.8474	-2.7944	-2.7907	-2.8207	-2.8724	-2.8434	-2.8768	-2.8273	-2.7965	-2.7011	-2.6491	-2.6504	-2.6738	-2.7889	-2.895	-2.9981	-3.1764	-3.1948	-3.0439	-2.7486	-2.556	-2.492	-2.4823	-2.3296	-2.1783	-2.0423	-1.8537	-1.6911	-1.4221
-3.8273	-3.6877	-3.5979	-3.4834	-3.3447	-3.2281	-3.2007	-3.2311	-3.1932	-3.1607	-3.1447	-3.1945	-3.1726	-3.3067	-3.3308	-3.4182	-3.4611	-3.4795	-3.4835	-3.4149	-3.4791	-3.4095	-3.1976	-2.9448	-2.7539	-2.6225	-2.4424	-2.3945	-2.5915	-2.803	-2.9152	-2.9881	-2.9531	-2.9206	-2.9598	-3.0719	-3.2192	-3.2533	-3.2116	-3.1832	-3.2166	-3.2454	-3.2874	-3.2086	-3.1569	-2.9646	-2.7353	-2.565	-2.5258	-2.6147
-4.5451	-4.4455	-4.3904	-4.3136	-4.1409	-3.9859	-3.7033	-3.5276	-3.5149	-3.6742	-3.8533	-4.0219	-4.252	-4.4832	-4.6698	-4.7058	-4.6525	-4.6149	-4.64	-4.5831	-4.5396	-4.5583	-4.4893	-4.4568	-4.3171	-4.1183	-3.9677	-3.8389	-3.6632	-3.5691	-3.4894	-3.415	-3.4019	-3.32	-3.3285	-3.3569	-3.453	-3.5691	-3.5309	-3.5546	-3.5427	-3.4202	-3.3217	-3.3011	-3.1667	-3.0289	-2.9306	-2.8961	-2.7908	-2.5886
-3.0381	-2.8729	-2.8067	-2.8073	-2.8832	-3.0712	-3.2554	-3.2244	-3.3208	-3.4463	-3.4572	-3.305	-3.112	-2.9323	-2.7122	-2.5544	-2.6141	-2.6251	-2.6424	-2.6287	-2.6398	-2.7174	-2.8201	-2.8788	-3.0206	-3.2462	-3.4014	-3.4889	-3.4256	-3.3179	-3.3024	-3.1097	-3.0717	-3.0123	-3.0497	-3.0387	-2.9773	-2.9365	-3.012	-2.9664	-2.8325	-2.7904	-2.8782	-3.0868	-3.1791	-3.3168	-3.431	-3.3934	-3.1885	-2.9576
-2.1951	-2.2642	-2.318	-2.4385	-2.5508	-2.5242	-2.5255	-2.4575	-2.4421	-2.4656	-2.4774	-2.2885	-2.1436	-2.1299	-2.2811	-2.4848	-2.652	-2.9932	-3.023	-2.9548	-2.78	-2.6863	-2.6831	-2.6075	-2.4847	-2.4345	-2.3508	-2.2472	-2.0937	-2.1737	-2.3347	-2.363	-2.4856	-2.6679	-2.749	-2.7463	-2.63	-2.4194	-2.4633	-2.5178	-2.6496	-2.6774	-2.7488	-2.6209	-2.5211	-2.5363	-2.5626	-2.5513	-2.5513	-2.5527
-2.6721	-2.5583	-2.3999	-2.2991	-2.2953	-2.2321	-2.2447	-2.2498	-2.135	-1.9916	-2.057	-2.0938	-2.2515	-2.4047	-2.4619	-2.4307	-2.4237	-2.331	-2.3849	-2.5177	-2.589	-2.6561	-2.7656	-2.9399	-3.1058	-3.1151	-3.0788	-3.0637	-3.055	-3.0398	-2.8341	-2.6953	-2.6682	-2.5252	-2.4129	-2.319	-2.4337	-2.5769	-2.6992	-2.8083	-2.8817	-2.8824	-2.8873	-2.9198	-2.9105	-2.9	-2.8035	-2.452	-2.1223	-1.9184
-3.3164	-3.34	-3.3715	-3.4047	-3.4278	-3.5621	-3.6015	-3.5334	-3.2417	-2.8349	-2.637	-2.5735	-2.7743	-2.8278	-2.8507	-2.8578	-2.6463	-2.4283	-2.4065	-2.4438	-2.3168	-2.3467	-2.5959	-2.877	-3.0415	-3.1615	-3.1281	-3.1994	-3.2184	-3.1609	-2.9921	-2.911	-2.982	-3.1377	-3.2676	-3.1432	-3.0271	-2.7475	-2.5888	-2.4526	-2.3299	-2.3823	-2.3506	-2.2048	-1.9691	-2.0054	-1.9994	-2.0325	-2.1356	-2.2676
-2.3909	-2.4261	-2.5289	-2.6071	-2.723	-2.7434	-2.6869	-2.6286	-2.5604	-2.4772	-2.4045	-2.4093	-2.4311	-2.3912	-2.5033	-2.6517	-2.7856	-2.7167	-2.7903	-2.8818	-2.7842	-2.6747	-2.6027	-2.5001	-2.4928	-2.5344	-2.5989	-2.581	-2.5778	-2.5348	-2.5617	-2.6418	-2.7883	-2.7862	-2.7349	-2.8178	-2.7432	-2.5938	-2.5528	-2.5691	-2.5577	-2.54	-2.5802	-2.503	-2.2844	-2.1024	-2.0258	-2.009	-2.0418	-2.1043
[truncated: 31 more columns]

## Sheet: FigS03B_NoReward
-2.5504	-2.5699	-2.6396	-2.6562	-2.5943	-2.5249	-2.4685	-2.3548	-2.208	-2.1119	-2.0812	-2.1251	-2.2557	-2.4527	-2.7355	-3.0101	-3.17	-3.3967	-3.5305	-3.6368	-3.6295	-3.6179	-3.6038	-3.5931	-3.6554	-3.5901	-3.5413	-3.4957	-3.4172	-3.3273	-3.2543	-3.1812	-3.1267	-3.1986	-3.3296	-3.4854	-3.4748	-3.5317	-3.5788	-3.6803	-3.8273	-3.9825	-4.1814	-4.2424	-4.1392	-4.0537	-4.0025	-4.0247	-3.9534	-3.8679
-2.6187	-2.7543	-2.8738	-2.8723	-2.8964	-2.923	-2.9481	-2.9491	-2.9437	-2.9091	-2.923	-2.9393	-2.8678	-2.9579	-3.0807	-3.0971	-3.039	-2.9707	-2.9194	-2.9582	-3.0672	-3.0296	-2.935	-2.9469	-3.1484	-3.1975	-3.1825	-3.1912	-3.0642	-3.0115	-2.9782	-2.8395	-2.8132	-2.967	-3.0521	-2.9649	-2.8201	-2.8759	-2.8883	-3.053	-3.1467	-3.21	-3.3093	-3.3476	-3.2639	-3.0625	-2.8729	-2.5269	-2.3177	-2.3042
-2.6382	-2.6759	-2.6793	-2.6074	-2.4715	-2.6176	-2.5552	-2.505	-2.602	-2.8168	-2.9402	-2.8565	-2.8576	-2.9625	-2.9027	-2.6323	-2.5498	-2.5589	-2.5601	-2.5295	-2.453	-2.5306	-2.6372	-2.912	-3.0254	-3.1609	-3.2608	-3.2624	-3.0444	-2.8755	-2.76	-2.5286	-2.4737	-2.594	-2.7065	-2.7455	-2.6083	-2.3935	-2.2792	-2.2196	-2.2031	-2.3065	-2.3389	-2.2517	-2.242	-2.2596	-2.2841	-2.3235	-2.2514	-2.0648
-2.5446	-2.6492	-2.7315	-2.8471	-2.8181	-2.8615	-2.8788	-2.9245	-2.9283	-2.9796	-3.0686	-3.1511	-3.0759	-3.0541	-3.077	-3.1996	-3.3687	-3.3649	-3.3066	-3.3438	-3.3038	-3.1741	-3.1372	-3.1549	-3.2112	-3.1866	-3.3016	-3.4902	-3.5959	-3.5364	-3.3399	-3.1789	-3.0862	-3.0282	-3.0437	-3.0978	-3.1177	-3.1998	-3.1157	-2.9509	-2.7272	-2.5843	-2.5795	-2.7424	-3.0363	-3.2537	-3.3173	-3.3337	-3.1988	-3.1665
-2.6478	-2.5551	-2.489	-2.4326	-2.4357	-2.5212	-2.7097	-2.9777	-3.2773	-3.412	-3.4482	-3.5354	-3.5055	-3.4549	-3.3759	-3.4159	-3.3905	-3.3158	-3.2592	-3.1164	-2.9419	-2.7417	-2.4743	-2.3521	-2.379	-2.5656	-2.6536	-2.7676	-2.8594	-2.8862	-2.907	-2.9627	-2.9713	-2.8865	-2.749	-2.7567	-2.7809	-2.9039	-2.9303	-2.9265	-3.0754	-3.0613	-3.0629	-2.9699	-2.9003	-2.8488	-2.9375	-3.0632	-3.1318	-3.0858
-2.6521	-2.6153	-2.7205	-2.7131	-2.6537	-2.6346	-2.5174	-2.5185	-2.7108	-2.8529	-2.9443	-2.967	-2.879	-2.7305	-2.6908	-2.6381	-2.6386	-2.6146	-2.7072	-2.7881	-2.7955	-2.702	-2.6361	-2.6253	-2.6317	-2.6912	-2.8715	-2.9469	-2.9748	-2.8333	-2.6879	-2.6279	-2.483	-2.4963	-2.5929	-2.833	-3.0132	-3.0698	-3.0469	-3.0497	-3.1901	-3.2272	-3.3022	-3.2596	-3.1588	-3.0949	-2.9898	-2.8571	-2.7381	-2.7353
-2.9151	-2.7506	-2.6646	-2.7243	-2.8102	-2.7453	-2.6482	-2.5997	-2.5514	-2.4543	-2.2628	-2.2743	-2.3708	-2.5144	-2.6967	-2.8684	-3.0742	-3.1299	-3.1869	-3.3158	-3.3325	-3.2218	-2.9557	-2.776	-2.6129	-2.5142	-2.4517	-2.5546	-2.6802	-2.6089	-2.5128	-2.5575	-2.5422	-2.6494	-2.7693	-2.8065	-2.9016	-2.9465	-2.9543	-3.0065	-3.092	-3.0047	-2.7228	-2.3695	-1.9172	-1.1571	-0.46642	-0.069043	0.2039	0.44712
-3.0752	-3.1419	-3.2951	-3.3819	-3.4101	-3.4506	-3.5639	-3.5489	-3.6419	-3.6572	-3.5676	-3.5271	-3.5261	-3.3621	-3.2005	-3.0136	-2.9783	-3.1574	-3.3763	-3.5603	-3.5654	-3.5249	-3.3297	-3.2428	-3.1793	-3.1103	-3.1556	-3.3361	-3.5553	-3.5964	-3.5892	-3.6657	-3.6415	-3.5918	-3.5045	-3.3706	-3.2289	-3.2617	-3.3254	-3.3728	-3.3167	-3.3627	-3.4413	-3.6028	-3.8372	-3.9575	-4.1523	-4.3144	-4.3127	-4.2558
-2.7329	-2.8774	-2.9751	-3.0321	-2.9847	-2.8553	-2.7481	-2.6867	-2.5967	-2.5134	-2.4374	-2.3901	-2.443	-2.5327	-2.5421	-2.6208	-2.7635	-2.8111	-2.7297	-2.4932	-2.357	-2.4241	-2.4425	-2.527	-2.6039	-2.6922	-2.8726	-3.0442	-3.0829	-2.9985	-2.8488	-2.7997	-2.901	-3.1202	-3.387	-3.5208	-3.4645	-3.2089	-3.0749	-3.111	-3.1749	-3.2619	-3.1623	-3.2295	-3.2145	-3.3043	-3.3548	-3.3782	-3.2924	-3.2566
-3.4307	-3.3607	-3.1692	-2.9751	-2.7681	-2.686	-2.5488	-2.5813	-2.6185	-2.609	-2.5271	-2.6453	-2.6132	-2.777	-3.0384	-3.2008	-3.2769	-3.4011	-3.5792	-3.6168	-3.479	-3.1543	-2.859	-2.7066	-2.6952	-2.7804	-2.9291	-2.8504	-2.7322	-2.6964	-2.7633	-2.9025	-2.9849	-3.2069	-3.2144	-3.1908	-3.1754	-2.9864	-2.8658	-2.8668	-3.0191	-3.0654	-2.8955	-2.7544	-2.7351	-2.8321	-2.7773	-2.7151	-2.5987	-2.6236
-3.0056	-2.8801	-2.7708	-2.7812	-2.8841	-2.9744	-3.0504	-3.2459	-3.3572	-3.486	-3.4539	-3.4414	-3.3076	-3.0433	-2.9325	-2.7481	-2.4981	-2.4484	-2.599	-2.9502	-3.4871	-3.7897	-3.841	-3.7491	-3.5267	-3.2367	-3.0164	-2.7445	-2.5292	-2.5237	-2.5555	-2.6687	-2.897	-3.0338	-3.022	-2.9152	-2.9761	-2.9852	-3.0147	-3.1483	-3.2599	-3.3346	-3.4199	-3.5464	-3.7077	-3.6045	-3.4838	-3.2006	-2.9652	-2.8246
-2.4466	-2.4752	-2.6362	-2.8614	-3.0665	-3.1646	-3.2354	-3.1736	-3.1106	-3.0436	-3.0439	-3.0715	-2.9705	-2.8962	-2.9078	-2.9208	-3.0053	-2.9878	-3.0662	-3.057	-3.0828	-3.1139	-3.3313	-3.5653	-3.7393	-3.7346	-3.7031	-3.6016	-3.4733	-3.3437	-3.1431	-3.0171	-3.0019	-3.0413	-3.064	-3.0346	-3.01	-3.0628	-3.0657	-3.0252	-3.0902	-3.0536	-3.0812	-3.0668	-3.0494	-2.9491	-2.7739	-2.5948	-2.3417	-2.1037
-3.1243	-3.2329	-3.4036	-3.451	-3.5995	-3.6724	-3.7869	-3.739	-3.6726	-3.744	-3.9141	-4.0035	-3.7655	-3.5354	-3.5071	-3.5853	-3.6826	-3.7246	-3.7735	-3.8304	-3.7271	-3.6217	-3.6136	-3.7909	-3.8491	-3.7955	-3.6984	-3.4367	-3.3123	-3.284	-3.1692	-3.0791	-2.9491	-2.9754	-3.0937	-3.0385	-2.9698	-2.8582	-2.7586	-2.6975	-2.5849	-2.5866	-2.6814	-2.838	-2.9716	-2.9797	-2.8437	-2.6542	-2.5351	-2.3261
-2.4417	-2.4856	-2.6362	-2.7535	-2.9319	-2.9714	-3.1673	-3.3134	-3.3255	-3.2311	-3.2371	-3.2048	-3.1211	-3.0743	-3.0049	-2.9428	-2.9305	-2.7861	-2.6309	-2.5515	-2.4262	-2.4012	-2.5197	-2.6416	-2.7473	-2.7598	-2.7956	-2.9088	-3.112	-3.2508	-3.3844	-3.3911	-3.377	-3.3582	-3.3558	-3.4133	-3.31	-3.0501	-2.8654	-2.7413	-2.6856	-2.532	-2.526	-2.6685	-2.763	-2.8763	-2.8451	-2.8785	-2.9317	-2.9963
-3.3516	-3.2902	-3.186	-3.093	-3.0358	-2.9809	-2.9125	-2.8523	-2.773	-2.7608	-2.5398	-2.4071	-2.2595	-2.2252	-2.3654	-2.5392	-2.6592	-2.6117	-2.5765	-2.5782	-2.5259	-2.5468	-2.6085	-2.6865	-2.7649	-2.8212	-2.8513	-2.7937	-2.8019	-2.8855	-2.8738	-2.8743	-2.6654	-2.5125	-2.4786	-2.4666	-2.3865	-2.3705	-2.34	-2.3273	-2.4049	-2.4862	-2.5244	-2.5174	-2.4512	-2.461	-2.4486	-2.5665	-2.5719	-2.5607
-2.7773	-2.8779	-3.0458	-3.205	-3.3193	-3.3789	-3.502	-3.5747	-3.4957	-3.4001	-3.1954	-3.0553	-3.2276	-3.4986	-3.6899	-3.8091	-3.8975	-3.8176	-3.5606	-3.3668	-3.3309	-3.3853	-3.535	-3.76	-3.9067	-3.8463	-3.6793	-3.6143	-3.4968	-3.3222	-3.0837	-2.9885	-3.0674	-3.1443	-3.2855	-3.3965	-3.5793	-3.7332	-3.9078	-3.9475	-3.793	-3.659	-3.5313	-3.589	-3.6478	-3.647	-3.6449	-3.6055	-3.5725	-3.5151
-2.7041	-2.6485	-2.7171	-2.6472	-2.5237	-2.5443	-2.6316	-2.9207	-3.0284	-2.9864	-2.9945	-2.9959	-2.9156	-2.8205	-2.5598	-2.4621	-2.3485	-2.4157	-2.6067	-2.623	-2.5781	-2.623	-2.7635	-2.7896	-2.7073	-2.5873	-2.6853	-2.7327	-2.5785	-2.5687	-2.7269	-2.984	-2.9989	-2.9867	-2.9757	-3.0066	-2.9301	-2.8186	-2.7345	-2.7164	-2.6186	-2.4644	-2.3148	-2.1324	-1.8847	-1.7822	-1.8847	-1.7182	-1.6442	-1.4473
-2.968	-3.0582	-3.2513	-3.3487	-3.2043	-2.9534	-2.7648	-2.5681	-2.3558	-2.3031	-2.4312	-2.5777	-2.7244	-2.6888	-2.6213	-2.5864	-2.731	-2.8362	-2.9884	-3.2356	-3.3768	-3.4934	-3.5297	-3.5751	-3.4954	-3.5302	-3.6248	-3.5307	-3.4805	-3.3698	-3.401	-3.3929	-3.3916	-3.3315	-3.2155	-3.137	-3.2446	-3.4023	-3.4382	-3.4878	-3.5025	-3.4145	-3.4859	-3.5235	-3.4179	-3.227	-3.0298	-3.0118	-3.1277	-3.3861
-1.8226	-1.7322	-1.9024	-2.1752	-2.4381	-2.7242	-2.9407	-3.0938	-3.1288	-3.2737	-3.219	-3.0609	-2.8006	-2.5925	-2.4887	-2.4999	-2.5111	-2.5348	-2.5521	-2.6836	-2.8979	-3.1145	-3.2076	-3.2518	-3.2674	-3.265	-3.3233	-3.1532	-2.9865	-2.8187	-2.8324	-2.7513	-2.6726	-2.5674	-2.5869	-2.6379	-2.655	-2.7829	-3.0884	-3.1694	-3.083	-3.1207	-2.8704	-2.5747	-2.3586	-2.2402	-2.197	-2.1926	-2.2261	-2.032
-2.7197	-2.6328	-2.4326	-2.2324	-2.1465	-2.1206	-2.2123	-2.3241	-2.4174	-2.4537	-2.4852	-2.5264	-2.5095	-2.4545	-2.4052	-2.5368	-2.6993	-2.8808	-3.0908	-3.1846	-3.2927	-3.2085	-3.2103	-3.1469	-3.1261	-3.2051	-3.3052	-3.3902	-3.4835	-3.516	-3.2873	-3.0733	-2.8991	-2.8298	-2.9241	-2.9767	-2.9265	-2.8671	-2.741	-2.6506	-2.7584	-2.8082	-2.7548	-2.7468	-2.6103	-2.3506	-2.1999	-2.077	-1.9516	-1.9226
-3.4126	-3.6392	-3.7773	-3.7785	-3.6698	-3.5691	-3.3944	-3.2384	-3.2828	-3.267	-3.177	-3.2557	-3.4895	-3.5055	-3.5053	-3.4546	-3.4834	-3.4378	-3.4634	-3.34	-3.1235	-2.899	-2.9465	-3.1111	-3.2868	-3.2901	-3.2986	-3.2451	-2.9584	-2.7769	-2.7806	-2.8639	-2.8794	-3.1423	-3.4286	-3.7813	-3.7715	-3.6732	-3.5973	-3.5823	-3.6713	-3.7869	-3.7998	-3.6761	-3.4845	-3.3877	-3.2638	-3.1907	-3.0406	-2.9587
-2.4476	-2.3566	-2.2942	-2.1905	-2.0553	-2.1626	-2.4014	-2.6481	-2.6838	-2.655	-2.6385	-2.6031	-2.3743	-2.1768	-2.0877	-2.1375	-2.2167	-2.4046	-2.5677	-2.6298	-2.5279	-2.4545	-2.3749	-2.3305	-2.3293	-2.3361	-2.3965	-2.2826	-2.3474	-2.3805	-2.5268	-2.5207	-2.4843	-2.4224	-2.5083	-2.5216	-2.5914	-2.7579	-2.8958	-2.9842	-2.783	-2.6266	-2.6229	-2.5615	-2.5239	-2.5354	-2.4849	-2.3994	-2.3257	-2.2215
-3.5094	-3.6074	-3.6571	-3.7091	-3.7178	-3.566	-3.4047	-3.3642	-3.301	-3.2988	-3.326	-3.2986	-3.2625	-3.2048	-3.2187	-3.3583	-3.4774	-3.4956	-3.5351	-3.5508	-3.5383	-3.5313	-3.5924	-3.596	-3.6315	-3.5544	-3.5324	-3.6104	-3.6415	-3.5869	-3.4458	-3.2832	-3.0901	-3.0691	-3.2117	-3.1811	-3.2015	-3.2929	-3.3188	-3.3486	-3.3707	-3.3741	-3.3507	-3.3626	-3.398	-3.3373	-3.1748	-3.0119	-2.9354	-2.9181
-4.2473	-4.2113	-4.1894	-4.1818	-4.2284	-4.1863	-4.204	-4.211	-4.2015	-4.1956	-4.1906	-4.0685	-3.8432	-3.749	-3.8021	-3.8409	-3.7962	-3.7144	-3.6732	-3.5335	-3.4541	-3.3809	-3.2897	-3.1802	-3.14	-3.1217	-3.1935	-3.2763	-3.1864	-3.008	-2.8594	-2.78	-2.7553	-2.7181	-2.6509	-2.6238	-2.6279	-2.6863	-2.7885	-2.7569	-2.565	-2.4002	-2.3861	-2.4229	-2.5142	-2.5679	-2.5353	-2.3852	-2.2509	-2.1378
-3.0671	-2.9582	-2.9052	-2.805	-2.8729	-2.9466	-3.0233	-3.0614	-3.087	-2.9974	-2.7469	-2.624	-2.6032	-2.8287	-3.0692	-3.2799	-3.4074	-3.4257	-3.4589	-3.4891	-3.4176	-3.3365	-3.2182	-3.089	-2.973	-2.6799	-2.5362	-2.4052	-2.3681	-2.3533	-2.324	-2.3238	-2.3979	-2.3863	-2.2858	-2.3194	-2.331	-2.5003	-2.661	-2.7304	-2.6061	-2.4848	-2.4152	-2.3191	-2.2797	-2.3417	-2.5202	-2.6041	-2.4379	-2.2677
-2.4303	-2.2615	-2.1224	-2.0995	-2.2316	-2.3538	-2.3702	-2.4225	-2.4632	-2.5058	-2.6144	-2.6887	-2.8424	-3.079	-3.3316	-3.4297	-3.3749	-3.2475	-2.9943	-2.8658	-2.8167	-2.8248	-2.7602	-2.7932	-3.0062	-3.0961	-3.2494	-3.2993	-3.4175	-3.5264	-3.4988	-3.4306	-3.2908	-3.229	-3.1949	-3.1267	-3.0629	-3.1749	-3.2326	-3.2677	-3.2629	-3.3505	-3.5022	-3.649	-3.6161	-3.4726	-3.3024	-3.2018	-3.1151	-3.0297
-2.9692	-2.9484	-2.9106	-2.8485	-2.7966	-2.6297	-2.3787	-2.3613	-2.3855	-2.4481	-2.5035	-2.6122	-2.712	-2.8349	-2.83	-2.8089	-2.9264	-2.9208	-2.9144	-2.882	-2.8797	-2.8028	-2.7792	-2.6483	-2.4672	-2.4597	-2.5398	-2.6814	-2.8243	-2.8749	-2.975	-3.0597	-3.078	-3.0312	-3.1069	-3.1435	-2.9712	-3.0311	-3.1977	-3.2071	-3.14	-3.0942	-2.957	-2.8941	-2.7881	-2.6097	-2.3177	-2.1959	-2.148	-2.1725
-2.8788	-2.9333	-3.01	-3.1132	-3.1636	-3.1269	-2.931	-2.6931	-2.4027	-2.2235	-2.1664	-2.2645	-2.3392	-2.5254	-2.6722	-2.8166	-2.99	-3.1586	-3.1488	-3.0041	-2.8235	-2.5825	-2.4502	-2.3512	-2.2903	-2.3137	-2.6074	-2.9916	-3.3225	-3.4048	-3.3661	-3.2571	-3.1687	-3.1258	-3.047	-3.0046	-2.7761	-2.5876	-2.47	-2.447	-2.6209	-2.8026	-2.9302	-2.8679	-2.7664	-2.7614	-2.6556	-2.4725	-2.3485	-2.4074
-2.7816	-2.8408	-2.7016	-2.4938	-2.2413	-2.1817	-2.1836	-2.2526	-2.2764	-2.3167	-2.2749	-2.3904	-2.4149	-2.403	-2.464	-2.5603	-2.6418	-2.7056	-2.8359	-3.0118	-3.2066	-3.1766	-2.8995	-2.7716	-2.6331	-2.4564	-2.3161	-2.1783	-2.2786	-2.4646	-2.5202	-2.5793	-2.518	-2.5032	-2.5196	-2.4276	-2.3681	-2.4229	-2.3907	-2.3987	-2.4787	-2.522	-2.6565	-2.8834	-3.0925	-3.3686	-3.5197	-3.3688	-3.1064	-2.9258
[truncated: 31 more columns]

## Sheet: FigS03B_NoPunishment
-2.3787	-2.3563	-2.3099	-2.3855	-2.565	-2.7805	-2.8654	-2.901	-3.0533	-3.0763	-3.1319	-3.219	-3.3936	-3.3894	-3.4678	-3.4953	-3.6406	-3.7166	-3.8273	-3.9237	-3.9559	-3.9837	-3.9273	-3.8479	-3.7961	-3.6666	-3.6696	-3.5999	-3.5377	-3.6373	-3.5923	-3.5353	-3.5856	-3.7743	-3.877	-4.0337	-4.1446	-4.3085	-4.2609	-4.151	-4.0386	-3.9394	-3.879	-3.6805	-3.5501	-3.4264	-3.37	-3.4914	-3.7102	-3.8843
-2.937	-2.8825	-2.9232	-2.9794	-2.9657	-2.9074	-2.9873	-2.8945	-2.7768	-2.6562	-2.5339	-2.4783	-2.414	-2.427	-2.4771	-2.5368	-2.675	-2.8107	-2.987	-3.0146	-2.8689	-2.9681	-2.975	-2.9842	-2.8775	-2.7874	-2.6503	-2.5743	-2.6341	-2.5748	-2.6512	-2.785	-2.8404	-2.9137	-2.8612	-2.7426	-2.6763	-2.6051	-2.6302	-2.6607	-2.5736	-2.6583	-2.738	-2.8314	-2.8437	-2.8056	-2.8998	-2.9359	-2.7656	-2.4873
-2.5956	-2.4593	-2.4477	-2.2917	-2.1104	-2.0886	-2.0565	-2.1374	-2.2904	-2.2678	-2.3486	-2.5467	-2.6425	-2.614	-2.5728	-2.5138	-2.4914	-2.5635	-2.6142	-2.7822	-2.9251	-2.939	-2.8751	-2.8732	-2.8638	-2.9736	-3.1017	-3.0317	-2.9846	-2.9168	-2.9104	-2.95	-2.9211	-2.8469	-2.8934	-2.955	-2.9246	-2.9902	-3.0194	-2.9681	-2.8915	-2.8614	-2.8168	-2.6986	-2.608	-2.4788	-2.4793	-2.415	-2.3171	-2.305
-3.2073	-3.6376	-3.7115	-3.7405	-3.6108	-3.7003	-3.5139	-3.13	-2.9021	-2.7072	-2.6324	-2.7593	-2.9231	-3.0338	-3.0674	-3.0393	-3.0649	-3.0364	-3.154	-3.146	-3.1055	-3.0611	-3.0751	-3.2493	-3.2334	-3.1993	-3.2578	-3.3165	-3.4699	-3.5176	-3.3744	-3.1901	-3.07	-3.0869	-3.2066	-3.3385	-3.285	-3.1296	-3.0487	-3.0647	-3.0965	-3.1522	-3.3625	-3.4969	-3.4771	-3.5478	-3.524	-3.3144	-3.2211	-3.2179
-2.8367	-2.8861	-2.9649	-3.0697	-3.183	-3.4776	-3.7972	-3.9199	-3.9202	-3.8428	-3.8803	-3.7665	-3.6742	-3.6167	-3.333	-3.2072	-3.0987	-2.9971	-3.0376	-3.0797	-3.1625	-3.3283	-3.361	-3.1125	-3.0133	-3.0147	-3.159	-3.3118	-3.4927	-3.6399	-3.7325	-3.7539	-3.6922	-3.7212	-3.886	-3.8534	-3.718	-3.5889	-3.5231	-3.5629	-3.6626	-3.7662	-3.7203	-3.5867	-3.4741	-3.3491	-3.1006	-2.9743	-2.9787	-3.0133
-3.5675	-3.5099	-3.3836	-3.2222	-3.1604	-3.1477	-3.1995	-3.263	-3.3822	-3.4847	-3.4924	-3.556	-3.5072	-3.5333	-3.5345	-3.5714	-3.4778	-3.307	-3.1909	-3.0453	-2.9438	-2.9454	-2.9744	-3.1557	-3.4524	-3.5319	-3.5408	-3.5739	-3.5431	-3.5833	-3.7037	-3.8429	-3.8113	-3.5973	-3.4092	-3.2876	-3.2016	-3.3004	-3.5676	-3.6783	-3.5447	-3.4139	-3.2312	-3.1516	-2.9658	-2.9002	-2.9042	-3.0165	-3.1121	-3.1738
-2.7714	-2.8894	-2.8557	-2.6082	-2.5503	-2.6444	-2.7285	-2.8668	-2.945	-2.8601	-2.7556	-2.7935	-3.0088	-3.2292	-3.3873	-3.3825	-3.3521	-3.4142	-3.4946	-3.4157	-3.2132	-3.1482	-3.1784	-3.1038	-3.0503	-2.9805	-2.9381	-2.8951	-2.7629	-2.6512	-2.6148	-2.6394	-2.6653	-2.7568	-2.8409	-2.8743	-2.7359	-2.5841	-2.3887	-2.2622	-2.1826	-2.1113	-2.0227	-1.7383	-1.2195	-0.73005	-0.22097	0.20986	0.48958	0.58407
-3.6028	-3.5326	-3.3949	-3.4319	-3.5464	-3.8009	-4.0394	-4.0842	-4.0453	-3.8759	-3.6769	-3.6031	-3.4268	-3.2115	-3.0909	-3.2172	-3.3905	-3.4887	-3.7103	-3.9492	-4.0116	-4.0571	-4.1316	-4.0196	-3.8006	-3.6398	-3.5944	-3.5619	-3.6533	-3.6039	-3.5403	-3.4963	-3.4206	-3.5908	-3.7713	-3.7731	-3.6192	-3.5086	-3.4961	-3.5474	-3.6209	-3.7219	-3.8742	-4.1329	-4.1738	-4.1628	-3.8758	-3.5658	-3.3705	-3.1042
-2.4981	-2.4339	-2.4738	-2.5055	-2.4086	-2.3524	-2.4476	-2.6175	-2.7056	-2.8185	-2.8513	-2.8409	-2.8678	-2.8118	-2.6735	-2.4828	-2.4605	-2.5692	-2.692	-2.7899	-2.9159	-3.0016	-2.9014	-2.6951	-2.5065	-2.3658	-2.2312	-2.2538	-2.3387	-2.3747	-2.4685	-2.5077	-2.5867	-2.63	-2.6875	-2.9208	-3.0853	-3.1317	-2.937	-2.7904	-2.779	-2.7599	-2.7281	-2.7349	-2.783	-3.0149	-3.1007	-3.1216	-3.042	-2.885
-2.8732	-2.8479	-2.7224	-2.6797	-2.5596	-2.5429	-2.6135	-2.7678	-2.9268	-2.982	-2.9558	-2.8897	-2.8687	-2.9381	-3.0403	-3.2345	-3.2448	-3.1694	-2.9845	-2.9051	-2.9461	-3.0703	-3.2042	-3.275	-3.3727	-3.3827	-3.2716	-3.0935	-3.0259	-2.8643	-2.7057	-2.5722	-2.5651	-2.6944	-2.7692	-2.8545	-2.9381	-3.0176	-3.1263	-3.1444	-3.1944	-3.1811	-3.0256	-2.7658	-2.6036	-2.5833	-2.6663	-2.8308	-2.907	-2.8752
-2.6898	-2.6532	-2.6394	-2.6982	-2.7734	-2.7586	-2.6714	-2.6854	-2.8054	-2.8764	-2.9647	-2.9873	-2.9237	-2.8884	-2.8589	-2.9265	-3.0088	-3.0189	-3.0171	-2.9443	-2.9233	-2.8676	-2.9579	-2.9795	-3.0361	-3.0383	-3.0746	-3.1366	-3.1627	-3.1122	-3.1007	-3.0993	-3.0272	-3.0765	-3.1128	-3.0053	-2.9241	-2.8319	-2.6977	-2.7057	-2.7836	-2.9646	-2.9902	-3.0276	-2.9871	-2.9425	-3.0898	-3.1375	-3.0755	-3.0749
-2.7712	-2.6505	-2.7665	-2.9936	-3.1618	-3.2601	-3.0969	-2.8636	-2.7079	-2.7035	-2.7491	-2.6862	-2.7584	-2.8686	-3.0138	-3.129	-3.2566	-3.2232	-3.0258	-2.8057	-2.7066	-2.6241	-2.5428	-2.5937	-2.619	-2.6166	-2.7177	-2.9227	-3.1609	-3.2847	-3.4455	-3.5557	-3.5361	-3.4746	-3.5345	-3.6342	-3.704	-3.6611	-3.5486	-3.4464	-3.5236	-3.4929	-3.4647	-3.4296	-3.4846	-3.3315	-3.1268	-2.9078	-2.626	-2.3642
-3.0619	-3.1642	-3.3138	-3.4317	-3.3897	-3.2217	-3.1196	-3.153	-3.1952	-3.1999	-3.2753	-3.2874	-3.1172	-2.9872	-2.9107	-2.7491	-2.5077	-2.4281	-2.4983	-2.6296	-2.7599	-2.8508	-2.9613	-3.014	-3.0115	-3.0091	-2.9654	-2.8856	-2.8425	-2.8134	-2.7644	-2.642	-2.594	-2.5541	-2.4815	-2.4424	-2.4181	-2.4143	-2.4572	-2.5938	-2.6909	-2.7972	-2.7844	-2.6707	-2.5679	-2.4822	-2.2721	-1.9947	-1.7653	-1.5863
-3.2567	-3.3419	-3.3878	-3.3555	-3.375	-3.4036	-3.367	-3.3284	-3.2803	-3.247	-3.258	-3.2629	-3.0191	-2.7984	-2.6609	-2.761	-2.8541	-3.0794	-3.2777	-3.4915	-3.4832	-3.4557	-3.3265	-3.2445	-3.2093	-3.2651	-3.2323	-3.2419	-3.2663	-3.2943	-3.3796	-3.511	-3.5188	-3.4916	-3.3955	-3.2582	-3.1301	-3.0806	-3.164	-3.1788	-3.2163	-3.2651	-3.204	-3.074	-2.8756	-2.6341	-2.3609	-2.2625	-2.2451	-2.3435
-2.4943	-2.3484	-2.3191	-2.2902	-2.3762	-2.5039	-2.5699	-2.5469	-2.574	-2.6603	-2.7664	-2.843	-2.9294	-2.8873	-2.8171	-2.6832	-2.6126	-2.583	-2.5838	-2.4757	-2.3879	-2.3919	-2.4784	-2.5253	-2.6295	-2.5086	-2.4575	-2.4737	-2.5404	-2.7344	-2.7214	-2.7234	-2.7724	-2.7818	-2.7943	-2.8662	-2.9428	-2.8376	-2.7593	-2.7703	-2.8305	-2.8854	-2.8154	-2.755	-2.5315	-2.2963	-2.1151	-2.0483	-2.0584	-2.0692
-2.811	-2.8424	-2.9513	-3.0123	-2.9817	-2.9634	-3.0368	-3.0991	-3.0443	-3.1835	-3.4252	-3.5532	-3.5249	-3.528	-3.6303	-3.6657	-3.5728	-3.4697	-3.2851	-3.052	-2.9899	-3.0622	-3.0626	-3.0076	-3.1936	-3.3888	-3.6367	-3.7237	-3.6653	-3.7628	-3.9699	-4.1086	-4.1135	-3.9768	-3.8328	-3.745	-3.8056	-3.9359	-4.0476	-4.025	-3.9544	-4.0382	-4.1277	-4.1791	-4.3074	-4.3249	-4.353	-4.3309	-4.1479	-3.9901
-2.6822	-2.6247	-2.5764	-2.7452	-2.7671	-2.834	-2.8526	-2.8357	-2.705	-2.3974	-2.3891	-2.4322	-2.4767	-2.2554	-2.1868	-2.3146	-2.366	-2.4129	-2.5161	-2.5971	-2.7646	-2.9068	-2.9259	-2.8654	-2.5261	-2.3147	-2.1871	-2.2353	-2.3066	-2.4535	-2.5009	-2.395	-2.3205	-2.3513	-2.2397	-2.0735	-2.0666	-2.1572	-2.3566	-2.3236	-2.3759	-2.4941	-2.7786	-3.029	-2.9943	-2.7598	-2.5206	-2.148	-1.9542	-1.8775
-3.7347	-3.7089	-3.6816	-3.7321	-3.6767	-3.4192	-3.3851	-3.4195	-3.3539	-3.4377	-3.6215	-3.6189	-3.6587	-3.6473	-3.5383	-3.4362	-3.4119	-3.2582	-3.1608	-3.1954	-3.4205	-3.6655	-3.8114	-3.8139	-3.7477	-3.8246	-3.8322	-3.8029	-3.8528	-3.8113	-3.6642	-3.6776	-3.5922	-3.5549	-3.6169	-3.5379	-3.3938	-3.2874	-3.2456	-3.2474	-3.3728	-3.3848	-3.5554	-3.657	-3.6042	-3.6947	-3.8145	-3.7121	-3.5905	-3.6013
-3.015	-3.1093	-3.1093	-3.0467	-2.9957	-2.9165	-2.8224	-2.8172	-2.8531	-2.9347	-2.9954	-3.0397	-3.0437	-2.9333	-2.8235	-2.7366	-2.7836	-2.9413	-2.9157	-2.8896	-2.8427	-2.7321	-2.6543	-2.5977	-2.5816	-2.5983	-2.5723	-2.5348	-2.4537	-2.4474	-2.3977	-2.2093	-2.1821	-2.2419	-2.3134	-2.3285	-2.4362	-2.4983	-2.5188	-2.3837	-2.282	-2.4338	-2.6931	-2.7897	-2.7889	-2.7316	-2.7354	-2.6725	-2.4496	-2.0634
-2.2356	-2.2064	-2.1863	-2.0977	-2.1689	-2.2879	-2.3517	-2.3899	-2.3232	-2.3222	-2.2768	-2.271	-2.3839	-2.513	-2.772	-2.9024	-2.8752	-2.8851	-2.9283	-2.9311	-2.881	-2.8739	-2.7424	-2.5607	-2.4365	-2.4432	-2.5002	-2.5265	-2.4566	-2.5463	-2.6581	-2.7106	-2.7245	-2.7247	-2.8104	-2.9154	-3.0232	-3.0753	-3.023	-2.9902	-2.8655	-2.7544	-2.6239	-2.6652	-2.7942	-2.815	-2.7002	-2.5648	-2.5256	-2.5339
-3.3422	-3.4114	-3.362	-3.3025	-3.3302	-3.304	-3.2909	-3.3245	-3.3248	-3.3797	-3.3966	-3.43	-3.5057	-3.516	-3.6676	-3.7042	-3.5579	-3.4307	-3.393	-3.4076	-3.3652	-3.2667	-3.2587	-3.3415	-3.4898	-3.5425	-3.5172	-3.5068	-3.4812	-3.4432	-3.3845	-3.4885	-3.4968	-3.5118	-3.5044	-3.4782	-3.4638	-3.4899	-3.618	-3.7292	-3.8368	-3.8583	-3.6138	-3.3595	-3.1515	-2.9877	-2.7616	-2.5755	-2.383	-2.2155
-2.7114	-2.8081	-2.9057	-2.8344	-2.7336	-2.6776	-2.8164	-2.9587	-3.0577	-3.1411	-3.1033	-2.9975	-2.9088	-2.5867	-2.421	-2.3038	-2.2347	-2.121	-2.1645	-2.2984	-2.4115	-2.4577	-2.4527	-2.4006	-2.3722	-2.4501	-2.5101	-2.4594	-2.5442	-2.5824	-2.4929	-2.2976	-2.1254	-2.0427	-2.035	-2.1838	-2.4045	-2.5518	-2.7517	-2.8554	-2.9095	-2.9733	-2.8289	-2.7312	-2.4853	-2.3352	-2.1944	-2.0243	-1.8399	-1.5876
-3.4146	-3.5072	-3.6409	-3.7717	-3.893	-4.0157	-3.9349	-3.7957	-3.7392	-3.7085	-3.6718	-3.5074	-3.3627	-3.1593	-3.0526	-3.0483	-3.0408	-3.003	-3.0291	-3.1755	-3.2101	-3.2124	-3.1984	-3.1281	-3.0859	-3.193	-3.322	-3.279	-3.1111	-3.0314	-3.0191	-2.8917	-2.8667	-2.971	-3.2434	-3.2523	-3.3311	-3.2896	-3.1555	-3.0823	-3.1219	-3.2643	-3.4216	-3.4409	-3.2913	-3.0366	-2.7441	-2.5519	-2.4967	-2.6276
-4.247	-4.2528	-4.1943	-4.1475	-4.0202	-3.9414	-3.7984	-3.6664	-3.6662	-3.6395	-3.604	-3.5915	-3.478	-3.3799	-3.3539	-3.3644	-3.3609	-3.3937	-3.5893	-3.6632	-3.6673	-3.6204	-3.6089	-3.6009	-3.5799	-3.5519	-3.5454	-3.505	-3.4498	-3.4928	-3.4784	-3.3391	-3.1744	-3.0133	-2.9259	-2.8958	-2.9432	-3.0758	-3.1336	-3.1991	-3.2175	-3.0562	-2.8321	-2.5748	-2.3453	-2.137	-2.0395	-1.9709	-1.9899	-2.0035
-3.4054	-3.4421	-3.5974	-3.6436	-3.7227	-3.5698	-3.3292	-3.1934	-3.1669	-3.2686	-3.5239	-3.677	-3.8713	-3.9644	-3.9267	-3.9087	-3.7782	-3.7667	-3.8296	-3.8347	-3.9644	-4.0831	-4.0872	-3.9444	-3.8706	-3.8986	-3.8322	-3.7044	-3.6287	-3.5557	-3.476	-3.5169	-3.5735	-3.4679	-3.3056	-3.1552	-3.2528	-3.4816	-3.5132	-3.4007	-3.3241	-3.366	-3.5178	-3.568	-3.5467	-3.4089	-3.2779	-3.1444	-3.0095	-3.0466
-2.7692	-2.6937	-2.7184	-2.5912	-2.4984	-2.5419	-2.6048	-2.6289	-2.7383	-2.8595	-2.9905	-3.103	-3.2172	-3.2659	-3.3152	-3.289	-3.2999	-3.1728	-3.1361	-3.0029	-3.0413	-3.1311	-3.0922	-3.1142	-3.2007	-3.208	-3.1844	-3.193	-3.1562	-3.1991	-3.4326	-3.4909	-3.4796	-3.3311	-3.21	-3.1482	-2.9868	-2.9066	-3.0618	-3.2291	-3.3643	-3.4179	-3.3264	-3.2792	-3.2162	-3.1887	-3.2777	-3.2538	-3.2803	-3.1671
-2.593	-2.6112	-2.5646	-2.5135	-2.4361	-2.4256	-2.3886	-2.3415	-2.2529	-2.2583	-2.1927	-2.1784	-2.357	-2.5658	-2.739	-2.722	-2.7605	-2.7752	-2.7987	-2.7527	-2.7989	-2.78	-2.7212	-2.7339	-2.6628	-2.7502	-2.9478	-3.0304	-3.0084	-2.9562	-2.8827	-2.7367	-2.6464	-2.6144	-2.4806	-2.3778	-2.3763	-2.4085	-2.6077	-2.8008	-2.9057	-3.0456	-3.0418	-2.9649	-2.8567	-2.7732	-2.4228	-2.1943	-2.1553	-2.1591
-2.568	-2.7158	-3.0367	-3.2613	-3.3969	-3.4123	-3.4048	-3.4271	-3.2779	-2.884	-2.5571	-2.3574	-2.4433	-2.6438	-2.7242	-2.7542	-2.8403	-2.9364	-3.0783	-2.9958	-2.8666	-2.7069	-2.6675	-2.6327	-2.5836	-2.6323	-2.7341	-2.6356	-2.675	-2.6724	-2.5059	-2.4648	-2.465	-2.4029	-2.4344	-2.6324	-2.8077	-2.8795	-2.9027	-2.9273	-3.0196	-2.9027	-2.7519	-2.6905	-2.6712	-2.6623	-2.726	-2.7628	-2.7881	-2.7073
-2.5051	-2.5722	-2.7036	-2.8573	-2.9213	-2.8836	-2.7926	-2.6818	-2.6668	-2.8355	-3.0409	-3.1068	-3.0537	-2.8517	-2.7174	-2.6862	-2.5882	-2.5937	-2.7857	-2.9932	-3.102	-3.023	-2.9505	-2.9143	-2.8818	-2.8262	-2.7864	-2.7382	-2.592	-2.4654	-2.3844	-2.4064	-2.3633	-2.4039	-2.5151	-2.5682	-2.5795	-2.6483	-2.6674	-2.6763	-2.7839	-2.9232	-3.0455	-3.1233	-3.1747	-3.1034	-2.9192	-2.7565	-2.6336	-2.4122
[truncated: 31 more columns]

## Sheet: FigS03B_Punishment
-2.4692	-2.5597	-2.7971	-3.0914	-3.3259	-3.4306	-3.4844	-3.5478	-3.4259	-3.3551	-3.3721	-3.2188	-2.9472	-2.8745	-2.9396	-3.0422	-3.1553	-3.2392	-3.0177	-2.8729	-2.6916	-2.6597	-2.7194	-2.708	-2.8022	-3.0632	-3.2036	-3.4351	-3.7266	-3.9703	-4.1431	-4.0656	-3.8887	-3.5592	-3.5035	-3.528	-3.5872	-3.6777	-3.7696	-3.8954	-3.9704	-4.0859	-4.1903	-3.9592	-3.7585	-3.6739	-3.6025	-3.535	-3.3409	-3.2538
-2.7214	-2.8275	-2.8829	-2.8763	-2.896	-2.9834	-3.0548	-2.9162	-2.8904	-2.9509	-2.8109	-2.7099	-2.6367	-2.6728	-2.7731	-2.8238	-2.8736	-2.8642	-2.9137	-3.0874	-3.2041	-3.0874	-2.9913	-2.9224	-3.0413	-3.074	-2.9444	-2.9664	-3.0547	-3.1877	-3.2647	-3.2378	-3.18	-3.296	-3.2263	-3.0424	-2.7956	-2.636	-2.6088	-2.6965	-2.8037	-2.8055	-2.8676	-2.8629	-2.8694	-2.6097	-2.4236	-2.3863	-2.3878	-2.3042
-2.1491	-2.0578	-2.1101	-2.0974	-2.1829	-2.3069	-2.3138	-2.1743	-2.0731	-2.0094	-1.9791	-1.818	-1.8228	-1.847	-1.8521	-1.8742	-1.8416	-1.7737	-1.7209	-1.7278	-1.7485	-1.8943	-2.1341	-2.0843	-1.874	-1.8094	-1.8163	-1.9865	-2.1314	-2.2387	-2.2867	-2.517	-2.5442	-2.4193	-2.5112	-2.6038	-2.5383	-2.3937	-2.1603	-1.9937	-1.7612	-1.6415	-1.736	-1.8357	-1.9554	-2.0861	-2.1953	-2.2737	-2.2501	-2.1961
-2.9053	-2.8768	-2.8988	-2.9369	-2.9432	-3.0095	-3.0397	-3.1049	-3.117	-3.141	-3.2214	-3.2326	-3.306	-3.3921	-3.5488	-3.6063	-3.4988	-3.4256	-3.3131	-3.2191	-3.3245	-3.464	-3.5974	-3.6603	-3.6905	-3.7295	-3.6342	-3.5608	-3.6119	-3.5142	-3.4792	-3.3933	-3.2498	-3.2479	-3.2072	-3.184	-3.0669	-2.8804	-2.8115	-2.8363	-2.882	-3.0098	-3.1692	-3.291	-3.2415	-2.9758	-2.7442	-2.4461	-2.2808	-2.3033
-2.3938	-2.6049	-2.768	-2.9621	-3.1214	-3.2766	-3.265	-3.2047	-3.2087	-3.2674	-3.2031	-3.2014	-3.1455	-3.0334	-2.9263	-2.8265	-2.7427	-2.6294	-2.5393	-2.5897	-2.6465	-2.7179	-2.8013	-2.8619	-2.911	-2.76	-2.7229	-2.7933	-2.907	-3.1325	-3.3243	-3.4881	-3.6489	-3.6187	-3.4849	-3.3318	-3.2368	-3.1514	-3.1168	-3.1496	-3.2642	-3.3048	-3.2042	-3.0843	-2.8236	-2.5753	-2.482	-2.4935	-2.4993	-2.426
-2.8643	-2.7333	-2.4003	-2.3057	-2.3033	-2.4276	-2.5064	-2.7886	-2.9084	-2.8466	-2.6626	-2.6582	-2.63	-2.6307	-2.7647	-2.8529	-2.8423	-2.92	-2.9573	-3.0726	-3.0612	-2.9671	-2.8447	-2.8784	-2.7536	-2.6181	-2.6563	-2.7717	-2.8453	-2.8092	-2.8591	-2.8534	-2.8629	-2.8903	-3.0108	-3.0093	-3.0037	-3.0428	-3.0937	-3.0612	-3.0477	-3.0097	-3.0374	-3.1596	-3.3394	-3.5699	-3.6729	-3.5832	-3.5586	-3.343
-3.2976	-3.2287	-3.2212	-3.1642	-3.0979	-3.0082	-2.991	-2.874	-2.8199	-2.9698	-3.0744	-3.2161	-3.1426	-3.1496	-3.157	-3.2573	-3.3949	-3.4558	-3.1805	-2.8409	-2.5835	-2.4425	-2.3574	-2.3391	-2.3841	-2.2608	-2.2472	-2.1834	-2.0529	-2.0194	-2.0566	-2.214	-2.456	-2.5467	-2.6437	-2.682	-2.7354	-2.7337	-2.46	-2.2775	-2.1921	-2.1192	-2.1736	-1.9544	-1.6359	-1.2995	-0.80343	-0.22086	0.16084	0.30628
-2.5179	-2.696	-2.8741	-2.9636	-3.0102	-3.0715	-3.1896	-3.2723	-3.3028	-3.2459	-3.3349	-3.4096	-3.387	-3.2399	-3.1716	-3.0714	-3.0757	-3.2773	-3.4729	-3.6882	-3.6712	-3.7143	-3.7184	-3.6562	-3.6596	-3.6355	-3.5711	-3.3145	-2.9803	-2.9118	-2.9702	-3.0177	-3.1866	-3.2324	-3.0902	-2.9502	-2.9526	-2.9237	-2.8398	-2.8338	-2.8277	-2.8929	-2.9628	-3.0673	-3.1874	-3.3075	-3.3854	-3.4207	-3.4023	-3.2498
-2.2716	-2.3961	-2.5455	-2.7573	-2.8716	-2.9078	-2.8789	-2.9335	-3.0521	-2.9773	-2.9294	-2.8525	-2.952	-3.0533	-3.0823	-3.0963	-3.11	-3.1808	-3.2269	-3.3065	-3.4187	-3.5099	-3.4465	-3.3683	-3.2537	-3.1404	-3.1181	-3.107	-2.9581	-2.9406	-2.9624	-3.0027	-3.0378	-3.1235	-3.4124	-3.5398	-3.5351	-3.4594	-3.2548	-3.1011	-3.0249	-3.0028	-2.8809	-2.8231	-2.8052	-2.8318	-2.8462	-2.893	-3.0293	-3.1467
-3.3933	-3.2646	-3.2083	-3.1811	-2.9859	-2.8922	-2.8867	-2.86	-2.9192	-2.9506	-3.1119	-3.3541	-3.5337	-3.8131	-3.8289	-3.7223	-3.5676	-3.4955	-3.4436	-3.2461	-3.1621	-3.1382	-3.316	-3.6031	-3.642	-3.5701	-3.4721	-3.5008	-3.5721	-3.6449	-3.5836	-3.4901	-3.4429	-3.1117	-2.8975	-2.8332	-2.6943	-2.6852	-2.6162	-2.5715	-2.5854	-2.69	-2.8853	-3.0097	-3.0491	-3.0032	-2.9553	-2.9005	-2.7887	-2.5707
-2.5943	-2.5649	-2.6647	-2.7623	-2.8784	-2.99	-3.2239	-3.4442	-3.4558	-3.4357	-3.2974	-3.1216	-3.0443	-2.9317	-2.6163	-2.34	-2.2687	-2.0584	-1.9991	-2.0756	-2.1758	-2.3176	-2.405	-2.6793	-2.8988	-2.8746	-3.0868	-3.0816	-2.9821	-2.6675	-2.6193	-2.741	-2.9174	-2.9843	-3.0176	-3.0924	-3.2132	-3.3956	-3.5847	-3.7797	-3.6842	-3.2246	-2.8576	-2.6219	-2.461	-2.2823	-2.2274	-2.198	-2.1814	-1.7475
-3.4182	-3.3784	-3.2025	-3.0063	-2.879	-2.7153	-2.485	-2.2494	-2.2431	-2.3167	-2.4775	-2.7454	-2.981	-3.0066	-2.9053	-2.9271	-3.0529	-3.1837	-3.3058	-3.3955	-3.4613	-3.4919	-3.4945	-3.4943	-3.4505	-3.3206	-3.1511	-3.1785	-3.2098	-3.1785	-3.0493	-2.9688	-2.9436	-3.0628	-3.119	-3.2343	-3.3539	-3.486	-3.4504	-3.3346	-3.2405	-3.1468	-3.1112	-3.1089	-3.0381	-3.0049	-2.8022	-2.5357	-2.2374	-1.7823
-3.1327	-3.1734	-3.1928	-3.0708	-2.9095	-2.9076	-2.8753	-2.8643	-2.8064	-2.8842	-3.0244	-2.8161	-2.7961	-2.8899	-3.061	-2.9386	-2.6902	-2.4452	-2.1361	-1.9425	-1.9079	-1.9421	-2.0159	-2.1366	-2.3354	-2.4912	-2.5789	-2.5556	-2.404	-2.2825	-2.1819	-2.2401	-2.3444	-2.4551	-2.4755	-2.5229	-2.4781	-2.4869	-2.546	-2.6196	-2.633	-2.588	-2.4241	-2.1617	-1.9113	-1.8163	-1.6333	-1.5752	-1.5683	-1.466
-2.9371	-3.0396	-3.0262	-3.1318	-3.1928	-3.2702	-3.4023	-3.2753	-3.1731	-3.1428	-3.0163	-2.9222	-2.8889	-2.9442	-2.9214	-2.9133	-3.113	-3.0209	-2.8652	-2.7206	-2.68	-2.7359	-2.7493	-2.6542	-2.7641	-2.9472	-3.0715	-3.1067	-3.2431	-3.229	-3.2569	-3.1644	-3.145	-3.2136	-3.2094	-3.3316	-3.4329	-3.4704	-3.5964	-3.6278	-3.7252	-3.7963	-3.6967	-3.5189	-3.2919	-3.069	-2.9552	-2.6288	-2.2954	-2.0901
-2.8455	-2.7384	-2.7162	-2.7809	-2.7648	-2.6179	-2.5439	-2.518	-2.6398	-2.7698	-2.9434	-3.0814	-3.1942	-3.263	-3.3244	-3.5426	-3.7066	-3.6752	-3.6142	-3.503	-3.33	-3.3005	-3.1463	-3.0092	-2.9498	-2.8409	-2.7251	-2.7516	-2.7353	-2.6297	-2.5807	-2.6305	-2.826	-3.049	-3.1635	-3.2112	-3.2259	-3.1429	-2.9656	-2.9491	-2.9524	-2.8726	-2.7782	-2.7788	-2.6953	-2.5349	-2.2509	-2.0622	-1.9126	-1.7911
-3.5245	-3.6022	-3.4979	-3.162	-2.8892	-2.7321	-2.8768	-3.1476	-3.3768	-3.5902	-3.7409	-3.8178	-3.8443	-3.7924	-3.6242	-3.5009	-3.3903	-3.5001	-3.4986	-3.5006	-3.5087	-3.4739	-3.5201	-3.5462	-3.5006	-3.4861	-3.6339	-3.8366	-3.7846	-3.6177	-3.4898	-3.5184	-3.4676	-3.5804	-3.7161	-3.7222	-3.7214	-3.6885	-3.6471	-3.5811	-3.5722	-3.5617	-3.7576	-3.8702	-3.847	-3.9263	-4.0244	-3.9905	-3.866	-3.8545
-2.559	-2.5033	-2.3869	-2.3949	-2.4974	-2.609	-2.7246	-2.7699	-2.7861	-2.7547	-2.8173	-2.8405	-2.9797	-3.14	-3.2381	-3.3313	-3.3167	-3.3047	-3.1124	-3.0357	-3.0616	-3.1438	-3.0629	-2.9585	-2.9321	-2.8457	-2.7462	-2.6042	-2.497	-2.4638	-2.521	-2.7212	-2.9094	-3.0687	-3.2107	-3.2641	-3.1461	-2.9821	-2.93	-2.7847	-2.6163	-2.5227	-2.362	-2.1016	-1.8658	-1.6866	-1.6369	-1.5385	-1.3923	-1.2511
-3.1385	-3.1921	-3.323	-3.4889	-3.4555	-3.2559	-3.1376	-3.1909	-3.235	-3.3495	-3.6095	-3.7801	-3.8531	-3.866	-3.8603	-3.814	-3.6381	-3.5637	-3.4162	-3.277	-3.2268	-3.1299	-3.0469	-2.9899	-2.9557	-2.9957	-2.8557	-2.7938	-2.7554	-2.7065	-2.6472	-2.6941	-2.8322	-3.0094	-3.1932	-3.2582	-3.2616	-3.3781	-3.4209	-3.4308	-3.3102	-3.1259	-2.9457	-2.8759	-2.9192	-2.9765	-3.0074	-2.9221	-2.7749	-2.6508
-2.5053	-2.3847	-2.4576	-2.6035	-2.8127	-2.9876	-3.1732	-3.1842	-3.226	-3.2104	-3.2365	-3.1763	-2.9896	-2.7892	-2.6327	-2.5062	-2.3884	-2.4364	-2.6579	-2.9466	-3.0256	-3.1112	-3.2537	-3.1617	-3.1064	-3.0224	-2.9504	-2.9725	-3.0678	-3.1439	-3.0421	-2.9791	-2.8949	-2.9202	-2.8916	-2.8523	-2.7576	-2.6637	-2.5858	-2.4959	-2.412	-2.4706	-2.5655	-2.6484	-2.5869	-2.5812	-2.5119	-2.3265	-2.0244	-1.6627
-1.885	-1.999	-2.0557	-2.2521	-2.4089	-2.5598	-2.633	-2.5375	-2.4446	-2.4743	-2.4616	-2.4302	-2.4911	-2.4556	-2.4485	-2.385	-2.3191	-2.3594	-2.4097	-2.5027	-2.5369	-2.5496	-2.5977	-2.7532	-2.9357	-2.9119	-2.8556	-2.7671	-2.7077	-2.7895	-2.8527	-2.9035	-2.9772	-3.1478	-3.2918	-3.3013	-3.2403	-3.1393	-2.999	-2.7509	-2.5485	-2.5393	-2.5573	-2.5844	-2.5748	-2.5852	-2.5766	-2.4512	-2.2453	-2.1369
-3.266	-3.3737	-3.5381	-3.5772	-3.603	-3.6531	-3.8496	-3.837	-3.78	-3.638	-3.4834	-3.3138	-3.2564	-3.2385	-3.0316	-2.7328	-2.554	-2.6851	-2.9136	-3.1939	-3.2764	-3.2466	-3.3491	-3.3376	-3.3093	-3.5041	-3.6596	-3.7116	-3.8839	-3.9172	-4.0382	-4.0766	-4.0054	-3.7392	-3.5226	-3.5987	-3.6627	-3.579	-3.6099	-3.4896	-3.3558	-3.3701	-3.457	-3.3539	-3.229	-2.947	-2.7595	-2.4375	-2.3173	-2.3154
-2.3167	-2.3188	-2.5167	-2.7947	-2.9493	-3.1378	-3.2505	-3.1705	-3.0169	-3.0537	-3.0663	-2.9305	-2.8266	-2.7544	-2.5216	-2.2441	-1.8572	-1.6312	-1.5117	-1.5087	-1.4751	-1.4472	-1.4911	-1.743	-2.1003	-2.2192	-2.1432	-2.2313	-2.3136	-2.4881	-2.5804	-2.653	-2.6515	-2.6844	-2.7106	-2.7339	-2.6131	-2.5391	-2.5809	-2.5936	-2.6672	-2.7215	-2.8257	-2.8564	-2.6589	-2.1901	-1.7138	-1.3059	-0.83071	-0.55282
-3.3553	-3.3835	-3.3233	-3.1738	-3.0598	-2.9916	-3.0458	-3.1063	-3.2122	-3.2678	-3.2928	-3.3857	-3.5423	-3.707	-3.7334	-3.6942	-3.6771	-3.6005	-3.5401	-3.5186	-3.6306	-3.7583	-3.8598	-3.7456	-3.5103	-3.3421	-3.245	-3.1682	-3.2014	-3.2851	-3.374	-3.3339	-3.3195	-3.4214	-3.4544	-3.511	-3.5172	-3.3163	-3.1044	-3.0838	-3.0577	-2.969	-2.961	-2.8528	-2.7022	-2.4801	-2.2407	-2.0574	-1.9281	-2.0135
-3.9812	-4.029	-4.0267	-4.0141	-4.1581	-4.1717	-4.16	-4.2139	-4.2721	-4.3658	-4.4388	-4.5449	-4.4692	-4.3364	-4.4455	-4.3706	-4.2252	-4.1465	-4.0292	-3.802	-3.6293	-3.4662	-3.3295	-3.3886	-3.5494	-3.4123	-3.2698	-3.1894	-3.2582	-3.447	-3.6069	-3.7375	-3.7485	-3.729	-3.7786	-3.771	-3.7863	-3.8212	-3.8093	-3.9078	-4.0582	-4.0889	-3.8078	-3.6091	-3.3094	-3.0489	-2.9293	-2.7351	-2.2895	-1.8916
-2.7771	-2.9034	-3.014	-3.1174	-3.043	-3.0264	-3.0784	-3.1529	-3.3053	-3.454	-3.5751	-3.6787	-3.6608	-3.6033	-3.5608	-3.485	-3.4376	-3.2428	-3.0526	-2.9753	-2.9986	-3.117	-3.1115	-3.0345	-3.0832	-3.1602	-3.4116	-3.4958	-3.5811	-3.6395	-3.5017	-3.6104	-3.7969	-3.8288	-3.5478	-3.29	-3.1151	-3.0389	-2.9579	-3.044	-3.1654	-3.2038	-3.2678	-3.3638	-3.3387	-3.322	-3.2994	-3.1419	-3.134	-3.1086
-2.7042	-2.6559	-2.4832	-2.42	-2.5187	-2.7172	-2.7991	-2.848	-2.8042	-2.7995	-2.9863	-3.3408	-3.6281	-3.6514	-3.7587	-3.7176	-3.5707	-3.3923	-3.1739	-3.0842	-3.0325	-3.0745	-3.1168	-3.0535	-3.0914	-3.1932	-3.1086	-3.0113	-2.9212	-2.7824	-2.6546	-2.594	-2.5749	-2.6926	-2.7064	-2.9068	-3.2635	-3.5087	-3.7037	-3.741	-3.8196	-3.9289	-3.7619	-3.6834	-3.7073	-3.724	-3.7657	-3.7851	-3.7362	-3.5901
-3.2065	-3.0688	-2.9493	-2.6605	-2.5097	-2.3963	-2.3246	-2.2335	-2.26	-2.3591	-2.4628	-2.5756	-2.6699	-2.6773	-2.7431	-2.7699	-2.899	-3.0433	-3.1491	-3.1899	-3.0212	-2.7361	-2.5638	-2.5764	-2.6976	-2.7415	-2.8749	-3.0773	-3.1226	-3.1988	-3.0517	-2.9537	-2.7708	-2.5794	-2.4297	-2.323	-2.1458	-2.1108	-2.255	-2.6236	-2.8732	-2.9735	-3.1042	-3.097	-2.9553	-2.7139	-2.5439	-2.4112	-2.3125	-2.15
-2.5762	-2.4945	-2.5245	-2.6093	-2.7372	-2.8083	-2.767	-2.7413	-2.7815	-2.9583	-3.0631	-3.1882	-3.2531	-3.366	-3.5668	-3.6386	-3.4232	-3.2294	-3.1304	-3.023	-2.8394	-2.5359	-2.3714	-2.4229	-2.5146	-2.5746	-2.6969	-2.6831	-2.5955	-2.5173	-2.5476	-2.5711	-2.624	-2.6955	-2.6864	-2.6437	-2.5772	-2.572	-2.5504	-2.491	-2.4185	-2.4756	-2.5783	-2.5695	-2.5133	-2.3505	-2.1494	-1.7969	-1.5626	-1.4748
-3.2318	-3.1662	-3.0387	-2.987	-2.8751	-2.7473	-2.6257	-2.7433	-2.856	-2.8536	-2.7085	-2.6328	-2.5656	-2.628	-2.702	-2.745	-2.934	-3.162	-3.3317	-3.4143	-3.3536	-3.3425	-3.1541	-2.9417	-2.8851	-2.9184	-2.8426	-2.716	-2.7136	-2.848	-2.9596	-3.1268	-3.2859	-3.4315	-3.5409	-3.7457	-3.8033	-3.6743	-3.5854	-3.4881	-3.4947	-3.4499	-3.2888	-3.1692	-3.1455	-3.0719	-2.8873	-2.5418	-2.1796	-1.7807
[truncated: 31 more columns]

## Sheet: FigS03B_topo
Fp1	-0.21975
Fp2	-0.22937
F3	-0.304975
F4	-0.319311
C3	-0.0956369
C4	-0.134002
P3	-0.181573
P4	-0.187614
O1	-0.205253
O2	-0.0978842
F7	-0.176375
F8	0.025072
T7	-0.0464831
T8	-0.0893921
P7	-0.309501
P8	-0.132724
Fz	-0.318518
Cz	-0.231226
Pz	-0.018733
Oz	-0.0287147
FC1	-0.279346
FC2	-0.316733
CP2	-0.12739
FC5	-0.161227
FC6	-0.151431
CP5	-0.142214
CP6	-0.143963
TP9	-0.142397
TP10	-0.124153
POz	0.0089603
F1	-0.321847
F2	-0.352169
C1	-0.242553
C2	-0.205126
P1	-0.048502
P2	-0.067565
AF3	-0.302469
AF4	-0.300269
FC3	-0.261167
FC4	-0.292816
CP3	-0.119458
CP4	-0.117484
PO3	-0.101824
PO4	-0.0913115
F5	-0.215641
F6	-0.145613
C5	-0.0400308
C6	-0.0914272
P5	-0.333668
P6	-0.177043
AF7	-0.196484
AF8	-0.0691285
FT7	-0.180716
FT8	-0.0127068
TP7	-0.155238
PO7	-0.376181
PO8	-0.236553
FT9	-0.0790398
FT10	-0.0533505
Fpz	-0.207331
CPz	-0.127225
FCz	-0.280907
CP1	-0.15302
TP8	-0.0684882

## Sheet: FigS03C_Reward
-2.7771	-2.8503	-2.9851	-2.9969	-2.9897	-2.9224	-2.8361	-2.745	-2.6772	-2.6241	-2.648	-2.5771	-2.5279	-2.5663	-2.6528	-2.6792	-2.7461	-2.8254	-2.9002	-2.9954	-3.0369	-3.0196	-2.9269	-2.9137	-2.9607	-2.948	-2.9904	-3.0812	-3.1632	-3.1849	-3.1263	-3.0147	-2.9318	-2.8666	-2.7978	-2.7573	-2.7275	-2.735	-2.7425	-2.7424	-2.7474	-2.7527	-2.7524	-2.7654	-2.7549	-2.7266	-2.7623	-2.8195	-2.8859	-2.9982
-2.6756	-2.6571	-2.6254	-2.5729	-2.5477	-2.5166	-2.4685	-2.4141	-2.4366	-2.5263	-2.644	-2.7542	-2.8281	-2.9549	-3.0066	-3.0027	-3.009	-3.019	-3.03	-3.0038	-2.9591	-2.9272	-2.987	-3.0583	-3.1729	-3.2589	-3.2269	-3.2473	-3.2216	-3.1913	-3.1803	-3.1828	-3.1589	-3.0392	-2.9644	-2.9222	-2.8803	-2.8083	-2.8031	-2.8123	-2.8222	-2.7411	-2.6896	-2.68	-2.7145	-2.712	-2.7295	-2.803	-2.8606	-2.8921
-2.1657	-2.1017	-1.9999	-1.937	-1.9451	-2.0236	-2.0309	-2.0309	-2.0826	-2.0763	-2.1524	-2.1936	-2.2699	-2.3772	-2.4668	-2.5712	-2.6205	-2.6501	-2.6947	-2.7031	-2.7175	-2.6856	-2.6149	-2.5843	-2.5444	-2.5458	-2.5187	-2.5252	-2.5165	-2.491	-2.4245	-2.4138	-2.4588	-2.5904	-2.6524	-2.6561	-2.6682	-2.6515	-2.6128	-2.5627	-2.5287	-2.5489	-2.5803	-2.4548	-2.37	-2.4162	-2.4555	-2.4712	-2.4691	-2.4607
-2.8664	-2.8374	-2.7625	-2.6446	-2.5183	-2.4547	-2.4306	-2.4592	-2.5448	-2.6689	-2.725	-2.797	-2.862	-2.8756	-2.8331	-2.798	-2.72	-2.6575	-2.7139	-2.8149	-2.9123	-2.9433	-3.028	-3.0289	-3.0354	-2.9763	-2.9391	-2.9035	-2.9048	-2.8899	-2.8897	-2.9863	-3.1574	-3.3418	-3.47	-3.5377	-3.5581	-3.5397	-3.4332	-3.3022	-3.275	-3.2001	-3.1906	-3.1888	-3.2325	-3.2392	-3.2782	-3.3771	-3.4856	-3.5542
-2.3701	-2.3566	-2.2564	-2.2436	-2.3433	-2.4064	-2.5012	-2.5503	-2.4906	-2.4793	-2.5178	-2.628	-2.7645	-2.8291	-2.8111	-2.7829	-2.8049	-2.8568	-2.8723	-2.8921	-2.9339	-2.9656	-2.9932	-2.9739	-2.8956	-2.8553	-2.8498	-2.8263	-2.803	-2.7807	-2.7754	-2.7221	-2.681	-2.6995	-2.6431	-2.7177	-2.8588	-2.8902	-2.9356	-2.9573	-2.9509	-2.8659	-2.8028	-2.7679	-2.7695	-2.833	-2.8497	-2.8368	-2.8497	-2.9208
-2.8131	-2.8288	-2.8749	-2.8896	-2.9059	-2.9225	-2.8781	-2.7927	-2.7311	-2.7792	-2.9227	-3.0457	-3.147	-3.1812	-3.1645	-3.188	-3.2103	-3.1713	-3.1262	-3.07	-3.0178	-2.9854	-2.9726	-2.9602	-2.9676	-2.9791	-3.0207	-3.0193	-3.0036	-3.0979	-3.194	-3.2506	-3.1961	-3.1921	-3.1812	-3.1979	-3.2373	-3.2693	-3.2694	-3.1587	-2.9726	-2.8287	-2.7017	-2.5672	-2.4875	-2.4886	-2.5699	-2.6417	-2.7416	-2.8188
-2.4256	-2.3867	-2.3676	-2.3607	-2.3278	-2.2569	-2.2418	-2.3158	-2.4524	-2.5447	-2.6014	-2.6673	-2.7243	-2.7536	-2.7712	-2.8072	-2.8152	-2.7679	-2.7087	-2.6698	-2.6484	-2.7083	-2.8564	-3.0355	-3.1423	-3.2154	-3.2143	-3.2295	-3.2869	-3.3269	-3.2825	-3.235	-3.1495	-3.1084	-3.1196	-3.1607	-3.1866	-3.2152	-3.215	-3.2298	-3.2458	-3.2595	-3.2117	-3.1115	-2.9799	-2.8553	-2.8129	-2.7936	-2.8521	-2.9079
-2.7702	-2.7826	-2.7298	-2.6009	-2.5744	-2.5872	-2.6971	-2.7847	-2.9036	-3.0738	-3.1506	-3.1895	-3.2052	-3.1457	-3.1339	-3.0184	-2.8306	-2.7067	-2.6347	-2.6989	-2.8117	-2.8729	-2.8358	-2.723	-2.6684	-2.7128	-2.6455	-2.6454	-2.6792	-2.6898	-2.6524	-2.6461	-2.6376	-2.6839	-2.6869	-2.7534	-2.7697	-2.8146	-2.7324	-2.7001	-2.7109	-2.7403	-2.797	-2.8658	-2.9535	-3.0374	-2.9644	-2.8557	-2.86	-2.9138
-3.0722	-2.9485	-2.8598	-2.7263	-2.7158	-2.7193	-2.7007	-2.7863	-2.8954	-2.9753	-3.0788	-3.1153	-3.0595	-2.9957	-2.9505	-2.9272	-2.9088	-2.9842	-2.9857	-3.0271	-3.0282	-3.0734	-3.0347	-2.9792	-2.9295	-2.9552	-3.0099	-3.1014	-3.1598	-3.1905	-3.2501	-3.2777	-3.3236	-3.3597	-3.3636	-3.3546	-3.3747	-3.4082	-3.3366	-3.2602	-3.2871	-3.2907	-3.2588	-3.238	-3.2271	-3.2423	-3.2082	-3.1773	-3.1826	-3.1975
-2.8644	-2.8279	-2.8086	-2.8106	-2.741	-2.7252	-2.756	-2.7719	-2.8016	-2.8538	-2.9015	-2.893	-2.8315	-2.8279	-2.8021	-2.766	-2.7698	-2.8084	-2.8643	-2.8827	-2.8959	-2.8918	-2.8767	-2.8749	-2.8396	-2.8357	-2.8622	-2.9029	-2.8823	-2.7998	-2.7193	-2.6552	-2.682	-2.6986	-2.7108	-2.6735	-2.6662	-2.6413	-2.6127	-2.5639	-2.545	-2.5322	-2.5212	-2.5392	-2.551	-2.5661	-2.6179	-2.6174	-2.5538	-2.4314
-2.7123	-2.7511	-2.8195	-2.8393	-2.8308	-2.8265	-2.8429	-2.856	-2.8625	-2.7982	-2.7773	-2.8295	-2.8611	-2.8481	-2.8502	-2.8669	-2.839	-2.8085	-2.7856	-2.7457	-2.6874	-2.6444	-2.6477	-2.6117	-2.6081	-2.6096	-2.6219	-2.6755	-2.6697	-2.7061	-2.7446	-2.7204	-2.7178	-2.7659	-2.7698	-2.7613	-2.7794	-2.773	-2.8003	-2.8124	-2.8094	-2.8056	-2.8573	-2.8524	-2.8257	-2.8431	-2.9065	-2.9845	-2.9865	-2.9457
-3.0882	-2.9641	-2.8485	-2.8004	-2.824	-2.8935	-2.9379	-2.9336	-2.9336	-2.8909	-2.8253	-2.8245	-2.8442	-2.8053	-2.7822	-2.7818	-2.8342	-2.8849	-2.9295	-2.9199	-2.8704	-2.838	-2.7743	-2.8008	-2.8156	-2.7767	-2.7347	-2.6973	-2.6817	-2.7592	-2.8171	-2.8432	-2.8735	-2.8891	-2.8154	-2.7241	-2.6917	-2.7149	-2.7478	-2.8187	-2.9036	-2.9016	-2.862	-2.7744	-2.7082	-2.6398	-2.5733	-2.5531	-2.5797	-2.6963
-2.5502	-2.5071	-2.4487	-2.4147	-2.4536	-2.5651	-2.6234	-2.6525	-2.7051	-2.7695	-2.7806	-2.733	-2.6936	-2.6347	-2.5647	-2.5566	-2.5142	-2.5657	-2.6794	-2.7985	-2.8772	-2.952	-2.8954	-2.8306	-2.7904	-2.7429	-2.7052	-2.6698	-2.6211	-2.6366	-2.6808	-2.7892	-2.8535	-2.8776	-2.8919	-2.8812	-2.853	-2.8177	-2.8086	-2.7883	-2.758	-2.7632	-2.7389	-2.6743	-2.6595	-2.6625	-2.6677	-2.7397	-2.8288	-2.8926
-2.5617	-2.5912	-2.5728	-2.5411	-2.5238	-2.4863	-2.4404	-2.5379	-2.567	-2.6521	-2.7017	-2.778	-2.7627	-2.7242	-2.639	-2.6044	-2.6181	-2.5731	-2.5501	-2.5993	-2.5974	-2.5546	-2.5296	-2.5523	-2.5831	-2.5986	-2.5384	-2.4968	-2.4801	-2.4982	-2.5098	-2.5605	-2.6405	-2.7273	-2.8325	-2.9294	-2.92	-2.9162	-2.9316	-2.863	-2.8964	-2.8849	-2.7755	-2.6805	-2.6959	-2.6955	-2.6702	-2.5587	-2.4491	-2.431
-2.7439	-2.716	-2.7443	-2.7226	-2.7244	-2.7064	-2.7334	-2.741	-2.794	-2.7502	-2.7182	-2.7159	-2.7922	-2.8824	-2.9317	-2.928	-2.8414	-2.7383	-2.6363	-2.6122	-2.6393	-2.7098	-2.7328	-2.7087	-2.6593	-2.6374	-2.655	-2.6357	-2.6404	-2.711	-2.789	-2.9077	-2.8949	-2.7767	-2.6304	-2.4728	-2.4488	-2.5417	-2.674	-2.6934	-2.6909	-2.6429	-2.5597	-2.461	-2.4349	-2.4209	-2.382	-2.359	-2.4072	-2.4314
-2.8655	-2.9138	-2.923	-2.9558	-2.9586	-3.0188	-3.0063	-2.9379	-2.9022	-2.9096	-2.9482	-2.9811	-3.0769	-3.1876	-3.174	-3.1132	-3.1604	-3.2496	-3.2172	-3.0651	-2.9367	-2.8418	-2.7033	-2.6079	-2.5919	-2.713	-2.767	-2.9057	-3.0212	-3.0695	-3.1484	-3.2365	-3.167	-3.1216	-3.0643	-3.0551	-3.0635	-3.0722	-3.0135	-3.0145	-2.9812	-2.9949	-2.9888	-3.1104	-3.1496	-3.1411	-3.1426	-3.1535	-3.1523	-3.2116
-2.8063	-2.9081	-3.0346	-3.0918	-3.0989	-3.0935	-2.9638	-2.9096	-2.8278	-2.8329	-2.8322	-2.847	-2.9183	-3.0058	-3.1184	-3.1872	-3.2482	-3.2259	-3.2074	-3.1296	-3.1283	-3.1181	-3.0798	-3.0195	-3.0405	-3.1073	-3.2164	-3.2576	-3.2185	-3.129	-3.067	-3.0545	-2.9837	-2.9536	-2.9405	-3.0026	-3.063	-3.0963	-3.0768	-3.0646	-3.0416	-3.1258	-3.1997	-3.286	-3.2451	-3.215	-3.1962	-3.267	-3.377	-3.5392
-2.3325	-2.3405	-2.4045	-2.4984	-2.5867	-2.6931	-2.7609	-2.8382	-2.8309	-2.7943	-2.8585	-2.9231	-2.973	-3.0298	-3.0772	-3.0437	-2.9434	-2.8224	-2.7444	-2.661	-2.6524	-2.624	-2.6121	-2.6224	-2.6207	-2.6878	-2.7769	-2.8344	-2.8488	-2.9123	-2.956	-3.0535	-3.1937	-3.3151	-3.2977	-3.2498	-3.2443	-3.18	-3.1675	-3.1536	-3.1934	-3.2365	-3.2109	-3.159	-3.1823	-3.2623	-3.3368	-3.4414	-3.519	-3.5008
-2.6477	-2.6657	-2.5866	-2.5099	-2.4232	-2.3771	-2.3596	-2.3983	-2.4038	-2.4509	-2.4362	-2.4783	-2.562	-2.5233	-2.4696	-2.4311	-2.4126	-2.4737	-2.5178	-2.5932	-2.6886	-2.7114	-2.632	-2.5596	-2.5275	-2.5284	-2.5737	-2.6433	-2.7139	-2.7506	-2.7328	-2.6816	-2.6513	-2.654	-2.6735	-2.7712	-2.8791	-2.9593	-2.9534	-2.8346	-2.6967	-2.6213	-2.6218	-2.6497	-2.6673	-2.665	-2.688	-2.7384	-2.7877	-2.8771
-2.2025	-2.2236	-2.1888	-2.1388	-2.0914	-2.0914	-2.0984	-2.1298	-2.2382	-2.2946	-2.3063	-2.336	-2.407	-2.4539	-2.5196	-2.5553	-2.5094	-2.4983	-2.5532	-2.5508	-2.5574	-2.583	-2.5504	-2.5584	-2.5473	-2.6054	-2.7705	-2.8748	-2.9148	-2.9687	-2.9919	-2.9719	-3.0247	-2.9954	-2.9687	-2.8975	-2.8493	-2.9137	-2.9642	-2.9588	-2.8765	-2.7986	-2.7258	-2.6639	-2.5677	-2.5511	-2.5295	-2.5011	-2.5621	-2.6584
-2.8056	-2.8812	-2.8992	-2.851	-2.8108	-2.7007	-2.6523	-2.642	-2.6568	-2.7149	-2.7496	-2.7736	-2.8174	-2.8635	-2.912	-2.8848	-2.8944	-2.9073	-2.8502	-2.7646	-2.6937	-2.64	-2.6271	-2.676	-2.6835	-2.7458	-2.8087	-2.8063	-2.7651	-2.7893	-2.8423	-2.8361	-2.807	-2.7796	-2.7494	-2.727	-2.7347	-2.6785	-2.5919	-2.5483	-2.572	-2.608	-2.6221	-2.6544	-2.6525	-2.6358	-2.6047	-2.5881	-2.5933	-2.5766
-2.4835	-2.4628	-2.4864	-2.5036	-2.4968	-2.4307	-2.4102	-2.362	-2.284	-2.2752	-2.3704	-2.5208	-2.6349	-2.7704	-2.8442	-2.9141	-2.8583	-2.8105	-2.7807	-2.7533	-2.7322	-2.7182	-2.7125	-2.7029	-2.7049	-2.6932	-2.6733	-2.7345	-2.8083	-2.8875	-2.9012	-2.8882	-2.8436	-2.7925	-2.8002	-2.8085	-2.8444	-2.9086	-2.8638	-2.7836	-2.7705	-2.7267	-2.7109	-2.7829	-2.8656	-2.8669	-2.8223	-2.7192	-2.7083	-2.7702
-2.8893	-2.7637	-2.7098	-2.6576	-2.644	-2.6525	-2.6475	-2.638	-2.6274	-2.6637	-2.6924	-2.7181	-2.797	-2.9668	-3.105	-3.1046	-3.019	-2.9924	-2.8495	-2.7423	-2.676	-2.7317	-2.8001	-2.8327	-2.8123	-2.8231	-2.8131	-2.7669	-2.648	-2.6197	-2.6626	-2.7152	-2.714	-2.7634	-2.7874	-2.7684	-2.6789	-2.6034	-2.6371	-2.6106	-2.5799	-2.5111	-2.4688	-2.5246	-2.5371	-2.5503	-2.6028	-2.6213	-2.7018	-2.7579
-2.8551	-2.8143	-2.9345	-3.0778	-3.1837	-3.2647	-3.2484	-3.1732	-3.064	-2.9087	-2.7852	-2.7547	-2.7857	-2.8334	-2.8387	-2.8776	-2.8307	-2.7742	-2.804	-2.8635	-2.8852	-2.8407	-2.807	-2.8469	-2.8931	-2.8868	-2.8761	-2.8649	-2.8415	-2.8623	-2.8668	-2.8822	-2.9027	-2.8902	-2.8538	-2.7483	-2.6411	-2.5893	-2.5786	-2.6098	-2.6725	-2.6551	-2.6581	-2.5786	-2.4348	-2.1666	-1.8285	-1.5762	-1.3832	-1.2968
-2.8276	-2.7677	-2.6064	-2.5122	-2.5498	-2.563	-2.6095	-2.6339	-2.8236	-3.0025	-3.0645	-3.0509	-3.0108	-2.9218	-2.8847	-2.9192	-2.8389	-2.7538	-2.6641	-2.5306	-2.3856	-2.322	-2.2842	-2.2303	-2.2728	-2.4052	-2.4831	-2.5727	-2.5853	-2.5597	-2.5221	-2.5618	-2.6491	-2.6924	-2.8026	-3.0028	-3.2555	-3.3542	-3.3073	-3.1206	-2.9677	-2.9151	-2.832	-2.7676	-2.7603	-2.8636	-2.8611	-2.8944	-2.9176	-2.9149
-2.4617	-2.4194	-2.3898	-2.4021	-2.3765	-2.2702	-2.2865	-2.2666	-2.3606	-2.4182	-2.4805	-2.5023	-2.5057	-2.5453	-2.697	-2.8238	-2.76	-2.5634	-2.4488	-2.4461	-2.5045	-2.643	-2.7392	-2.7566	-2.6803	-2.5865	-2.503	-2.3625	-2.2726	-2.3097	-2.4929	-2.6168	-2.7356	-2.861	-2.8782	-2.8716	-2.7874	-2.724	-2.6236	-2.6196	-2.593	-2.621	-2.7761	-2.8286	-2.8786	-2.8555	-2.7789	-2.5893	-2.4878	-2.478
-2.5753	-2.6055	-2.6864	-2.7723	-2.8014	-2.8179	-2.8575	-2.8222	-2.8314	-2.8843	-2.8513	-2.872	-2.8846	-2.8973	-2.8992	-2.932	-2.9595	-2.9824	-3.0394	-3.1312	-3.1475	-3.1061	-3.0459	-3.0564	-3.096	-3.0846	-3.0755	-3.0243	-2.9775	-2.9152	-2.9059	-2.842	-2.7471	-2.6739	-2.6707	-2.6783	-2.6723	-2.6032	-2.5325	-2.4803	-2.4817	-2.528	-2.5385	-2.5907	-2.6127	-2.6369	-2.7353	-2.7263	-2.689	-2.5922
-2.7635	-2.8116	-2.7862	-2.6466	-2.5319	-2.4849	-2.5117	-2.4404	-2.3852	-2.4283	-2.563	-2.6803	-2.7218	-2.6758	-2.6299	-2.6579	-2.6729	-2.6715	-2.6424	-2.6391	-2.6691	-2.6221	-2.5814	-2.5944	-2.6328	-2.6181	-2.6078	-2.5931	-2.5838	-2.6182	-2.6626	-2.7651	-2.8876	-2.948	-2.9517	-2.9417	-3.0387	-3.1161	-3.1472	-3.1902	-3.2417	-3.2407	-3.198	-3.1927	-3.1895	-3.1446	-3.1019	-3.0631	-3.089	-3.1514
-2.5346	-2.6236	-2.7241	-2.8185	-2.8058	-2.7934	-2.7784	-2.7395	-2.6483	-2.5973	-2.6087	-2.6995	-2.8369	-2.9325	-3.0284	-3.0836	-3.0685	-2.9966	-2.8649	-2.716	-2.6352	-2.5882	-2.6051	-2.6949	-2.7213	-2.6594	-2.6408	-2.5738	-2.6363	-2.6822	-2.6811	-2.6905	-2.7419	-2.794	-2.8836	-3.0106	-3.0761	-3.1245	-3.1574	-3.1114	-3.0143	-2.9602	-2.958	-2.9392	-2.9014	-2.9018	-2.9243	-3.0123	-3.0201	-3.0405
[truncated: 31 more columns]

## Sheet: FigS03C_NoReward
-2.8755	-2.7783	-2.7279	-2.6874	-2.6639	-2.6586	-2.7432	-2.8165	-2.8965	-3	-3.0109	-2.9363	-2.8553	-2.767	-2.7329	-2.7359	-2.7446	-2.7098	-2.6633	-2.6277	-2.6684	-2.682	-2.663	-2.6144	-2.5672	-2.5159	-2.5245	-2.6232	-2.7598	-2.8847	-2.995	-3.1055	-3.1389	-3.1425	-3.1853	-3.2424	-3.2534	-3.2501	-3.2621	-3.2059	-3.144	-3.0286	-2.9699	-2.8979	-2.9357	-2.9923	-3.0439	-3.1143	-3.1876	-3.2787
-2.5758	-2.5989	-2.6154	-2.6308	-2.6325	-2.6924	-2.8063	-2.8338	-2.8351	-2.8066	-2.8284	-2.8652	-2.8815	-2.9386	-2.9449	-2.8724	-2.7771	-2.6965	-2.5827	-2.5286	-2.5264	-2.5138	-2.5644	-2.6153	-2.6545	-2.6667	-2.5473	-2.503	-2.6232	-2.8298	-3.0294	-3.1716	-3.3071	-3.3334	-3.2838	-3.1395	-3.0382	-2.8819	-2.7835	-2.7655	-2.7737	-2.8426	-2.8504	-2.8872	-2.857	-2.807	-2.7669	-2.7864	-2.8056	-2.8682
-2.1428	-2.2225	-2.3197	-2.3701	-2.392	-2.4868	-2.5157	-2.4611	-2.3363	-2.2759	-2.3491	-2.3707	-2.3243	-2.222	-2.1556	-2.1571	-2.219	-2.2901	-2.3158	-2.3173	-2.3778	-2.5608	-2.6313	-2.6251	-2.5704	-2.5116	-2.4757	-2.4303	-2.4609	-2.5391	-2.7111	-2.8298	-2.8426	-2.8446	-2.898	-2.9462	-2.9142	-2.86	-2.7729	-2.7072	-2.5978	-2.482	-2.4593	-2.4518	-2.459	-2.421	-2.3519	-2.3693	-2.4225	-2.3685
-2.8886	-2.9326	-2.8767	-2.7656	-2.6746	-2.6628	-2.7277	-2.7529	-2.7379	-2.7238	-2.6933	-2.6771	-2.6952	-2.6996	-2.6898	-2.7659	-2.831	-2.865	-2.9015	-2.915	-2.9601	-3.0455	-3.0371	-3.045	-3.0553	-3.1307	-3.1504	-3.1644	-3.1295	-3.0301	-2.916	-2.8541	-2.8196	-2.8515	-2.9137	-2.9708	-3.0999	-3.2306	-3.2556	-3.2911	-3.3199	-3.34	-3.2697	-3.1698	-3.0632	-3.0354	-3.0938	-3.2299	-3.3709	-3.4333
-2.0796	-2.1495	-2.2453	-2.2789	-2.3016	-2.3439	-2.3508	-2.3342	-2.2904	-2.3519	-2.4574	-2.7053	-2.919	-3.0684	-3.0664	-2.9824	-2.9178	-2.8091	-2.7402	-2.813	-2.8939	-3.0159	-3.1065	-3.1365	-3.1066	-2.9987	-2.8699	-2.7604	-2.6814	-2.6278	-2.6171	-2.6928	-2.7934	-2.9193	-2.9648	-2.9638	-2.926	-2.8797	-2.9518	-2.9706	-2.9278	-2.8497	-2.7606	-2.7109	-2.6875	-2.6759	-2.6024	-2.5464	-2.4929	-2.4358
-2.6758	-2.6937	-2.6939	-2.731	-2.8832	-2.9666	-2.9498	-2.9092	-2.8906	-2.8804	-2.9074	-2.8795	-2.8998	-2.9612	-3.0547	-3.063	-3.0348	-3.0285	-2.9727	-2.9404	-2.8566	-2.8709	-2.9111	-2.9735	-2.9896	-3.0601	-3.0834	-2.9869	-2.8507	-2.722	-2.654	-2.6962	-2.7845	-2.8279	-2.8087	-2.8057	-2.839	-2.8636	-2.916	-2.9201	-2.9785	-3.0284	-3.1649	-3.2145	-3.157	-2.9999	-2.8636	-2.767	-2.7623	-2.8724
-2.0217	-2.1081	-2.1401	-2.2038	-2.295	-2.4023	-2.4577	-2.5159	-2.507	-2.3731	-2.2618	-2.2533	-2.2668	-2.2723	-2.3355	-2.3732	-2.3887	-2.4535	-2.5847	-2.6499	-2.6826	-2.6956	-2.6735	-2.6953	-2.7184	-2.722	-2.6994	-2.7585	-2.8551	-2.8809	-2.8346	-2.7841	-2.7907	-2.8771	-2.8548	-2.8719	-2.9008	-2.9347	-2.9583	-2.9898	-3.1092	-3.3104	-3.3932	-3.4504	-3.4437	-3.3827	-3.346	-3.3193	-3.2257	-3.1862
-2.7177	-2.7001	-2.6341	-2.6118	-2.5723	-2.5522	-2.5988	-2.605	-2.6331	-2.6288	-2.6867	-2.7028	-2.7033	-2.6795	-2.6354	-2.5619	-2.5687	-2.6455	-2.7899	-2.8469	-2.9134	-2.9372	-2.9724	-3.0169	-3.0885	-3.1328	-3.1692	-3.1764	-3.2089	-3.1889	-3.099	-3.0362	-2.9861	-2.9584	-2.8903	-2.8415	-2.8967	-2.9842	-3.0716	-3.1779	-3.239	-3.1386	-2.9348	-2.8136	-2.7581	-2.6993	-2.7	-2.6563	-2.6194	-2.6438
-3.1806	-3.1741	-3.1087	-2.959	-2.8685	-2.8122	-2.7742	-2.788	-2.7988	-2.8433	-2.9167	-2.8804	-2.8188	-2.8451	-2.8899	-3.0095	-3.1054	-3.1435	-3.2159	-3.3069	-3.2754	-3.2868	-3.2609	-3.2675	-3.3092	-3.4397	-3.4761	-3.4693	-3.391	-3.2002	-3.0559	-2.9698	-2.9014	-2.8794	-2.9396	-3.0282	-3.1367	-3.2775	-3.3924	-3.4804	-3.4765	-3.4552	-3.3741	-3.3236	-3.207	-3.0984	-3.0524	-3.0801	-3.1544	-3.207
-2.4484	-2.4509	-2.538	-2.6787	-2.7744	-2.8324	-2.7553	-2.6714	-2.6434	-2.633	-2.6525	-2.7413	-2.8868	-2.9052	-2.9242	-2.9291	-2.8465	-2.7878	-2.7146	-2.6506	-2.6674	-2.6534	-2.7628	-2.9103	-3.0095	-3.0827	-3.0589	-2.9921	-2.8997	-2.8455	-2.8603	-2.8073	-2.8239	-2.7995	-2.784	-2.7994	-2.7882	-2.7761	-2.8433	-2.9369	-2.9816	-2.9382	-2.9186	-2.9637	-3.0184	-2.9701	-2.9524	-2.9215	-2.8184	-2.6673
-2.9748	-3.0208	-3.0372	-3.0051	-3.0253	-2.9982	-3.0332	-3.0989	-3.156	-3.1787	-3.1772	-3.1487	-3.109	-3.0195	-2.95	-2.931	-2.8751	-2.8318	-2.7979	-2.7372	-2.6704	-2.6218	-2.6364	-2.7342	-2.8807	-3.0469	-3.1713	-3.1141	-3.001	-2.891	-2.8089	-2.8755	-2.9207	-2.8926	-2.8632	-2.9349	-2.9954	-3.0009	-3.0891	-3.1683	-3.2377	-3.1655	-3.0039	-2.8396	-2.7107	-2.5817	-2.4922	-2.4702	-2.5276	-2.6077
-2.8784	-2.8481	-2.8302	-2.7539	-2.7219	-2.6679	-2.6356	-2.7239	-2.7654	-2.8074	-2.8502	-2.8356	-2.8106	-2.7838	-2.7864	-2.7556	-2.7109	-2.7556	-2.7637	-2.7946	-2.76	-2.7941	-2.9011	-2.9848	-3.0369	-2.9493	-2.874	-2.803	-2.7348	-2.7358	-2.6841	-2.6403	-2.6504	-2.7404	-2.8572	-2.9346	-2.9791	-2.9633	-2.8436	-2.68	-2.591	-2.5602	-2.593	-2.5454	-2.534	-2.5645	-2.6395	-2.8338	-2.9717	-3.0688
-2.7265	-2.7618	-2.9006	-3.0673	-3.2013	-3.2433	-3.2452	-3.2017	-3.0675	-2.9422	-2.883	-2.9084	-2.897	-2.8461	-2.7194	-2.7036	-2.7653	-2.863	-2.9883	-3.0949	-3.0968	-3.0592	-3.1337	-3.1676	-3.171	-3.1844	-3.1816	-3.1764	-3.1683	-3.238	-3.2693	-3.3154	-3.3131	-3.3707	-3.3399	-3.3495	-3.3622	-3.3643	-3.4187	-3.365	-3.3186	-3.2328	-3.2603	-3.2503	-3.2247	-3.2403	-3.1718	-3.1441	-3.0833	-3.02
-2.3184	-2.3803	-2.3593	-2.2474	-2.182	-2.1601	-2.1457	-2.141	-2.1787	-2.2208	-2.2699	-2.2649	-2.1981	-2.1734	-2.2034	-2.3236	-2.5091	-2.5803	-2.5785	-2.6077	-2.6443	-2.743	-2.8364	-2.8628	-2.8906	-2.8561	-2.884	-2.9053	-2.952	-2.9452	-2.9285	-2.9473	-2.9673	-3.0368	-3.0283	-2.99	-2.9209	-2.875	-2.9107	-2.9327	-2.9364	-2.8784	-2.8141	-2.8047	-2.8745	-2.9498	-2.8782	-2.8489	-2.8519	-2.8799
-2.9791	-3.0133	-3.0557	-2.9935	-2.9664	-3.0475	-3.113	-3.1476	-3.1126	-3.032	-2.9127	-2.7421	-2.6235	-2.5786	-2.6232	-2.6815	-2.7467	-2.7917	-2.8366	-2.8799	-2.8565	-2.806	-2.7428	-2.6402	-2.5376	-2.5202	-2.5342	-2.5272	-2.4779	-2.4956	-2.5241	-2.5534	-2.6041	-2.6938	-2.7618	-2.778	-2.7914	-2.7742	-2.7534	-2.7579	-2.7011	-2.637	-2.5976	-2.5927	-2.611	-2.6222	-2.6136	-2.6369	-2.701	-2.7683
-2.3353	-2.4143	-2.5596	-2.7089	-2.8032	-2.8861	-3.0279	-3.1291	-3.1673	-3.1368	-3.0526	-2.9808	-2.9185	-2.8843	-2.8635	-2.8575	-2.9464	-3.0638	-3.2095	-3.2744	-3.3011	-3.246	-3.1145	-2.9962	-2.92	-2.8729	-2.9476	-3.0142	-3.0708	-3.0207	-3.0006	-2.9679	-2.9062	-2.8659	-2.7865	-2.7711	-2.8133	-2.9531	-3.0526	-3.1018	-3.1348	-3.0934	-3.0251	-3.0331	-3.0732	-3.1325	-3.2024	-3.2928	-3.3901	-3.5004
-2.9971	-3.1187	-3.172	-3.1712	-3.0793	-3.0185	-3.053	-3.1294	-3.291	-3.3211	-3.3439	-3.3335	-3.2944	-3.2606	-3.2293	-3.1436	-3.0958	-3.0942	-3.0975	-3.0895	-3.0346	-3.0179	-2.9728	-2.9573	-3.0487	-3.2458	-3.3616	-3.4094	-3.5016	-3.4671	-3.3739	-3.2426	-3.2296	-3.1333	-3.1097	-3.005	-2.9499	-2.9455	-3.0018	-3.0542	-3.1412	-3.1787	-3.1381	-3.0999	-3.042	-2.9803	-2.9873	-3.007	-3.0501	-3.1005
-2.2694	-2.3682	-2.4274	-2.4773	-2.5407	-2.5788	-2.6015	-2.6006	-2.6146	-2.5609	-2.5739	-2.6449	-2.6474	-2.6476	-2.6127	-2.5756	-2.558	-2.6253	-2.6327	-2.5374	-2.4807	-2.4746	-2.5139	-2.5537	-2.6124	-2.6043	-2.5415	-2.4891	-2.4898	-2.5054	-2.5209	-2.5361	-2.5509	-2.5746	-2.6042	-2.6963	-2.6921	-2.7538	-2.852	-2.9014	-2.8803	-2.9334	-2.9757	-3.0219	-3.0429	-3.0699	-3.1534	-3.1342	-3.1401	-3.157
-1.8476	-1.8338	-1.7574	-1.7328	-1.7959	-1.8291	-1.9193	-1.9313	-1.9411	-1.9541	-2.0218	-2.1671	-2.3377	-2.379	-2.2922	-2.2244	-2.2065	-2.257	-2.3354	-2.421	-2.4945	-2.5361	-2.5852	-2.66	-2.685	-2.6393	-2.5961	-2.5061	-2.4837	-2.5281	-2.6809	-2.8714	-2.9559	-2.8707	-2.8368	-2.8161	-2.8078	-2.712	-2.7113	-2.6957	-2.6909	-2.6347	-2.5965	-2.6191	-2.6161	-2.629	-2.6752	-2.6897	-2.7196	-2.7988
-2.1514	-2.1444	-2.0845	-2.0192	-1.9926	-2.0313	-2.0706	-2.0977	-2.1094	-2.1236	-2.1963	-2.2442	-2.2456	-2.2752	-2.3619	-2.4641	-2.5417	-2.5484	-2.5712	-2.5654	-2.6714	-2.7824	-2.8547	-2.8741	-2.8335	-2.8049	-2.8034	-2.8436	-2.9054	-2.9903	-3.0451	-3.052	-3.0622	-3.0178	-2.9468	-2.8565	-2.7818	-2.7062	-2.6992	-2.7126	-2.7253	-2.72	-2.6573	-2.608	-2.6336	-2.6882	-2.7665	-2.8045	-2.7762	-2.7404
-2.2384	-2.199	-2.2126	-2.3128	-2.3207	-2.2541	-2.1816	-2.1236	-2.1707	-2.2921	-2.3698	-2.4545	-2.5197	-2.5707	-2.6924	-2.7382	-2.7369	-2.7345	-2.7139	-2.6986	-2.6383	-2.5594	-2.5048	-2.5748	-2.7121	-2.7228	-2.7178	-2.7072	-2.8053	-2.8346	-2.8103	-2.9138	-2.9247	-2.9529	-2.9346	-2.8355	-2.7447	-2.7295	-2.7459	-2.7425	-2.6811	-2.6939	-2.7644	-2.8427	-2.9658	-3.0529	-3.0743	-3.0201	-2.8548	-2.6791
-2.5231	-2.6893	-2.8451	-2.9192	-2.8592	-2.7699	-2.649	-2.595	-2.5029	-2.4563	-2.3569	-2.357	-2.3863	-2.3942	-2.414	-2.3749	-2.4253	-2.4992	-2.5595	-2.6401	-2.7372	-2.8048	-2.8078	-2.8095	-2.8279	-2.9158	-3.0267	-3.2225	-3.2826	-3.2793	-3.2685	-3.213	-3.1111	-3.0251	-2.9596	-2.9267	-2.8558	-2.779	-2.664	-2.6842	-2.7211	-2.7331	-2.7338	-2.6835	-2.6085	-2.5533	-2.5264	-2.4505	-2.4736	-2.4477
-2.4712	-2.4635	-2.4767	-2.5059	-2.5394	-2.5725	-2.5765	-2.5847	-2.5974	-2.599	-2.5326	-2.5191	-2.5526	-2.5453	-2.5329	-2.4621	-2.3666	-2.3532	-2.4328	-2.5613	-2.6927	-2.7993	-2.8852	-2.8941	-2.9127	-2.8429	-2.809	-2.7693	-2.7773	-2.7328	-2.653	-2.5999	-2.6329	-2.7341	-2.9198	-3.0114	-3.0665	-3.0558	-3.0196	-2.9387	-2.876	-2.7921	-2.6958	-2.6194	-2.5873	-2.6069	-2.6413	-2.694	-2.7109	-2.6943
-2.7911	-2.7561	-2.7321	-2.713	-2.7264	-2.7101	-2.692	-2.7148	-2.6909	-2.6066	-2.5462	-2.5468	-2.5372	-2.5747	-2.7129	-2.7997	-2.8413	-2.8308	-2.7933	-2.8081	-2.905	-2.9815	-2.9865	-2.9444	-2.8246	-2.7468	-2.7147	-2.7221	-2.7905	-2.8608	-2.9615	-3.0031	-3.0627	-3.0868	-3.1273	-3.1748	-3.1521	-3.1267	-3.0855	-3.0138	-2.9217	-2.8473	-2.7253	-2.6105	-2.505	-2.359	-2.2078	-2.0411	-1.9036	-1.8852
-2.2741	-2.3639	-2.5377	-2.697	-2.7209	-2.7671	-2.7968	-2.8186	-2.8705	-2.9494	-2.9862	-3.0391	-3.0999	-3.1502	-3.1991	-3.1992	-3.13	-3.0565	-3.058	-3.1583	-3.2369	-3.259	-3.17	-3.0924	-3.0343	-3.0244	-3.0376	-3.0284	-2.8876	-2.8242	-2.7608	-2.7868	-2.8205	-2.8911	-3.0319	-3.0305	-3.0199	-2.97	-2.9642	-2.9854	-2.9969	-2.9828	-2.9938	-2.993	-2.9841	-2.9509	-2.9623	-3.0543	-3.1881	-3.3188
-2.265	-2.245	-2.2458	-2.29	-2.3921	-2.5774	-2.711	-2.7637	-2.787	-2.831	-2.8426	-2.856	-2.8427	-2.8517	-2.841	-2.7988	-2.7711	-2.791	-2.8745	-2.9528	-3.0038	-2.963	-2.9378	-2.9002	-2.9157	-2.8786	-2.7814	-2.7439	-2.7252	-2.7638	-2.8245	-2.8217	-2.8344	-2.8315	-2.8493	-2.944	-2.9859	-3.0039	-3.0062	-3.0101	-3.0795	-3.1735	-3.1012	-3.0215	-2.9375	-2.963	-2.9366	-2.9718	-3.036	-3.1911
-2.6511	-2.6471	-2.6321	-2.599	-2.5773	-2.6081	-2.6383	-2.652	-2.731	-2.8021	-2.8471	-2.8501	-2.8277	-2.8852	-2.8917	-2.7763	-2.6735	-2.6212	-2.6004	-2.6169	-2.5584	-2.5586	-2.5609	-2.5549	-2.5355	-2.4959	-2.4774	-2.4849	-2.467	-2.4792	-2.5516	-2.6375	-2.7422	-2.8259	-2.8865	-2.9053	-2.8468	-2.8056	-2.7647	-2.6586	-2.5666	-2.4833	-2.5184	-2.5434	-2.5893	-2.6416	-2.6549	-2.6702	-2.614	-2.512
-2.5045	-2.4917	-2.5632	-2.6776	-2.7327	-2.7188	-2.6698	-2.6111	-2.5222	-2.444	-2.4102	-2.4413	-2.5674	-2.7018	-2.8112	-2.8866	-2.9036	-2.8724	-2.8075	-2.7523	-2.7728	-2.7521	-2.777	-2.7756	-2.7115	-2.6465	-2.664	-2.7158	-2.7365	-2.7496	-2.784	-2.7278	-2.7178	-2.7627	-2.8175	-2.8921	-2.92	-2.9187	-2.882	-2.8713	-2.8568	-2.8802	-2.9083	-3.0017	-3.0799	-3.0715	-3.0222	-3.0663	-3.1238	-3.079
-2.3563	-2.4336	-2.5237	-2.671	-2.7401	-2.7414	-2.8029	-2.8203	-2.8112	-2.8594	-2.8739	-2.8841	-2.8949	-2.9113	-2.9496	-3.0212	-2.9558	-2.8577	-2.8485	-2.8543	-2.9236	-3.0475	-3.0703	-3.1031	-3.0871	-3.0622	-3.0033	-2.9394	-2.8778	-2.8978	-2.9663	-3.074	-3.1286	-3.1406	-3.1271	-3.1253	-3.1777	-3.2584	-3.3734	-3.4605	-3.4942	-3.4759	-3.4346	-3.3583	-3.3327	-3.3404	-3.4083	-3.4347	-3.4227	-3.3536
[truncated: 31 more columns]

## Sheet: FigS03C_NoPunishment
#	-2.5361	-2.535	-2.5772	-2.6273	-2.6824	-2.7446	-2.7476	-2.7405	-2.7517	-2.7095	-2.6737	-2.6512	-2.5782	-2.4799	-2.426	-2.4599	-2.5651	-2.6631	-2.7317	-2.6772	-2.5525	-2.5094	-2.5139	-2.518	-2.5011	-2.5852	-2.6967	-2.8271	-2.9283	-2.9286	-2.8357	-2.8063	-2.8318	-2.829	-2.8045	-2.8166	-2.7469	-2.6719	-2.6217	-2.6256	-2.6121	-2.539	-2.5537	-2.6542	-2.7866	-2.9724	-3.092	-3.1489	-3.1991
-2.6732	-2.6279	-2.5936	-2.5378	-2.4575	-2.4079	-2.4239	-2.4832	-2.5551	-2.5719	-2.5258	-2.4582	-2.4424	-2.453	-2.5047	-2.5634	-2.6241	-2.6707	-2.7117	-2.7844	-2.8226	-2.8733	-2.8451	-2.8215	-2.836	-2.823	-2.7902	-2.8248	-2.7916	-2.8205	-2.8617	-2.9256	-2.9635	-2.9577	-2.9631	-2.9344	-2.8472	-2.806	-2.8034	-2.7825	-2.7495	-2.7143	-2.6522	-2.6343	-2.6778	-2.7912	-2.8959	-2.9749	-3.1014	-3.1328
-2.5469	-2.5499	-2.5205	-2.5087	-2.4962	-2.5277	-2.4798	-2.4768	-2.5342	-2.5712	-2.6229	-2.7292	-2.7365	-2.6655	-2.6792	-2.7542	-2.8206	-2.8139	-2.7898	-2.7738	-2.7568	-2.7109	-2.7264	-2.7876	-2.8441	-2.8181	-2.7744	-2.7592	-2.767	-2.7483	-2.7327	-2.6285	-2.6257	-2.6581	-2.7218	-2.8202	-2.8933	-2.8934	-2.8693	-2.7832	-2.7056	-2.6868	-2.662	-2.62	-2.556	-2.4982	-2.5337	-2.562	-2.5789	-2.6112
-2.2448	-2.2687	-2.265	-2.2627	-2.266	-2.3428	-2.4551	-2.4857	-2.4836	-2.4866	-2.4904	-2.476	-2.5622	-2.6447	-2.7225	-2.8015	-2.8674	-2.8859	-2.8165	-2.7938	-2.8014	-2.7898	-2.8483	-2.9697	-3.1528	-3.2255	-3.229	-3.095	-2.9643	-2.8932	-2.8348	-2.7764	-2.7616	-2.7108	-2.676	-2.6391	-2.6154	-2.6643	-2.768	-2.821	-2.8386	-2.8886	-2.9699	-3.0257	-3.0797	-3.0907	-3.0745	-3.1862	-3.2408	-3.2389
-2.5876	-2.6677	-2.6875	-2.7524	-2.8049	-2.7879	-2.7318	-2.7507	-2.8594	-2.8953	-2.9262	-2.9123	-2.7624	-2.5621	-2.4891	-2.528	-2.6282	-2.6865	-2.7349	-2.7831	-2.8144	-2.8402	-2.8863	-2.9653	-2.9479	-2.8631	-2.7904	-2.7499	-2.7753	-2.814	-2.7935	-2.8079	-2.8645	-2.8675	-2.8057	-2.6686	-2.5848	-2.4335	-2.2716	-2.1859	-2.1959	-2.2539	-2.3655	-2.5066	-2.6523	-2.7665	-2.9084	-2.9836	-2.9716	-2.9923
-2.7831	-2.7715	-2.7501	-2.702	-2.7102	-2.7666	-2.8277	-2.8998	-3.0351	-3.132	-3.1649	-3.1201	-3.0564	-2.977	-2.9357	-2.9106	-2.8831	-2.863	-2.8344	-2.8627	-2.7854	-2.7486	-2.7504	-2.7516	-2.8178	-2.8892	-2.9828	-3.085	-3.1271	-3.139	-3.1447	-3.0712	-3.0045	-2.9936	-3.0404	-3.082	-3.1093	-3.0884	-3.0061	-3.0378	-3.1266	-3.2102	-3.2797	-3.2083	-3.135	-3.0857	-3.0525	-3.0878	-3.0993	-3.0484
-2.113	-2.1549	-2.1438	-2.1296	-2.2157	-2.3475	-2.4612	-2.4938	-2.471	-2.4015	-2.3582	-2.4048	-2.4213	-2.4431	-2.4708	-2.4858	-2.4305	-2.418	-2.4402	-2.5298	-2.6248	-2.6395	-2.659	-2.7159	-2.801	-2.8247	-2.777	-2.7183	-2.7088	-2.7142	-2.7349	-2.7076	-2.7154	-2.7509	-2.7566	-2.7361	-2.6703	-2.6511	-2.6262	-2.6339	-2.6626	-2.6565	-2.6793	-2.6967	-2.7124	-2.7822	-2.8488	-2.8445	-2.9207	-2.9808
-2.6537	-2.6442	-2.5922	-2.5892	-2.6683	-2.6501	-2.58	-2.5831	-2.6115	-2.6336	-2.5907	-2.575	-2.6308	-2.6334	-2.603	-2.6016	-2.63	-2.7356	-2.7951	-2.8482	-2.8086	-2.7675	-2.751	-2.7634	-2.7627	-2.8404	-2.8612	-2.8809	-2.9456	-3.0792	-3.15	-3.1793	-3.1909	-3.0705	-2.9995	-2.9655	-2.9137	-2.8796	-2.7564	-2.6626	-2.5904	-2.6372	-2.6381	-2.701	-2.7497	-2.8396	-3.0123	-3.1988	-3.2742	-3.2685
-2.8988	-2.8923	-2.89	-2.8912	-2.9533	-2.9991	-3.0608	-3.1025	-3.1268	-3.1641	-3.1869	-3.1977	-3.1733	-3.2203	-3.2475	-3.1623	-3.0703	-3.0168	-2.9665	-2.9481	-2.8804	-2.7605	-2.7858	-2.8913	-2.9971	-3.0659	-3.1111	-3.1717	-3.2363	-3.227	-3.2133	-3.1979	-3.1678	-3.1449	-3.1117	-3.1232	-3.174	-3.2067	-3.2077	-3.2608	-3.3431	-3.4497	-3.5345	-3.5568	-3.517	-3.3599	-3.2174	-3.1029	-3.0542	-3.044
-2.7037	-2.7611	-2.8236	-2.8966	-2.9781	-3.0492	-3.078	-3.0645	-3.039	-2.9874	-2.9575	-2.9191	-2.9045	-2.8756	-2.8652	-2.8367	-2.8154	-2.8256	-2.8744	-2.9268	-2.967	-2.9589	-2.99	-3.0238	-2.9949	-2.9292	-2.8021	-2.73	-2.609	-2.5753	-2.6105	-2.6452	-2.7026	-2.7857	-2.8042	-2.8214	-2.8309	-2.8744	-2.9427	-3.0075	-3.0568	-3.0292	-2.8841	-2.7452	-2.695	-2.6947	-2.6776	-2.7301	-2.7981	-2.8085
-2.5507	-2.5282	-2.4746	-2.4828	-2.4609	-2.4366	-2.4818	-2.5581	-2.6672	-2.7953	-2.8667	-2.8863	-2.8505	-2.8452	-2.7813	-2.7156	-2.6648	-2.6961	-2.7827	-2.8292	-2.9664	-3.0532	-3.0677	-2.9982	-2.957	-2.9677	-2.8853	-2.8167	-2.7482	-2.6339	-2.5137	-2.421	-2.3919	-2.4271	-2.5185	-2.6365	-2.7043	-2.7797	-2.8381	-2.9384	-3.0464	-3.0577	-3.0428	-2.9676	-2.8635	-2.7312	-2.6537	-2.6159	-2.5589	-2.562
-2.682	-2.6631	-2.6497	-2.6574	-2.6613	-2.7149	-2.7291	-2.8152	-2.908	-2.9744	-3.0275	-3.0622	-3.0443	-2.9755	-2.9178	-2.87	-2.8716	-2.8244	-2.8351	-2.896	-2.9126	-2.9696	-3.0516	-3.144	-3.1808	-3.1593	-3.1281	-3.1498	-3.0961	-3.0391	-3.0228	-3.0286	-3.0254	-3.083	-3.1576	-3.1298	-3.0724	-3.0103	-3.0613	-3.0774	-3.0408	-2.9676	-2.88	-2.8573	-2.877	-2.8596	-2.8397	-2.8892	-2.956	-3.0448
-2.8156	-2.8519	-2.8339	-2.8234	-2.7828	-2.7735	-2.7883	-2.748	-2.6732	-2.5687	-2.4615	-2.4074	-2.4641	-2.5358	-2.6133	-2.6213	-2.5801	-2.5109	-2.4382	-2.3578	-2.3116	-2.3024	-2.2969	-2.3919	-2.5544	-2.6679	-2.7617	-2.7648	-2.7436	-2.6611	-2.6099	-2.5139	-2.4526	-2.4253	-2.4114	-2.4972	-2.5896	-2.6999	-2.8624	-2.9485	-2.9821	-3.0013	-2.9829	-2.9754	-2.9833	-3.01	-3.0039	-3.0249	-3.0556	-3.0379
-2.187	-2.1142	-2.0366	-2.0037	-1.9856	-1.9138	-1.853	-1.8623	-1.8575	-1.9151	-2.0365	-2.137	-2.2909	-2.3172	-2.3394	-2.3274	-2.3063	-2.2712	-2.2095	-2.1992	-2.2327	-2.2487	-2.2343	-2.2729	-2.3451	-2.4428	-2.5412	-2.6566	-2.7214	-2.6818	-2.59	-2.5216	-2.496	-2.5132	-2.6029	-2.6642	-2.7286	-2.7314	-2.7521	-2.7637	-2.7046	-2.6353	-2.5661	-2.5403	-2.5777	-2.6212	-2.6937	-2.8064	-2.9173	-2.9556
-2.5758	-2.683	-2.7677	-2.845	-2.9112	-2.8832	-2.8591	-2.8906	-2.9319	-2.8891	-2.8667	-2.8663	-2.8679	-2.8167	-2.787	-2.7248	-2.659	-2.6886	-2.7099	-2.7378	-2.756	-2.8058	-2.8301	-2.8551	-2.8996	-2.898	-2.9021	-2.9193	-2.9365	-2.963	-2.9436	-2.8893	-2.9057	-2.892	-2.8032	-2.773	-2.773	-2.798	-2.8135	-2.8625	-2.9057	-2.8833	-2.8829	-2.9243	-2.9175	-2.8518	-2.8362	-2.8561	-2.8672	-2.8654
-2.6916	-2.7209	-2.7878	-2.7806	-2.7559	-2.6936	-2.631	-2.5856	-2.5548	-2.5802	-2.6491	-2.7978	-3.007	-3.174	-3.2725	-3.2712	-3.2571	-3.1994	-3.173	-3.1965	-3.262	-3.2394	-3.188	-3.1847	-3.1194	-3.1267	-3.1097	-3.0924	-3.007	-2.9648	-2.9363	-2.9295	-3.0138	-3.0816	-3.0366	-3.0282	-3.021	-3.0129	-2.9662	-2.8946	-2.8649	-2.889	-2.8722	-2.8259	-2.7495	-2.8036	-2.8617	-2.9649	-3.0384	-3.126
-2.4794	-2.419	-2.4889	-2.5734	-2.6005	-2.6919	-2.8469	-3.0055	-3.1067	-3.1212	-3.1315	-3.2207	-3.2692	-3.2344	-3.1714	-3.1446	-3.1327	-3.0634	-2.9845	-2.8473	-2.7371	-2.6169	-2.5384	-2.56	-2.5549	-2.5346	-2.4427	-2.451	-2.5032	-2.6386	-2.7478	-2.8302	-2.848	-2.858	-2.773	-2.6939	-2.6566	-2.7085	-2.7241	-2.835	-2.9937	-3.151	-3.2302	-3.301	-3.4198	-3.4114	-3.397	-3.352	-3.2825	-3.2446
-2.7387	-2.7775	-2.8026	-2.7503	-2.6316	-2.4585	-2.3253	-2.2769	-2.4096	-2.616	-2.7929	-2.8581	-2.7936	-2.741	-2.7422	-2.8512	-2.9179	-2.9727	-2.9409	-2.88	-2.7598	-2.7073	-2.7242	-2.8712	-3.0028	-3.0436	-2.9936	-3.0074	-3.1011	-3.2593	-3.338	-3.3317	-3.3855	-3.4046	-3.3785	-3.2916	-3.2009	-3.1361	-3.1387	-3.2094	-3.1275	-3.0783	-3.0251	-3.047	-3.0403	-3.1041	-3.1077	-3.0458	-3.069	-3.1206
-2.4314	-2.4496	-2.4511	-2.4414	-2.4383	-2.5312	-2.5878	-2.6122	-2.6133	-2.623	-2.6616	-2.6987	-2.6737	-2.6358	-2.6184	-2.6285	-2.6455	-2.6276	-2.6632	-2.6768	-2.6525	-2.6005	-2.5412	-2.4589	-2.4401	-2.4397	-2.4523	-2.5216	-2.6056	-2.6434	-2.6393	-2.719	-2.7949	-2.8445	-2.805	-2.7537	-2.743	-2.7327	-2.7131	-2.7112	-2.7176	-2.7405	-2.7671	-2.8166	-2.8501	-2.8314	-2.7572	-2.7841	-2.8519	-2.9198
-2.2271	-2.2388	-2.1834	-2.1849	-2.1546	-2.184	-2.1726	-2.1643	-2.1534	-2.2036	-2.2659	-2.2308	-2.2645	-2.3059	-2.3621	-2.3976	-2.3839	-2.3443	-2.3204	-2.3274	-2.3637	-2.415	-2.5077	-2.6114	-2.748	-2.8724	-2.9584	-2.9526	-2.9455	-2.875	-2.824	-2.7967	-2.7146	-2.6169	-2.5844	-2.6426	-2.7395	-2.8446	-2.8959	-2.9115	-2.9159	-2.8901	-2.8663	-2.8441	-2.8177	-2.8052	-2.833	-2.867	-2.8492	-2.9102
-2.2864	-2.303	-2.3152	-2.3499	-2.4025	-2.4761	-2.5437	-2.5397	-2.5273	-2.5696	-2.5897	-2.652	-2.717	-2.7023	-2.6534	-2.6782	-2.6926	-2.6763	-2.7116	-2.7748	-2.8125	-2.8335	-2.8599	-2.8561	-2.8955	-2.8557	-2.8084	-2.808	-2.8279	-2.8041	-2.8084	-2.825	-2.8121	-2.7657	-2.677	-2.6172	-2.6293	-2.6183	-2.5963	-2.6118	-2.6218	-2.6375	-2.644	-2.6071	-2.568	-2.5612	-2.5332	-2.6137	-2.7053	-2.7609
-2.7424	-2.8093	-2.8175	-2.7548	-2.7629	-2.6979	-2.6835	-2.7052	-2.711	-2.6593	-2.6657	-2.6916	-2.7661	-2.8101	-2.8766	-2.9382	-2.9792	-3.0111	-3.1008	-3.1411	-3.121	-3.1218	-3.1351	-3.1107	-3.1281	-3.1311	-3.1388	-3.1421	-3.0895	-2.9791	-2.9331	-2.9644	-3.0058	-3.0585	-3.0807	-3.1034	-3.2197	-3.2578	-3.2183	-3.0466	-2.9242	-2.8883	-2.9395	-2.9579	-2.9481	-2.9325	-3.0259	-3.2078	-3.4034	-3.5118
-2.715	-2.6327	-2.5517	-2.5262	-2.5317	-2.563	-2.5559	-2.5438	-2.5539	-2.6197	-2.7174	-2.7239	-2.7126	-2.6926	-2.6743	-2.6576	-2.616	-2.5453	-2.5107	-2.5622	-2.5431	-2.5135	-2.4752	-2.4758	-2.4508	-2.3871	-2.3316	-2.3149	-2.3998	-2.5541	-2.6782	-2.7462	-2.7879	-2.8382	-2.8609	-2.8119	-2.7066	-2.6826	-2.6285	-2.5961	-2.5735	-2.5454	-2.5499	-2.5118	-2.4621	-2.4607	-2.4749	-2.4891	-2.4744	-2.5711
-2.6006	-2.6522	-2.7092	-2.7349	-2.7537	-2.8416	-2.9161	-2.9102	-2.8188	-2.7245	-2.6408	-2.6769	-2.7453	-2.7861	-2.8175	-2.8082	-2.8172	-2.7653	-2.7542	-2.6822	-2.5589	-2.4352	-2.4014	-2.439	-2.5512	-2.6672	-2.7237	-2.814	-2.8596	-2.8697	-2.8331	-2.8511	-2.8408	-2.8357	-2.8398	-2.8394	-2.8575	-2.8253	-2.7807	-2.7497	-2.7405	-2.7499	-2.7283	-2.6616	-2.5353	-2.3076	-2.0706	-1.8381	-1.6207	-1.5276
-2.8425	-3.0124	-3.1561	-3.2007	-3.1683	-3.2367	-3.3163	-3.3458	-3.3784	-3.3266	-3.2876	-3.2735	-3.2183	-3.1944	-3.0858	-2.9859	-2.9422	-2.9238	-2.966	-3.0019	-3.0174	-3.003	-2.9553	-2.9483	-2.9717	-3.0409	-3.0269	-2.904	-2.7948	-2.7018	-2.6527	-2.6196	-2.6132	-2.7325	-2.8017	-2.8223	-2.802	-2.8331	-2.9183	-2.9445	-3.0006	-3.0832	-3.1112	-3.089	-3.0639	-3.0139	-2.9785	-2.9702	-2.8728	-2.8209
-2.3641	-2.4244	-2.5142	-2.6138	-2.6991	-2.7498	-2.7342	-2.685	-2.6863	-2.663	-2.6326	-2.6593	-2.7349	-2.831	-2.9068	-2.8802	-2.8256	-2.706	-2.6665	-2.6425	-2.565	-2.5571	-2.6275	-2.6651	-2.6386	-2.5729	-2.5325	-2.4422	-2.4421	-2.4749	-2.5048	-2.611	-2.7106	-2.7728	-2.7809	-2.8212	-2.8906	-2.9209	-2.9336	-2.9363	-2.9606	-2.9527	-2.9753	-3.0639	-3.128	-3.1017	-3.0325	-2.9774	-2.979	-3.0334
-2.8561	-2.7735	-2.6887	-2.7225	-2.7533	-2.7996	-2.8513	-2.8208	-2.7458	-2.7465	-2.7707	-2.8384	-2.8823	-2.8772	-2.8865	-2.9295	-2.9424	-2.9164	-2.8958	-2.9024	-2.9035	-2.9447	-2.8632	-2.7324	-2.6639	-2.64	-2.6155	-2.5903	-2.5943	-2.5843	-2.5733	-2.6375	-2.7033	-2.7752	-2.8058	-2.8625	-2.8415	-2.7594	-2.732	-2.7038	-2.6405	-2.622	-2.6165	-2.6729	-2.6658	-2.6478	-2.6124	-2.6154	-2.6463	-2.6866
-2.4754	-2.5093	-2.5417	-2.4885	-2.4803	-2.458	-2.3937	-2.3717	-2.4081	-2.4713	-2.5543	-2.6749	-2.7956	-2.9446	-3.0005	-3.0213	-2.9379	-2.8848	-2.8513	-2.8842	-2.8891	-3.0226	-3.1647	-3.2451	-3.2422	-3.2563	-3.2211	-3.1233	-3.0339	-2.9724	-2.9427	-2.9223	-2.8611	-2.8334	-2.7697	-2.7934	-2.8163	-2.8405	-2.8599	-2.8853	-2.8671	-2.8731	-2.8737	-2.8017	-2.7964	-2.8514	-2.8805	-2.9525	-3.0771	-3.179
-2.4713	-2.4935	-2.47	-2.4594	-2.4876	-2.5112	-2.5033	-2.4938	-2.5054	-2.5001	-2.5675	-2.6982	-2.7993	-2.8403	-2.857	-2.8706	-2.9523	-2.9526	-2.9929	-2.9788	-2.964	-2.972	-2.9472	-2.9466	-2.9044	-2.8474	-2.8253	-2.8355	-2.8462	-2.8866	-2.9013	-2.9632	-3.0102	-3.0487	-3.0505	-3.0835	-3.1499	-3.163	-3.2023	-3.2728	-3.2566	-3.2549	-3.1978	-3.1643	-3.1731	-3.2487	-3.2714	-3.3009	-3.2602	-3.2259
[truncated: 31 more columns]

## Sheet: FigS03C_Punishment
-2.6681	-2.7079	-2.8413	-2.9812	-3.0492	-3.0957	-3.0526	-2.9437	-2.8568	-2.8719	-2.8824	-2.9461	-2.9298	-2.8847	-2.8569	-2.7706	-2.6806	-2.612	-2.5793	-2.6303	-2.5907	-2.5764	-2.6604	-2.7564	-2.8411	-2.8359	-2.7106	-2.6252	-2.5712	-2.5428	-2.5634	-2.6508	-2.7948	-2.9031	-2.8828	-2.8067	-2.801	-2.77	-2.7617	-2.7001	-2.6467	-2.6147	-2.6149	-2.6958	-2.7978	-2.9464	-3.0279	-3.0897	-3.1889	-3.2923
-2.3783	-2.4591	-2.5788	-2.6139	-2.603	-2.6103	-2.5801	-2.5864	-2.6777	-2.6747	-2.6598	-2.6501	-2.6484	-2.6879	-2.7215	-2.7273	-2.7604	-2.7901	-2.6846	-2.6009	-2.5968	-2.5576	-2.5394	-2.5508	-2.5532	-2.5485	-2.5722	-2.6192	-2.7291	-2.8256	-2.814	-2.9138	-2.9091	-2.7616	-2.6933	-2.6747	-2.7641	-2.8519	-2.9392	-2.9887	-3.0736	-3.1504	-3.1668	-3.1613	-3.0279	-2.9247	-2.9254	-2.9308	-2.9505	-2.9661
-2.1721	-2.0985	-2.0789	-2.0324	-2.0676	-2.0748	-2.1483	-2.3647	-2.4873	-2.4454	-2.4586	-2.4278	-2.4435	-2.4088	-2.432	-2.5453	-2.5575	-2.5713	-2.5494	-2.5418	-2.5399	-2.5303	-2.5005	-2.5393	-2.5793	-2.6538	-2.6476	-2.7368	-2.7205	-2.5772	-2.5074	-2.3853	-2.3808	-2.4095	-2.4563	-2.4207	-2.3807	-2.3311	-2.3182	-2.3705	-2.4431	-2.4748	-2.4784	-2.3697	-2.2857	-2.2338	-2.2316	-2.1379	-2.0589	-2.0664
-2.3671	-2.3398	-2.3124	-2.3105	-2.314	-2.3205	-2.3871	-2.4887	-2.6352	-2.7631	-2.7876	-2.7599	-2.6599	-2.6022	-2.5779	-2.6479	-2.7335	-2.8458	-2.9344	-2.9405	-2.935	-2.9576	-2.9395	-2.9252	-2.9559	-2.9253	-2.9513	-2.944	-2.9473	-2.9194	-2.9673	-3.0515	-3.1565	-3.2861	-3.3862	-3.4253	-3.3724	-3.4022	-3.3826	-3.3049	-3.2268	-3.175	-3.2133	-3.289	-3.3277	-3.3861	-3.5114	-3.5764	-3.6317	-3.6936
-2.7297	-2.7849	-2.7125	-2.6595	-2.6643	-2.7208	-2.7957	-2.8831	-2.8841	-2.8245	-2.7819	-2.724	-2.6745	-2.6541	-2.6448	-2.6175	-2.5705	-2.5107	-2.4497	-2.3772	-2.3342	-2.3749	-2.5408	-2.662	-2.7511	-2.7493	-2.7675	-2.7453	-2.8211	-2.8322	-2.8875	-3.0062	-3.038	-2.9933	-2.8943	-2.8178	-2.7182	-2.6136	-2.5844	-2.5966	-2.6078	-2.6848	-2.8732	-3.0518	-3.1553	-3.1644	-3.0907	-3.052	-2.9462	-2.8152
-2.6859	-2.7619	-2.765	-2.7105	-2.686	-2.7468	-2.8617	-2.9408	-2.9518	-2.8975	-2.7482	-2.6146	-2.5408	-2.5313	-2.5521	-2.5657	-2.6391	-2.6758	-2.6356	-2.6325	-2.6586	-2.672	-2.7142	-2.7631	-2.8556	-2.8813	-2.8973	-2.9081	-2.9313	-2.9192	-2.8709	-2.796	-2.7841	-2.73	-2.758	-2.7685	-2.7787	-2.7735	-2.7247	-2.77	-2.8081	-2.8639	-2.9081	-3.0279	-3.0012	-2.9353	-2.9343	-2.9672	-3.0823	-3.2317
-2.5325	-2.548	-2.5739	-2.6438	-2.708	-2.8583	-3.0101	-3.0254	-3.0896	-3.1325	-3.1793	-3.2708	-3.3752	-3.3262	-3.287	-3.3142	-3.2914	-3.262	-3.2501	-3.1973	-3.1989	-3.2366	-3.1857	-3.1137	-3.0836	-3.0646	-3.0704	-3.0365	-2.9996	-2.941	-2.986	-3.0607	-3.0928	-3.0744	-3.0119	-3.0132	-3.0474	-3.0806	-3.1255	-3.0777	-3.0032	-2.9823	-3.0072	-2.9631	-2.9827	-3.0196	-3.1001	-3.2073	-3.3041	-3.3989
-2.8608	-2.8543	-2.7001	-2.5231	-2.4344	-2.4625	-2.5054	-2.5779	-2.676	-2.7703	-2.7698	-2.7	-2.6405	-2.6521	-2.6272	-2.5736	-2.5972	-2.5895	-2.5947	-2.6045	-2.6956	-2.7652	-2.7931	-2.7684	-2.7631	-2.7793	-2.7685	-2.7833	-2.7918	-2.8206	-2.8292	-2.7848	-2.711	-2.64	-2.601	-2.6457	-2.6612	-2.6785	-2.6984	-2.7168	-2.8021	-2.8863	-2.9605	-2.953	-2.9055	-2.8545	-2.8425	-2.7978	-2.7941	-2.8523
-2.801	-2.8024	-2.8486	-2.9172	-3.0487	-3.2188	-3.2867	-3.3071	-3.2484	-3.2434	-3.2034	-3.1534	-3.0988	-3.0119	-2.9888	-3.0011	-2.9952	-2.9945	-3.0061	-3.0385	-3.0112	-3.0043	-3.0229	-3.0999	-3.1488	-3.21	-3.2917	-3.3502	-3.4372	-3.4721	-3.5093	-3.5624	-3.5608	-3.5879	-3.5129	-3.4718	-3.3842	-3.3365	-3.342	-3.3349	-3.3968	-3.3896	-3.3859	-3.3753	-3.3283	-3.3058	-3.312	-3.3864	-3.4413	-3.4746
-3.1463	-3.122	-3.0541	-2.9715	-2.9817	-3.1153	-3.1785	-3.2271	-3.2517	-3.1531	-3.1045	-3.0525	-3.0361	-3.0104	-3.0141	-2.9581	-3.0556	-3.2159	-3.2742	-3.1939	-3.1211	-3.1088	-3.1113	-3.1268	-3.1269	-3.1117	-3.0907	-2.9986	-2.8859	-2.8389	-2.8336	-2.8939	-3.013	-3.003	-2.9235	-2.8314	-2.7359	-2.7448	-2.804	-2.8049	-2.7282	-2.6907	-2.6901	-2.7209	-2.8363	-2.8667	-2.8101	-2.7135	-2.5787	-2.4567
-2.7838	-2.8641	-2.9772	-3.065	-3.0942	-3.0779	-3.0272	-2.9246	-2.7783	-2.5692	-2.4013	-2.3544	-2.3615	-2.4053	-2.3975	-2.4129	-2.4258	-2.4788	-2.5899	-2.6969	-2.7135	-2.6868	-2.644	-2.724	-2.7676	-2.8178	-2.9779	-3.0331	-3.0572	-3.0423	-3.123	-3.1852	-3.211	-3.1647	-3.0093	-2.7709	-2.636	-2.5701	-2.6394	-2.7839	-2.9122	-3.0325	-3.0997	-3.0743	-3.0082	-3.0035	-3.088	-3.1644	-3.1535	-3.036
-2.9664	-2.8702	-2.7858	-2.6445	-2.53	-2.4999	-2.5659	-2.6111	-2.6791	-2.7869	-2.9799	-3.1235	-3.1973	-3.3025	-3.3596	-3.2829	-3.1183	-2.9605	-2.8673	-2.797	-2.7294	-2.7413	-2.7587	-2.8639	-2.9102	-2.8747	-2.8586	-2.8281	-2.837	-2.8666	-2.9143	-2.9321	-2.9694	-3.0147	-3.0412	-2.9996	-3.0085	-3.0275	-2.9999	-2.8677	-2.7152	-2.5625	-2.4506	-2.4173	-2.424	-2.5003	-2.6533	-2.8803	-3.1488	-3.3762
-2.5225	-2.6275	-2.7337	-2.7823	-2.8167	-2.8183	-2.8952	-2.8743	-2.8144	-2.7104	-2.7838	-2.8783	-2.9717	-3.0752	-3.1326	-3.257	-3.3193	-3.4033	-3.3253	-3.2381	-3.1563	-3.137	-3.1266	-3.1279	-3.1462	-3.1028	-2.9751	-2.8867	-2.8696	-2.9316	-3.0295	-3.0484	-3.0127	-2.884	-2.8005	-2.7618	-2.6707	-2.5472	-2.513	-2.6213	-2.7845	-2.8688	-2.9467	-3.0027	-3.0458	-3.0617	-3.0622	-3.008	-2.9698	-2.9292
-2.3509	-2.4473	-2.5669	-2.6794	-2.7415	-2.7622	-2.7586	-2.6674	-2.6587	-2.6708	-2.6431	-2.6823	-2.7623	-2.8606	-3.0272	-3.122	-3.1934	-3.1977	-3.1577	-3.0699	-2.9917	-2.9567	-2.9512	-2.9263	-2.8808	-2.8203	-2.7406	-2.7916	-2.9242	-3.0735	-3.1418	-3.076	-3.0265	-3.0477	-3.0103	-2.9927	-2.9958	-3.0297	-3.1079	-3.0991	-3.0217	-2.9186	-2.8515	-2.7974	-2.8294	-2.8587	-2.8656	-2.914	-2.9938	-3.0482
-3.0878	-3.2016	-3.372	-3.4089	-3.369	-3.297	-3.1921	-3.0595	-2.9778	-2.9181	-2.8975	-2.8933	-2.9937	-3.083	-3.075	-3.0649	-3.0884	-3.0925	-3.0943	-3.1139	-3.1565	-3.1893	-3.1697	-3.1649	-3.1827	-3.2213	-3.2196	-3.1999	-3.0921	-2.9792	-2.7794	-2.6019	-2.5062	-2.4136	-2.4336	-2.5022	-2.6718	-2.8055	-2.942	-3.1547	-3.3545	-3.357	-3.2489	-3.1752	-3.1128	-2.9904	-2.9495	-2.9354	-2.9473	-2.8668
-2.8698	-2.7912	-2.7008	-2.5981	-2.5353	-2.5614	-2.5936	-2.6023	-2.6489	-2.7201	-2.7472	-2.7865	-2.8548	-2.9004	-2.8944	-2.8611	-2.7639	-2.7392	-2.7364	-2.7844	-2.8362	-2.9579	-3.0675	-3.1875	-3.3071	-3.3843	-3.3832	-3.3347	-3.3608	-3.3145	-3.2226	-3.1451	-3.1408	-3.1779	-3.2054	-3.1703	-3.1042	-3.1179	-3.0995	-3.1771	-3.1334	-3.1154	-3.159	-3.1412	-3.1269	-3.1088	-3.1155	-3.1195	-3.2127	-3.2618
-2.4663	-2.456	-2.5342	-2.6584	-2.7727	-2.8569	-3.0046	-3.1026	-3.0928	-3.0595	-3.0306	-3.0028	-2.9472	-2.9288	-2.9421	-2.9228	-2.9191	-2.9832	-2.9861	-2.9977	-3.0674	-3.0958	-3.1007	-3.0769	-3.0151	-2.9601	-2.9643	-2.9614	-2.8938	-2.859	-2.7995	-2.7962	-2.8903	-2.9007	-2.8275	-2.7868	-2.9174	-3.0773	-3.2299	-3.3378	-3.3173	-3.4029	-3.491	-3.5322	-3.5023	-3.4607	-3.4116	-3.371	-3.3738	-3.3412
-2.8366	-2.9086	-2.9109	-2.8855	-2.8183	-2.85	-2.8687	-2.9227	-2.9659	-2.982	-3.0161	-3.0801	-3.1519	-3.1818	-3.2744	-3.3218	-3.2854	-3.2066	-3.0387	-2.9585	-2.9132	-2.8381	-2.7606	-2.7645	-2.764	-2.6976	-2.7123	-2.6713	-2.6376	-2.6048	-2.6157	-2.627	-2.6259	-2.6641	-2.7097	-2.7878	-2.9301	-3.0572	-3.0544	-3.0029	-2.9979	-2.9808	-2.9817	-3.0161	-3.0495	-3.0744	-3.1165	-3.1843	-3.2778	-3.3953
-2.1052	-2.0494	-1.9761	-1.9338	-1.9324	-2.0074	-2.0546	-2.136	-2.2507	-2.3652	-2.3985	-2.3899	-2.4295	-2.4249	-2.4445	-2.459	-2.4626	-2.4825	-2.4828	-2.555	-2.6338	-2.6638	-2.6565	-2.6685	-2.7064	-2.7373	-2.7591	-2.7525	-2.7925	-2.811	-2.8278	-2.8032	-2.687	-2.6064	-2.6236	-2.6811	-2.6229	-2.5856	-2.5784	-2.5651	-2.5155	-2.4314	-2.347	-2.292	-2.2745	-2.3201	-2.426	-2.4628	-2.5939	-2.7442
-2.5259	-2.6022	-2.6397	-2.6131	-2.5869	-2.6385	-2.7142	-2.7469	-2.7554	-2.8466	-2.9321	-2.8588	-2.7618	-2.7357	-2.7413	-2.68	-2.6057	-2.5632	-2.4902	-2.4851	-2.5495	-2.5354	-2.5401	-2.5699	-2.6953	-2.7739	-2.8774	-2.9491	-2.9616	-2.896	-2.8646	-2.8848	-2.8612	-2.8335	-2.8698	-2.9022	-2.8898	-2.8617	-2.8426	-2.8849	-2.9124	-2.9206	-2.8859	-2.8561	-2.8993	-2.9371	-3.0496	-3.1671	-3.2753	-3.383
-2.6609	-2.7354	-2.7078	-2.7733	-2.8154	-2.8855	-2.9308	-2.9281	-2.8878	-2.8573	-2.827	-2.8458	-2.9774	-3.0802	-3.1476	-3.1457	-3.0677	-2.9874	-2.9267	-2.9101	-2.9488	-2.9375	-2.9049	-2.8594	-2.787	-2.8297	-2.8878	-2.9914	-3.0209	-3.0413	-3.033	-2.9454	-2.8633	-2.7868	-2.7249	-2.6558	-2.562	-2.5892	-2.6851	-2.7313	-2.7408	-2.7206	-2.6501	-2.5715	-2.5771	-2.5655	-2.6075	-2.7336	-2.7648	-2.7857
-2.6706	-2.7785	-2.972	-3.077	-3.0029	-2.8742	-2.776	-2.7541	-2.7667	-2.7552	-2.7726	-2.7554	-2.7734	-2.8293	-2.8961	-2.8897	-2.8276	-2.7057	-2.6965	-2.6709	-2.7098	-2.7515	-2.8144	-2.9305	-3.0342	-3.0217	-2.9604	-2.8849	-2.929	-3.0364	-3.0709	-3.051	-3.0672	-3.1754	-3.3075	-3.2279	-3.1415	-3.0609	-3.0309	-2.9711	-2.9374	-2.9461	-3.0032	-3.0205	-3.0278	-2.9538	-2.9276	-2.9527	-3.0144	-3.1641
-2.9124	-2.8629	-2.855	-2.7537	-2.712	-2.6948	-2.6418	-2.6424	-2.5918	-2.5411	-2.5453	-2.601	-2.6184	-2.5596	-2.5343	-2.543	-2.5624	-2.6523	-2.705	-2.6876	-2.6323	-2.6544	-2.5921	-2.5722	-2.5103	-2.5476	-2.6156	-2.7337	-2.8224	-2.8373	-2.8787	-2.8269	-2.7571	-2.7148	-2.6214	-2.6588	-2.7334	-2.7931	-2.8138	-2.8021	-2.7458	-2.6261	-2.5101	-2.4204	-2.4017	-2.3684	-2.3465	-2.4098	-2.4543	-2.4751
-2.7664	-2.6662	-2.5795	-2.501	-2.5081	-2.579	-2.6839	-2.7172	-2.7429	-2.753	-2.6841	-2.6344	-2.6247	-2.6602	-2.7311	-2.7378	-2.7905	-2.807	-2.8224	-2.8257	-2.8662	-2.9001	-2.9208	-2.9052	-2.8473	-2.8237	-2.8143	-2.7429	-2.7465	-2.7733	-2.6437	-2.6468	-2.6612	-2.7653	-2.8197	-2.8511	-2.8451	-2.8853	-3.0087	-3.1081	-3.1263	-3.0515	-2.9692	-2.8463	-2.7072	-2.476	-2.2283	-1.9553	-1.7925	-1.7003
-2.9548	-3.1602	-3.2928	-3.3234	-3.2688	-3.1909	-3.1225	-3.0177	-2.9266	-2.9743	-3.0484	-3.0951	-3.1096	-3.1131	-3.0158	-2.9563	-2.8566	-2.8098	-2.841	-2.8672	-2.9578	-3.0783	-3.1007	-3.136	-3.1832	-3.2119	-3.2449	-3.3042	-3.2601	-3.1353	-3.0434	-2.9785	-2.9817	-2.9794	-2.9503	-2.935	-2.9671	-2.897	-2.8568	-2.8883	-2.9148	-2.9902	-3.0362	-2.9898	-2.9432	-3.0749	-3.183	-3.2113	-3.2385	-3.3963
-2.6941	-2.4901	-2.2982	-2.2318	-2.2054	-2.2653	-2.318	-2.3695	-2.3482	-2.2954	-2.325	-2.4653	-2.5795	-2.586	-2.5555	-2.5302	-2.5411	-2.5792	-2.6264	-2.6736	-2.6122	-2.6377	-2.6423	-2.5739	-2.5292	-2.4928	-2.51	-2.495	-2.4487	-2.4351	-2.4747	-2.5627	-2.6884	-2.7723	-2.8523	-2.9782	-3.041	-3.0404	-3.0342	-3.0287	-3.0008	-3.0382	-3.042	-3.0306	-2.9941	-2.8662	-2.7958	-2.8182	-2.8525	-2.9415
-2.6041	-2.4913	-2.3911	-2.3085	-2.2569	-2.2364	-2.2529	-2.3819	-2.466	-2.4684	-2.4693	-2.4891	-2.4697	-2.4193	-2.4166	-2.4421	-2.4578	-2.4252	-2.493	-2.5509	-2.596	-2.6489	-2.64	-2.622	-2.6639	-2.6685	-2.6237	-2.62	-2.6503	-2.6777	-2.6949	-2.6956	-2.6714	-2.6735	-2.7472	-2.7893	-2.8052	-2.841	-2.8129	-2.759	-2.7108	-2.6579	-2.6487	-2.5666	-2.5482	-2.548	-2.5654	-2.6347	-2.7117	-2.7174
-2.0482	-2.0756	-2.1679	-2.3087	-2.4517	-2.5451	-2.5657	-2.5758	-2.5917	-2.6996	-2.8012	-2.8476	-2.8472	-2.77	-2.7134	-2.6659	-2.6221	-2.6125	-2.6176	-2.619	-2.6104	-2.5194	-2.4614	-2.4354	-2.4617	-2.4942	-2.5145	-2.4606	-2.4038	-2.4313	-2.4571	-2.5159	-2.5921	-2.6513	-2.6617	-2.6641	-2.7364	-2.825	-2.8619	-2.8462	-2.8347	-2.7959	-2.7819	-2.8206	-2.8288	-2.7804	-2.7344	-2.7196	-2.6957	-2.7671
-2.399	-2.4943	-2.5625	-2.6548	-2.7073	-2.7598	-2.7502	-2.6671	-2.7279	-2.8297	-2.95	-3.0355	-3.124	-3.1233	-3.1162	-3.1645	-3.1334	-3.0754	-3.015	-3.0108	-3.0361	-3.0849	-3.0257	-3.0614	-3.1136	-3.2004	-3.2383	-3.2776	-3.2461	-3.2029	-3.1816	-3.1829	-3.1878	-3.1047	-3.0959	-3.0851	-3.0796	-3.0706	-3.1053	-3.1159	-3.1862	-3.3008	-3.4063	-3.4434	-3.4705	-3.4339	-3.3522	-3.3134	-3.3067	-3.3412
[truncated: 31 more columns]

[truncated: 5 more sheets: FigS03C_topo, FigS03D, FigS03D_topo, FigS03E, FigS03F]
