# Supplementary material for: Prefrontal signals precede striatal signals for biased credit assignment in motivational learning biases
Source: Nat Commun. 2024 Jan 2;15:19. doi: 10.1038/s41467-023-44632-x (PMC10762147; doi:10.1038/s41467-023-44632-x)
Supplement: Supplementary file 4 — Source Data [file 41467_2023_44632_MOESM4_ESM.zip › SourceDataFiles/SourceDataFiles_FigS04.xlsx]

## Sheet: FigS04ALeft
-0.086559	-0.03395	0.018987	0.046813	0.039085	0.033339	-0.001445	-0.013275	-0.0045673	-0.036625	-0.1372	-0.19981	-0.16011	-0.14006	-0.12178	-0.11473	-0.10196	-0.054136	0.010246	0.023489	-0.066979	-0.1918	-0.24795	-0.27989	-0.32287	-0.37628	-0.40592	-0.41386	-0.40592	-0.36928	-0.33864	-0.32003	-0.29828	-0.30091	-0.30626	-0.36194	-0.43484	-0.49214	-0.49861	-0.46925	-0.51685	-0.59345	-0.56513	-0.50354	-0.46817	-0.42357	-0.43196	-0.42169	-0.37259	-0.27652
-0.0029087	0.061491	0.093683	0.12045	0.12269	0.060911	0.089956	0.072699	0.083242	0.089472	-0.021157	-0.07241	-0.058576	-0.036018	-0.034445	-0.041151	-0.053405	-0.034013	-0.0092782	0.029049	-0.022283	-0.098051	-0.16231	-0.21189	-0.29632	-0.37149	-0.41239	-0.398	-0.39341	-0.36347	-0.36827	-0.37308	-0.30111	-0.28214	-0.30509	-0.33821	-0.36	-0.38414	-0.40736	-0.45602	-0.52611	-0.58425	-0.54729	-0.47983	-0.42901	-0.32541	-0.37921	-0.40899	-0.33451	-0.29905
0.11133	0.21392	0.19325	0.17598	0.16591	0.11514	0.088224	0.067818	0.064567	0.054562	0.037458	0.076932	0.093258	0.10757	0.077746	0.06373	0.027412	0.030429	-0.015334	0.012996	0.029871	0.00015319	-0.096243	-0.17077	-0.25084	-0.35364	-0.40002	-0.36916	-0.32881	-0.32335	-0.2973	-0.28869	-0.26554	-0.29822	-0.30185	-0.33	-0.39773	-0.37119	-0.41657	-0.40052	-0.49872	-0.51531	-0.51832	-0.50318	-0.45609	-0.4233	-0.36914	-0.34194	-0.3674	-0.32943
0.10962	0.11387	0.17269	0.1873	0.19239	0.11632	0.077106	0.062626	0.055846	0.068399	0.13562	0.28468	0.3815	0.27722	0.1738	0.12193	0.070858	0.078112	0.063516	0.12993	0.2098	0.11392	-0.030726	-0.14055	-0.20044	-0.24832	-0.32061	-0.29021	-0.23641	-0.1273	-0.10499	-0.11303	-0.10828	-0.16841	-0.19148	-0.27916	-0.31726	-0.35178	-0.40018	-0.43998	-0.46853	-0.44929	-0.43574	-0.36196	-0.38194	-0.38626	-0.35093	-0.31436	-0.23567	-0.20816
-0.036319	0.088451	0.14312	0.20123	0.17145	0.12565	0.096717	0.11999	0.08429	0.17912	0.27205	0.3299	0.3363	0.29003	0.25346	0.10941	0.097758	0.12635	0.16611	0.30464	0.27789	0.17711	0.058535	-0.11249	-0.14284	-0.12356	-0.10623	-0.10597	-0.087884	-0.03968	-0.03085	-0.017354	0.018126	0.081445	-0.023365	-0.13426	-0.22161	-0.32042	-0.36926	-0.42854	-0.40896	-0.30297	-0.24828	-0.22297	-0.21073	-0.29269	-0.3198	-0.25097	-0.14039	-0.1032
-0.03369	0.070065	0.15863	0.19024	0.23722	0.30351	0.23003	0.18412	0.13761	0.11641	0.17506	0.23792	0.3049	0.36779	0.26058	0.21033	0.089947	0.14435	0.29535	0.31703	0.32037	0.33203	0.18845	0.049406	0.00080903	0.038518	0.11658	0.083002	-0.011365	-0.012039	0.047669	0.066476	0.075149	0.15901	0.16084	0.02287	-0.13528	-0.22709	-0.25343	-0.31269	-0.35837	-0.22026	-0.19574	-0.15981	-0.15927	-0.16354	-0.17448	-0.17043	-0.1543	-0.064249
-0.097111	-0.025841	0.078039	0.1023	0.21313	0.2329	0.21084	0.18404	0.16798	0.10841	0.080752	0.15173	0.21691	0.29779	0.27821	0.23087	0.21159	0.234	0.23856	0.21223	0.28205	0.3569	0.30498	0.24866	0.22383	0.2047	0.14842	0.14824	0.025138	-0.023961	-0.04802	-0.080189	-0.071746	0.051733	0.052073	0.003393	-0.035134	-0.13486	-0.21316	-0.21184	-0.22061	-0.17435	-0.12028	-0.096156	-0.090531	-0.089063	-0.18984	-0.16409	-0.14229	-0.05998
-0.048538	-0.01338	0.062902	0.081869	0.15621	0.18233	0.18112	0.17286	0.13909	0.091301	0.098524	0.13428	0.18079	0.23838	0.25854	0.26759	0.25831	0.26974	0.2444	0.21184	0.26924	0.29592	0.24789	0.17995	0.21782	0.1836	0.11143	0.018894	-0.032075	-0.084656	-0.14048	-0.10497	-0.10843	-0.027241	-0.03356	-0.015035	-0.037702	-0.092818	-0.1321	-0.082765	-0.02312	-0.0099616	-0.03633	-0.036625	0.032511	0.058634	-0.073699	-0.073447	-0.077553	-0.0087916
0.035363	0.060463	0.040951	0.048853	0.14062	0.2168	0.18226	0.097177	0.088102	0.077356	0.085064	0.10865	0.11923	0.11693	0.14897	0.15369	0.16679	0.24127	0.23098	0.19621	0.1885	0.25815	0.19242	0.15366	0.16355	0.14711	0.10075	0.039391	-0.0039507	-0.028481	-0.10047	-0.10445	-0.081808	-0.02645	-0.035377	-0.086106	-0.066039	-0.071613	0.025262	0.075549	0.063672	0.052511	0.013878	0.064294	0.087392	0.063124	0.045993	0.059876	0.08016	0.15692
0.056012	0.078685	0.078798	0.089941	0.22819	0.22647	0.18435	0.15043	0.03519	0.025425	0.064324	0.099651	0.072471	0.043495	0.090873	0.1346	0.1934	0.21327	0.1776	0.14788	0.16686	0.18465	0.15979	0.10421	0.10229	0.065275	0.0046271	-0.041645	-0.070574	-0.11148	-0.11282	-0.14604	-0.15951	-0.11751	-0.12407	-0.11513	-0.17138	-0.084795	-0.015659	0.045154	0.021521	0.01732	0.048059	0.12626	0.21074	0.18298	0.15687	0.22959	0.30358	0.29773
0.13156	0.11194	0.15313	0.16641	0.22466	0.21672	0.21902	0.18676	0.10168	0.069686	0.070259	0.1208	0.064982	0.038538	0.080366	0.18543	0.25192	0.26781	0.23079	0.15447	0.11917	0.098433	0.13329	0.16132	0.047052	-7.3788e-06	-0.058235	-0.11771	-0.15424	-0.1872	-0.19057	-0.14998	-0.12572	-0.088878	-0.086087	-0.13369	-0.11335	-0.11568	-0.056567	-0.015465	-0.0015333	0.0050094	0.049163	0.19301	0.2645	0.27193	0.29244	0.36496	0.47123	0.51207
0.031853	0.034099	0.10764	0.13701	0.17152	0.19372	0.1909	0.2185	0.20483	0.12318	0.1021	0.14613	0.13515	0.11746	0.14457	0.19941	0.25651	0.37999	0.24229	0.15017	0.084073	0.081162	0.12061	0.11731	0.068894	0.01524	-0.03092	-0.077386	-0.19309	-0.2631	-0.22701	-0.16878	-0.11659	-0.099047	-0.020453	-0.053708	-0.0045836	-0.030298	-0.0055864	-0.0013637	0.030991	0.013186	0.054793	0.19598	0.29647	0.30762	0.37225	0.40692	0.43058	0.42206
-0.041409	-0.01011	0.056137	0.094203	0.18815	0.27621	0.24356	0.24806	0.22877	0.19323	0.169	0.14011	0.12569	0.069413	0.051179	0.081011	0.12789	0.20357	0.30234	0.15307	0.068987	0.11718	0.14598	0.20004	0.15874	0.10698	0.01658	-0.065156	-0.12071	-0.1538	-0.16118	-0.085183	-0.041734	-0.023826	0.086231	0.047073	0.013963	0.031864	0.10335	0.15067	0.086153	0.051405	0.10432	0.22608	0.3439	0.39087	0.43721	0.45846	0.41512	0.36005
0.057033	0.13407	0.13177	0.14393	0.21144	0.28808	0.3015	0.28205	0.22705	0.24928	0.2536	0.20802	0.091381	0.051278	0.062159	0.095508	0.083736	0.11731	0.1656	0.13981	0.15855	0.13408	0.14857	0.1817	0.27079	0.21972	0.099801	-0.024174	-0.093255	-0.088106	-0.039747	0.053792	0.044847	0.054621	0.017603	0.0088421	0.030251	0.075338	0.16285	0.18251	0.18607	0.16508	0.1484	0.27459	0.35492	0.36457	0.38822	0.44458	0.47096	0.40693
0.19435	0.17208	0.18854	0.25502	0.27427	0.2466	0.30741	0.28114	0.2401	0.22384	0.22842	0.15998	0.11359	0.073032	0.11148	0.10593	0.079124	0.074087	0.085298	0.12883	0.23784	0.24474	0.25162	0.24316	0.27182	0.18179	0.05664	-0.043008	-0.093623	-0.0618	0.065589	0.088943	0.063912	0.049607	0.0026151	-0.020625	0.019987	0.044351	0.090637	0.13489	0.14894	0.20098	0.19311	0.24051	0.2992	0.29485	0.33515	0.36114	0.44581	0.43325
[truncated: 51 more columns]

## Sheet: FigS04ARight
0.078283	0.089132	0.075034	0.054007	0.025734	0.038999	0.059445	0.11385	0.18295	0.23353	0.22492	0.23088	0.24795	0.21708	0.15548	0.11177	0.052894	-0.010303	-0.071707	-0.11317	-0.11293	-0.1253	-0.1393	-0.10908	-0.08016	-0.027581	0.00096803	0.015116	0.013592	0.026802	0.017944	0.021795	0.036421	0.036195	0.026832	0.02072	0.038626	0.088716	0.12509	0.11788	0.1022	0.11447	0.12514	0.12119	0.070848	0.047763	0.090996	0.13401	0.18161	0.17508
0.13982	0.13618	0.10827	0.046957	0.025201	0.052357	0.079092	0.1554	0.18471	0.22189	0.22209	0.23452	0.23608	0.22232	0.19051	0.084756	0.017701	-0.028601	-0.049045	-0.041946	-0.032034	-0.029916	-0.062449	-0.071534	-0.052982	-0.014489	0.0075547	-0.0075688	0.012601	0.028381	0.00027739	-0.013672	0.0027454	-0.0072872	-0.012263	0.03478	0.066439	0.11459	0.12639	0.096797	0.072929	0.090491	0.10485	0.12451	0.11955	0.12679	0.096989	0.088582	0.097488	0.10963
0.17765	0.18023	0.16918	0.11688	0.088839	0.10512	0.12192	0.14933	0.15859	0.14324	0.18033	0.18882	0.20777	0.23354	0.15811	0.10196	0.089812	0.046389	0.059991	0.055701	0.019479	0.019552	0.017007	-0.017312	-0.027913	0.0015695	0.030864	0.036497	0.044771	0.028613	-0.013786	-0.037605	-0.014027	0.016479	0.024825	0.065348	0.10036	0.12169	0.095733	0.078777	0.099203	0.10586	0.1292	0.12567	0.14488	0.118	0.07989	0.069415	0.086246	0.099681
0.23779	0.245	0.27449	0.27902	0.25223	0.23409	0.19151	0.15744	0.1119	0.069036	0.085019	0.17673	0.18581	0.1579	0.12036	0.098518	0.089977	0.12795	0.1424	0.13679	0.13033	0.084354	0.049311	0.051143	0.085034	0.094624	0.10485	0.11158	0.064885	0.015341	0.0037785	-0.027683	-0.0059272	0.012054	0.095298	0.13026	0.14065	0.16922	0.1265	0.084668	0.14615	0.13122	0.098549	0.080477	0.081037	0.1002	0.10713	0.12778	0.081536	0.066375
0.23767	0.24846	0.27937	0.32502	0.31032	0.27013	0.21599	0.17556	0.11461	0.10116	0.14831	0.22777	0.28186	0.24092	0.19384	0.16709	0.16716	0.16644	0.10459	0.11407	0.17515	0.16304	0.12905	0.098869	0.12378	0.14506	0.12867	0.099231	0.042463	0.016141	0.023528	0.03492	0.012421	0.056847	0.14377	0.19278	0.19493	0.15478	0.1597	0.13986	0.086106	0.04567	0.051064	0.061244	0.057157	0.041708	0.091131	0.12943	0.13304	0.12326
0.32517	0.30397	0.31401	0.31237	0.31015	0.27786	0.23019	0.1525	0.1379	0.16211	0.24346	0.31825	0.32492	0.3233	0.30635	0.27766	0.26474	0.23609	0.23179	0.2612	0.18178	0.17492	0.14148	0.16537	0.18742	0.15941	0.10375	0.075574	0.06956	0.073906	0.08821	0.12193	0.14378	0.17665	0.24996	0.28289	0.25336	0.26213	0.2693	0.24813	0.16521	0.099064	0.1014	0.086199	0.065061	0.068699	0.10735	0.15784	0.14208	0.15767
0.37718	0.33926	0.34299	0.31763	0.3125	0.34101	0.2901	0.29129	0.2959	0.29064	0.28343	0.3396	0.36916	0.35258	0.37203	0.35908	0.32363	0.25795	0.28054	0.22948	0.21664	0.22506	0.22979	0.23095	0.23579	0.24801	0.16342	0.10849	0.086338	0.096932	0.13198	0.19189	0.21902	0.24568	0.30622	0.32871	0.35004	0.39068	0.40781	0.38696	0.30938	0.242	0.19169	0.17498	0.20622	0.2298	0.24437	0.22012	0.18262	0.11067
0.33264	0.31226	0.31764	0.30032	0.35136	0.34999	0.34803	0.34521	0.34091	0.38981	0.33679	0.35215	0.31309	0.3196	0.34106	0.36082	0.28611	0.241	0.21875	0.21698	0.24126	0.2537	0.23364	0.20447	0.21408	0.25918	0.19908	0.18273	0.15189	0.13578	0.15675	0.11922	0.15984	0.18149	0.2571	0.32154	0.39679	0.50063	0.52744	0.50619	0.44811	0.40082	0.34515	0.27222	0.24923	0.24944	0.2278	0.17364	0.132	0.088885
0.1663	0.23496	0.27843	0.30339	0.37938	0.40701	0.37363	0.34497	0.37007	0.38876	0.36175	0.2501	0.18701	0.20449	0.2422	0.2152	0.201	0.19213	0.15748	0.17391	0.16847	0.16133	0.14829	0.14303	0.18839	0.19837	0.18119	0.19286	0.21892	0.18159	0.13462	0.14915	0.12347	0.086679	0.12715	0.25224	0.39028	0.46608	0.51944	0.53128	0.49191	0.4432	0.38619	0.32391	0.26993	0.2178	0.17773	0.16056	0.15169	0.12313
-0.009421	0.067049	0.16757	0.2336	0.26606	0.3074	0.31511	0.32583	0.30808	0.26416	0.24049	0.19846	0.12558	0.11489	0.11154	0.091487	0.094807	0.12489	0.084745	0.11607	0.12567	0.10362	0.075093	0.11675	0.12168	0.12298	0.13671	0.1941	0.17877	0.10906	0.076696	-0.016227	-0.043726	-0.042138	-0.016121	0.071821	0.14887	0.20962	0.2825	0.41824	0.43701	0.34425	0.27964	0.23061	0.20358	0.21115	0.24361	0.22566	0.20463	0.18063
-0.043596	-0.0096449	0.055084	0.07168	0.090993	0.1494	0.19981	0.17927	0.15708	0.17259	0.15412	0.14998	0.12693	0.082117	0.090998	0.065447	0.031979	0.018271	0.026431	0.071579	0.10069	0.11722	0.062894	0.034359	0.00062687	0.028625	0.063136	0.13586	0.11201	0.069167	-0.04128	-0.1073	-0.13926	-0.12727	-0.10662	-0.10323	-0.03426	0.053226	0.11321	0.19438	0.24964	0.20124	0.12751	0.098805	0.084854	0.10442	0.12933	0.14771	0.14387	0.1264
-0.085298	-0.00034874	0.086958	0.095057	0.086285	0.12059	0.1416	0.11257	0.1204	0.1543	0.15732	0.12759	0.10934	0.082987	0.040098	0.058295	0.031584	0.019729	0.055065	0.096332	0.18005	0.19658	0.13097	0.095452	0.065589	0.078076	0.114	0.1139	0.15315	0.14706	0.055576	-0.023691	-0.092143	-0.1307	-0.15004	-0.10711	-0.044276	0.01512	0.049162	0.10613	0.091096	0.04331	0.018153	0.0086674	0.053792	0.028487	-0.0099989	0.026278	0.020952	0.043938
0.058726	0.058519	0.18734	0.17763	0.1371	0.13474	0.079274	0.091763	0.078804	0.11424	0.094979	0.087121	0.11557	0.16021	0.14373	0.089549	0.090616	0.088383	0.13006	0.19732	0.21194	0.2102	0.21907	0.22134	0.21005	0.16663	0.18851	0.23517	0.20913	0.12694	0.056927	-0.010366	-0.074561	-0.077171	-0.073302	-0.046753	0.038839	0.071557	0.13919	0.10846	0.042437	-0.015736	-0.029404	-0.0078063	0.017797	0.012193	0.0045664	0.031251	0.014245	0.011674
0.27638	0.27507	0.30641	0.31356	0.32707	0.30704	0.20795	0.13791	0.11258	0.1293	0.13648	0.17796	0.20787	0.23404	0.20508	0.20892	0.1791	0.23077	0.31025	0.31382	0.31472	0.27595	0.206	0.22583	0.2399	0.24453	0.27171	0.28705	0.23178	0.15196	0.15929	0.060939	-0.004674	-0.0095907	0.049579	0.10195	0.15048	0.19163	0.23253	0.2379	0.13976	0.062015	0.033868	0.03856	0.030484	0.045875	0.023003	-0.0083061	-0.0048976	-0.01875
0.39438	0.40225	0.41316	0.49663	0.52203	0.49219	0.40306	0.34872	0.26512	0.22251	0.28414	0.34588	0.38281	0.37954	0.298	0.29641	0.32888	0.39596	0.4166	0.38481	0.38979	0.31098	0.21808	0.20486	0.19826	0.24228	0.27447	0.27576	0.23717	0.21032	0.1483	0.098597	0.09732	0.089335	0.13145	0.13986	0.18384	0.25807	0.26184	0.21242	0.16063	0.080941	0.06463	0.0712	0.065303	0.040855	0.0088209	-0.041199	-0.025395	0.0095637
0.47718	0.47246	0.5268	0.58458	0.63165	0.64024	0.62644	0.5626	0.47117	0.42306	0.4464	0.47726	0.44957	0.42256	0.40596	0.42502	0.43854	0.44721	0.43179	0.42592	0.39375	0.32313	0.32428	0.29128	0.20477	0.21024	0.21325	0.24355	0.24566	0.17927	0.14709	0.10806	0.093868	0.10838	0.13837	0.17696	0.19401	0.17883	0.17027	0.15785	0.1082	0.04447	0.022529	0.01099	0.020604	0.01134	0.0031933	0.0067755	0.0040457	0.027549
0.51689	0.48023	0.48951	0.61082	0.67416	0.6822	0.71852	0.66474	0.6246	0.60521	0.56139	0.54088	0.50395	0.55114	0.53042	0.53136	0.4935	0.46539	0.36109	0.34645	0.36543	0.36798	0.41884	0.34871	0.24239	0.205	0.16348	0.16584	0.12646	0.13967	0.18015	0.18923	0.21116	0.27693	0.19585	0.19877	0.20246	0.15038	0.10819	0.073555	0.043267	0.017819	-0.014604	-0.027434	-0.012274	-0.0026629	0.0055533	0.013669	0.029039	0.060622
0.57548	0.58958	0.57672	0.59273	0.60469	0.58742	0.59889	0.57398	0.54871	0.54221	0.51666	0.48143	0.46798	0.50811	0.51678	0.51467	0.49739	0.4446	0.40508	0.40523	0.40889	0.3627	0.3594	0.34739	0.3054	0.26054	0.22938	0.12735	0.09413	0.07682	0.095993	0.11947	0.15309	0.24682	0.2631	0.24054	0.19309	0.13741	0.10873	0.070176	0.03849	-0.011614	-0.062156	-0.034556	0.0031074	0.043492	0.079272	0.090528	0.099451	0.095987
0.61454	0.60442	0.57254	0.5429	0.49126	0.48003	0.45846	0.43	0.38394	0.36746	0.34915	0.32338	0.33195	0.37795	0.37688	0.39373	0.39483	0.3567	0.3602	0.32429	0.31673	0.36538	0.38396	0.36964	0.31923	0.22998	0.17042	0.12645	0.077114	0.038386	0.058063	0.055219	0.10316	0.16237	0.22232	0.25963	0.19195	0.19205	0.14356	0.16375	0.09467	0.055102	-0.0077952	-0.05159	-0.010244	0.037206	0.074332	0.0936	0.093967	0.096913
0.52724	0.4891	0.47018	0.42672	0.38007	0.33281	0.34288	0.33371	0.32462	0.27437	0.26044	0.26828	0.23689	0.26813	0.27774	0.30347	0.29417	0.28522	0.27843	0.28531	0.34407	0.36251	0.34658	0.30731	0.29315	0.20949	0.12677	0.079134	0.080515	0.07849	0.089083	0.13386	0.11356	0.15015	0.22208	0.20587	0.22909	0.24058	0.20191	0.17981	0.10919	0.033354	-0.035464	-0.074782	-0.098555	-0.095944	-0.020736	0.064871	0.11507	0.15738
0.44726	0.44141	0.43838	0.39305	0.34818	0.29945	0.2401	0.21868	0.17048	0.19736	0.21929	0.20966	0.20765	0.25179	0.27634	0.26573	0.29714	0.32092	0.3319	0.36991	0.30103	0.26112	0.29809	0.2941	0.20864	0.2125	0.2051	0.10187	0.09221	0.13834	0.17473	0.17075	0.18485	0.20304	0.25222	0.24987	0.21186	0.27217	0.25339	0.18769	0.079868	-0.013833	-0.078915	-0.11394	-0.13313	-0.14172	-0.074865	0.027938	0.09762	0.13368
0.35487	0.35408	0.3763	0.38697	0.38418	0.3292	0.24569	0.18949	0.17009	0.15987	0.17986	0.22074	0.26174	0.30748	0.31888	0.32202	0.33033	0.35888	0.33626	0.33306	0.27788	0.16613	0.18275	0.1633	0.16576	0.16726	0.16712	0.17696	0.18496	0.19714	0.18989	0.18286	0.19178	0.21665	0.2541	0.24541	0.23233	0.19761	0.17677	0.12023	0.05195	-0.017185	-0.046466	-0.099549	-0.11892	-0.066189	-0.021206	0.026538	0.12316	0.16402
0.31317	0.29831	0.33403	0.36497	0.35057	0.37506	0.31134	0.25945	0.22666	0.19305	0.19468	0.21119	0.2251	0.28214	0.30588	0.33202	0.32345	0.30686	0.26761	0.25016	0.16007	0.1191	0.12288	0.11546	0.112	0.11768	0.11748	0.13227	0.17151	0.16444	0.1789	0.19177	0.21651	0.19884	0.2414	0.24222	0.20807	0.14357	0.14747	0.10282	0.072989	0.070732	0.0016363	-0.067598	-0.05697	-0.018528	0.02759	0.043113	0.087522	0.12668
0.28222	0.28077	0.29145	0.24565	0.28301	0.34999	0.35001	0.33409	0.22751	0.15831	0.17218	0.21026	0.24286	0.25381	0.27596	0.30623	0.2721	0.27794	0.2161	0.16287	0.16548	0.13305	0.086627	0.048505	0.068051	0.088391	0.12097	0.11305	0.14056	0.14262	0.18164	0.1755	0.16292	0.13773	0.13366	0.129	0.14304	0.13084	0.095825	0.12298	0.14853	0.11219	0.0817	0.018053	-0.002458	0.072935	0.083693	0.12005	0.2016	0.24243
0.24419	0.28875	0.26254	0.24668	0.22691	0.2312	0.23986	0.28546	0.20882	0.12287	0.14813	0.19148	0.21742	0.22086	0.25526	0.29093	0.28889	0.27402	0.20982	0.16439	0.15758	0.095974	0.051328	0.057214	0.079061	0.083369	0.057176	0.033676	0.058678	0.08535	0.089034	0.083149	0.096166	0.11605	0.11993	0.07195	0.037596	0.021546	0.023237	0.057828	0.10087	0.077716	0.070611	0.060383	0.070038	0.077668	0.074188	0.09345	0.1472	0.21333
0.25665	0.26201	0.20314	0.18384	0.16265	0.16902	0.17166	0.14554	0.14471	0.13225	0.11895	0.13592	0.16128	0.22047	0.25097	0.27738	0.28572	0.2544	0.19477	0.15404	0.15966	0.14269	0.089308	0.025795	0.044381	0.10913	0.10514	0.048265	0.0013824	0.024183	0.07906	0.11589	0.11122	0.11173	0.080932	0.074023	0.01784	-0.019221	-0.03627	-0.023902	-0.024584	-0.033385	-0.037688	-0.0036546	0.073457	0.0778	0.06953	0.071544	0.080951	0.14768
0.23725	0.19808	0.1512	0.15124	0.12313	0.1126	0.10755	0.065357	0.098892	0.095987	0.12372	0.1336	0.18063	0.20333	0.19738	0.2334	0.19923	0.16219	0.11198	0.10932	0.095677	0.094715	0.058682	-0.013108	-0.0057515	0.043917	0.045182	0.024694	0.00052786	0.040114	0.051981	0.069786	0.11367	0.10743	0.090241	0.076265	0.069523	0.011295	-0.055056	-0.1116	-0.10249	-0.087328	-0.030478	0.02006	0.0023119	0.051276	0.080041	0.13509	0.13481	0.14375
0.20679	0.17188	0.16125	0.1434	0.11706	0.069664	0.065166	0.073558	0.099514	0.090806	0.099321	0.094318	0.14408	0.10341	0.12336	0.1272	0.10221	0.13621	0.15722	0.14166	0.15618	0.10849	0.072622	0.06869	0.020792	0.011479	0.025061	0.037616	0.032134	0.031285	0.016152	0.057519	0.11347	0.14589	0.12565	0.058342	0.048901	0.0064803	-0.037205	-0.052476	-0.026165	-0.04647	-0.0020258	-0.0022891	0.0069635	0.024115	0.079964	0.13963	0.14423	0.15434
0.16111	0.14241	0.15328	0.13709	0.13799	0.099326	0.065206	0.080501	0.11794	0.13209	0.13413	0.10795	0.094363	0.080286	0.088417	0.076974	0.098251	0.079777	0.12716	0.17293	0.18113	0.20377	0.16425	0.13409	0.069751	0.036085	0.025588	0.0568	0.058645	0.0151	0.035384	0.087056	0.17287	0.18637	0.13959	0.075146	0.026092	0.052889	0.026855	0.033481	-0.0022501	0.014024	0.026317	-0.0057024	0.0061159	-0.0064509	-0.0018089	0.051929	0.11398	0.14674
0.178	0.16174	0.1654	0.13968	0.12769	0.097629	0.10158	0.12054	0.14093	0.14896	0.15372	0.12817	0.12837	0.11986	0.097993	0.14409	0.11578	0.082919	0.066414	0.079133	0.10199	0.15693	0.1547	0.15435	0.13019	0.065675	0.015526	0.014387	0.03904	0.07684	0.080565	0.15976	0.19591	0.20748	0.10916	0.047588	0.03166	0.037057	0.012605	0.025996	0.034019	0.017402	0.00059558	-0.017935	-0.056759	-0.055698	-0.022285	0.043942	0.13179	0.17684
0.21026	0.18486	0.21389	0.21117	0.18825	0.16597	0.18775	0.19175	0.13895	0.10561	0.094713	0.099515	0.11098	0.15255	0.17796	0.19815	0.1984	0.14998	0.10918	0.065115	0.051326	0.038169	0.065401	0.10746	0.12954	0.1113	0.13062	0.11877	0.11677	0.095923	0.13337	0.16909	0.11957	0.099108	0.090761	0.074228	0.04352	0.029713	0.02527	0.0086017	0.038734	-0.0040229	0.0016575	-0.0045037	-0.030331	-0.045064	-0.037352	0.032151	0.10789	0.1725
0.21478	0.23072	0.19565	0.15547	0.13521	0.17125	0.16424	0.19084	0.15472	0.10365	0.051913	0.040323	0.051719	0.096497	0.16745	0.18388	0.18959	0.13592	0.083445	-0.0010264	-0.039859	-0.073675	-0.074106	-0.0059585	0.053302	0.12007	0.15615	0.18244	0.15901	0.16118	0.16266	0.14929	0.10116	0.061375	0.04192	0.032377	0.042057	0.069255	0.078504	0.09406	0.14918	0.098003	0.062112	0.019688	-0.027828	-0.022297	-0.014143	0.054275	0.10726	0.13743
0.14433	0.11107	0.088173	0.11818	0.12012	0.091017	0.10168	0.14764	0.12926	0.086387	0.074905	0.047372	0.049585	0.068433	0.1297	0.15655	0.14232	0.15563	0.085656	0.010225	-0.10234	-0.122	-0.15367	-0.093961	-0.0023019	0.098556	0.14237	0.14834	0.14941	0.12214	0.1224	0.1237	0.11661	0.078679	0.065069	0.068547	0.062695	0.060636	0.10023	0.14497	0.15394	0.097327	0.098174	0.061871	0.057859	0.0061906	-0.019072	0.01875	0.043937	0.10526
[truncated: 43 more columns]

## Sheet: FigS04B_GoReward
-2.5766	-2.5489	-2.4949	-2.6118	-2.5881	-2.5496	-2.73	-3.0344	-3.2019	-3.2751	-3.2112	-3.1583	-3.0672	-2.8583	-2.6148	-2.5749	-2.6278	-2.6704	-2.8148	-3.0821	-3.4574	-3.757	-3.9617	-3.9575	-3.7929	-3.5576	-3.2735	-2.9715	-2.6578	-2.4843	-2.4943	-2.6744	-2.8655	-2.8662	-2.7994	-2.871	-3.0786	-3.2878	-3.4507	-3.3284	-3.3214	-3.4004	-3.5617	-3.6111	-3.4978	-3.526	-3.5542	-3.6471	-3.9165	-4.1654
-3.7936	-3.5294	-3.3286	-3.0087	-2.6003	-2.3442	-2.2124	-2.3235	-2.5618	-2.9942	-3.151	-3.0478	-2.9953	-3.1956	-3.2675	-3.1568	-2.9968	-2.9474	-3.067	-3.329	-3.541	-3.3851	-3.282	-3.1855	-3.1684	-3.1469	-2.9752	-2.647	-2.3674	-2.4158	-2.584	-2.7341	-2.7801	-2.8833	-3.0216	-3.1253	-3.0837	-3.1223	-3.3675	-3.5002	-3.7389	-3.8616	-3.9192	-3.8745	-3.5565	-3.303	-3.1972	-3.2515	-3.409	-3.273
-2.4684	-2.6276	-2.6687	-2.4453	-2.1568	-1.9872	-1.9312	-2.0133	-2.0268	-1.9966	-1.9256	-2.1405	-2.2726	-2.3484	-2.5486	-2.7612	-3.0492	-3.2051	-3.4575	-3.6414	-3.6975	-3.8375	-3.8902	-3.6754	-3.4801	-3.5514	-3.7059	-3.7361	-3.5731	-3.4162	-3.3854	-3.5072	-3.445	-3.2885	-3.0556	-2.9332	-2.9924	-2.7528	-2.5809	-2.4838	-2.3416	-2.3008	-2.3171	-2.2593	-2.2403	-2.3223	-2.4689	-2.6004	-2.7668	-2.8282
-2.8997	-2.915	-2.8403	-2.8971	-3.0622	-3.0377	-3.0511	-3.036	-3.0683	-2.9969	-3.0208	-3.0635	-2.9383	-2.7473	-2.494	-2.5174	-2.6544	-2.6828	-2.6076	-2.6197	-2.6169	-2.5358	-2.3965	-2.2524	-2.291	-2.4415	-2.783	-3.1293	-3.1709	-3.2302	-3.3206	-3.3179	-3.317	-3.2306	-3.0226	-2.7787	-2.8362	-3.0215	-3.1073	-3.0474	-2.834	-2.7005	-2.7837	-2.8083	-2.8538	-2.758	-2.6999	-2.7068	-2.8942	-3.0123
-3.4297	-3.3379	-3.1328	-2.8805	-2.6881	-2.6356	-2.765	-2.8113	-3.0342	-3.4292	-3.8214	-3.8954	-3.975	-4.0992	-4.1527	-4.0202	-3.8988	-3.7635	-3.7135	-3.5236	-3.4732	-3.4671	-3.3677	-3.1087	-2.865	-2.763	-2.7108	-2.5476	-2.5176	-2.7836	-3.1051	-3.3091	-3.4714	-3.5708	-3.3207	-2.955	-2.6923	-2.6342	-2.7115	-2.7992	-2.8072	-2.9269	-3.0037	-3.0974	-3.0261	-2.8391	-2.6817	-2.5328	-2.6652	-2.6548
-3.1326	-2.9381	-2.9187	-2.7777	-2.7517	-2.8692	-3.0391	-3.2596	-3.4388	-3.5691	-3.4377	-3.4148	-3.3603	-3.2597	-3.2991	-3.3372	-3.3503	-3.302	-3.0182	-2.8538	-2.8052	-2.8448	-2.7786	-2.9575	-3.1163	-3.207	-3.2422	-3.4218	-3.4304	-3.1471	-2.8345	-2.798	-2.9375	-2.962	-2.9136	-2.8514	-2.7996	-2.6166	-2.5545	-2.7201	-2.9512	-3.0587	-3.1402	-3.3006	-3.5867	-3.7785	-3.8817	-3.948	-3.8533	-3.8422
-3.166	-2.9898	-2.8821	-2.9332	-2.7646	-2.572	-2.4271	-2.4307	-2.5735	-2.6478	-2.8014	-3.0309	-3.2358	-3.4046	-3.4064	-3.3544	-3.2051	-2.9738	-2.7891	-2.6889	-2.8397	-2.8375	-2.7043	-2.6181	-2.3941	-2.3917	-2.4842	-2.631	-2.6877	-2.8071	-2.8916	-2.8503	-2.7051	-2.3959	-2.391	-2.4366	-2.5432	-2.5682	-2.6114	-2.5954	-2.6943	-2.6464	-2.7382	-2.6853	-2.3015	-1.7217	-1.1006	-0.52373	-0.17444	-0.11015
-3.554	-3.3967	-3.2975	-3.0561	-2.998	-3.1878	-3.3454	-3.3548	-3.2356	-3.0816	-3.0364	-2.966	-2.9258	-2.8451	-2.7442	-2.7333	-2.9281	-3.2802	-3.5642	-3.7155	-3.7176	-3.6915	-3.5976	-3.5615	-3.4254	-3.1803	-3.1035	-3.0512	-3.092	-3.104	-3.1991	-3.2481	-3.2165	-3.0824	-2.927	-2.831	-2.7987	-2.8866	-2.9517	-3.1743	-3.4243	-3.5371	-3.5036	-3.2996	-3.3825	-3.5705	-3.779	-3.9825	-4.2373	-4.4816
-2.5903	-2.7517	-2.9012	-2.9843	-2.9097	-2.8011	-2.8093	-3.112	-3.3424	-3.522	-3.7791	-3.8452	-3.8728	-3.8999	-3.5454	-3.1621	-3.0707	-3.1622	-3.5482	-3.4395	-3.3618	-3.366	-3.4523	-3.2118	-2.8998	-2.6674	-2.8751	-2.5435	-2.3194	-2.2228	-2.1473	-2.1553	-2.3663	-2.6358	-2.8705	-3.2071	-3.4187	-3.5843	-3.5277	-3.4341	-3.1262	-3.0624	-3.1413	-2.9757	-2.9212	-2.6527	-2.5742	-2.6143	-2.6831	-3.1445
-4.1857	-4.2327	-4.3988	-4.2405	-4.0772	-3.8932	-3.8255	-3.7471	-3.68	-3.6754	-3.5864	-3.4555	-3.3808	-3.3751	-3.3654	-3.375	-3.3867	-3.3586	-3.3809	-3.3762	-3.3119	-3.1676	-3.0311	-2.9299	-3.0094	-3.1144	-3.1265	-3.1507	-3.1493	-3.2729	-3.4563	-3.5438	-3.5291	-3.5023	-3.4457	-3.4011	-3.3492	-3.2392	-3.1764	-3.0269	-2.839	-2.6835	-2.5461	-2.5517	-2.5584	-2.6493	-2.7592	-2.8373	-2.7881	-2.7729
-3.3893	-3.3426	-3.2161	-3.1162	-3.0833	-3.0634	-3.0374	-3.0941	-3.0612	-3.026	-3.0491	-3.0975	-3.019	-2.9883	-2.8961	-2.8176	-2.6432	-2.6708	-2.8715	-3.0602	-2.9655	-2.8299	-2.8687	-3.0878	-3.2155	-3.3018	-3.2836	-3.0652	-2.8765	-2.6672	-2.5203	-2.4985	-2.4033	-2.4241	-2.5179	-2.6744	-2.7738	-2.9742	-3.0719	-2.9604	-2.8375	-2.8585	-2.9389	-2.8935	-2.7908	-2.7189	-2.5761	-2.29	-2.2191	-2.2192
-4.7	-4.5639	-4.4094	-3.9797	-3.5847	-3.0949	-2.6993	-2.2672	-1.8056	-1.6064	-1.4346	-1.4045	-1.4417	-1.5333	-1.6641	-2.0303	-2.51	-2.8542	-3.2969	-3.5053	-3.4415	-3.4169	-3.5239	-3.4155	-3.3026	-3.1505	-3.0814	-3.0561	-3.1697	-3.4393	-3.7079	-3.858	-3.8374	-3.6416	-3.4006	-3.2831	-3.2874	-3.4516	-3.6473	-3.705	-3.583	-3.3556	-3.2651	-3.3616	-3.2959	-3.2568	-2.9125	-2.6856	-2.6678	-2.57
-3.1555	-3.1084	-3.0249	-2.9492	-3.0155	-3.1651	-3.268	-3.2887	-3.2934	-3.3447	-3.3198	-3.389	-3.3736	-3.3506	-3.3814	-3.358	-3.3801	-3.5563	-3.6386	-3.536	-3.3776	-3.3139	-3.3822	-3.5678	-3.5008	-3.4216	-3.1959	-2.9926	-2.8219	-2.6459	-2.6684	-2.7593	-2.9058	-2.9885	-3.1028	-3.0665	-3.0323	-3.0077	-2.7442	-2.4541	-2.231	-2.0741	-1.9672	-1.9899	-1.8852	-1.8059	-1.771	-1.8931	-2.0662	-2.1818
-2.5391	-2.4514	-2.4129	-2.5063	-2.5862	-2.6312	-2.7263	-2.8978	-2.8426	-2.7068	-2.6946	-2.728	-2.5321	-2.4895	-2.4514	-2.5424	-2.7522	-2.826	-2.6504	-2.4455	-2.3841	-2.5854	-2.8945	-2.9669	-2.9408	-2.9133	-2.8048	-2.8257	-2.6366	-2.5731	-2.7881	-3.0087	-3.2173	-3.4306	-3.6085	-3.6165	-3.5372	-3.3959	-3.1377	-2.9526	-2.8412	-2.7828	-2.828	-2.8406	-2.9231	-2.8844	-2.7997	-2.6858	-2.7101	-2.6663
-2.801	-2.9265	-3.0156	-3.0501	-2.9264	-2.7818	-2.6192	-2.6078	-2.78	-2.8984	-2.8722	-2.7031	-2.774	-2.986	-3.1392	-3.3951	-3.4294	-3.2472	-3.1494	-3.2704	-3.2527	-3.2725	-3.2189	-3.0353	-2.7824	-2.5232	-2.4189	-2.4358	-2.5322	-2.588	-2.5129	-2.3468	-2.1789	-2.1116	-2.1243	-2.1627	-2.1489	-2.1485	-2.276	-2.3873	-2.4598	-2.5097	-2.4791	-2.5168	-2.5778	-2.5449	-2.5012	-2.4393	-2.2542	-2.0897
-3.6151	-3.6925	-3.7423	-3.5408	-3.3383	-3.2404	-3.0653	-2.834	-2.3647	-2.0409	-1.7168	-1.4829	-1.201	-0.81017	-0.54016	-0.41436	-0.65123	-0.97867	-1.5052	-2.2511	-2.8384	-3.3017	-3.7749	-4.2308	-4.4866	-4.6635	-4.7639	-4.8803	-4.8811	-4.8619	-4.7303	-4.7697	-4.4526	-3.971	-3.5532	-3.3823	-3.6858	-3.9738	-4.3705	-4.6384	-4.6664	-4.657	-3.9497	-3.1509	-2.6753	-2.5125	-2.7347	-2.8209	-2.8025	-2.8315
-2.1068	-2.0446	-2.0613	-2.178	-2.4574	-2.6801	-2.7446	-3.0119	-3.3725	-3.6451	-3.7135	-3.792	-3.8814	-3.9973	-4.1556	-4.2123	-4.1407	-4.0695	-3.7756	-3.485	-3.3564	-3.3215	-3.6158	-3.833	-3.9833	-4.1253	-4.1979	-4.0474	-3.9577	-3.7556	-3.6892	-3.7352	-3.6549	-3.4053	-3.145	-2.9812	-2.8998	-2.775	-2.7934	-3.1997	-3.4657	-3.5551	-3.4974	-3.2789	-3.1579	-2.9823	-2.8418	-2.9489	-2.6264	-2.1732
-3.3738	-3.0864	-3.0453	-3.3101	-3.5981	-3.7768	-3.7759	-3.5556	-3.4159	-3.2869	-3.0782	-2.9328	-2.992	-3.0825	-3.2534	-3.3218	-3.4933	-3.5614	-3.6066	-3.6565	-3.5735	-3.5216	-3.5159	-3.6575	-3.9185	-4.2503	-4.4612	-4.4133	-4.3143	-3.8918	-3.6018	-3.4106	-3.0788	-2.9989	-2.9798	-3.0157	-2.9442	-2.7516	-2.6451	-2.7763	-2.9959	-3.1184	-3.2181	-3.2761	-3.3033	-3.3152	-3.3464	-3.6063	-3.8569	-4.0096
-2.7743	-2.708	-2.3818	-2.0496	-1.8109	-1.685	-1.7238	-1.8702	-1.9443	-2.0093	-2.1421	-2.2541	-2.4038	-2.423	-2.3828	-2.3594	-2.3098	-2.2978	-2.3335	-2.3153	-2.3372	-2.3526	-2.4473	-2.4623	-2.5314	-2.5979	-2.594	-2.4852	-2.4278	-2.4406	-2.4879	-2.411	-2.1667	-2.0049	-1.9557	-2.0637	-2.1567	-2.2365	-2.4389	-2.495	-2.5186	-2.5829	-2.6705	-2.7309	-2.8265	-2.7791	-2.6596	-2.5328	-2.3496	-2.2607
-2.9146	-3.0391	-3.0838	-3.013	-2.7922	-2.6478	-2.4693	-2.3503	-2.3178	-2.2629	-2.2524	-2.3888	-2.6026	-2.7321	-2.7989	-2.7351	-2.6055	-2.5331	-2.5438	-2.6869	-2.7746	-2.8264	-2.8456	-2.7146	-2.7433	-2.89	-2.9391	-2.897	-2.8446	-2.7138	-2.6503	-2.6832	-2.7987	-2.9091	-2.8859	-2.5561	-2.2912	-2.0694	-1.8617	-1.8427	-1.9614	-2.1433	-2.1373	-2.0846	-2.0325	-2.0504	-2.1217	-2.1859	-2.1657	-2.2261
-2.9068	-3.0339	-3.2575	-3.438	-3.5799	-3.6945	-3.7395	-3.5116	-3.3041	-3.0941	-2.8921	-2.6896	-2.5431	-2.5529	-2.844	-3.0581	-3.2828	-3.2645	-3.1184	-2.8601	-2.5779	-2.476	-2.4554	-2.5531	-2.762	-3.0231	-3.3266	-3.5618	-3.715	-3.6436	-3.3621	-3.2328	-3.2288	-3.1733	-3.083	-2.899	-2.7358	-2.7744	-2.9389	-3.008	-3.1451	-3.206	-3.1776	-3.0842	-3.0527	-2.9911	-2.9771	-3.0129	-2.9554	-2.9089
-2.8635	-2.9751	-3.0829	-3.1901	-3.2196	-3.188	-3.0003	-2.8067	-2.7985	-3.009	-3.008	-3.0112	-3.01	-3.1342	-3.2387	-3.1753	-2.9521	-2.7607	-2.6828	-2.6833	-2.6971	-2.7878	-3.0497	-3.3098	-3.3806	-3.3833	-3.1803	-3.0625	-2.9218	-2.8747	-2.8368	-2.8393	-2.9315	-2.9555	-3.008	-2.9808	-3.1126	-3.3216	-3.3743	-3.2821	-2.957	-2.7238	-2.6518	-2.6085	-2.3149	-2.1749	-2.2468	-2.273	-2.1032	-1.8652
-4.1755	-4.0577	-4.0997	-4.1223	-4.0915	-4.0535	-3.73	-3.5088	-3.3888	-3.2747	-3.1501	-3.1058	-3.1982	-3.3287	-3.3655	-3.4118	-3.4869	-3.4682	-3.5411	-3.5649	-3.3868	-3.1478	-3.0277	-2.9445	-2.9424	-2.9701	-2.9899	-3	-3.1333	-3.2716	-3.4151	-3.5588	-3.5605	-3.4532	-3.3603	-3.3195	-3.1764	-3.3168	-3.447	-3.6531	-3.7314	-3.831	-3.8526	-3.7585	-3.6318	-3.3733	-3.0901	-2.9243	-2.8618	-2.9586
-5.1901	-5.1531	-4.9842	-4.6764	-4.4471	-4.3003	-4.0715	-3.9778	-3.9298	-4.0382	-4.2094	-4.4507	-4.7241	-4.8436	-4.9432	-5.0076	-4.9857	-5.0054	-5.0177	-4.9134	-4.6735	-4.4368	-4.1608	-4.0746	-3.9578	-3.9285	-3.8845	-3.8929	-3.9026	-3.8328	-3.7881	-3.7765	-3.7111	-3.6207	-3.4976	-3.2904	-3.0889	-2.8893	-2.744	-2.7193	-2.6736	-2.6042	-2.5225	-2.5868	-2.6062	-2.5981	-2.581	-2.618	-2.6119	-2.4549
-3.1909	-3.1312	-3.1347	-3.0345	-2.9698	-2.8324	-2.6538	-2.4731	-2.5228	-2.554	-2.5466	-2.5433	-2.3454	-2.3599	-2.4013	-2.5982	-2.7524	-2.6379	-2.4185	-2.3463	-2.4693	-2.6696	-2.7371	-2.878	-2.976	-2.9744	-2.883	-2.7548	-2.8125	-2.832	-2.906	-2.9597	-3.0781	-3.0883	-3.0606	-2.9366	-2.8742	-2.7893	-2.8357	-2.8264	-2.7676	-2.7568	-2.826	-2.9191	-3.1988	-3.3327	-3.5506	-3.9201	-3.827	-3.5618
-2.4318	-2.3144	-2.2296	-2.233	-2.3385	-2.4172	-2.4886	-2.5861	-2.5708	-2.4947	-2.4928	-2.2778	-2.1279	-2.0215	-1.9826	-2.0465	-2.0479	-2.2976	-2.2869	-2.2797	-2.2699	-2.3034	-2.4151	-2.2705	-2.0666	-1.9638	-1.927	-1.8784	-1.7588	-1.816	-2.0251	-2.1435	-2.2846	-2.5264	-2.6277	-2.6158	-2.3598	-2.0153	-1.8982	-1.8949	-1.8328	-1.836	-1.8586	-1.82	-1.8002	-1.7592	-1.8711	-2.055	-2.3271	-2.6928
-3.0532	-2.9985	-2.8621	-2.8565	-2.8611	-2.8846	-3.054	-3.0023	-2.8629	-2.6105	-2.5235	-2.5156	-2.5663	-2.621	-2.6302	-2.6748	-2.7529	-2.7544	-2.8369	-2.89	-2.8866	-2.8732	-2.996	-3.0322	-3.2045	-3.1932	-3.1531	-3.1266	-3.148	-3.2504	-3.1107	-3.0881	-3.1509	-3.0329	-2.9904	-2.9366	-2.9973	-2.9498	-3.0216	-3.1508	-3.2554	-3.1141	-2.9792	-2.9068	-2.9891	-3.0587	-3.1788	-2.9302	-2.6891	-2.62
-3.4296	-3.2052	-3.0984	-3.2037	-3.207	-3.3528	-3.588	-3.5755	-3.2799	-3.0343	-2.9558	-2.8665	-3.0745	-3.1901	-3.2088	-3.1053	-2.8667	-2.6566	-2.7645	-2.8475	-2.8276	-2.8729	-2.9686	-3.1519	-3.1761	-3.1083	-2.9914	-3.0231	-3.0333	-3.0348	-2.8961	-2.8364	-2.785	-2.674	-2.6205	-2.5941	-2.6524	-2.5595	-2.3311	-2.0386	-2.0104	-2.2175	-2.3367	-2.3655	-2.4177	-2.5449	-2.4843	-2.5114	-2.5303	-2.6034
-2.2921	-2.3628	-2.5006	-2.6995	-2.9519	-3.079	-3.078	-2.9303	-2.8837	-2.6877	-2.5856	-2.4783	-2.4646	-2.3934	-2.3992	-2.4243	-2.5239	-2.526	-2.7085	-2.7213	-2.6046	-2.4515	-2.2819	-2.0798	-2.1338	-2.1446	-2.1893	-2.2055	-2.2246	-2.203	-2.3405	-2.8095	-3.1259	-3.0972	-2.95	-2.8842	-2.8649	-2.8908	-2.8213	-2.7373	-2.6604	-2.7185	-2.9172	-2.9936	-2.8442	-2.6432	-2.4273	-2.2657	-2.2018	-2.2617
[truncated: 31 more columns]

## Sheet: FigS04B_GoNoReward
-2.8754	-2.7456	-2.6575	-2.5686	-2.5473	-2.5537	-2.6921	-2.6056	-2.2969	-2.0216	-1.7527	-1.702	-1.835	-2.0478	-2.3326	-2.6563	-2.8699	-3.0458	-3.2691	-3.5006	-3.5787	-3.5976	-3.5483	-3.4199	-3.304	-3.1263	-2.9543	-2.8356	-2.6903	-2.7102	-2.7847	-2.8102	-2.7279	-2.8258	-2.9807	-3.278	-3.3616	-3.5251	-3.6267	-3.7816	-3.8301	-3.7672	-3.8298	-3.858	-3.7653	-3.736	-3.8365	-4.0482	-4.0693	-4.0693
-2.3308	-2.4871	-2.6951	-2.797	-2.9036	-2.9635	-3.1534	-3.1795	-3.0927	-2.972	-2.8487	-2.8247	-2.7916	-2.9001	-3.0346	-3.2635	-3.3323	-3.2488	-3.1934	-3.1366	-3.1874	-3.0556	-2.8405	-2.8036	-2.9744	-3.0327	-3.0559	-3.0089	-2.8381	-2.7959	-3.0012	-3.2591	-3.3224	-3.4375	-3.3912	-3.2821	-3.0245	-2.7745	-2.5996	-2.5662	-2.578	-2.6231	-2.7898	-2.989	-3.0639	-3.0535	-2.958	-2.6868	-2.4826	-2.4465
-2.8559	-2.6199	-2.4495	-2.2624	-2.1179	-2.1692	-2.1475	-2.2612	-2.5888	-2.8748	-3.1996	-3.2384	-3.1005	-2.9528	-2.7045	-2.3399	-2.1962	-2.4207	-2.5485	-2.691	-2.7121	-2.7756	-2.9724	-3.1248	-3.0712	-2.9992	-2.7281	-2.5457	-2.5671	-2.631	-2.6753	-2.4156	-2.3534	-2.4604	-2.5509	-2.5408	-2.5272	-2.2323	-2.14	-2.2096	-2.1831	-2.27	-2.2581	-2.2236	-2.3334	-2.3467	-2.4067	-2.3978	-2.4631	-2.3718
-2.3326	-2.5076	-2.7599	-2.9109	-2.894	-2.865	-2.9315	-2.9191	-2.958	-3.0569	-3.1792	-3.2045	-3.1815	-3.1513	-3.1381	-3.1255	-3.2514	-3.3517	-3.3976	-3.3823	-3.2006	-2.9758	-2.9175	-2.9479	-2.9505	-2.8714	-2.9551	-3.0141	-3.1316	-3.1087	-3.0594	-3.0565	-3.1019	-3.1089	-3.0786	-3.0034	-3.093	-3.2206	-3.1284	-3.0783	-2.9563	-2.9419	-3.0702	-3.3163	-3.5776	-3.7525	-3.7031	-3.6056	-3.4118	-3.2919
-2.7196	-2.5488	-2.4758	-2.5804	-2.799	-2.8395	-2.9372	-3.3131	-3.5641	-3.6242	-3.7145	-3.8588	-3.9605	-4.0111	-4.137	-4.1278	-3.9778	-3.6576	-3.4767	-3.2748	-3.1395	-3.0375	-2.9295	-3.0063	-3.1404	-3.3622	-3.4956	-3.4911	-3.3921	-3.3812	-3.3721	-3.2738	-3.178	-3.2359	-3.3605	-3.3625	-3.5095	-3.6354	-3.5748	-3.5703	-3.7102	-3.6759	-3.6588	-3.4314	-3.2205	-2.8212	-2.6374	-2.6888	-2.8896	-3.0448
-2.5189	-2.6135	-2.6546	-2.7122	-2.6156	-2.5364	-2.4472	-2.4029	-2.4823	-2.6674	-2.8823	-2.9954	-3.0146	-2.9665	-2.9457	-3.0106	-3.0666	-2.9682	-2.9213	-2.9131	-2.9246	-2.8577	-2.8635	-2.9792	-3.0575	-3.1584	-3.3302	-3.2539	-2.9773	-2.6005	-2.3511	-2.2113	-2.0637	-2.1221	-2.2989	-2.6217	-2.9829	-3.0725	-3.1111	-3.1573	-3.2363	-3.2699	-3.3128	-3.2534	-3.1598	-3.0303	-2.9157	-2.756	-2.7245	-2.7635
-2.9555	-2.8733	-2.9535	-3.0695	-3.1369	-3.1105	-3.0301	-2.9412	-2.7289	-2.4952	-2.2371	-2.2988	-2.3868	-2.4918	-2.6211	-2.5789	-2.5968	-2.5675	-2.7213	-2.8951	-2.9245	-2.7819	-2.5884	-2.5257	-2.3148	-2.1113	-2.0819	-2.1572	-2.3456	-2.42	-2.5187	-2.7894	-2.9991	-3.1945	-3.2065	-3.0722	-3.0684	-3.0103	-2.7805	-2.6162	-2.4821	-2.5067	-2.486	-2.3067	-2.0277	-1.4699	-0.80236	-0.39609	-0.21279	-0.079858
-3.0177	-2.9889	-3.2188	-3.4671	-3.6903	-3.9409	-4.1883	-4.2104	-4.2256	-4.1364	-3.9173	-3.7314	-3.5231	-3.3057	-3.1341	-2.9615	-2.9046	-3.0482	-3.3557	-3.5249	-3.6272	-3.5732	-3.4187	-3.3374	-3.2949	-3.2759	-3.3236	-3.44	-3.6061	-3.5304	-3.4638	-3.4365	-3.4706	-3.4772	-3.3897	-3.2996	-3.3182	-3.4105	-3.4989	-3.6094	-3.6499	-3.7483	-3.8443	-4.0041	-4.2083	-4.1711	-4.3146	-4.3822	-4.2627	-4.1814
-2.7205	-3.1685	-3.4394	-3.5669	-3.5811	-3.2905	-2.8981	-2.5387	-2.1513	-1.9463	-1.7682	-1.8137	-1.9229	-2.0459	-2.1507	-2.2619	-2.4742	-2.6748	-2.8822	-2.8772	-2.8189	-2.7186	-2.5006	-2.2963	-2.2313	-2.3105	-2.5619	-2.8359	-2.9192	-2.638	-2.4165	-2.1749	-2.2387	-2.467	-2.8672	-3.1711	-3.5048	-3.6236	-3.818	-3.8726	-3.7805	-3.6919	-3.4532	-3.1737	-2.9629	-2.8783	-2.9823	-3.0614	-3.2595	-3.5478
-3.5969	-3.5302	-3.1838	-2.9991	-2.8745	-2.8366	-2.7843	-2.8702	-2.9287	-2.995	-3.0246	-3.2483	-3.3513	-3.4807	-3.7109	-3.7947	-3.7275	-3.5412	-3.4618	-3.4627	-3.4262	-3.4233	-3.4022	-3.425	-3.3711	-3.3155	-3.3226	-3.178	-2.9845	-2.8758	-2.851	-2.8495	-2.9893	-3.337	-3.4845	-3.5007	-3.6378	-3.5497	-3.3267	-3.1142	-3.0203	-3.0651	-3.0424	-3.0729	-3.0872	-3.2177	-3.107	-3.048	-2.9944	-3.0221
-2.4464	-2.3887	-2.2787	-2.3558	-2.4769	-2.586	-2.7438	-2.9757	-3.1241	-3.4224	-3.5495	-3.7425	-3.813	-3.5608	-3.4555	-3.2084	-3.0188	-2.9501	-2.9805	-2.9388	-3.0257	-3.1892	-3.2484	-3.1607	-2.8152	-2.5914	-2.588	-2.5789	-2.5661	-2.7021	-2.7413	-2.6305	-2.4099	-2.2144	-2.1135	-2.1387	-2.1859	-2.1691	-2.0418	-2.0377	-2.3046	-2.6548	-2.9555	-3.2248	-3.4474	-3.2716	-2.9402	-2.7428	-2.6084	-2.5805
-2.5617	-2.7938	-2.9824	-3.2221	-3.2529	-3.3835	-3.423	-3.2507	-3.088	-2.9696	-2.9007	-2.8905	-2.8055	-2.8853	-2.9302	-2.9322	-2.9439	-3.0784	-3.2952	-3.2946	-3.4046	-3.578	-3.7499	-3.8148	-3.8725	-3.7385	-3.7057	-3.6393	-3.5313	-3.4096	-3.2303	-3.1808	-3.194	-3.1141	-3.0888	-2.9556	-2.8486	-2.847	-2.6764	-2.5511	-2.6767	-2.7229	-2.8812	-3.0363	-3.0295	-2.9617	-2.8299	-2.6426	-2.4857	-2.3417
-3.373	-3.5318	-3.7281	-3.804	-4.0191	-4.3072	-4.4388	-4.3776	-4.2615	-4.3206	-4.3589	-4.1442	-3.8904	-3.6	-3.5027	-3.4389	-3.3929	-3.5197	-3.7139	-3.8759	-3.8947	-3.8564	-3.8812	-4.0165	-4.1265	-4.0552	-3.9905	-3.6469	-3.3525	-3.0841	-2.8418	-2.7055	-2.4125	-2.3621	-2.3926	-2.3252	-2.1722	-2.0199	-1.9709	-1.8986	-1.8182	-1.9443	-2.2192	-2.5624	-2.6901	-2.7971	-2.82	-2.8193	-2.872	-2.8596
-2.1178	-2.2458	-2.4636	-2.5496	-2.6387	-2.6073	-2.756	-2.97	-3.0575	-3.0407	-3.0523	-3.0787	-3.1079	-3.0742	-2.9897	-2.9592	-2.8917	-2.7178	-2.5489	-2.5043	-2.3951	-2.3798	-2.4862	-2.4882	-2.5496	-2.5727	-2.7136	-2.8714	-2.9933	-3.0103	-3.0082	-3.1251	-3.2601	-3.2523	-3.3331	-3.4808	-3.3915	-3.0547	-2.8193	-2.6724	-2.5184	-2.282	-2.1103	-2.0198	-2.0274	-2.0553	-2.1214	-2.2588	-2.4341	-2.691
-3.4462	-3.3852	-3.3098	-3.2936	-3.3032	-3.3678	-3.2801	-3.2137	-3.1846	-3.1097	-2.8262	-2.6358	-2.5141	-2.5347	-2.6951	-2.835	-2.9149	-2.8755	-2.8109	-2.6929	-2.4588	-2.3172	-2.4183	-2.499	-2.5731	-2.6252	-2.6683	-2.6487	-2.6193	-2.6317	-2.534	-2.5842	-2.5486	-2.537	-2.4934	-2.4772	-2.4246	-2.3729	-2.3068	-2.3319	-2.4884	-2.6434	-2.764	-2.748	-2.7336	-2.8235	-2.8662	-2.9277	-2.8862	-2.871
-3.2543	-3.3544	-3.4304	-3.4339	-3.4348	-3.4592	-3.5104	-3.5547	-3.3251	-3.1543	-2.968	-2.9559	-3.18	-3.5734	-3.9635	-4.0573	-4.09	-3.9948	-3.8036	-3.678	-3.6473	-3.5452	-3.4013	-3.3617	-3.2825	-3.164	-3.2026	-3.1833	-3.2238	-3.3115	-3.4458	-3.5338	-3.5701	-3.5277	-3.5416	-3.6142	-3.8414	-4.1005	-4.2914	-4.3884	-4.3343	-4.2375	-4.1668	-4.1655	-4.1834	-4.2077	-4.0204	-3.8348	-3.7495	-3.7385
-2.9217	-2.9623	-3.1032	-3.136	-2.9528	-2.7397	-2.6892	-2.7907	-2.8485	-2.8993	-2.8411	-2.8918	-3.0659	-3.2557	-3.3207	-3.1882	-3.0232	-2.9473	-3.1322	-3.059	-3.0273	-3.1733	-3.349	-3.285	-3.0424	-2.6614	-2.6268	-2.7141	-2.7648	-3.0133	-3.37	-3.6449	-3.6812	-3.6827	-3.5501	-3.5311	-3.471	-3.38	-3.4081	-3.2933	-3.1106	-2.8743	-2.6891	-2.4957	-2.3214	-2.3429	-2.533	-2.3101	-2.0954	-1.8102
-2.9882	-2.9483	-2.9766	-2.8968	-2.5936	-2.4273	-2.4008	-2.4491	-2.4909	-2.4502	-2.3751	-2.4316	-2.5292	-2.5934	-2.591	-2.5863	-2.6768	-2.7975	-3.0303	-3.1663	-3.1025	-3.1746	-3.1433	-3.2489	-3.3262	-3.5356	-3.625	-3.4083	-3.1473	-2.9807	-2.885	-2.9184	-3.1061	-3.1833	-3.2286	-3.1353	-3.1092	-3.1559	-3.2153	-3.2769	-3.1938	-3.0908	-3.1585	-3.1464	-3.2201	-3.1362	-3.135	-3.2827	-3.4466	-3.7217
-2.0938	-1.9472	-1.9214	-2.1259	-2.312	-2.4941	-2.6766	-2.9019	-2.7897	-2.7101	-2.6416	-2.5355	-2.4025	-2.1361	-1.9251	-1.8041	-1.7727	-1.6876	-1.5786	-1.6845	-1.9664	-2.3863	-2.4271	-2.3673	-2.3034	-2.3867	-2.5279	-2.3274	-2.0793	-1.8344	-1.8978	-2.0383	-2.202	-2.4006	-2.5397	-2.5175	-2.4011	-2.3321	-2.4642	-2.3362	-2.0787	-1.9945	-1.7425	-1.4345	-1.1676	-1.1621	-1.2775	-1.4984	-1.5615	-1.4209
-2.7209	-2.5367	-2.2895	-2.1238	-2.0938	-2.1734	-2.2973	-2.4274	-2.5348	-2.5643	-2.6666	-2.6392	-2.5967	-2.5582	-2.6162	-2.7721	-2.9258	-3.0035	-3.1576	-3.2293	-3.2413	-3.1119	-3.0485	-2.9172	-2.9305	-2.9724	-3.0265	-3.0224	-3.0953	-3.2243	-3.1589	-3.0491	-2.8737	-2.7739	-2.8652	-2.9791	-2.969	-2.8984	-2.7348	-2.6402	-2.6954	-2.7106	-2.7286	-2.7231	-2.5561	-2.4073	-2.3947	-2.4104	-2.3698	-2.2921
-3.7164	-3.9618	-4.112	-4.0112	-3.7713	-3.6778	-3.4516	-3.2983	-3.3137	-3.3261	-3.2027	-3.1025	-3.2076	-3.2437	-3.2993	-3.219	-3.2003	-3.2854	-3.1412	-2.8951	-2.5324	-2.2837	-2.424	-2.5446	-2.6728	-2.7661	-3.0259	-3.2017	-3.2634	-3.1612	-3.1425	-3.1151	-2.9183	-3.0016	-3.0918	-3.2277	-3.3158	-3.2274	-3.1658	-3.0577	-3.0471	-3.0128	-2.9356	-2.9001	-2.7957	-2.8601	-2.8749	-2.8778	-2.7465	-2.644
-2.6927	-2.7219	-2.743	-2.8244	-2.8156	-2.7951	-2.7759	-2.7867	-2.7004	-2.6964	-2.6925	-2.6557	-2.4899	-2.3445	-2.1813	-2.1789	-2.2574	-2.3488	-2.4133	-2.3942	-2.5186	-2.688	-2.7658	-2.7465	-2.5846	-2.4008	-2.315	-2.1811	-2.2475	-2.3209	-2.4041	-2.4098	-2.4307	-2.4507	-2.4886	-2.4271	-2.3871	-2.4869	-2.5523	-2.7068	-2.5596	-2.4321	-2.4586	-2.4994	-2.6405	-2.8254	-2.9654	-2.8759	-2.6862	-2.3857
-3.7955	-3.7981	-3.8006	-3.752	-3.7409	-3.6791	-3.6587	-3.716	-3.8472	-3.8602	-3.9005	-3.8631	-3.8027	-3.7472	-3.6259	-3.7012	-3.7094	-3.7156	-3.7942	-3.7783	-3.7735	-3.8215	-3.9029	-3.9471	-4.0316	-4.0262	-4.0139	-4.0986	-4.1531	-4.0547	-3.8523	-3.5225	-3.2149	-3.0768	-3.1019	-3.0155	-2.9804	-3.0247	-3.0223	-2.9613	-2.84	-2.8913	-2.8716	-2.9126	-3.1031	-3.168	-3.2321	-3.2821	-3.3487	-3.4463
-4.269	-4.2379	-4.1342	-4.0295	-4.033	-3.9345	-4.0599	-4.0579	-4.079	-4.1127	-4.1679	-4.089	-3.9202	-3.8568	-3.8533	-3.9457	-3.9904	-3.9321	-3.8368	-3.6901	-3.5322	-3.3505	-3.2198	-3.1497	-3.1831	-3.3105	-3.4715	-3.6315	-3.6201	-3.531	-3.4504	-3.3372	-3.1497	-3.0054	-2.8121	-2.6767	-2.5792	-2.548	-2.5189	-2.5096	-2.3783	-2.3076	-2.3959	-2.59	-2.8895	-3.0813	-3.0438	-2.7561	-2.5265	-2.5073
-3.4146	-3.4792	-3.3212	-3.1976	-3.294	-3.4004	-3.6554	-3.7575	-3.6829	-3.4577	-3.1738	-2.9162	-2.7788	-2.8664	-3.0777	-3.217	-3.279	-3.2236	-3.201	-3.2006	-3.1086	-3.2132	-3.2938	-3.3964	-3.5015	-3.3362	-3.1962	-3.0817	-3.0294	-2.867	-2.7353	-2.696	-2.6519	-2.5261	-2.5348	-2.6444	-2.6305	-2.7812	-2.8215	-2.8604	-2.7138	-2.4687	-2.4196	-2.465	-2.5002	-2.6373	-2.8659	-3.1005	-3.1036	-2.9666
-2.4443	-2.4428	-2.3455	-2.191	-2.0564	-1.9396	-1.8383	-1.7627	-1.6702	-1.7167	-1.8835	-2.094	-2.4435	-2.7912	-3.0165	-3.0656	-3.1938	-3.1857	-3.0328	-2.9573	-3.0075	-2.9777	-2.84	-2.7749	-2.87	-2.8429	-2.9402	-2.972	-3.003	-3.2008	-3.3629	-3.4673	-3.432	-3.4745	-3.4547	-3.3029	-3.1028	-3.0481	-2.9654	-2.9746	-3.0124	-3.1086	-3.2553	-3.4951	-3.5186	-3.434	-3.4219	-3.4757	-3.5105	-3.6314
-3.1142	-3.0258	-3.0105	-3.0191	-3.081	-3.0449	-2.8724	-2.78	-2.8097	-2.8107	-2.8876	-2.9732	-2.9448	-2.9138	-2.8929	-2.8757	-3.0092	-3.0836	-3.0986	-2.9913	-2.9712	-2.92	-2.9362	-2.8509	-2.8066	-2.8308	-2.8669	-2.8572	-2.9933	-3.0318	-3.1025	-3.2339	-3.2814	-3.2467	-3.2783	-3.2757	-3.1418	-3.2477	-3.3896	-3.4029	-3.4009	-3.3447	-3.2177	-3.1585	-2.9778	-2.8255	-2.6074	-2.4953	-2.3377	-2.3217
-3.0159	-2.984	-2.9656	-3.011	-3.0326	-3.062	-2.9226	-2.7303	-2.3507	-2.1185	-2.0241	-2.0148	-2.018	-2.1326	-2.2608	-2.42	-2.5268	-2.6265	-2.638	-2.5839	-2.524	-2.4719	-2.461	-2.3899	-2.3404	-2.3152	-2.4815	-2.8481	-3.2429	-3.5273	-3.5612	-3.4082	-3.2989	-3.1891	-3.0951	-2.9945	-2.8044	-2.6615	-2.5664	-2.3953	-2.4436	-2.6869	-2.9199	-2.9095	-2.9188	-3.0462	-3.0423	-2.9642	-2.8654	-2.9425
-2.2333	-2.1584	-2.0762	-2.0871	-2.0902	-2.0943	-2.2128	-2.413	-2.5279	-2.5902	-2.5176	-2.4768	-2.3439	-2.1903	-2.1609	-2.1779	-2.3029	-2.5652	-2.9533	-3.2271	-3.5316	-3.5167	-3.2419	-2.9858	-2.7161	-2.4339	-2.2901	-2.2312	-2.3333	-2.4355	-2.3397	-2.3612	-2.4374	-2.5351	-2.5766	-2.5236	-2.4304	-2.4926	-2.6578	-2.7928	-2.9175	-3.0317	-3.2239	-3.3284	-3.2356	-3.2017	-3.141	-2.9954	-2.8003	-2.7394
[truncated: 31 more columns]

## Sheet: FigS04B_GoNoPunishment
-2.4691	-2.4796	-2.4377	-2.5398	-2.7602	-2.8974	-2.9769	-2.8543	-2.8382	-2.6985	-2.6403	-2.7533	-2.7007	-2.4693	-2.3402	-2.2256	-2.2233	-2.3131	-2.4119	-2.4592	-2.4104	-2.3659	-2.4259	-2.497	-2.5237	-2.5609	-2.5242	-2.4226	-2.4853	-2.6173	-2.814	-2.9731	-3.3078	-3.6694	-3.7506	-3.8199	-3.8051	-3.7921	-3.5737	-3.3357	-3.1251	-3	-2.8863	-2.7667	-2.7358	-2.7445	-2.9185	-3.3105	-3.786	-4.2248
-3.0704	-2.8668	-2.8637	-2.9992	-3.0007	-3.0273	-3.2368	-3.3003	-3.2256	-2.8832	-2.6043	-2.2767	-1.9927	-1.8693	-1.7898	-1.8846	-2.1378	-2.4733	-2.735	-2.6725	-2.4834	-2.4239	-2.3414	-2.2878	-2.3615	-2.4334	-2.41	-2.4243	-2.6592	-2.763	-2.8498	-2.9205	-3.0502	-3.2512	-3.3535	-3.4239	-3.5112	-3.393	-3.2196	-3.0323	-2.7352	-2.6707	-2.654	-2.6074	-2.569	-2.6083	-2.7426	-2.817	-2.754	-2.5259
-2.5323	-2.2686	-2.2239	-2.3117	-2.2487	-2.2082	-2.2159	-2.2047	-2.3201	-2.4728	-2.4917	-2.4158	-2.418	-2.399	-2.3867	-2.3189	-2.1593	-2.1269	-2.08	-2.1017	-2.1703	-2.2598	-2.2977	-2.259	-2.3016	-2.4025	-2.7156	-2.8543	-2.9299	-2.9777	-3.1092	-3.112	-3.0503	-2.944	-2.8857	-2.7722	-2.5183	-2.576	-2.7453	-2.9405	-3.1226	-3.4061	-3.5203	-3.404	-3.1551	-2.8568	-2.8092	-2.7041	-2.4901	-2.3843
-2.625	-2.9404	-3.0931	-3.1899	-3.216	-3.3415	-2.9843	-2.5665	-2.2282	-1.9309	-1.7883	-1.8966	-2.1135	-2.3112	-2.4574	-2.2301	-1.9933	-1.8868	-2.0977	-2.3498	-2.5218	-2.5683	-2.5007	-2.6677	-2.827	-2.7719	-2.7675	-2.8155	-2.9037	-2.9027	-2.9461	-3.0839	-3.268	-3.5961	-3.8898	-4.1264	-3.9846	-3.5483	-3.2499	-3.0004	-2.9107	-2.8313	-2.7153	-2.6087	-2.5032	-2.59	-2.7003	-2.6919	-2.8231	-2.9322
-2.6081	-2.4464	-2.4056	-2.5379	-2.8174	-3.2574	-3.6846	-3.9608	-4.1222	-4.1828	-4.2933	-4.1188	-3.8712	-3.5673	-3.2571	-3.1261	-2.9934	-2.9033	-2.9884	-3.2102	-3.478	-3.7147	-3.793	-3.737	-3.5237	-3.3662	-3.3299	-3.4723	-3.5809	-3.7666	-3.8916	-3.89	-3.8208	-3.9773	-4.2182	-4.2304	-3.9781	-3.7457	-3.5157	-3.419	-3.5179	-3.5983	-3.4967	-3.4316	-3.202	-3.0795	-2.9908	-2.9852	-3.0558	-3.0999
-2.7695	-2.7453	-2.608	-2.5453	-2.4795	-2.3757	-2.6041	-2.8138	-3.0257	-3.0976	-2.9748	-3.0207	-2.8223	-2.6991	-2.6128	-2.4934	-2.4626	-2.4404	-2.4095	-2.4379	-2.4428	-2.5344	-2.649	-2.9693	-3.2329	-3.421	-3.4605	-3.4403	-3.5692	-3.6297	-3.4395	-3.2412	-2.9657	-2.878	-2.8964	-2.8537	-2.8481	-2.9376	-3.0576	-3.0183	-2.9149	-2.9319	-2.8596	-2.8877	-2.7197	-2.6388	-2.6113	-2.5505	-2.557	-2.5211
-2.863	-2.8415	-2.6731	-2.4757	-2.3866	-2.5302	-2.8209	-2.9687	-2.9508	-2.703	-2.4236	-2.481	-2.7943	-3.0833	-3.2607	-3.3813	-3.4103	-3.3793	-3.3318	-3.2755	-3.0428	-2.7703	-2.7003	-2.6665	-2.8849	-3.2214	-3.3694	-3.348	-3.265	-3.2562	-3.4234	-3.5725	-3.5564	-3.486	-3.3016	-3.115	-2.8846	-2.5395	-2.2507	-2.1584	-1.9614	-1.9092	-1.9057	-1.68	-1.3994	-1.1656	-0.6723	-0.25656	0.018833	0.10782
-3.992	-3.884	-3.613	-3.4393	-3.3708	-3.6148	-3.8452	-4.198	-4.4584	-4.4068	-4.1949	-3.9543	-3.7497	-3.6722	-3.7105	-3.9293	-4.2789	-4.5971	-4.6895	-4.7245	-4.66	-4.698	-4.8024	-4.7093	-4.3672	-3.9186	-3.6742	-3.5987	-3.5716	-3.4721	-3.3278	-3.1543	-3.0871	-3.2715	-3.5758	-3.5165	-3.3521	-3.2888	-3.2905	-3.2751	-3.5734	-3.8745	-4.1616	-4.524	-4.4658	-4.4356	-4.1041	-3.6692	-3.2372	-2.9014
-1.6201	-1.7306	-2.0666	-2.3311	-2.5014	-2.5194	-2.4303	-2.5149	-2.5013	-2.3908	-2.4823	-2.5925	-2.7144	-2.8274	-2.7883	-2.688	-2.6876	-2.7207	-2.8812	-3.2716	-3.662	-3.8083	-3.632	-3.3978	-2.8641	-2.6013	-2.3856	-2.1774	-2.1284	-2.2112	-2.4421	-2.4968	-2.6309	-2.7558	-2.7722	-2.851	-2.7651	-2.4828	-2.0734	-1.8504	-1.9603	-1.8805	-1.7401	-1.7937	-2.0884	-2.524	-2.9459	-3.168	-3.3545	-3.2489
-3.5432	-3.3225	-3	-2.7183	-2.4128	-2.2104	-2.2927	-2.656	-3.1906	-3.5984	-3.6875	-3.6095	-3.593	-3.7213	-3.7201	-3.7217	-3.6726	-3.6331	-3.5224	-3.5326	-3.6817	-3.7456	-3.7347	-3.6657	-3.474	-3.2325	-3.0801	-2.9687	-2.9467	-2.9774	-3.0491	-2.8738	-2.8662	-3.0193	-3.2827	-3.4653	-3.6191	-3.6717	-3.6794	-3.5223	-3.3777	-3.368	-3.3627	-3.1778	-3.123	-3.1636	-3.2165	-3.4115	-3.4143	-3.3278
-2.4979	-2.5983	-2.7547	-2.8021	-2.9775	-3.0459	-2.9472	-2.932	-3.033	-3.0829	-3.0138	-2.8889	-2.7856	-2.79	-2.7037	-2.7497	-2.8383	-2.7938	-2.534	-2.3378	-2.2321	-2.1863	-2.1962	-2.2899	-2.288	-2.3642	-2.3925	-2.5946	-2.7563	-2.788	-2.8083	-2.8978	-2.7829	-2.7409	-2.737	-2.6497	-2.6907	-2.8213	-2.798	-2.8729	-2.9152	-3.0606	-3.1951	-3.2894	-3.2845	-3.1759	-3.2764	-3.3708	-3.4534	-3.3642
-2.9263	-2.8751	-2.837	-2.748	-2.6984	-2.7861	-2.7219	-2.7002	-2.609	-2.538	-2.5276	-2.3885	-2.5017	-2.8843	-3.3926	-3.6962	-3.9098	-3.9308	-3.8161	-3.678	-3.5295	-3.2488	-2.9087	-2.6794	-2.5317	-2.4139	-2.3681	-2.5231	-2.6679	-2.691	-2.8036	-2.7937	-2.8916	-2.9335	-3.0766	-3.3766	-3.5253	-3.5803	-3.5803	-3.4425	-3.392	-3.3388	-3.443	-3.4924	-3.4049	-3.2995	-3.0474	-2.7225	-2.3607	-2.1142
-2.3503	-2.2061	-2.1569	-2.1393	-2.1198	-2.0665	-2.1027	-2.3301	-2.6606	-2.8523	-3.0485	-3.1789	-3.2446	-3.0592	-2.8617	-2.669	-2.4699	-2.3845	-2.4574	-2.5875	-2.5835	-2.7018	-2.7353	-2.7665	-2.7652	-2.6598	-2.3997	-2.3258	-2.255	-2.2818	-2.2568	-2.3619	-2.4485	-2.442	-2.3068	-2.2457	-2.1469	-2.1118	-2.1907	-2.3843	-2.57	-2.8468	-2.897	-2.942	-2.7396	-2.5943	-2.5744	-2.5425	-2.6085	-2.6314
-3.0106	-3.036	-2.9871	-2.9003	-2.8797	-2.798	-2.8684	-3.0816	-3.0421	-2.8275	-2.7816	-2.6634	-2.4977	-2.5232	-2.5628	-2.7754	-2.7447	-2.8606	-2.9581	-3.1749	-3.3101	-3.3242	-3.3677	-3.3662	-3.3542	-3.3689	-3.2871	-3.3468	-3.3971	-3.4318	-3.5334	-3.7287	-3.7319	-3.6919	-3.5731	-3.474	-3.3221	-3.1395	-3.0126	-2.9442	-3.091	-3.2581	-3.2608	-3.2206	-3.1702	-3.0261	-2.7684	-2.6027	-2.6069	-2.6927
-3.3825	-3.387	-3.4443	-3.4505	-3.4082	-3.3094	-3.1378	-2.9843	-2.903	-2.9181	-3.0465	-3.1881	-3.1118	-3.0165	-2.9364	-2.8441	-2.8713	-2.9439	-2.8376	-2.5713	-2.3715	-2.3479	-2.3893	-2.3647	-2.3528	-2.5012	-2.7201	-2.9574	-3.1859	-3.3988	-3.4809	-3.5244	-3.5751	-3.5427	-3.5018	-3.5242	-3.3878	-3.1052	-2.9453	-2.8996	-2.9504	-3.0037	-3.0748	-3.037	-2.91	-2.6959	-2.4627	-2.3681	-2.312	-2.3289
-2.5909	-2.608	-2.6545	-2.5077	-2.3734	-2.1712	-1.8711	-1.7098	-1.7918	-2.2209	-2.7467	-3.0038	-3.0572	-3.0155	-3.1584	-3.4251	-3.6382	-3.777	-3.7417	-3.6158	-3.4003	-3.261	-3.1961	-3.097	-3.2329	-3.1536	-3.1924	-3.1216	-2.9794	-2.8007	-2.7616	-2.813	-2.7746	-2.6199	-2.7036	-2.9388	-3.2288	-3.3615	-3.458	-3.5607	-3.5394	-3.6287	-3.4293	-3.4645	-3.6709	-3.869	-3.9872	-4.1584	-4.2556	-4.2734
-3.445	-3.3907	-3.3271	-3.2871	-3.201	-3.1493	-2.9816	-2.9543	-2.8507	-2.7779	-2.6662	-2.6137	-2.6115	-2.3545	-2.1885	-2.2407	-2.3152	-2.226	-2.3234	-2.3416	-2.3365	-2.4099	-2.4783	-2.6322	-2.7489	-2.7651	-2.5936	-2.5293	-2.5876	-2.5591	-2.5242	-2.51	-2.4871	-2.3379	-2.0494	-1.713	-1.5092	-1.5491	-1.8996	-2.0309	-2.2324	-2.6252	-3.1464	-3.4702	-3.5454	-3.2901	-2.9968	-2.699	-2.4114	-2.202
-3.556	-3.593	-3.6565	-3.7101	-3.6409	-3.6248	-3.5816	-3.4854	-3.3507	-3.2028	-3.175	-3.0511	-2.917	-2.8431	-2.8067	-2.8967	-2.9529	-3.119	-3.3542	-3.2864	-3.4564	-3.7423	-3.8791	-3.7361	-3.6134	-3.6415	-3.7214	-3.5434	-3.5007	-3.3848	-3.0426	-2.864	-2.8137	-2.7464	-2.6654	-2.5236	-2.4283	-2.2922	-2.1744	-2.0429	-2.001	-1.9013	-2.0423	-2.271	-2.483	-2.6799	-2.8969	-3.0664	-3.1542	-3.3515
-3.0133	-3.1655	-3.1978	-3.152	-2.9983	-2.6884	-2.5339	-2.4939	-2.5238	-2.5587	-2.6289	-2.6094	-2.637	-2.5521	-2.5119	-2.6137	-2.7752	-2.8793	-2.9564	-2.8518	-2.658	-2.4752	-2.4273	-2.2978	-2.2685	-2.2971	-2.2105	-2.1611	-2.1805	-2.2436	-2.2695	-2.0804	-2.0526	-2.2718	-2.4781	-2.6253	-2.8837	-3.0248	-3.0749	-3.101	-3.1296	-3.3221	-3.5975	-3.6199	-3.4875	-3.3077	-3.293	-3.3319	-3.1324	-2.7359
-2.3494	-2.1676	-2.0292	-1.874	-1.9491	-2.3707	-2.4547	-2.4693	-2.4505	-2.4213	-2.3677	-2.4078	-2.5809	-2.7636	-2.9681	-2.9838	-2.7959	-2.7195	-2.6843	-2.7304	-2.7035	-2.8719	-3.1121	-3.2399	-3.1298	-2.8956	-2.7727	-2.6104	-2.1832	-1.9604	-1.9179	-2.1182	-2.1714	-2.4503	-2.6592	-2.9725	-3.1301	-3.2113	-3.083	-2.9347	-2.8592	-2.9596	-2.9894	-3.0199	-2.9806	-2.7508	-2.4259	-2.1775	-1.9676	-1.8509
-2.7629	-2.7667	-2.716	-2.7798	-2.9867	-3.118	-3.1272	-3.0288	-2.8858	-2.8434	-2.8233	-2.8513	-2.7991	-2.6943	-2.6927	-2.7839	-2.9256	-3.192	-3.3798	-3.473	-3.4607	-3.4534	-3.525	-3.576	-3.6375	-3.681	-3.6973	-3.4855	-3.292	-3.2032	-3.2233	-3.4099	-3.5423	-3.7959	-4.013	-3.9661	-3.475	-3.1095	-2.9987	-2.8638	-2.7407	-2.6056	-2.3793	-2.2436	-2.2252	-2.2725	-2.1904	-2.2199	-2.0845	-2.0243
-3.3576	-3.3268	-3.1827	-3.2142	-3.2052	-3.2456	-3.5192	-3.5451	-3.386	-3.2575	-2.955	-2.817	-2.7624	-2.6173	-2.5943	-2.626	-2.5039	-2.2285	-2.1606	-2.2485	-2.284	-2.486	-2.8349	-2.956	-2.8824	-2.8105	-2.7604	-2.7002	-2.8613	-2.943	-2.79	-2.5323	-2.4721	-2.5885	-2.6783	-2.7524	-2.767	-2.8305	-2.8357	-2.8826	-2.9311	-3.0611	-3.1463	-3.1476	-2.8923	-2.6484	-2.3903	-2.1924	-1.9719	-1.7446
-4.7956	-4.6803	-4.614	-4.639	-4.4924	-4.3211	-3.9887	-3.8053	-3.6855	-3.4458	-3.4203	-3.4254	-3.4616	-3.5293	-3.6345	-3.5487	-3.2677	-2.9305	-2.8277	-2.9391	-2.9276	-2.9112	-3.0477	-3.1686	-3.3053	-3.4635	-3.6854	-3.7144	-3.5608	-3.3835	-3.1279	-2.822	-2.5234	-2.4175	-2.5492	-2.6426	-2.8504	-2.9936	-2.9753	-2.9965	-3.0215	-3.0672	-3.1828	-3.3434	-3.4247	-3.153	-2.6331	-2.1961	-2.0512	-2.2159
-4.0226	-4.1416	-4.1908	-4.1358	-4.012	-3.8827	-3.6365	-3.3189	-3.2923	-3.3	-3.2124	-3.0892	-2.9818	-2.9497	-2.963	-3.0092	-3.208	-3.4005	-3.5756	-3.7801	-3.9116	-3.9667	-3.9908	-3.8291	-3.6904	-3.6501	-3.6158	-3.576	-3.5198	-3.394	-3.1791	-3.0456	-2.833	-2.7399	-2.7657	-2.8569	-2.9112	-2.9768	-3.0209	-3.1305	-3.2121	-3.2005	-3.1296	-2.9831	-2.8481	-2.6759	-2.6596	-2.7062	-2.7129	-2.7236
-3.1123	-3.1373	-3.2161	-3.0322	-2.9174	-3.014	-3.1103	-3.0601	-2.9545	-2.9138	-2.945	-2.9264	-2.9944	-3.0419	-2.9884	-3.0551	-2.9704	-3.1299	-3.4335	-3.507	-3.5315	-3.7253	-3.6826	-3.5249	-3.1684	-3.0087	-2.9797	-3.0405	-3.2089	-3.2562	-3.1243	-2.8933	-2.6078	-2.3106	-2.123	-2.1205	-2.2001	-2.296	-2.325	-2.2156	-2.2923	-2.5427	-2.7548	-2.9748	-2.988	-2.9935	-2.9401	-2.8829	-3.0065	-3.2043
-2.1071	-2.187	-2.2817	-2.2554	-2.2141	-2.3297	-2.5493	-2.787	-3.1062	-3.2625	-3.3098	-3.3189	-3.2612	-3.0627	-2.7998	-2.6082	-2.6478	-2.5965	-2.6639	-2.6019	-2.6544	-2.8818	-2.866	-2.853	-2.8768	-3.0088	-3.214	-3.308	-3.3872	-3.4418	-3.5492	-3.465	-3.4501	-3.5004	-3.5538	-3.6312	-3.3878	-3.1598	-3.0326	-2.91	-2.7531	-2.5831	-2.5428	-2.556	-2.6333	-2.7708	-2.9139	-2.9622	-2.9766	-3.0779
-3.1346	-2.8854	-2.7789	-2.685	-2.5981	-2.3962	-2.293	-2.2651	-2.332	-2.3779	-2.2926	-2.2319	-2.3716	-2.3667	-2.3498	-2.4752	-2.7002	-2.7386	-2.7211	-2.7805	-2.764	-2.7824	-2.814	-2.8602	-2.8605	-2.9294	-3.0967	-3.1814	-3.2481	-3.2171	-3.2657	-3.3009	-3.2574	-3.2459	-3.0236	-2.8227	-2.8313	-2.9294	-3.2007	-3.3753	-3.3723	-3.2103	-2.9733	-2.8837	-2.8967	-2.9006	-2.4968	-2.3018	-2.2684	-2.4283
-2.0653	-2.4537	-2.8623	-3.2096	-3.4744	-3.6135	-3.8038	-3.696	-3.5403	-3.0877	-2.7392	-2.4484	-2.4212	-2.4983	-2.6294	-2.7563	-2.964	-3.1631	-3.2084	-3.0794	-2.8715	-2.6823	-2.6543	-2.6257	-2.7735	-2.9141	-3.0202	-2.828	-2.7972	-2.789	-2.6631	-2.666	-2.7035	-2.7328	-2.7832	-2.898	-2.9742	-2.915	-2.6859	-2.557	-2.5379	-2.4172	-2.3433	-2.4774	-2.5401	-2.4138	-2.3249	-2.4034	-2.5583	-2.4944
-2.6325	-2.6428	-2.6736	-2.6546	-2.4688	-2.3883	-2.2885	-2.1911	-2.2929	-2.6396	-3.0733	-3.3191	-3.2907	-3.0972	-2.8709	-2.6996	-2.6102	-2.6501	-2.8309	-2.9724	-2.8787	-2.687	-2.4315	-2.2223	-1.9533	-1.9511	-2.0582	-2.206	-2.2558	-2.3378	-2.3088	-2.3797	-2.3441	-2.2335	-2.2332	-2.243	-2.3412	-2.4929	-2.546	-2.511	-2.5322	-2.6905	-2.9542	-3.2115	-3.3319	-3.3468	-3.2223	-3.041	-2.8053	-2.4921
[truncated: 31 more columns]

## Sheet: FigS04B_GoPunishment
-2.3164	-2.4468	-2.5721	-2.9668	-3.2255	-3.3004	-3.3162	-3.5311	-3.4881	-3.2711	-3.1723	-2.8328	-2.3772	-2.1748	-2.1339	-2.328	-2.6779	-2.9683	-3.0386	-2.8726	-2.7288	-2.5979	-2.5077	-2.4368	-2.4917	-2.5713	-2.7404	-3.0815	-3.3198	-3.5042	-3.5341	-3.709	-3.5287	-3.189	-2.9102	-2.6281	-2.4836	-2.3935	-2.3144	-2.4049	-2.417	-2.4139	-2.3063	-2.3024	-2.4419	-2.6535	-2.8935	-3.0786	-3.0128	-2.7736
-3.0209	-3.0199	-3.0775	-3.2063	-3.2508	-3.2064	-3.1534	-2.9214	-2.6891	-2.6167	-2.6004	-2.6822	-2.7617	-2.8419	-2.9429	-2.9503	-2.9426	-2.7979	-2.8128	-2.8838	-2.9485	-2.8093	-2.799	-2.7782	-2.8706	-2.8283	-2.8367	-2.9976	-3.0192	-3.0722	-3.0015	-3.052	-3.0622	-3.1883	-3.1421	-3.0536	-2.8938	-2.8585	-2.8793	-2.9555	-3.0552	-3.0428	-3.106	-3.0834	-3.2252	-3.0021	-2.7156	-2.7227	-2.8921	-2.9178
-2.0578	-2.1163	-2.2267	-2.2511	-2.4044	-2.45	-2.1407	-1.886	-1.6257	-1.4146	-1.3248	-1.3747	-1.8878	-2.404	-2.3398	-2.2863	-2.0661	-1.8425	-1.7426	-1.7037	-1.5889	-1.6237	-1.6908	-1.8532	-1.7052	-1.6742	-1.6071	-1.4861	-1.6624	-1.7899	-1.9043	-2.1741	-2.3388	-2.4015	-2.428	-2.434	-2.3137	-2.2502	-2.0474	-1.9354	-1.8286	-1.6674	-1.3746	-1.2046	-1.0844	-1.0884	-1.1498	-1.428	-1.5929	-1.778
-2.4343	-2.282	-2.1304	-2.1339	-2.2625	-2.4173	-2.6481	-2.8575	-2.837	-2.8485	-2.9951	-3.1364	-3.3898	-3.5098	-3.4201	-3.3594	-3.2986	-3.3921	-3.2924	-3.1682	-3.2051	-3.3245	-3.4444	-3.5206	-3.6431	-3.6784	-3.6169	-3.526	-3.6141	-3.5222	-3.3904	-3.329	-3.2093	-3.1476	-2.9885	-2.8547	-2.7017	-2.7186	-2.888	-2.9442	-2.9872	-3.0275	-3.1288	-3.1886	-3.1854	-3.2274	-3.1121	-3.0209	-2.9741	-3.0746
-2.2497	-2.4789	-2.7498	-2.9262	-3.1929	-3.4262	-3.5172	-3.5121	-3.469	-3.4376	-3.3089	-3.2265	-3.2311	-3.2843	-3.1966	-3.0489	-2.847	-2.668	-2.4279	-2.3653	-2.394	-2.4455	-2.5591	-2.6195	-2.6738	-2.6186	-2.6563	-2.8883	-3.1876	-3.3069	-3.4775	-3.652	-3.7666	-3.7696	-3.7196	-3.5629	-3.3049	-3.0995	-3.059	-3.1291	-3.2617	-3.4152	-3.4724	-3.4451	-3.2735	-3.1574	-3.0499	-3.0752	-3.0865	-3.0392
-4.1848	-4.0883	-3.6	-3.2652	-2.9599	-2.8263	-2.7562	-2.8593	-2.9565	-3.1392	-3.0086	-3.0434	-3.0162	-3.1986	-3.2863	-3.3701	-3.5816	-3.7876	-3.8578	-4.0059	-3.9131	-3.7503	-3.6575	-3.6339	-3.3953	-3.2124	-3.3041	-3.1113	-2.9132	-2.932	-3.1104	-3.3403	-3.4831	-3.5831	-3.9146	-3.9281	-3.7701	-3.6409	-3.461	-3.4477	-3.5256	-3.5788	-3.6879	-3.8216	-3.9399	-3.94	-4.0022	-3.9712	-4.0029	-3.7747
-2.9291	-2.8783	-2.6941	-2.4927	-2.4513	-2.6224	-2.8408	-2.8087	-2.8235	-3.011	-3.1649	-3.4399	-3.5719	-3.3168	-3.3379	-3.4717	-3.5616	-3.4703	-3.0338	-2.8809	-2.8808	-3.013	-2.9089	-2.7818	-2.7339	-2.5332	-2.3236	-2.1053	-1.9677	-1.9148	-1.9935	-2.1789	-2.3518	-2.3814	-2.4746	-2.5465	-2.5925	-2.3523	-2.2586	-2.1546	-2.0927	-1.9958	-2.1288	-2.0694	-1.5572	-1.0777	-0.71225	-0.45184	-0.27004	-0.16025
-2.6358	-2.8819	-3.1311	-3.2004	-3.1587	-3.0751	-3.1139	-3.2168	-3.1905	-3.1797	-3.254	-3.3248	-3.3313	-3.2652	-3.2981	-3.3916	-3.4497	-3.5031	-3.5054	-3.5547	-3.5232	-3.6052	-3.5894	-3.5344	-3.5509	-3.485	-3.5515	-3.3414	-3.114	-3.0514	-3.0682	-3.0942	-3.225	-3.314	-3.1991	-3.0404	-3.0277	-2.978	-2.8701	-2.9021	-2.8804	-2.9259	-3.0194	-3.1433	-3.1843	-3.1802	-3.2945	-3.2927	-3.1452	-2.9778
-3.2041	-3.2669	-3.2255	-3.0347	-2.8963	-2.6491	-2.6243	-2.7556	-3.012	-3.2782	-3.5235	-3.4891	-3.4064	-3.3219	-3.0844	-3.1343	-3.3557	-3.6712	-3.7399	-3.5292	-3.36	-3.5095	-3.676	-3.7004	-3.5271	-3.3245	-3.2204	-2.9801	-2.6947	-2.5683	-2.4426	-2.293	-2.013	-1.9311	-2.1457	-2.3593	-2.5237	-2.7503	-2.752	-2.8258	-2.9459	-2.9847	-2.8197	-2.7559	-2.7513	-2.8711	-2.9089	-2.9979	-3.123	-3.3544
-4.0941	-4.0888	-4.1507	-3.95	-3.7043	-3.519	-3.478	-3.5596	-3.5517	-3.7314	-4.0069	-4.3894	-4.5474	-4.8307	-4.8654	-4.744	-4.3834	-4.2797	-4.2116	-4.1556	-4.0196	-4.1189	-4.2396	-4.2651	-4.1443	-4.1694	-4.236	-4.3427	-4.3196	-4.4182	-4.6213	-4.7186	-4.5278	-4.086	-3.599	-3.413	-3.3426	-3.3297	-3.3716	-3.3392	-3.3074	-3.3636	-3.6531	-3.8466	-3.8622	-3.6598	-3.5098	-3.2841	-3.0437	-2.8531
-2.4271	-2.5153	-2.5859	-2.7731	-2.8518	-3.1289	-3.3068	-3.4012	-3.4622	-3.4758	-3.2357	-3.1112	-3.1697	-3.3026	-3.2351	-2.8126	-2.532	-2.2454	-2.0138	-1.9117	-1.9363	-2.0802	-2.1957	-2.2365	-2.4619	-2.7782	-3.1947	-3.5142	-3.5452	-3.3507	-3.2428	-3.1623	-2.9478	-2.4713	-2.3327	-2.555	-2.6508	-2.8746	-3.487	-3.9221	-4.1435	-3.8433	-3.6125	-3.3811	-2.9281	-2.4648	-2.2385	-2.0298	-1.9668	-1.6797
-3.6946	-3.4721	-3.3115	-3.0814	-2.8418	-2.4856	-2.0854	-1.8337	-1.8864	-2.0897	-2.3722	-2.7938	-3.2661	-3.5442	-3.5083	-3.5307	-3.5849	-3.6565	-3.678	-3.6667	-3.6873	-3.6476	-3.6103	-3.4253	-3.2286	-3.1254	-2.9758	-2.9001	-2.7405	-2.5984	-2.5125	-2.5587	-2.4589	-2.5653	-2.7159	-2.9998	-3.2935	-3.572	-3.6058	-3.4536	-3.3745	-3.1568	-2.9884	-2.9241	-2.8448	-2.7106	-2.6748	-2.6521	-2.6783	-2.5127
-3.4074	-3.7602	-3.9188	-4.0021	-3.7166	-3.4596	-3.2016	-3.2745	-3.3785	-3.5719	-3.6266	-3.3109	-3.1254	-3.0692	-3.1934	-3.0603	-2.9275	-2.8535	-2.6486	-2.5248	-2.53	-2.5195	-2.6496	-2.7226	-2.7733	-2.705	-2.6085	-2.5868	-2.3674	-2.2456	-2.1313	-2.3006	-2.4656	-2.7198	-2.6769	-2.6695	-2.6404	-2.657	-2.4694	-2.1742	-1.7035	-1.3094	-1.3216	-1.3081	-1.5991	-1.8092	-1.9228	-1.8851	-1.8201	-1.7468
-2.7535	-2.9095	-2.9302	-2.9701	-2.9445	-2.9699	-3.1284	-3.1448	-3.0792	-3.0024	-2.8353	-2.7824	-2.7611	-2.6396	-2.5946	-2.789	-3.0511	-3.058	-3.1443	-3.1441	-3.0235	-3.031	-3.0305	-2.884	-2.8276	-2.8389	-2.7473	-2.6466	-2.6305	-2.5547	-2.4642	-2.4152	-2.4208	-2.3404	-2.4326	-2.7204	-2.894	-3.0252	-3.1715	-3.1989	-3.3015	-3.4321	-3.5944	-3.5627	-3.5943	-3.5396	-3.5656	-3.3719	-3.0266	-2.6564
-3.2415	-3.485	-3.8974	-4.2158	-4.3892	-4.021	-3.6158	-3.3106	-3.242	-3.2525	-3.401	-3.5918	-3.7207	-3.8056	-3.8246	-3.9585	-3.9283	-3.6493	-3.2293	-2.9199	-2.9266	-2.9802	-2.924	-2.7262	-2.6752	-2.6386	-2.5921	-2.6103	-2.6772	-2.6245	-2.6312	-2.7325	-2.9735	-3.1113	-3.189	-3.1136	-3.0399	-2.7441	-2.3806	-2.3533	-2.4648	-2.6644	-2.8578	-3.0345	-3.0417	-3.1099	-2.8656	-2.4512	-2.0781	-1.9018
-2.7722	-2.7708	-2.6742	-2.3839	-2.1256	-1.9603	-1.928	-1.9318	-2.0962	-2.5203	-3.047	-3.4595	-3.7231	-3.755	-3.6439	-3.4049	-3.2744	-3.1468	-3.0771	-3.1585	-3.2107	-3.1205	-3.1965	-3.1901	-3.1888	-3.178	-3.4731	-3.7826	-3.9107	-4.0143	-4.2173	-4.4009	-4.3951	-4.1909	-3.8584	-3.4692	-3.4351	-3.5644	-3.6113	-3.7034	-3.7804	-3.8312	-3.8203	-3.7274	-3.6652	-3.489	-3.4712	-3.5125	-3.5039	-3.6255
-2.6942	-2.5623	-2.3154	-2.1538	-2.1034	-2.1905	-2.4187	-2.4554	-2.4938	-2.4948	-2.6076	-2.7388	-2.8527	-2.9633	-3.2189	-3.3879	-3.4395	-3.4608	-3.1794	-3.1202	-3.138	-3.132	-3.0861	-3.1144	-3.0662	-3.1098	-3.1922	-3.0414	-3.0246	-2.9399	-2.8965	-2.9315	-3.0131	-3.1187	-3.0429	-2.8937	-2.9838	-2.9519	-3.1393	-3.1339	-3.0985	-3.1642	-2.9133	-2.4804	-2.0386	-1.7139	-1.6182	-1.6202	-1.4613	-1.3282
-2.6852	-2.7037	-2.8924	-3.2042	-3.2442	-3.1538	-3.1521	-3.2861	-3.4221	-3.4729	-3.6701	-3.8444	-3.8828	-3.8537	-3.7141	-3.6378	-3.6512	-3.7585	-3.7637	-3.6107	-3.442	-3.1835	-3.0829	-3.058	-2.9698	-2.914	-2.7175	-2.5434	-2.5452	-2.6083	-2.6924	-2.9147	-3.0547	-3.191	-3.2635	-3.2301	-3.1114	-3.0301	-3.0001	-2.9446	-2.9009	-2.8413	-2.7366	-2.7204	-2.8215	-2.9068	-2.9041	-2.7417	-2.5619	-2.6054
-2.7043	-2.8598	-3.0663	-3.1015	-3.0324	-3.0631	-3.2804	-3.3377	-3.2674	-2.9716	-2.9204	-2.8943	-2.9446	-2.9012	-2.8172	-2.8359	-2.7528	-2.725	-2.8554	-3.1893	-3.3676	-3.5917	-3.6958	-3.5662	-3.3582	-3.1463	-2.9757	-2.9858	-3.2276	-3.4132	-3.45	-3.3035	-3.1969	-3.2245	-3.2078	-3.226	-3.1291	-2.9806	-2.9137	-2.714	-2.6076	-2.6382	-2.5719	-2.4057	-2.1992	-2.2331	-2.3168	-2.1555	-1.7765	-1.3942
-2.2863	-2.2756	-2.2723	-2.4027	-2.6257	-2.7735	-2.767	-2.586	-2.5052	-2.5999	-2.6719	-2.7064	-2.8795	-2.945	-2.9131	-2.7961	-2.645	-2.628	-2.6525	-2.565	-2.6372	-2.6602	-2.6915	-2.7937	-2.9715	-3.0185	-2.8493	-2.7391	-2.7336	-2.8396	-3.0036	-3.0413	-3.2072	-3.3517	-3.1386	-2.8046	-2.6144	-2.7406	-2.628	-2.3856	-2.2842	-2.3763	-2.4604	-2.6529	-2.7022	-2.7782	-2.7301	-2.6005	-2.5975	-2.5464
-4.2728	-4.173	-4.1294	-4.0819	-4.0747	-4.0887	-4.1085	-4.0445	-3.8922	-3.7581	-3.7972	-3.7534	-3.7301	-3.6035	-3.2607	-2.8597	-2.5679	-2.5483	-2.7453	-2.8442	-2.7864	-2.6765	-2.7168	-2.628	-2.4827	-2.5649	-2.7737	-2.9507	-3.2417	-3.2878	-3.4541	-3.4131	-3.3127	-3.1503	-2.9629	-3.1101	-3.2681	-3.1906	-3.2326	-3.0972	-3.0916	-3.1957	-3.383	-3.4582	-3.4085	-3.0805	-2.7453	-2.3725	-2.2479	-2.1956
-2.4784	-2.4756	-2.6542	-3.0247	-3.3658	-3.4803	-3.608	-3.6858	-3.6246	-3.6912	-3.5931	-3.4596	-3.36	-3.2874	-3.3353	-3.0487	-2.5785	-2.3709	-2.2281	-2.0713	-2.0053	-1.9827	-1.9105	-2.1326	-2.3411	-2.3147	-2.3672	-2.5515	-2.6532	-2.8544	-2.7364	-2.6081	-2.5424	-2.4285	-2.447	-2.3994	-2.3378	-2.2292	-2.221	-2.39	-2.7893	-3.095	-3.2465	-3.2404	-3.0688	-2.6561	-2.1883	-1.8099	-1.5634	-1.3945
-4.6571	-4.4625	-4.3051	-4.2136	-4.1253	-4.069	-4.1646	-4.184	-4.2491	-4.1999	-4.1369	-4.2486	-4.4482	-4.7488	-4.7887	-4.8	-4.8381	-4.7241	-4.5736	-4.4611	-4.2946	-4.2806	-4.273	-4.1422	-4.0118	-3.8592	-3.756	-3.6473	-3.5522	-3.6521	-3.8132	-3.6685	-3.5875	-3.4505	-3.3963	-3.3116	-3.2436	-3.0838	-2.9902	-3.0346	-3.0836	-3.0451	-3.0189	-3.0136	-3.0268	-2.9744	-2.9187	-2.8098	-2.8314	-2.8641
-3.114	-3.1284	-3.1248	-3.2661	-3.4351	-3.4047	-3.4628	-3.5591	-3.602	-3.7488	-3.8222	-3.7779	-3.6758	-3.4028	-3.4364	-3.445	-3.5171	-3.7919	-3.9887	-3.8722	-3.5355	-3.1688	-2.9829	-3.0975	-3.1407	-2.9137	-2.7678	-2.6823	-2.7742	-2.9803	-3.1344	-3.3823	-3.6061	-3.8001	-3.8735	-3.7056	-3.6544	-3.5981	-3.5962	-3.6503	-3.7332	-3.7094	-3.5708	-3.3498	-3.2008	-3.0025	-2.7178	-2.3746	-1.7831	-1.1479
-2.6676	-2.6553	-2.7306	-2.8492	-2.9905	-3.1308	-3.3115	-3.4293	-3.5104	-3.6132	-3.7673	-3.9076	-3.8353	-3.6644	-3.571	-3.466	-3.4477	-3.394	-3.4118	-3.3149	-3.4164	-3.5145	-3.5861	-3.4313	-3.2775	-3.3146	-3.5391	-3.715	-3.8385	-3.7865	-3.656	-3.7306	-3.6924	-3.6561	-3.5351	-3.384	-3.1612	-3.0411	-2.883	-2.9716	-3.0518	-3.0117	-3.0783	-3.4055	-3.6409	-3.8571	-3.9553	-3.8349	-3.766	-3.6128
-1.9636	-2.1338	-2.0003	-1.8941	-1.9142	-2.0238	-2.0456	-2.068	-2.1478	-2.3099	-2.6282	-2.8791	-2.975	-3.0354	-3.2545	-3.3169	-3.264	-3.0801	-2.875	-2.8311	-2.8069	-2.7097	-2.5821	-2.477	-2.5909	-2.7132	-2.5522	-2.478	-2.5187	-2.445	-2.2742	-2.1815	-2.2452	-2.2719	-2.1066	-2.179	-2.4324	-2.8146	-3.3005	-3.4508	-3.529	-3.6581	-3.5937	-3.6113	-3.5864	-3.5691	-3.5816	-3.6806	-3.7946	-3.9067
-3.4001	-3.2828	-3.1703	-2.9898	-2.8844	-2.8341	-2.8001	-2.8129	-2.9438	-3.153	-3.2968	-3.394	-3.2663	-3.0458	-2.9817	-2.9426	-3.0249	-3.139	-3.1792	-3.1648	-3.0377	-2.8304	-2.7276	-2.8367	-3.1244	-3.309	-3.4165	-3.4633	-3.3503	-3.3321	-3.198	-3.0635	-2.8622	-2.7903	-2.68	-2.52	-2.4048	-2.4645	-2.5494	-2.7941	-3.0152	-3.2015	-3.3483	-3.3281	-3.3367	-3.1518	-3.0722	-2.9686	-3.0049	-3.0527
-2.848	-2.8238	-2.9104	-3.0332	-3.1823	-3.213	-3.1844	-3.0984	-3.0928	-3.2899	-3.4233	-3.464	-3.3576	-3.3048	-3.3103	-3.4154	-3.3357	-3.1466	-3.0007	-3.0598	-2.9814	-2.8398	-2.8481	-2.9108	-2.9873	-3.0214	-2.9773	-2.8916	-2.7352	-2.6209	-2.6088	-2.59	-2.7373	-2.923	-3.0627	-3.1505	-3.1	-2.9727	-2.8272	-2.5962	-2.4746	-2.4644	-2.5716	-2.6141	-2.6995	-2.7066	-2.579	-2.3989	-2.2483	-2.1722
-3.7052	-3.7328	-3.6696	-3.5668	-3.3842	-3.1872	-3.0992	-3.1727	-3.0823	-2.9293	-2.7701	-2.735	-2.7057	-2.7175	-2.7318	-2.8901	-3.1254	-3.2338	-3.3518	-3.354	-3.2978	-3.143	-3.0336	-3.0943	-3.209	-3.4245	-3.3963	-3.4581	-3.3543	-3.2999	-3.3153	-3.2719	-3.2897	-3.42	-3.4144	-3.5895	-3.7333	-3.8306	-3.8719	-3.8298	-3.7619	-3.6494	-3.2972	-3.0243	-2.8754	-2.6412	-2.316	-2.0146	-1.7523	-1.5952
[truncated: 31 more columns]

## Sheet: FigS04B_NoGoReward
-3.7317	-4.0067	-4.4025	-4.8449	-5.0278	-5.3821	-5.5561	-5.5424	-5.3099	-4.9806	-4.5881	-4.3666	-4.2568	-4.1393	-3.9048	-3.9696	-4.3208	-4.7279	-5.0414	-5.2687	-5.2562	-4.9727	-4.6219	-4.2398	-3.883	-3.7353	-3.8348	-4.2128	-4.3973	-4.5046	-4.5293	-4.3187	-3.9778	-3.7992	-3.7585	-3.9462	-4.0637	-4.3857	-4.6245	-5.0114	-5.3832	-5.3899	-5.2642	-5.0214	-4.7653	-4.5844	-4.3177	-4.1995	-4.2199	-4.3546
-3.0473	-3.1375	-3.0953	-2.9538	-2.951	-3.1363	-3.148	-3.0794	-3.101	-3.1781	-3.1837	-3.0635	-3.0106	-2.9427	-3.1997	-3.5064	-3.6779	-3.7202	-3.628	-3.5517	-3.7681	-3.8987	-3.9656	-3.7809	-3.6927	-3.6143	-3.2184	-2.9309	-2.8492	-2.9374	-3.1556	-3.4077	-3.375	-3.1132	-2.8775	-2.8963	-3.1228	-3.3114	-3.3786	-3.3336	-3.3008	-3.4784	-3.5291	-3.3063	-3.0242	-2.8362	-2.6972	-2.7547	-2.8208	-2.7827
-2.6161	-2.7421	-2.661	-2.5912	-2.6422	-2.8759	-3.0081	-3.1671	-3.2956	-3.3907	-2.9576	-2.6953	-2.5231	-2.4092	-2.4686	-2.2441	-2.2666	-2.3553	-2.4121	-2.3488	-2.4633	-2.5129	-2.4716	-2.5557	-2.5703	-2.5421	-2.6286	-2.8191	-3.2152	-3.3501	-3.1975	-2.9449	-2.756	-2.6709	-2.4818	-2.3668	-2.3638	-2.4812	-2.6418	-2.9295	-3.0599	-3.1368	-3.2389	-2.9999	-2.6912	-2.6648	-2.6314	-2.5878	-2.4544	-2.6401
-3.004	-2.9474	-2.9165	-2.6658	-2.6402	-2.5902	-2.7054	-2.6992	-2.6621	-2.7447	-2.7142	-2.6181	-2.6381	-2.5953	-2.5248	-2.447	-2.3762	-2.5453	-2.8894	-3.2603	-3.565	-3.8204	-4.1828	-4.342	-4.3173	-4.0608	-3.9646	-3.8426	-3.4488	-3.1264	-3.0823	-3.1015	-3.0141	-2.9327	-3.0892	-3.05	-2.8534	-2.6076	-2.5998	-2.7408	-2.8579	-2.6263	-2.3863	-2.2653	-2.403	-2.6875	-3.0146	-3.192	-3.2526	-3.496
-3.5141	-3.3643	-3.401	-3.441	-3.5653	-3.7715	-3.9542	-3.8224	-3.6368	-3.588	-3.4295	-3.3733	-3.2375	-3.2363	-3.173	-3.2977	-3.3717	-3.1973	-3.0339	-3.0409	-3.0676	-3.0989	-3.0703	-3.1507	-3.1857	-3.3477	-3.3656	-3.2192	-3.0268	-2.9431	-3.0337	-3.1396	-3.2163	-3.2047	-3.3489	-3.4094	-3.3568	-3.1996	-3.0946	-3.0192	-3.0265	-3.1949	-3.2925	-3.3732	-3.1177	-2.972	-2.9455	-3.0748	-3.1871	-3.2642
-3.1825	-3.1996	-3.133	-2.9231	-2.9363	-2.9903	-2.8353	-2.7874	-2.8267	-2.9172	-2.8779	-2.7889	-2.8634	-3.224	-3.7068	-4.1647	-4.4254	-4.4883	-4.4721	-4.3761	-4.2306	-4.2243	-4.251	-4.1228	-4.1799	-4.2117	-3.9813	-3.8994	-3.8821	-3.7877	-3.8103	-3.9317	-4.0467	-4.1548	-4.0736	-4.0448	-4.0096	-3.8613	-3.904	-3.9893	-4.1019	-4.0821	-4.0859	-3.8846	-3.5775	-3.4508	-3.4813	-3.6276	-3.7615	-3.8074
-2.9738	-3.0719	-3.3011	-3.4283	-3.5142	-3.4984	-3.3271	-3.3363	-3.2889	-3.3127	-3.3637	-3.3863	-3.5486	-3.6541	-3.4267	-2.9994	-2.7067	-2.6418	-2.5087	-2.5762	-2.7158	-3.0169	-3.2863	-3.3424	-3.4355	-3.4326	-3.3728	-3.3205	-3.162	-3.0902	-3.0437	-3.0273	-2.7516	-2.6504	-2.9252	-3.1449	-3.1433	-2.9089	-2.6732	-2.6193	-2.6489	-2.8235	-3.0483	-2.8856	-2.3628	-1.7833	-1.3349	-1.0222	-0.80632	-0.75677
-3.2467	-3.0614	-2.9729	-2.9049	-2.9742	-2.8637	-2.7567	-2.8842	-2.9762	-3.0472	-3.0822	-3.2705	-3.4113	-3.624	-3.8083	-3.8625	-3.6307	-3.5384	-3.5435	-3.4361	-3.3447	-3.3042	-3.48	-3.6397	-4.0189	-4.1976	-4.1762	-3.9335	-3.4633	-3.1845	-3.1703	-3.247	-3.3701	-3.2188	-3.1824	-3.0737	-3.0932	-3.024	-2.8578	-2.5639	-2.3035	-1.9799	-1.9741	-2.0189	-1.9933	-2.1542	-2.2663	-2.5285	-2.763	-2.94
-3.5106	-3.2739	-3.0983	-3.0445	-3.0637	-3.1228	-3.2258	-3.2787	-3.4917	-3.7003	-3.8377	-3.8371	-3.6959	-3.5405	-3.4972	-3.4816	-3.4102	-3.3183	-3.1659	-3.1532	-3.2006	-3.3213	-3.4775	-3.7331	-3.7431	-3.9078	-3.804	-3.7588	-3.6316	-3.5197	-3.3907	-3.2189	-3.0689	-2.8877	-2.8735	-2.962	-3.0943	-3.266	-3.4145	-3.5022	-3.5025	-3.5403	-3.4241	-3.3677	-3.5576	-3.6741	-3.7847	-3.7715	-3.862	-3.99
-2.7008	-2.4873	-2.3687	-2.4135	-2.5205	-2.5923	-2.6998	-2.7808	-2.755	-2.599	-2.5388	-2.5281	-2.4832	-2.5831	-2.7926	-3.0484	-3.204	-3.1849	-3.0653	-2.7205	-2.4764	-2.5023	-2.6568	-2.7255	-2.7136	-2.8577	-2.988	-3.01	-3.051	-3.0147	-2.9327	-2.8443	-2.8466	-2.8913	-2.7656	-2.7287	-2.7607	-2.7554	-2.9473	-3.2176	-3.5874	-3.8023	-3.7973	-3.7069	-3.6095	-3.4155	-3.1948	-3.058	-2.9895	-2.6534
-2.9337	-2.9435	-2.9993	-3.1332	-3.2264	-3.2612	-3.2284	-3.2684	-3.5224	-3.7473	-3.8385	-3.6978	-3.5272	-3.4099	-3.4027	-3.4311	-3.565	-3.598	-3.6012	-3.6062	-3.2874	-3.1559	-2.995	-2.9215	-2.8955	-2.9094	-2.9312	-3.006	-3.1646	-3.2214	-3.2886	-3.3419	-3.3867	-3.3564	-3.311	-3.2819	-3.351	-3.3786	-3.3885	-3.4339	-3.4364	-3.3169	-3.223	-3.152	-3.1085	-3.0432	-3.0532	-3.1375	-3.1327	-3.1238
-3.7923	-3.7566	-3.7828	-3.8441	-3.9121	-3.5696	-3.1807	-2.9055	-2.7383	-2.8086	-3.0056	-3.2048	-3.6521	-3.9486	-3.8936	-3.9537	-3.9883	-3.6882	-3.4885	-3.4224	-3.35	-3.6931	-3.8961	-3.8644	-3.7717	-3.6285	-3.5471	-3.2875	-2.9847	-3.0104	-3.2192	-3.1934	-3.0635	-2.9614	-2.7859	-2.6775	-2.4908	-2.4225	-2.6389	-2.9956	-3.158	-3.1425	-3.2866	-3.4422	-3.7547	-4.123	-4.2494	-4.1726	-3.9589	-3.7729
-2.6271	-2.6137	-2.7718	-3.021	-3.1742	-3.1407	-3.2709	-3.1974	-3.0826	-2.9712	-2.9781	-2.9527	-2.8972	-2.929	-3.0306	-3.0885	-3.0735	-2.9488	-2.883	-2.9305	-3.2256	-3.4485	-3.6291	-3.7703	-3.6558	-3.416	-3.4317	-3.5304	-3.4222	-3.4241	-3.4063	-3.4783	-3.5335	-3.4774	-3.5349	-3.6406	-3.6969	-3.616	-3.476	-3.2697	-3.1389	-2.9245	-2.7623	-2.8495	-2.9121	-2.9652	-3.1688	-3.3768	-3.3984	-3.5008
-2.5935	-3.2495	-3.7597	-3.2203	-3.0259	-2.9538	-2.7428	-2.8668	-2.9943	-3.071	-3.4097	-3.4652	-3.9872	-3.9419	-3.9573	-3.6416	-3.1415	-2.8377	-3.0112	-3.4234	-3.2661	-2.656	-2.3599	-2.5379	-3.2025	-3.3728	-3.0726	-2.4271	-1.896	-1.7455	-1.7945	-2.2186	-2.8944	-3.3061	-4.3156	-5.1422	-4.7997	-4.3987	-3.9525	-3.3452	-3.039	-2.5928	-2.6932	-2.9309	-3.2808	-3.4448	-3.3974	-3.0573	-2.8505	-3.1183
-3.3324	-3.0469	-2.7846	-2.4952	-2.5648	-2.415	-2.2047	-2.3315	-2.951	-3.184	-3.1461	-3.1584	-3.0115	-2.7041	-2.5202	-2.3817	-1.973	-1.2096	-0.72763	-0.62491	-1.0042	-1.4038	-1.9976	-2.1611	-2.4674	-2.7999	-2.6968	-2.2772	-2.1367	-2.3652	-2.8432	-2.7926	-3.029	-3.2447	-2.9742	-2.6139	-2.1341	-1.8545	-1.975	-2.0929	-2.2506	-2.6287	-2.6826	-2.67	-2.4612	-2.2091	-2.2955	-2.3659	-2.2462	-1.9677
-4.4254	-4.2825	-4.0566	-4.0205	-4.0465	-4.0949	-4.001	-3.853	-3.854	-3.9879	-4.1763	-4.2382	-4.285	-4.3311	-4.3379	-4.4442	-4.5461	-4.4893	-4.4723	-4.5335	-4.4166	-4.24	-4.1189	-4.1006	-4.0834	-4.0451	-3.9252	-3.7501	-3.5924	-3.4322	-3.3544	-3.3382	-3.4144	-3.6187	-3.7781	-3.9055	-4.0482	-4.163	-4.324	-4.2386	-4.266	-4.3607	-4.277	-4.2646	-4.1871	-4.2757	-4.1651	-4.0244	-3.8617	-3.8458
-2.6119	-2.4245	-2.3838	-2.4782	-2.4083	-2.4594	-2.4429	-2.5252	-2.5546	-2.7103	-2.7626	-2.8397	-2.6316	-2.5059	-2.512	-2.7166	-2.8634	-2.972	-2.9333	-2.9253	-2.7573	-2.5131	-2.374	-2.2998	-2.3051	-2.5807	-2.9028	-3.3487	-3.6083	-3.5409	-3.4869	-3.4177	-3.2411	-3.1623	-3.249	-3.2735	-3.2697	-3.4531	-3.533	-3.515	-3.2938	-3.0088	-2.8679	-2.7188	-2.6692	-2.563	-2.526	-2.4698	-2.381	-2.1767
-4.6217	-4.5086	-4.4553	-4.0071	-3.7136	-3.731	-3.9375	-4.2009	-4.6147	-4.7347	-4.7906	-4.6395	-4.7324	-4.8293	-4.5819	-4.1962	-3.9493	-4.009	-4.516	-4.8098	-4.9606	-4.6183	-4.2359	-3.9156	-3.5308	-3.0845	-2.7541	-2.6422	-2.5909	-2.8851	-3.3614	-3.8058	-4.2371	-4.1853	-3.9636	-3.5835	-3.0262	-2.6273	-2.3787	-2.2976	-2.324	-2.3325	-2.6088	-3.0061	-2.9689	-2.8268	-2.4275	-2.3306	-2.6261	-2.9661
-3.1083	-3.1309	-3.1188	-3.1165	-3.0388	-2.9251	-2.8447	-2.8086	-2.7269	-2.7584	-2.7065	-2.6579	-2.6389	-2.6056	-2.6339	-2.6737	-2.8178	-2.9886	-3.0726	-3.1087	-3.0769	-3.1331	-3.1913	-3.2183	-3.212	-3.3245	-3.2922	-3.2636	-3.1902	-3.23	-3.308	-3.338	-3.3461	-3.2804	-3.1509	-3.1219	-3.0285	-2.78	-2.7501	-2.6491	-2.5121	-2.5525	-2.432	-2.181	-2.0152	-1.9739	-2.0109	-2.0048	-1.9078	-1.7848
-8.7122	-6.6385	-5.3153	-4.5705	-4.4363	-5.034	-5.4852	-6.3354	-6.2962	-6.0559	-6.2624	-6.005	-5.4853	-5.6092	-6.4223	-7.4786	-8.235	-8.7826	-9.2621	-8.3277	-5.7676	-4.7247	-4.1815	-3.7942	-3.6637	-4.0749	-4.3693	-5.3945	-6.7347	-4.7799	-3.3038	-2.0152	-1.4426	-1.6679	-2.6787	-4.5883	-7.2409	-10.453	-11.518	-11.578	-10.804	-10.171	-9.8014	-9.3511	-9.8812	-9.5135	-9.1363	-9.1368	-7.8468	-5.9005
-2.9158	-2.6718	-2.7277	-2.9805	-3.2274	-3.4974	-3.499	-3.4324	-3.4266	-3.5977	-3.7734	-3.9183	-3.98	-3.9346	-3.8611	-3.7675	-3.6934	-3.6274	-3.6028	-3.7083	-3.8912	-3.8869	-3.8848	-3.7879	-3.8371	-3.8307	-3.8853	-3.8752	-3.9239	-3.8899	-3.7659	-3.4697	-3.2365	-3.0021	-2.6857	-2.4041	-2.3035	-2.108	-2.066	-2.2029	-2.2851	-2.3902	-2.5124	-2.561	-2.5734	-2.6174	-2.5936	-2.6079	-2.6113	-2.6159
-3.1794	-3.1606	-3.383	-3.7434	-4.0807	-3.8017	-3.358	-2.7465	-2.2795	-1.902	-1.219	-0.92217	-0.83008	-1.1829	-1.7948	-2.3416	-2.9033	-3.4166	-3.8163	-4.0035	-3.9435	-3.7177	-3.2464	-2.865	-2.6787	-2.5628	-2.3891	-2.3798	-2.3537	-2.519	-2.6612	-2.6568	-2.4916	-2.5	-2.761	-2.6569	-2.515	-2.3538	-2.2245	-2.0046	-2.0316	-2.1097	-2.1381	-2.2418	-1.9988	-1.7421	-1.6038	-1.6055	-1.7601	-1.8893
-3.9054	-3.9183	-3.846	-3.7804	-3.7224	-3.5988	-3.441	-3.3097	-3.1825	-3.1006	-3.115	-3.2294	-3.3555	-3.5801	-3.6959	-3.7643	-3.6898	-3.6556	-3.6346	-3.664	-3.8162	-3.8099	-3.5689	-3.175	-2.7414	-2.3703	-2.169	-2.0652	-2.2059	-2.4672	-2.6558	-2.7525	-2.6844	-2.4948	-2.4008	-2.3524	-2.4848	-2.6289	-2.7213	-2.8046	-2.8107	-2.7032	-2.612	-2.5597	-2.5659	-2.5781	-2.5368	-2.5066	-2.4754	-2.608
-4.1367	-4.0267	-3.8766	-3.8253	-3.5873	-3.2961	-3.1904	-3.2194	-3.3904	-3.6309	-3.7925	-3.9502	-4.0345	-4.1754	-4.3137	-4.2387	-4.0071	-3.7626	-3.6	-3.5214	-3.6497	-3.8649	-4.0085	-4.1835	-4.2435	-4.0202	-3.9098	-3.7913	-3.6547	-3.4758	-3.429	-3.2198	-3.1877	-3.2821	-3.5687	-3.828	-3.919	-3.823	-3.523	-3.3328	-3.1755	-3.1161	-3.1152	-3.0144	-2.8592	-2.7827	-2.8194	-2.8686	-2.8343	-2.7286
-3.0286	-3.0842	-3.0764	-2.9708	-2.9726	-3.0496	-3.0668	-2.77	-2.444	-2.3366	-2.3276	-2.4082	-2.3781	-2.3411	-2.2665	-2.0352	-2.005	-2.2708	-2.2807	-2.3795	-2.279	-2.2998	-2.3817	-2.6373	-3.0619	-3.2813	-3.3809	-3.6071	-3.4919	-3.1071	-2.82	-2.3033	-2.1591	-2.2085	-2.396	-2.2966	-2.035	-2.0669	-2.0334	-2.1122	-2.1337	-2.2936	-2.682	-2.7782	-2.7978	-3.1035	-3.3455	-3.371	-3.279	-3.1919
-2.8229	-2.8812	-3.2286	-3.7766	-4.219	-4.3924	-4.2165	-4.4707	-4.7499	-4.4192	-3.6938	-3.0353	-2.5804	-2.588	-2.9893	-3.6064	-3.8841	-4.0267	-4.2101	-4.2717	-3.9065	-3.6348	-3.5978	-3.9152	-4.1098	-4.3763	-4.5837	-4.6541	-4.6924	-4.3373	-4.4727	-4.7065	-4.2963	-3.9865	-3.6932	-3.4298	-3.6065	-4.1872	-4.5765	-4.3273	-4.4795	-4.7232	-5.1284	-5.1723	-5.3714	-5.6954	-5.5468	-4.7605	-4.1698	-3.8275
-3.6252	-3.7907	-3.8276	-2.9158	-2.2663	-1.4906	-1.1411	-1.5471	-2.049	-2.328	-2.9412	-3.7858	-4.576	-4.7444	-4.0871	-2.5723	-1.7714	-1.35	-1.3344	-1.4619	-1.8627	-2.6055	-3.1348	-3.5882	-3.3745	-3.6162	-3.4284	-3.51	-4.0425	-4.7984	-5.7342	-6.0216	-5.5914	-4.6123	-3.757	-3.1888	-2.7856	-2.6548	-2.7591	-3.124	-3.1501	-3.3014	-3.6532	-3.7684	-3.9031	-3.5936	-3.2591	-3.6419	-3.7682	-3.4535
-3.5257	-4.0477	-4.5828	-4.7178	-4.5649	-4.3842	-4.2174	-3.9297	-3.614	-3.315	-3.1493	-2.8761	-2.6673	-2.2897	-1.9219	-1.9197	-1.7123	-1.5671	-1.5756	-1.8595	-1.9357	-2.0091	-2.2675	-2.7002	-3.1031	-3.2518	-3.3905	-3.0984	-2.7061	-2.5202	-2.4066	-2.3274	-2.5025	-2.9805	-3.382	-2.9972	-2.5357	-2.3642	-2.5793	-2.576	-2.4591	-2.5886	-2.4442	-2.2361	-2.3205	-2.4822	-2.4277	-2.5366	-2.5318	-2.5789
-2.6871	-2.7384	-2.9497	-3.1166	-3.186	-3.0284	-2.7798	-2.7105	-2.62	-2.5548	-2.512	-2.6807	-2.709	-2.6367	-2.7955	-2.7883	-2.7859	-2.695	-2.7499	-2.9775	-2.9676	-2.8988	-2.8057	-2.6834	-2.5966	-2.5746	-2.3564	-2.2225	-2.337	-2.4189	-2.4608	-2.5273	-2.423	-2.2564	-2.2662	-2.5825	-2.5607	-2.5059	-2.5501	-2.7226	-2.8802	-2.8671	-2.7769	-2.3519	-1.8383	-1.6039	-1.6388	-1.7784	-2.1426	-2.5569
[truncated: 31 more columns]

## Sheet: FigS04B_NoGoNoReward
-2.5275	-2.776	-2.936	-2.7837	-2.5662	-2.5283	-2.4307	-2.4497	-2.3955	-2.5008	-2.808	-3.0078	-3.0263	-2.994	-3.1312	-3.5018	-3.895	-4.2178	-4.3376	-4.1009	-3.8846	-3.7539	-3.8905	-4.1346	-4.4423	-4.5507	-4.2269	-3.7227	-3.3026	-2.9694	-2.832	-2.8193	-3.0195	-3.0959	-2.8164	-2.3623	-1.9987	-1.7425	-1.7168	-1.7782	-2.0615	-2.515	-2.7729	-3.035	-3.1023	-3.1295	-3.2222	-3.2823	-3.3084	-3.0747
-3.9753	-4.2157	-4.4108	-4.1535	-3.7165	-3.4828	-3.411	-3.0505	-2.8462	-2.6444	-2.5347	-2.8244	-2.8352	-3.2314	-3.3629	-3.1648	-2.7704	-2.6695	-2.8381	-3.0375	-3.0822	-3.0139	-3.0978	-3.1928	-3.1824	-3.4572	-3.5089	-3.9571	-4.0751	-4.0468	-3.6287	-3.1977	-2.9988	-2.8369	-2.6168	-2.205	-2.2651	-2.4922	-2.697	-3.0628	-3.3122	-3.4083	-3.4106	-3.5413	-3.6121	-3.002	-2.1846	-1.2814	-0.72131	-0.80572
-1.6672	-2.1105	-2.0572	-1.9392	-2.1611	-2.4222	-2.5299	-2.5367	-3.0909	-3.8803	-4.1493	-4.2402	-4.2714	-4.3708	-3.8184	-3.1243	-2.8277	-2.2591	-2.102	-1.9204	-1.7608	-2.0121	-2.3415	-2.8775	-3.4577	-3.8472	-4.4281	-5.3347	-4.846	-4.5065	-4.3753	-3.9816	-3.7513	-3.727	-3.6433	-3.4892	-3.1238	-3.0407	-2.8863	-2.7052	-2.8644	-3.1916	-3.3185	-3.6109	-3.5768	-3.528	-3.3341	-3.445	-3.3704	-3.1227
-2.9778	-3.2903	-3.4845	-3.7643	-3.6329	-3.5565	-3.6715	-3.9237	-3.885	-3.645	-3.659	-3.7529	-3.4569	-3.0415	-2.6868	-2.7984	-3.0015	-3.1639	-3.3725	-3.9959	-4.4623	-4.5949	-4.5923	-5.1935	-5.4326	-5.2251	-4.7213	-4.2137	-3.6625	-3.5285	-3.276	-3.2939	-3.4887	-3.773	-3.927	-4.0298	-3.7626	-3.6636	-3.9301	-3.969	-3.4481	-3.0572	-2.8227	-2.5483	-2.3522	-2.4868	-3.0172	-3.6804	-3.7543	-3.9801
-1.8759	-1.8809	-2.0387	-2.1785	-2.4389	-2.6863	-2.9634	-2.9412	-2.935	-2.753	-2.643	-2.8132	-2.9759	-3.1439	-3.323	-3.4375	-3.3984	-3.2673	-3.1045	-2.9374	-2.7684	-2.6755	-2.5723	-2.3756	-2.2839	-2.4223	-2.3871	-2.2958	-2.045	-1.7112	-1.6422	-1.7741	-1.8298	-1.6715	-1.4001	-1.3418	-1.6391	-1.9323	-1.8693	-1.8807	-2.0133	-2.3841	-2.6862	-2.7799	-2.7976	-3.0887	-3.3281	-3.5054	-3.5225	-3.5274
-3.055	-3.2997	-3.831	-3.6053	-3.2615	-3.1163	-3.0071	-2.9027	-2.9043	-2.6476	-2.6645	-2.8359	-2.9556	-2.8407	-2.7254	-2.5882	-2.4721	-2.4985	-2.5265	-2.7659	-3.0751	-3.1006	-2.8932	-2.8126	-2.8331	-2.8518	-3.2766	-3.6312	-4.1023	-4.1998	-4.2746	-4.6135	-4.6266	-4.4537	-4.2846	-4.0499	-3.9192	-3.8745	-3.702	-3.5371	-3.4863	-3.1432	-2.9644	-2.8236	-2.7008	-3.0455	-3.1734	-2.947	-2.7751	-2.8899
-1.6209	-1.1815	-0.77607	-0.76255	-1.1553	-1.65	-1.805	-1.8833	-1.9363	-2.1567	-2.3985	-2.4745	-2.1043	-1.9385	-2.0603	-2.2543	-2.6136	-2.724	-2.3858	-2.1911	-2.3323	-2.5628	-2.763	-2.8512	-2.6653	-2.4262	-1.9882	-1.5394	-1.3063	-0.79432	-0.4412	-0.36049	-0.37176	-0.76457	-1.5121	-2.314	-3.0263	-3.1373	-3.124	-3.2993	-3.1606	-2.9348	-2.7499	-2.7962	-2.5472	-2.012	-1.0516	-0.40279	0.17129	0.51936
-4.8712	-5.0526	-5.3403	-5.3238	-5.1703	-4.7831	-4.3103	-4.2418	-4.4513	-4.9555	-4.8853	-4.9748	-5.3728	-5.3277	-5.4477	-5.7628	-5.8589	-5.8746	-5.5401	-5.3583	-5.1261	-5.0235	-4.6994	-4.4358	-4.1621	-4.0949	-3.8412	-3.7668	-3.8807	-4.0906	-4.4648	-4.9546	-5.2761	-5.2753	-5.1168	-5.127	-4.7453	-4.4584	-4.2295	-4.1023	-3.9165	-3.9576	-4.1705	-4.4667	-4.4488	-4.3012	-4.3811	-4.1935	-3.8939	-3.5584
-3.985	-4.1948	-4.4072	-4.2963	-3.9889	-3.8182	-3.665	-3.6718	-3.5707	-3.4183	-3.4048	-3.4127	-3.3285	-3.5021	-3.6286	-3.6661	-3.6845	-3.6717	-3.5243	-3.2236	-3.0621	-3.0849	-3.1687	-3.2356	-3.2436	-3.182	-3.2343	-3.3152	-3.3411	-3.3338	-3.3809	-3.5546	-3.6977	-3.9789	-4.0127	-3.8757	-3.6448	-3.485	-3.4038	-3.3728	-3.3634	-3.5442	-3.4908	-3.5572	-3.7104	-3.9476	-4.038	-4.0307	-3.782	-3.7303
-4.4393	-4.3246	-3.9811	-3.7006	-3.4161	-3.2868	-3.2258	-3.1773	-3.0027	-2.8336	-2.3402	-2.3877	-2.2231	-2.1625	-1.905	-1.898	-2.1289	-2.7177	-3.354	-3.7874	-3.476	-2.7386	-2.129	-1.8468	-1.8924	-1.7232	-1.5655	-1.5768	-1.8753	-1.9525	-1.9696	-2.1027	-1.9898	-2.0684	-2.1759	-2.3958	-2.6166	-2.5999	-2.7782	-2.74	-2.7857	-2.7613	-2.5423	-2.2785	-2.2643	-2.0722	-1.6132	-1.1452	-1.0399	-1.1805
-4.6029	-4.3424	-4.0739	-3.8675	-3.8834	-3.9869	-4.1268	-4.5049	-3.9444	-3.2471	-2.8666	-2.8595	-2.8238	-2.9565	-3.2466	-3.4553	-3.2583	-2.8865	-2.8371	-2.9697	-3.3963	-3.817	-4.3562	-4.7877	-5.0866	-4.6749	-4.2916	-3.5401	-2.7683	-2.1011	-2.2088	-2.4644	-3.0502	-3.3415	-3.3198	-3.0401	-3.1763	-3.5194	-3.8207	-4.1703	-3.9664	-3.4357	-3.1426	-3.1185	-3.4721	-3.6439	-3.8207	-3.7004	-3.5341	-3.4532
-3.1659	-3.1761	-3.159	-3.1228	-3.2252	-3.1048	-2.8301	-2.6988	-2.903	-3.348	-3.8872	-4.3547	-3.8438	-3.271	-2.9888	-2.8758	-2.7925	-2.5972	-2.5928	-2.8478	-3.1946	-3.2409	-3.3383	-3.4337	-3.6842	-3.7007	-3.6997	-3.9856	-3.9959	-3.944	-3.9803	-3.8818	-3.6755	-3.4998	-3.4535	-3.3545	-3.3769	-3.2473	-3.3288	-3.3863	-3.2404	-3.1258	-3.2609	-3.1106	-3.0936	-3.0732	-2.7747	-2.2674	-1.9991	-1.9424
-2.5225	-2.4659	-2.4175	-2.6308	-2.9882	-3.5055	-3.4131	-3.1668	-2.9719	-2.7823	-2.8131	-3.0764	-3.166	-2.9821	-2.8494	-2.8835	-2.8458	-2.719	-2.6116	-2.384	-2.1672	-1.9315	-1.7662	-1.9126	-1.9274	-2.2858	-2.6221	-2.731	-3.0512	-3.1563	-3.2793	-3.4137	-3.9569	-4.3666	-4.6624	-4.6989	-4.4731	-4.4053	-4.3168	-4.2107	-3.9369	-3.4761	-3.0111	-2.8436	-2.5866	-2.6373	-2.6042	-2.3788	-2.3078	-2.1618
-3.1288	-2.9625	-2.5894	-2.4719	-2.2812	-2.3843	-2.6451	-2.6571	-2.511	-2.3801	-2.6346	-2.6283	-2.5109	-2.6022	-2.2941	-1.8375	-1.8025	-1.6221	-1.6684	-1.9733	-1.9768	-2.0374	-2.0468	-2.028	-1.8883	-2.0168	-1.9149	-2.1596	-2.8387	-3.515	-4.1746	-4.2194	-3.9019	-3.6643	-3.3928	-3.3277	-3.2556	-3.1214	-2.9928	-3.1712	-3.2188	-3.0627	-3.3347	-3.4345	-3.32	-3.306	-3.4088	-3.6016	-3.495	-3.1712
-2.2802	-2.6434	-3.4725	-4.2066	-4.517	-4.5755	-4.6075	-3.9124	-3.0823	-2.598	-2.4478	-1.8206	-1.2953	-1.0793	-1.4391	-1.8222	-2.5204	-2.9232	-2.5408	-2.3152	-2.5768	-2.9687	-2.8388	-2.6953	-2.8669	-2.9693	-2.6216	-2.1726	-2.2361	-2.2539	-2.5465	-2.5235	-2.3369	-2.2369	-2.7407	-3.5452	-3.9855	-4.2368	-3.5775	-3.3416	-2.757	-1.9759	-1.6005	-1.6583	-1.9333	-2.202	-2.0877	-2.3427	-2.7044	-3.2483
-3.2329	-3.0733	-2.9552	-3.066	-3.1937	-3.1962	-3.2509	-3.3734	-3.3544	-3.3585	-3.3422	-3.472	-3.6672	-3.6894	-3.728	-3.8777	-4.0455	-4.0259	-3.9208	-3.611	-3.5974	-3.6818	-3.9499	-4.2367	-4.2953	-4.1479	-3.9178	-3.6166	-3.3188	-3.0974	-2.9364	-2.9613	-3.1098	-3.3006	-3.6349	-3.9865	-4.0816	-4.1336	-4.3047	-4.0621	-3.6911	-3.3907	-3.3092	-3.3419	-3.4561	-3.4072	-3.3906	-3.2999	-3.2892	-3.2701
-3.3459	-3.3355	-3.4249	-3.3982	-3.308	-3.2734	-3.1825	-3.2312	-3.2701	-3.3272	-3.1205	-2.9465	-2.7079	-2.2797	-1.9605	-1.6592	-1.5361	-1.7475	-2.0617	-2.3676	-2.3587	-2.4721	-2.575	-2.5201	-2.4857	-2.5697	-2.762	-2.7391	-2.4149	-2.1402	-2.0794	-2.1833	-2.1151	-2.2047	-2.2803	-2.5016	-2.7176	-2.9404	-3.0128	-3.1558	-3.2827	-3.2189	-3.0045	-2.7576	-2.4214	-2.2882	-2.1092	-1.7618	-1.6135	-1.4702
-2.1811	-2.3302	-2.6327	-2.7161	-3.1087	-3.1038	-2.6638	-2.247	-1.9241	-1.7196	-1.9254	-2.3252	-2.8326	-3.119	-3.289	-3.0802	-2.9202	-2.9784	-2.8067	-3.0317	-3.1085	-3.4818	-3.6759	-3.2807	-2.8489	-2.2081	-2.0526	-2.3243	-3.1798	-3.8146	-4.4496	-4.4009	-4.1651	-3.5609	-3.0766	-2.6093	-2.5596	-2.8449	-3.0772	-3.6907	-3.9159	-4.4244	-4.5082	-4.3178	-3.631	-2.9291	-2.5038	-2.4391	-2.6773	-3.2208
-2.2091	-2.3777	-2.7294	-3.1257	-3.5154	-3.9198	-3.9827	-3.5746	-3.2961	-3.2488	-3.2405	-3.1067	-2.7979	-2.662	-2.5891	-2.5597	-2.8134	-2.9052	-2.8841	-2.9743	-3.3053	-3.4704	-3.4639	-3.5208	-3.3774	-3.1539	-3.0343	-3.0858	-3.1663	-3.0087	-2.8986	-2.8488	-2.9743	-2.9213	-2.8829	-2.8447	-2.8071	-2.945	-3.1716	-3.2269	-3.2678	-3.3638	-3.2249	-3.138	-3.2973	-3.4979	-3.542	-3.2701	-2.8677	-2.1442
-5.2531	-5.4181	-4.9595	-3.7814	-2.521	-2.2378	-2.8507	-4.2527	-5.6042	-6.9279	-6.7667	-6.1535	-6.7376	-7.183	-6.8933	-5.9093	-4.8896	-4.1319	-3.7552	-3.3986	-3.2765	-2.8541	-1.7623	-1.3804	-0.63232	-0.33223	-0.72175	-0.71196	-0.78949	-1.4999	-1.3165	-2.1056	-2.4872	-2.873	-3.866	-5.3673	-6.0245	-5.9499	-6.2109	-5.1434	-3.1854	-1.5733	-0.70361	-0.36512	-0.36278	-0.99392	-2.6857	-2.9908	-3.9249	-4.1486
-3.9268	-4.2905	-4.3887	-4.2462	-4.2421	-3.9616	-3.4774	-2.9056	-2.5453	-2.5546	-2.632	-2.9368	-3.3848	-3.6487	-3.8774	-4.0643	-4.0986	-4.0094	-4.1042	-3.9328	-3.7125	-3.5917	-3.8208	-3.8168	-3.6475	-3.2584	-2.784	-2.4667	-1.9637	-1.7725	-1.8377	-2.0419	-2.267	-2.9048	-3.7447	-4.424	-4.5564	-4.3333	-4.1988	-4.1959	-4.2264	-4.3868	-4.4124	-4.2306	-3.8925	-3.5304	-3.2603	-3.1318	-3.1346	-3.0964
-2.1013	-1.7991	-1.9742	-2.0353	-2.1101	-2.3606	-2.7051	-3.1814	-3.9873	-4.4444	-4.7039	-4.5245	-4.1239	-3.8141	-4.0666	-3.9408	-3.5862	-3.5522	-3.7674	-3.4786	-3.1729	-3.0282	-2.8957	-2.2716	-2.0899	-1.7039	-1.4534	-1.0641	-0.8851	-0.84971	-0.98132	-1.2456	-1.7836	-2.3877	-2.7632	-2.7991	-3.1548	-3.3566	-3.2611	-3.5472	-3.6346	-3.7161	-3.6657	-3.6783	-3.7319	-3.3357	-2.7522	-2.211	-1.859	-1.5832
-4.5241	-4.577	-4.6324	-4.4821	-4.5066	-4.4376	-4.1132	-3.9226	-3.7039	-3.6528	-3.7497	-3.9302	-4.0423	-4.1206	-4.1553	-4.2995	-4.3942	-4.3945	-4.3579	-4.227	-3.9184	-3.823	-3.6329	-3.3746	-3.1057	-2.9512	-2.9207	-3.0456	-3.3175	-3.4382	-3.552	-3.906	-4.0236	-4.1682	-4.1599	-4.0984	-4.1064	-4.1833	-4.0839	-4.005	-4.1497	-4.2025	-4.2961	-4.2426	-3.9326	-3.6449	-3.3256	-3.0233	-2.726	-2.5733
-4.8948	-5.0417	-5.1194	-5.2695	-5.503	-5.8497	-5.9545	-6.1844	-5.8286	-5.2889	-4.7098	-4.4065	-3.9335	-3.428	-2.8213	-2.1281	-1.863	-1.9654	-2.4359	-2.8102	-2.8709	-3.0363	-3.224	-3.1133	-2.8145	-2.5471	-2.091	-1.8664	-1.5349	-1.4616	-1.471	-1.1546	-1.0624	-1.1003	-0.80216	-0.59966	-0.62935	-0.80413	-1.1575	-1.3076	-1.3754	-1.0408	-1.0068	-0.97252	-0.80289	-0.49511	-0.52524	-0.82118	-1.1509	-1.1492
-2.2788	-2.1994	-2.3765	-1.8626	-1.6456	-1.5367	-1.7537	-1.8419	-1.7582	-1.4996	-1.3792	-1.2396	-1.3288	-1.5995	-2.0201	-2.3416	-2.6397	-2.7899	-2.9597	-3.1952	-3.2359	-3.2521	-3.1403	-3.0512	-2.9436	-2.7292	-2.6158	-2.3899	-2.2976	-2.2664	-1.8048	-1.6666	-1.6439	-1.7311	-1.6727	-1.4004	-1.2499	-1.282	-1.1703	-1.0659	-1.1463	-1.5681	-2.1896	-2.7166	-2.9116	-2.622	-2.5807	-2.7207	-2.7786	-2.2847
-3.309	-2.8698	-2.3277	-2.0951	-2.2844	-2.5998	-2.8113	-2.9051	-2.8536	-2.8228	-2.7575	-2.759	-2.6685	-2.7909	-3.0647	-3.4131	-3.2475	-3.0237	-2.8787	-2.7411	-2.571	-2.6106	-2.7228	-2.9354	-3.2348	-3.4694	-3.9692	-4.3118	-4.4004	-4.2492	-4.0649	-3.8512	-3.675	-3.484	-3.4648	-3.489	-3.629	-3.737	-3.7761	-3.8588	-3.882	-4.1602	-4.4768	-4.2506	-4.2991	-4.2587	-3.7107	-3.1034	-2.591	-2.0745
-3.5052	-3.5065	-3.613	-4.089	-4.654	-4.248	-3.1761	-2.8499	-2.3567	-2.2595	-1.7393	-1.1839	-0.89023	-1.0027	-1.3872	-1.8769	-3.0352	-3.7779	-4.6834	-5.5995	-5.3582	-4.261	-4.1872	-3.8526	-2.8327	-1.9698	-1.1085	-0.86186	-1.1845	-1.3069	-1.5606	-2.0886	-1.719	-1.5619	-1.9271	-1.9321	-2.2337	-2.9054	-3.4127	-3.6103	-4.5618	-5.3707	-5.3132	-4.5839	-4.1491	-3.5779	-3.6072	-3.9986	-3.6593	-3.3626
-3.0157	-3.0281	-3.1374	-3.4651	-3.4364	-3.253	-3.0977	-3.0116	-3.0378	-3.1822	-3.6038	-3.9896	-4.0549	-4.3408	-4.3396	-4.42	-4.7913	-5.0935	-5.1024	-4.9023	-4.4226	-3.796	-3.4346	-2.9716	-2.6635	-2.7107	-3.0951	-3.5082	-3.5734	-3.334	-3.1555	-3.2124	-3.608	-4.0012	-4.0972	-4.1237	-4.1089	-3.5817	-3.3548	-3.1704	-3.2003	-2.9657	-2.7094	-2.5352	-2.355	-1.9592	-1.9201	-1.7939	-1.6486	-1.7447
-3.1305	-3.4449	-3.4144	-3.1025	-2.6572	-2.6891	-2.5153	-2.5139	-2.4374	-2.3584	-1.9894	-1.9315	-2.1189	-2.2929	-2.5633	-2.917	-3.4232	-3.6629	-3.8154	-4.006	-3.6675	-3.5479	-3.2758	-3.3682	-3.4668	-3.5074	-3.6434	-3.7151	-4.0533	-4.4751	-4.2291	-4.0003	-3.9507	-3.6955	-3.651	-3.6474	-3.889	-3.8293	-3.3869	-2.7283	-2.1172	-1.7455	-1.7696	-2.2933	-2.9439	-3.6794	-4.4323	-4.7728	-4.9656	-4.8239
[truncated: 31 more columns]

## Sheet: FigS04B_NoGoNoPunishment
-2.3769	-2.4568	-2.558	-2.797	-3.0775	-3.4032	-3.5203	-3.5137	-3.5875	-3.6333	-3.664	-3.6592	-3.8434	-3.7938	-3.808	-3.9323	-4.1307	-4.23	-4.4353	-4.5087	-4.5141	-4.538	-4.5282	-4.4764	-4.4139	-4.0449	-3.8443	-3.7214	-3.5975	-3.5623	-3.534	-3.3954	-3.3812	-3.46	-3.4599	-3.5887	-3.8196	-4.0852	-4.1402	-4.1496	-4.0422	-4.0652	-4.1909	-4.1375	-4.0614	-3.8571	-3.6212	-3.4625	-3.4051	-3.4266
-3.2499	-3.302	-3.3266	-3.4648	-3.4967	-3.333	-3.268	-2.9002	-2.6747	-2.6497	-2.7444	-2.8569	-2.8418	-2.8529	-3.1019	-3.1088	-3.1635	-3.2138	-3.1526	-3.1997	-3.2745	-3.5379	-3.5053	-3.3965	-3.2942	-3.2635	-3.1292	-2.9849	-2.7845	-2.7569	-3.0163	-3.2937	-3.4595	-3.5972	-3.7327	-3.7607	-3.6054	-3.3627	-3.174	-2.9986	-2.9709	-3.1174	-3.1233	-3.2238	-3.1736	-3.0357	-3.0052	-2.919	-2.8143	-2.6914
-2.838	-2.8322	-2.7463	-2.6285	-2.5642	-2.6883	-2.7762	-2.8972	-2.998	-2.867	-2.6446	-2.583	-2.6241	-2.7861	-2.9905	-3.1262	-3.1708	-3.34	-3.4151	-3.5269	-3.5241	-3.5087	-3.4031	-3.4591	-3.3706	-3.5171	-3.4757	-3.5317	-3.5528	-3.3256	-3.1694	-3.0823	-2.9507	-2.8888	-3.0012	-3.0908	-3.0787	-3.1403	-3.1955	-3.1112	-2.9549	-3.0577	-3.1466	-3.0131	-2.9862	-2.7973	-2.6243	-2.5622	-2.4883	-2.5374
-3.7824	-4.2637	-4.2847	-4.1494	-3.8607	-3.7141	-3.4637	-3.2578	-3.2945	-3.245	-3.2992	-3.48	-3.5888	-3.6635	-3.6848	-3.7161	-3.7155	-3.6654	-3.6957	-3.4856	-3.2473	-3.3052	-3.5257	-3.5165	-3.3495	-3.4749	-3.6391	-3.6991	-4.0064	-4.1484	-3.9803	-3.7173	-3.1502	-2.7277	-2.412	-2.2842	-2.2766	-2.25	-2.3972	-2.8481	-3.1968	-3.3471	-3.5363	-3.7069	-3.8484	-3.9055	-3.9595	-3.8165	-3.5793	-3.4204
-3.2327	-3.3137	-3.5439	-3.8358	-4.3148	-4.5713	-4.4324	-4.2107	-4.1194	-4.1859	-4.1343	-3.823	-3.673	-3.7417	-4.0833	-4.0372	-4.0191	-3.9396	-4.0224	-3.9541	-3.8879	-3.6415	-3.2324	-2.9396	-2.9014	-2.9984	-3.0274	-2.8129	-2.4353	-2.2517	-2.1493	-2.3333	-2.6174	-2.8241	-3.1681	-3.5927	-3.8458	-3.8765	-3.8216	-4.2114	-4.6527	-4.8126	-4.6229	-4.2828	-3.8862	-3.584	-3.2559	-3.1273	-3.1606	-3.3366
-3.6862	-3.6294	-3.6361	-3.6683	-3.6394	-3.72	-3.7978	-3.8895	-4.0268	-4.1419	-4.0893	-4.04	-3.8996	-3.8762	-3.7707	-3.6656	-3.4881	-3.2966	-3.2254	-3.1415	-3.0054	-3.0383	-3.1612	-3.3385	-3.4789	-3.4855	-3.4629	-3.5288	-3.5452	-3.6301	-3.7833	-4.0458	-4.037	-3.7804	-3.5859	-3.5194	-3.5082	-3.5561	-3.7165	-3.7705	-3.5932	-3.4472	-3.2469	-3.2401	-3.1332	-3.0134	-2.9418	-3.0204	-3.1643	-3.3845
-3.1988	-3.3837	-3.3997	-3.163	-2.9469	-2.8846	-2.7245	-2.538	-2.5428	-2.5144	-2.7337	-2.9661	-3.1819	-3.4154	-3.5352	-3.5461	-3.6392	-3.8667	-3.8797	-3.7291	-3.4079	-3.2804	-3.2544	-3.1139	-2.9336	-2.7919	-2.7538	-2.8757	-2.9287	-2.8432	-2.7439	-2.7491	-2.7008	-2.7061	-2.6877	-2.7507	-2.678	-2.8166	-2.8733	-2.8692	-2.7908	-2.5119	-2.3329	-2.1495	-1.785	-1.3445	-1.1389	-0.88594	-0.6028	-0.42378
-2.8125	-3.1725	-3.6621	-4.1145	-4.3811	-4.561	-4.8521	-4.7278	-4.4441	-3.9847	-3.6622	-3.4945	-3.336	-3.1844	-3.0066	-3.0765	-2.967	-2.6421	-2.3883	-2.4788	-2.639	-2.7963	-3.1017	-3.0586	-3.1501	-3.1527	-3.2335	-3.317	-3.6198	-4.0214	-4.3668	-4.2882	-4	-3.8601	-3.8761	-4.1298	-4.4329	-4.5959	-4.6881	-4.5996	-4.5963	-4.3872	-3.8725	-3.5066	-3.4605	-3.4357	-3.2733	-2.8627	-2.751	-2.7268
-3.2915	-3.2664	-3.213	-3.0873	-2.9821	-2.8735	-2.9185	-2.9642	-3.0478	-3.0539	-3.0596	-3.048	-3.0788	-2.9853	-2.8216	-2.631	-2.6487	-2.7101	-2.877	-3.0123	-3.05	-3.2156	-3.1132	-2.9641	-2.8057	-2.6236	-2.4312	-2.3831	-2.4587	-2.5268	-2.5779	-2.6271	-2.7739	-2.899	-3.0297	-3.3791	-3.6371	-3.7575	-3.6123	-3.5623	-3.5349	-3.5891	-3.6158	-3.6088	-3.5688	-3.6631	-3.4999	-3.4103	-3.3207	-3.2419
-3.4034	-3.3798	-3.3171	-3.4015	-3.4643	-3.5303	-3.5538	-3.5089	-3.4028	-3.2523	-3.0646	-2.874	-2.7166	-2.6951	-2.8246	-3.0722	-3.0833	-3.0993	-2.9977	-2.9903	-2.9705	-3.0825	-3.1577	-3.1439	-3.1697	-3.237	-3.1877	-3.134	-3.1158	-2.9871	-2.8646	-2.8066	-2.7889	-2.901	-2.9203	-2.9479	-3.0665	-3.0734	-3.0464	-3.2026	-3.2827	-3.3019	-3.1598	-2.9582	-2.8619	-2.7929	-2.7897	-2.8487	-2.894	-2.8469
-2.9879	-2.9098	-2.7839	-2.8131	-2.7416	-2.7166	-2.8103	-2.9634	-3.1506	-3.2019	-3.2802	-3.2358	-3.1913	-3.0702	-2.9166	-2.9472	-3.0404	-3.1514	-3.2547	-3.2637	-3.3797	-3.5249	-3.7113	-3.6042	-3.5436	-3.5188	-3.5195	-3.5051	-3.4411	-3.2645	-3.1958	-3.1944	-3.1927	-3.2802	-3.3054	-3.1125	-3.004	-2.8656	-2.7731	-2.9413	-3.0596	-3.27	-3.1259	-2.8752	-2.7412	-2.6627	-2.5916	-2.5034	-2.3957	-2.3031
-2.951	-2.9843	-3.2453	-3.7833	-4.1269	-4.1915	-4.1542	-3.8162	-3.6156	-3.5746	-3.674	-3.6589	-3.3962	-3.102	-2.9003	-2.7625	-2.6945	-2.6935	-2.6555	-2.5472	-2.6888	-2.9805	-3.0452	-3.16	-3.2696	-3.362	-3.5227	-3.7659	-4.1006	-4.2197	-4.5092	-4.8475	-4.8399	-4.9889	-5.1483	-5.0146	-4.9294	-4.64	-4.3004	-3.9925	-3.8969	-3.7163	-3.5372	-3.3998	-3.3992	-3.4314	-3.4966	-3.6626	-3.6659	-3.4207
-3.8144	-3.9996	-4.2427	-4.2907	-4.096	-3.7606	-3.5071	-3.371	-3.3369	-3.3622	-3.4	-3.3227	-3.04	-2.9045	-2.9338	-2.9236	-3.037	-3.0705	-3.1204	-3.1482	-3.1959	-3.2665	-3.333	-3.4196	-3.4284	-3.5337	-3.567	-3.3871	-3.1651	-3.0608	-2.9697	-2.7614	-2.6918	-2.7329	-2.742	-2.755	-2.7266	-2.7074	-2.6747	-2.7451	-2.7737	-2.7288	-2.6993	-2.5513	-2.4511	-2.2869	-2.1128	-2.1045	-2.2293	-2.3456
-2.6043	-2.8542	-3.0931	-3.3234	-3.6164	-3.9431	-4.0377	-3.8919	-3.8827	-4.0473	-4.0062	-3.8823	-3.4029	-2.9389	-2.6646	-2.7275	-2.902	-3.0078	-3.0611	-3.1505	-2.9869	-2.9392	-2.8805	-2.8394	-2.808	-2.9457	-2.8757	-2.9934	-3.0459	-3.0553	-3.1463	-3.1032	-3.1071	-3.1192	-3.1592	-3.2607	-3.503	-3.4885	-3.4416	-3.4865	-3.3985	-3.2605	-2.9064	-2.5346	-2.1426	-1.868	-1.8268	-1.8534	-1.9593	-2.0832
-2.6086	-2.5731	-2.5167	-2.432	-2.4087	-2.4085	-2.5069	-2.5305	-2.5952	-2.71	-2.7779	-2.8593	-2.8971	-2.8459	-2.7462	-2.6599	-2.6073	-2.6012	-2.8005	-2.8812	-3.0073	-3.11	-3.2288	-3.1799	-3.1592	-2.9573	-2.7587	-2.579	-2.424	-2.4289	-2.4051	-2.5159	-2.5266	-2.6433	-2.7611	-2.9378	-3.1335	-3.1537	-3.076	-2.9342	-2.8475	-2.8113	-2.7524	-2.7353	-2.5831	-2.539	-2.6713	-2.7832	-2.8005	-2.6259
-3.2571	-3.3006	-3.1825	-3.0456	-2.9399	-3.0124	-3.2183	-3.4181	-3.549	-3.5853	-3.6004	-3.5783	-3.4604	-3.5337	-3.6534	-3.6174	-3.3821	-3.2345	-3.0786	-2.9937	-2.9498	-3.1603	-3.3186	-3.4223	-3.6821	-4.0297	-4.3766	-4.3674	-4.3149	-4.3419	-4.4491	-4.5847	-4.597	-4.4404	-4.375	-4.3811	-4.4533	-4.539	-4.586	-4.4935	-4.2565	-4.1115	-4.1994	-4.3475	-4.532	-4.3754	-4.2583	-4.1556	-3.8834	-3.7133
-2.6187	-2.6927	-2.8035	-3.1148	-3.3844	-3.5199	-3.5074	-3.2974	-2.8572	-2.3565	-2.3254	-2.4646	-2.434	-2.194	-2.1537	-2.2983	-2.4209	-2.6197	-2.9292	-3.3182	-3.7482	-3.8041	-3.6103	-3.0584	-2.4972	-2.2848	-2.1815	-2.4125	-2.6805	-2.9003	-3.1151	-2.9021	-2.8613	-2.7744	-2.7286	-2.6426	-2.6019	-2.7115	-2.8399	-2.8803	-2.9035	-2.8567	-2.8174	-2.7701	-2.6723	-2.5081	-2.3388	-1.9929	-1.8767	-1.7493
-3.883	-3.65	-3.5364	-3.5737	-3.5243	-3.1588	-3.1081	-3.1257	-2.9262	-2.7961	-3.0506	-3.2871	-3.4475	-3.4257	-3.5667	-3.6904	-4.0092	-4.1839	-3.9687	-4.0346	-3.9375	-3.768	-3.7831	-3.9606	-4.0749	-4.1623	-3.9624	-3.796	-3.543	-3.2646	-3.3957	-3.819	-3.5573	-3.3946	-3.4863	-3.5216	-3.4646	-3.3967	-3.5183	-3.7945	-4.0213	-4.1632	-4.3699	-4.3684	-4.3096	-4.2594	-3.8957	-3.4326	-3.1106	-3.3066
-3.4828	-3.5003	-3.3526	-3.185	-3.1219	-3.1015	-3.1185	-3.0605	-3.1494	-3.2531	-3.4097	-3.3376	-3.2231	-3.0349	-3.0319	-2.9548	-2.9792	-3.1012	-3.0999	-3.1585	-3.1519	-3.1066	-2.9752	-2.8553	-2.8595	-2.965	-2.9882	-2.9142	-2.74	-2.6656	-2.6188	-2.6751	-2.8322	-2.9621	-3.0413	-3.0101	-2.8834	-2.6609	-2.4732	-2.2805	-2.2627	-2.4393	-2.6975	-2.9266	-2.9578	-2.9398	-2.8628	-2.6754	-2.4159	-1.932
-2.5976	-2.5231	-2.5693	-2.6261	-2.7844	-2.8598	-2.851	-2.8477	-2.6937	-2.6152	-2.4733	-2.423	-2.5488	-2.726	-3.0253	-3.1642	-3.0929	-2.9847	-2.9729	-3.0016	-2.9306	-2.8117	-2.56	-2.3176	-2.2587	-2.4659	-2.7941	-3.037	-3.1261	-3.2148	-3.1817	-3.0103	-2.9718	-2.8973	-2.7804	-2.5481	-2.4983	-2.6051	-2.8249	-2.9993	-3.0363	-2.9275	-2.7797	-2.7372	-2.7559	-2.8918	-2.9878	-3.012	-3.1108	-3.2853
-3.4972	-3.6301	-3.6729	-3.6295	-3.5369	-3.301	-3.1343	-3.0964	-3.0921	-3.2356	-3.258	-3.3043	-3.4712	-3.6079	-3.7642	-3.8327	-3.6818	-3.4532	-3.3766	-3.4526	-3.4539	-3.3131	-3.2589	-3.4295	-3.6135	-3.5598	-3.4272	-3.3786	-3.2788	-3.2635	-3.2484	-3.3195	-3.3412	-3.2921	-3.2177	-3.1659	-3.1013	-3.1486	-3.3442	-3.4616	-3.3665	-3.3406	-3.203	-2.937	-2.7426	-2.6162	-2.4516	-2.3677	-2.2941	-2.2427
-3.1628	-3.3151	-3.5084	-3.4455	-3.3684	-3.2911	-3.3109	-3.2144	-3.2466	-3.3037	-3.4909	-3.5506	-3.6124	-3.3837	-3.2178	-2.9392	-2.7636	-2.6562	-2.5835	-2.5437	-2.5119	-2.4586	-2.3443	-2.2201	-2.2659	-2.3129	-2.4118	-2.443	-2.5486	-2.5447	-2.3928	-2.2105	-1.9722	-1.7895	-1.96	-2.219	-2.6009	-2.8267	-3.095	-3.2623	-3.3007	-3.1921	-2.8488	-2.4823	-2.2841	-2.2467	-2.2778	-2.1201	-1.9645	-1.7914
-2.9974	-3.2249	-3.4123	-3.6004	-3.8591	-4.0349	-3.9009	-3.8665	-3.8699	-3.7639	-3.5063	-3.1846	-3.0104	-2.9305	-2.8257	-2.8632	-3.0564	-3.2939	-3.377	-3.4987	-3.5489	-3.457	-3.2961	-3.1394	-3.0355	-2.9969	-2.9694	-3.0356	-3.0593	-3.0395	-2.9353	-2.806	-2.9109	-3.1664	-3.5108	-3.6081	-3.5812	-3.4181	-3.2688	-3.1896	-3.1282	-3.18	-3.2655	-3.225	-3.1361	-2.8959	-2.7341	-2.6607	-2.6589	-2.7598
-3.9166	-3.8813	-3.7797	-3.668	-3.5439	-3.6927	-3.8984	-3.9911	-4.1194	-4.1797	-4.1857	-4.2467	-4.151	-4.0451	-3.9122	-3.9372	-3.8714	-3.8969	-4.0685	-4.1331	-4.0211	-3.8631	-3.8015	-3.748	-3.6425	-3.6415	-3.6038	-3.6818	-3.7213	-3.8166	-3.7729	-3.489	-3.3176	-3.1088	-2.9539	-2.8391	-2.8327	-2.8553	-2.8511	-2.8844	-2.7984	-2.6821	-2.4879	-2.205	-1.9444	-1.7294	-1.6343	-1.5115	-1.5177	-1.633
-2.8881	-3.1957	-3.638	-4.053	-4.3627	-4.1576	-3.8655	-3.6446	-3.6933	-3.8571	-4.1173	-4.1485	-4.1866	-4.2962	-4.3242	-4.256	-4.2821	-4.4479	-4.2832	-4.1627	-4.2077	-4.2185	-4.1611	-3.9422	-3.8768	-4.0792	-4.0601	-3.934	-3.8373	-3.7728	-3.9842	-4.1894	-4.2829	-4.4428	-4.5565	-4.6611	-4.8112	-4.8127	-4.6943	-4.5737	-4.2719	-4.1152	-4.1846	-4.168	-4.3184	-4.3726	-4.3313	-4.2132	-4.0104	-3.7989
-3.6814	-3.4796	-3.2709	-3.2203	-3.1653	-3.2314	-3.4074	-3.3349	-3.2298	-3.1281	-3.1761	-3.2864	-3.3821	-3.4129	-3.4896	-3.5781	-3.7786	-3.7558	-3.7052	-3.5147	-3.3991	-3.3159	-3.2866	-3.2965	-3.4457	-3.5562	-3.499	-3.4082	-3.1302	-3.0089	-2.9996	-3.0698	-3.2203	-3.0692	-2.8818	-2.9121	-3.0391	-3.1509	-3.5069	-3.7212	-3.7286	-3.7186	-3.6361	-3.5805	-3.5193	-3.341	-3.3675	-3.3868	-3.5673	-3.7429
-3.1811	-3.3223	-3.1726	-3.2248	-3.116	-3.0926	-3.0189	-2.9854	-2.9348	-2.8954	-2.9868	-3.3332	-3.5965	-3.8925	-4.1477	-4.0209	-3.7196	-3.5179	-3.4383	-3.3218	-3.382	-3.3362	-3.0953	-2.9592	-2.7817	-2.8277	-2.9767	-2.9658	-2.677	-2.4375	-2.2758	-2.1505	-2.2178	-2.1732	-2.1815	-2.1688	-2.1032	-2.4104	-2.6562	-2.7841	-2.8709	-2.8235	-2.8597	-3.0473	-3.232	-3.343	-3.4253	-3.3508	-3.2879	-3.2009
-3.7231	-3.56	-3.4854	-3.4404	-3.3348	-3.2056	-3.0705	-3.1888	-3.0603	-2.8027	-2.6044	-2.5899	-2.7578	-3.0839	-3.2515	-3.4558	-3.5922	-3.6582	-3.7978	-3.7207	-3.8155	-3.7837	-3.5918	-3.4953	-3.3023	-3.403	-3.5032	-3.3589	-3.2559	-3.2687	-3.0214	-2.8531	-2.87	-2.8373	-2.9332	-2.8877	-2.8991	-2.8469	-2.9658	-2.7543	-2.4725	-2.2503	-2.1947	-2.2863	-2.3762	-2.4901	-2.6571	-2.6961	-2.9732	-3.1234
-2.9188	-3.0181	-3.1389	-3.1932	-3.1836	-2.9025	-2.5974	-2.445	-2.2964	-2.5022	-2.8331	-3.044	-3.175	-3.1226	-3.1056	-3.1775	-3.0643	-2.9053	-2.8308	-2.8247	-2.9541	-3.0621	-3.1886	-3.3388	-3.5009	-3.4372	-3.5075	-3.4435	-3.3055	-3.0167	-2.8118	-2.6608	-2.4163	-2.3551	-2.5897	-2.7985	-2.978	-3.1187	-3.0202	-2.9788	-2.9857	-3.0183	-2.9187	-2.8493	-2.8488	-2.7999	-2.6893	-2.5433	-2.6234	-2.8293
[truncated: 31 more columns]

## Sheet: FigS04B_NoGoPunishment
-2.7751	-3.0884	-3.4419	-3.8452	-4.1177	-4.2053	-4.4223	-4.6782	-4.8249	-4.6318	-4.3398	-4.1092	-3.8237	-3.6299	-3.6035	-3.7457	-3.7334	-3.6952	-3.423	-3.3117	-3.1043	-2.9441	-2.875	-2.7364	-2.7004	-2.7494	-2.914	-2.9412	-3.073	-3.3365	-3.691	-3.9506	-4.1317	-3.9263	-3.9004	-3.9697	-3.9572	-3.8741	-3.8659	-3.934	-3.898	-4.0744	-4.2694	-4.2448	-4.07	-3.9965	-3.9899	-3.9827	-3.8972	-3.6116
-2.5701	-2.8769	-3.1681	-3.5872	-3.9549	-4.282	-4.3401	-4.0416	-3.896	-3.8748	-3.4181	-2.9623	-2.6527	-2.6589	-2.6191	-2.4939	-2.4866	-2.6853	-2.8114	-2.804	-2.6697	-2.5391	-2.5717	-2.4827	-2.3538	-2.2944	-2.2912	-2.3928	-2.4552	-2.5393	-2.7162	-2.8011	-2.9373	-3.2294	-2.9561	-2.6468	-2.4395	-2.2395	-2.2601	-2.558	-2.817	-3.1675	-3.382	-3.3456	-3.3436	-3.2381	-3.2871	-3.3321	-3.2692	-3.1983
-1.847	-1.7426	-1.7732	-2.0331	-2.4107	-2.4816	-2.5921	-2.409	-2.4408	-2.5874	-2.6234	-2.4516	-2.1876	-2.0408	-1.9465	-1.9671	-2.0036	-2.0838	-2.0134	-1.9799	-2.0797	-2.3647	-2.7031	-2.803	-2.8945	-2.9079	-2.8438	-2.8258	-2.5482	-2.3788	-2.1657	-2.0273	-2.0444	-2.0915	-2.4052	-2.5843	-2.6908	-2.5985	-2.4332	-2.2422	-2.3508	-2.2337	-2.4802	-2.9486	-3.144	-3.0813	-3.2079	-3.1875	-3.1704	-3.2559
-3.7549	-3.7633	-3.7702	-3.8114	-3.7381	-3.688	-3.752	-3.9872	-3.8646	-3.9731	-4.0343	-3.8778	-3.5798	-3.4862	-3.4925	-3.5086	-3.3556	-3.0867	-2.9736	-3.032	-3.0549	-3.2163	-3.3676	-3.4774	-3.593	-3.7443	-3.7909	-4.0714	-4.1132	-3.9933	-3.8664	-3.6914	-3.5923	-3.4796	-3.4567	-3.3425	-3.1851	-2.7959	-2.5386	-2.5224	-2.3936	-2.547	-2.695	-2.8068	-2.6535	-2.5787	-2.5974	-2.6135	-2.6902	-2.8761
-3.9867	-4.0962	-4.1005	-3.8737	-3.6999	-3.3702	-2.9881	-2.8117	-2.9701	-3.3891	-3.6287	-4.0018	-4.038	-3.7052	-3.4842	-3.1201	-2.5039	-2.2249	-2.0606	-2.3859	-2.8449	-3.1414	-3.7424	-4.1199	-4.3213	-4.097	-4.1017	-4.0854	-4.1246	-4.1745	-4.1939	-4.041	-3.7666	-3.5748	-3.4444	-3.4031	-3.4682	-3.3282	-3.2611	-3.0088	-2.7687	-2.6512	-2.5923	-2.5741	-2.7769	-2.7276	-2.7531	-2.9433	-3.3468	-3.6312
-2.0966	-2.0412	-1.951	-2.2033	-2.4892	-2.8391	-3.0751	-3.2777	-3.2236	-2.987	-2.8448	-2.9157	-3.0089	-2.9569	-3.0484	-3.0376	-2.7796	-2.6305	-2.4512	-2.3849	-2.4119	-2.3656	-2.1589	-2.07	-2.0621	-2.0702	-2.1758	-2.4657	-2.8702	-2.9487	-2.9212	-2.7746	-2.751	-2.7951	-2.7567	-2.6512	-2.4314	-2.4134	-2.5901	-2.7618	-2.8753	-2.8572	-2.8325	-2.907	-3.199	-3.5541	-3.7848	-3.9613	-4.1782	-4.2439
-3.1198	-3.2342	-3.6411	-3.7302	-3.8034	-3.6983	-3.2316	-2.8375	-2.5504	-2.6744	-2.9515	-3.2115	-3.3029	-3.4294	-3.1268	-3.033	-3.008	-3.3746	-3.4578	-3.1491	-3.0098	-2.7976	-2.5435	-2.5273	-2.4728	-2.4018	-2.6233	-2.6777	-2.5789	-2.73	-2.7873	-2.8411	-3.0848	-3.2057	-3.2651	-3.2568	-3.0967	-3.0299	-2.7659	-2.592	-2.5347	-2.5381	-2.6483	-2.6499	-2.6962	-2.2327	-1.6222	-0.75325	-0.13486	-0.049962
-3.4439	-2.8719	-2.8853	-3.1078	-3.048	-2.9866	-3.1055	-3.1552	-3.4442	-3.669	-3.8055	-3.9485	-3.912	-3.8104	-3.7533	-3.7815	-3.7687	-3.8375	-4.0704	-4.3683	-4.3135	-4.0731	-3.7763	-3.8169	-3.9368	-3.8675	-3.5771	-3.1921	-2.9844	-2.6676	-2.6296	-2.7289	-2.9414	-2.9142	-3.0903	-3.3398	-3.5978	-3.71	-3.7087	-3.5112	-3.3703	-3.4377	-3.6581	-4.185	-4.2915	-4.4032	-4.4572	-4.8083	-4.7114	-4.603
-2.1062	-2.1028	-2.2346	-2.3952	-2.5864	-2.7326	-2.8407	-2.8546	-2.9566	-2.8663	-2.8332	-2.8289	-2.8103	-3.0006	-3.1746	-3.2074	-3.2288	-3.2881	-3.3384	-3.4118	-3.5965	-3.5343	-3.4478	-3.4941	-3.5997	-3.7849	-3.9422	-3.9147	-3.6435	-3.6412	-3.588	-3.5972	-3.806	-3.9856	-4.2558	-4.4257	-4.4001	-4.2154	-3.853	-3.5064	-3.0979	-2.8302	-2.8047	-2.9034	-3.0785	-3.2717	-3.3005	-3.489	-3.6969	-3.8452
-3.3451	-3.1383	-3.127	-3.1817	-3.2341	-3.3374	-3.4214	-3.4664	-3.4609	-3.3684	-3.3665	-3.3777	-3.4388	-3.4698	-3.4762	-3.4438	-3.375	-3.28	-3.3458	-3.2551	-3.2558	-3.1954	-3.2649	-3.5405	-3.5512	-3.3715	-3.1582	-3.0581	-3.2138	-3.2984	-3.112	-2.717	-2.5413	-2.1604	-1.8744	-1.7677	-1.738	-1.904	-2.0427	-1.9637	-1.901	-2.0457	-2.3296	-2.6772	-2.9766	-3.1185	-3.307	-3.3453	-3.2881	-3.0069
-3.0455	-2.7715	-2.6636	-2.626	-2.6141	-2.6518	-2.7819	-2.7992	-2.7645	-2.6301	-2.4881	-2.1969	-1.8887	-1.7769	-1.6249	-1.4308	-1.4248	-1.3312	-1.4049	-1.5085	-1.7151	-1.8413	-1.8288	-2.0165	-2.3124	-2.3993	-2.6392	-2.3977	-2.0806	-1.713	-1.4668	-1.5165	-1.8273	-2.1093	-2.2232	-2.1632	-2.0531	-2.2354	-2.3041	-2.3985	-2.3492	-2.0712	-1.8987	-1.9792	-2.0349	-2.0748	-2.073	-2.2565	-2.4882	-2.1674
-4.9167	-5.2557	-4.9434	-4.2626	-4.0079	-3.6579	-3.4556	-3.3409	-3.3105	-3.2451	-2.8442	-2.7805	-2.837	-2.8852	-2.7568	-3.0062	-3.2847	-3.6394	-3.6876	-3.7429	-3.7603	-3.9503	-4.2	-4.6125	-4.8084	-4.8436	-4.665	-4.5849	-4.4841	-4.2377	-4.0447	-3.8833	-3.7793	-3.8007	-3.6904	-3.6059	-3.586	-3.81	-3.9877	-3.8099	-3.7539	-3.8265	-3.8167	-3.8928	-3.9716	-3.9244	-3.6794	-3.5051	-2.999	-2.3688
-3.257	-2.7948	-2.5882	-2.3895	-2.118	-2.0259	-2.062	-2.2263	-2.3202	-2.6292	-3.1419	-3.018	-3.0353	-3.2811	-3.4497	-3.6203	-3.8557	-3.5142	-3.0389	-2.7569	-2.5279	-2.0607	-1.86	-2.0579	-2.2853	-2.2014	-2.0537	-1.9756	-1.8534	-1.9529	-2.0918	-2.2359	-2.1214	-1.9893	-2.1128	-2.3429	-2.6133	-2.789	-2.8875	-2.9541	-2.7636	-2.6112	-2.2496	-1.8921	-1.6112	-1.4783	-1.2997	-1.239	-1.1939	-1.0503
-1.7001	-1.8078	-2.0756	-2.4341	-2.7192	-3.1326	-3.0775	-2.8514	-2.5973	-2.5282	-2.5213	-2.7891	-2.997	-3.1125	-3.201	-2.8919	-2.537	-2.3713	-2.2317	-2.1492	-2.2734	-2.4328	-2.2897	-2.1729	-2.2194	-2.2875	-2.2347	-2.5339	-3.0097	-3.4501	-3.9378	-4.0872	-4.1339	-4.1603	-3.9915	-4.0243	-4.1785	-4.5137	-4.9098	-5.2109	-5.2025	-5.2197	-5.2452	-4.7609	-4.1093	-3.7482	-3.4383	-3.0627	-3.0431	-3.1707
-2.7673	-2.3665	-2.0462	-1.8763	-1.9712	-2.0595	-2.2902	-2.5515	-2.8151	-2.9634	-2.9815	-3.041	-2.7602	-2.699	-2.6832	-2.9624	-3.2497	-3.4296	-3.527	-3.4667	-3.3602	-3.5789	-3.7459	-3.893	-3.8569	-3.7742	-3.5754	-3.5795	-3.3818	-2.8491	-2.5249	-2.5714	-3.0401	-3.5648	-3.7497	-3.8352	-3.8314	-3.6914	-3.3469	-2.9924	-2.7158	-2.5505	-2.3262	-2.3342	-2.3573	-2.2052	-2.1052	-2.1676	-1.9669	-1.7243
-4.8573	-4.9301	-4.6749	-4.1791	-3.9464	-4.0525	-4.2904	-4.7245	-5.0764	-5.0145	-4.709	-4.435	-4.3541	-4.4011	-4.2848	-4.1957	-4.0825	-4.3308	-4.4872	-4.4096	-4.3964	-4.4752	-4.4963	-4.5523	-4.5172	-4.2157	-4.1091	-4.1493	-4.0993	-4.0082	-3.9073	-4.1429	-4.3055	-4.5366	-4.785	-4.7855	-4.5088	-4.3327	-4.0533	-3.7857	-3.6216	-3.6855	-3.9616	-4.2362	-4.4489	-4.6604	-4.745	-4.8948	-4.8041	-4.783
-2.7051	-2.6337	-2.6699	-2.821	-3.0144	-2.9758	-2.8178	-2.8908	-2.7299	-2.9137	-3.1846	-3.4425	-3.7334	-3.8606	-3.8884	-3.7447	-3.5488	-3.4515	-3.2863	-3.133	-3.0488	-3.0417	-3.0834	-3.1004	-3.188	-3.1308	-2.7957	-2.4448	-2.1128	-1.8693	-1.7762	-1.9471	-2.3176	-2.7683	-3.0711	-3.2302	-3.2043	-3.3062	-3.2522	-3.0539	-2.7214	-2.5	-2.3828	-2.314	-2.447	-2.6841	-2.7149	-2.4849	-2.0066	-1.6743
-2.9374	-2.8669	-2.9966	-3.2569	-3.275	-3.085	-2.9712	-2.9821	-3.0851	-3.308	-3.7175	-4.2951	-4.9488	-5.4675	-5.5387	-4.8522	-3.9797	-3.3751	-2.9706	-2.6986	-2.7054	-2.8935	-3.008	-2.9858	-3.1772	-3.3109	-3.1704	-3.067	-2.914	-2.5598	-2.3839	-2.5126	-2.6521	-2.8404	-3.286	-3.7202	-4.3135	-5.1669	-5.7016	-6.212	-5.8648	-4.8174	-4.1878	-3.7724	-3.5533	-3.6931	-4.0549	-4.3733	-4.4602	-4.1325
-3.2356	-3.0767	-2.9926	-2.9726	-2.9074	-2.9239	-3.0955	-3.0761	-3.2131	-3.5808	-3.6366	-3.6074	-3.4278	-3.3095	-3.1241	-2.9221	-2.6948	-2.6209	-2.7049	-2.75	-2.787	-2.9231	-2.7451	-2.5951	-2.7483	-2.8062	-2.8985	-2.9313	-2.9891	-3.0912	-3.0531	-3.1168	-3.0794	-2.9329	-2.6514	-2.2427	-1.878	-1.8021	-1.9284	-2.0089	-2.1049	-2.3746	-2.6603	-2.8777	-2.9576	-2.8401	-2.6122	-2.4088	-2.0846	-1.8378
-1.8975	-2.0166	-2.1385	-2.3852	-2.4856	-2.6268	-2.7729	-2.7256	-2.7088	-2.6087	-2.4344	-2.3504	-2.3227	-2.2913	-2.2162	-2.1698	-2.273	-2.3735	-2.4477	-2.6277	-2.8077	-2.9212	-2.8955	-2.855	-2.9098	-2.8585	-2.7837	-2.7326	-2.7662	-3.0169	-3.1251	-3.1471	-3.025	-3.0153	-3.1816	-3.4904	-3.6502	-3.4913	-3.3046	-3.0164	-2.7544	-2.6909	-2.5135	-2.4746	-2.6413	-2.8929	-3.1543	-3.0135	-2.7119	-2.4622
-2.0616	-2.2452	-2.5742	-2.8812	-2.9726	-2.9012	-2.9178	-2.8925	-2.9154	-2.9505	-2.8065	-2.6791	-2.6139	-2.5909	-2.5391	-2.6115	-2.5454	-2.7574	-2.7623	-2.9591	-2.9842	-3.0389	-3.2503	-3.3443	-3.5014	-3.7762	-3.8942	-3.6252	-3.2708	-2.7369	-2.4361	-2.5472	-2.6786	-2.6017	-2.5983	-2.63	-2.7225	-2.9288	-3.1877	-3.3491	-3.3205	-3.0457	-2.9433	-2.8085	-2.7229	-2.8157	-3.1043	-3.147	-3.1795	-3.3555
-3.3598	-3.2841	-3.2735	-2.9771	-2.7475	-2.8465	-3.186	-3.4084	-3.4269	-3.5375	-3.7189	-3.685	-3.6323	-3.767	-3.8349	-3.7265	-3.408	-3.0384	-2.8432	-2.9005	-2.6737	-2.6158	-2.6707	-2.5317	-2.7555	-2.9277	-2.8244	-2.7798	-3.082	-3.3943	-3.6009	-3.4191	-3.0056	-2.8725	-3.0467	-3.4387	-3.7927	-4.0421	-4.2313	-4.1938	-3.8203	-3.5551	-3.4695	-3.4965	-3.4809	-3.1129	-2.7824	-2.4279	-2.0272	-1.6134
-3.2584	-3.381	-3.521	-3.6444	-3.5262	-3.4516	-3.3859	-3.2787	-3.3225	-3.4223	-3.4303	-3.4159	-3.3438	-3.4109	-3.5248	-3.5505	-3.4554	-3.4096	-3.4737	-3.4177	-3.4807	-3.6721	-3.8609	-3.9103	-3.746	-3.5823	-3.3777	-3.1286	-2.9774	-2.9035	-2.9736	-3.1677	-3.2659	-3.553	-3.8153	-4.0104	-4.0033	-3.8666	-3.6208	-3.61	-3.4929	-3.2935	-3.2782	-3.2823	-3.2141	-3.0233	-2.7804	-2.6231	-2.4707	-2.3384
-4.4205	-4.5316	-4.5393	-4.3873	-4.4373	-4.548	-4.6706	-4.7185	-4.8868	-5.191	-5.3588	-5.46	-5.2996	-5.2048	-5.2407	-5.0487	-4.7007	-4.4138	-4.2188	-4.1508	-4.237	-4.2922	-4.2128	-4.1215	-4.1224	-3.9044	-3.7541	-3.7518	-3.8475	-4.0499	-4.1812	-4.4804	-4.6164	-4.7771	-4.7841	-4.65	-4.4209	-4.2768	-4.2722	-4.3683	-4.4035	-4.3857	-4.033	-3.5873	-2.9853	-2.4697	-2.3347	-2.0889	-1.6749	-1.3652
-3.2302	-3.2277	-3.208	-2.9492	-3.0564	-3.1571	-3.3063	-3.47	-3.7934	-3.8957	-3.9089	-3.777	-3.5514	-3.5117	-3.4142	-3.5135	-3.5561	-2.8127	-1.9457	-1.3164	-0.94105	-0.93894	-1.1126	-1.456	-1.9571	-2.781	-3.5687	-4.2564	-4.8774	-4.9493	-4.3842	-4.4272	-4.3698	-4.1778	-3.9221	-3.8161	-3.7197	-3.5176	-3.3586	-3.5049	-3.5649	-3.4725	-3.8762	-4.0155	-3.6876	-3.6782	-3.5408	-3.2681	-3.3719	-3.7043
-4.0005	-3.8434	-3.574	-3.6763	-3.9401	-4.3264	-4.6698	-4.7981	-4.6804	-4.3639	-4.1348	-4.1729	-4.2399	-4.0009	-3.9908	-3.9915	-3.8662	-3.9216	-4.0305	-4.0916	-3.9725	-4.0546	-4.1743	-4.1276	-3.9873	-4.0241	-4.1677	-3.9821	-3.7412	-3.7879	-3.921	-4.1586	-4.2512	-4.3351	-4.4567	-4.6943	-4.745	-4.8717	-4.8701	-4.8377	-4.8699	-4.7222	-4.1109	-3.9054	-3.6353	-3.6183	-3.7923	-4.0945	-4.2088	-4.1802
-4.1662	-4.3387	-4.0498	-3.4087	-2.8077	-2.5236	-2.5746	-2.4959	-2.5037	-2.5415	-2.4743	-2.4076	-2.2528	-2.1928	-2.0661	-2.1688	-2.4325	-2.5813	-2.7622	-2.6953	-2.6205	-2.4956	-2.2508	-2.3627	-2.6588	-2.8156	-2.8996	-2.8876	-2.6561	-2.7843	-2.689	-2.3652	-1.9667	-1.7547	-1.6647	-1.8182	-1.9992	-1.9744	-2.0769	-2.3671	-2.6064	-2.5504	-2.6387	-2.7061	-2.6948	-2.638	-2.3822	-2.3754	-2.1856	-2.106
-2.8539	-3.1273	-3.4094	-3.7647	-3.8449	-3.4365	-2.9564	-2.8896	-3.0587	-2.834	-2.6029	-2.8174	-3.1137	-3.7442	-4.1907	-3.9576	-3.318	-2.7697	-2.5943	-2.4429	-2.3852	-2.398	-2.3279	-2.5511	-2.4112	-2.1848	-2.0841	-2.3038	-2.6429	-3.1465	-3.0454	-2.4542	-1.9755	-1.8689	-1.7188	-1.9687	-2.0951	-2.5281	-2.8777	-2.9862	-2.7344	-2.5082	-2.1864	-1.7042	-1.4319	-1.136	-0.82467	-0.53514	-0.48795	-0.49915
-2.9231	-2.6433	-2.5473	-2.8012	-3.0136	-2.8417	-2.5073	-2.3392	-2.3837	-2.6076	-2.7464	-2.7661	-2.7171	-2.7121	-2.681	-2.539	-2.5734	-2.8622	-3.2914	-3.3572	-3.2467	-3.1701	-2.8766	-2.6681	-2.5581	-2.5315	-2.4396	-2.2899	-2.159	-2.415	-2.7999	-3.1895	-3.5253	-3.6548	-3.6633	-3.6843	-3.6155	-3.4081	-3.333	-3.2609	-3.1171	-3.0137	-2.8992	-2.7039	-2.6738	-2.7779	-2.6257	-2.3034	-1.9413	-1.811
[truncated: 31 more columns]

[truncated: 8 more sheets: FigS04CLeft_cope_coronal10, FigS04CLeft_zstat_coronal10, FigS04CRight_cope_coronal-30, FigS04CRight_zstat_coronal-30, FigS04DLeft_cope_coronal10, FigS04DLeft_zstat_coronal10, FigS04DRight_cope_coronal-30, FigS04DRight_zstat_coronal-30]
