# Supplementary material for: Prefrontal signals precede striatal signals for biased credit assignment in motivational learning biases
Source: Nat Commun. 2024 Jan 2;15:19. doi: 10.1038/s41467-023-44632-x (PMC10762147; doi:10.1038/s41467-023-44632-x)
Supplement: Supplementary file 4 — Source Data [file 41467_2023_44632_MOESM4_ESM.zip › SourceDataFiles/SourceDataFiles_FigS05.xlsx]

## Sheet: FigS05_trueParam
2.6715	-4.2259	-0.24885	0.65331	5.6093	14.462	0.014402
2.267	-2.9819	0.47351	-0.5118	5.8422	9.6506	0.048252
2.2763	-2.1566	0.41562	0.19754	5.2265	9.7401	0.10372
1.9085	-3.5482	0.26239	-0.090924	5.8923	6.7429	0.02797
2.8682	-4.1861	0.36319	-1.2539	5.7743	17.606	0.014978
1.2888	-1.4012	-0.20455	0.12184	6.0734	3.6283	0.19763
3.2609	-3.7411	0.3258	0.032879	5.5259	26.074	0.023178
2.1652	-4.3838	0.32813	0.067185	5.6022	8.7159	0.012324
1.3244	-4.9062	-1.1773	0.035037	5.5025	3.7599	0.0073464
1.9747	-2.4273	0.29086	0.028793	5.1763	7.2044	0.081113
2.6246	-3.7745	0.38139	-0.76653	5.7562	13.799	0.022433
-0.02339	-0.59542	0.46481	1.4881	5.7	0.97688	0.35539
2.4999	-2.0252	0.16539	-0.23923	5.8137	12.181	0.11658
1.2187	-1.7748	-0.48461	-0.56441	5.9818	3.3828	0.14494
2.8201	-4.7389	0.0031473	0.52701	5.8454	16.778	0.0086724
2.6274	-2.2887	0.54861	0.12898	5.5175	13.838	0.092064
1.0501	-1.4836	0.57259	0.57663	5.6162	2.8578	0.18488
1.6406	-1.8744	0.7755	1.2079	6.1169	5.1584	0.13303
1.2755	-4.7277	-0.8689	-0.15016	5.3979	3.5806	0.0087689
2.7788	-4.4532	-0.65454	-0.73709	5.4244	16.099	0.011507
0.58146	-0.95435	0.66627	-0.38568	5.7427	1.7886	0.27801
3.441	-4.2392	-0.20364	-1.1212	5.6616	31.219	0.014213
3.0006	-4.9133	-0.34572	-0.86045	5.6482	20.097	0.0072949
1.187	-1.3697	1.0989	2.698	6.2451	3.2771	0.20266
1.3651	-5.2076	0.30969	0.57942	5.4551	3.9161	0.0054448
1.3953	-4.765	-0.10439	0.15154	5.4097	4.0361	0.0084512
2.5923	-3.1888	-0.26057	-0.74042	5.7028	13.36	0.039591
1.9271	-2.3019	0.64617	0.80391	5.8409	6.8696	0.090968
0.37906	-0.37666	-0.53304	0.61668	1.8978	1.4609	0.40693
1.1453	-5.6733	0.44545	0.32465	5.3972	3.1435	0.0034249
1.7354	-1.9152	0.3854	0.2445	6.0035	5.6713	0.1284
2.6046	-4.6361	-0.16946	0.33047	5.7574	13.525	0.0096026
1.8793	-4.9398	-0.11279	0.95373	5.6201	6.5488	0.0071054
1.76	-4.1155	1.0228	1.5702	5.7238	5.8127	0.016056
1.2542	-5.6931	0.33712	0.13961	5.4658	3.5051	0.0033578
2.1549	-3.0738	0.14125	0.076098	5.8534	8.6271	0.0442

## Sheet: FigS05_fittedParam
2.1198	-3.5127	-0.22204	0.67418	2.6622	8.3298	0.028954
2.2384	-2.9253	0.47312	-0.36354	2.4206	9.378	0.050919
2.2779	-2.1508	0.36001	0.29208	2.7189	9.7565	0.10426
1.8181	-3.4075	0.25786	-0.037076	2.535	6.16	0.032062
2.3752	-3.5824	0.38113	-1.1525	2.3936	10.753	0.027056
1.2996	-1.4262	-0.24451	0.24004	2.9886	3.6678	0.19369
2.892	-3.2831	0.3387	0.14112	2.5543	18.03	0.036156
1.5979	-3.6714	0.33006	0.10402	2.4737	4.9425	0.02481
1.1172	-4.4164	-1.1284	0.046192	2.4793	3.0564	0.011933
2.0086	-2.4493	0.28497	0.12698	2.6101	7.4531	0.07949
2.4096	-3.4876	0.39448	-0.6926	2.3762	11.129	0.029666
0.38099	-1.5113	0.39859	1.3787	2.7594	1.4637	0.18075
2.5205	-2.0204	0.12231	0.0046877	2.7068	12.435	0.11708
1.243	-1.8443	-0.48869	-0.41254	2.6798	3.466	0.13654
1.8773	-3.6263	0.027243	0.55717	2.5112	6.5358	0.025925
2.6303	-2.2795	0.47468	0.244	2.7386	13.878	0.092837
1.0944	-1.5778	0.51508	0.63538	2.6771	2.9874	0.17111
1.6541	-1.9212	0.70517	1.2231	2.827	5.2284	0.12772
1.1506	-4.3792	-0.83641	-0.17757	2.4651	3.16	0.012381
1.9562	-3.4639	-0.62671	-0.62353	2.4159	7.0722	0.030357
0.66505	-1.1752	0.62061	-0.27868	2.5274	1.9446	0.23591
2.8436	-3.5084	-0.15684	-0.91037	2.3871	17.177	0.029074
1.8785	-3.6007	-0.309	-0.74941	2.4838	6.5434	0.026578
1.1995	-1.4542	0.90482	2.4104	3.079	3.3184	0.18936
1.085	-4.5334	0.30574	0.52849	2.47	2.9595	0.010629
1.1348	-4.3757	-0.085172	0.16547	2.4498	3.1106	0.012423
2.5409	-3.1163	-0.24147	-0.52124	2.5545	12.691	0.042441
1.9216	-2.2924	0.59188	0.8592	2.758	6.8316	0.091756
0.51708	-0.70165	-0.49312	0.53877	2.2071	1.6771	0.33145
1.0023	-4.7711	0.46151	0.29113	2.4756	2.7244	0.0083998
1.7333	-1.9023	0.33642	0.33891	2.8064	5.6594	0.12985
1.675	-3.5022	-0.13719	0.36329	2.5129	5.339	0.029248
1.1943	-4.1015	-0.09845	0.88824	2.4632	3.3012	0.016278
1.4799	-3.712	0.95114	1.401	2.5483	4.3925	0.023845
1.0323	-4.7202	0.35434	0.12299	2.4792	2.8076	0.0088343
2.1518	-3.0485	0.13116	0.16186	2.5299	8.6	0.045283
