# Supplementary material for: Prefrontal signals precede striatal signals for biased credit assignment in motivational learning biases
Source: Nat Commun. 2024 Jan 2;15:19. doi: 10.1038/s41467-023-44632-x (PMC10762147; doi:10.1038/s41467-023-44632-x)
Supplement: Supplementary file 4 — Source Data [file 41467_2023_44632_MOESM4_ESM.zip › SourceDataFiles/SourceDataFiles_FigS06.xlsx]

## Sheet: FigS06A_G2W
0.58693	0.66568	0.7031	0.7132	0.71561	0.76294	0.77909	0.79982	0.81149	0.81721	0.82562	0.82945	0.83143	0.83346	0.84942	0.85768	0.8568	0.8585	0.86278	0.86973	0.87605	0.86829	0.87298	0.88053	0.89097	0.90009	0.90436	0.89882	0.90322	0.90582	0.9037	0.90615	0.91063	0.91451	0.91415	0.91757	0.92302	0.92806	0.92295	0.92123
0.81058	0.70184	0.70094	0.72307	0.71487	0.68329	0.65635	0.63061	0.64593	0.67794	0.69213	0.73649	0.76967	0.79683	0.79279	0.79657	0.79717	0.80954	0.81225	0.81394	0.82266	0.81922	0.82149	0.81955	0.81779	0.80952	0.8098	0.7999	0.81974	0.83131	0.8297	0.84324	0.8489	0.85259	0.85491	0.85161	0.85389	0.85544	0.8535	0.85505
0.73471	0.7902	0.79515	0.92051	0.91965	0.97967	0.98115	0.98689	0.9911	0.99241	0.99052	0.99035	0.99206	0.99322	0.99607	0.9965	0.99746	0.99413	0.98639	0.99276	0.99428	0.99087	0.99363	0.99576	0.99595	0.99314	0.99503	0.99664	0.99643	0.9939	0.99558	0.99704	0.99777	0.99707	0.99785	0.99825	0.99519	0.99649	0.99355	0.99426
0.746	0.69371	0.68158	0.69291	0.70277	0.71084	0.71811	0.68949	0.67724	0.69303	0.69785	0.71182	0.70132	0.70539	0.73113	0.72995	0.74126	0.75048	0.74576	0.75436	0.76159	0.76747	0.75424	0.76283	0.76879	0.77041	0.76616	0.77283	0.78317	0.78967	0.79233	0.79446	0.78789	0.79074	0.77701	0.78269	0.79761	0.80331	0.8086	0.79593
0.78663	0.57507	0.46506	0.44902	0.46155	0.47602	0.49199	0.40364	0.41987	0.46088	0.49349	0.53814	0.54932	0.55972	0.6021	0.58927	0.63085	0.65462	0.66182	0.68036	0.70773	0.72735	0.74438	0.74615	0.76054	0.77288	0.76669	0.77197	0.78418	0.79438	0.79559	0.80672	0.81487	0.8157	0.81544	0.82651	0.8353	0.85019	0.85947	0.86386
0.63545	0.6589	0.71968	0.66428	0.69757	0.68096	0.7084	0.72923	0.757	0.74895	0.76826	0.77053	0.75465	0.73396	0.74712	0.78013	0.80048	0.8172	0.80265	0.8127	0.81743	0.80793	0.84427	0.8276	0.80113	0.78471	0.79333	0.84282	0.83159	0.84995	0.84245	0.81265	0.79445	0.80629	0.80129	0.8164	0.83974	0.8495	0.82254	0.83848
0.71064	0.78811	0.83384	0.84509	0.86047	0.84569	0.83152	0.82632	0.85079	0.89841	0.91784	0.91371	0.90836	0.9069	0.9175	0.9346	0.9525	0.94247	0.95658	0.97343	0.96645	0.97327	0.97645	0.98446	0.98572	0.98603	0.98619	0.99322	0.99634	0.99757	0.9986	0.99802	0.99891	0.99937	0.99963	0.9997	0.99979	0.9998	0.99972	0.99982
0.73678	0.72152	0.72831	0.7296	0.7039	0.70684	0.72038	0.72295	0.72091	0.72483	0.73283	0.72978	0.73579	0.7433	0.74649	0.75838	0.76049	0.76743	0.77475	0.77846	0.7849	0.79152	0.79766	0.80688	0.81234	0.80949	0.81086	0.81604	0.8168	0.82157	0.8221	0.82217	0.81867	0.82333	0.82629	0.82815	0.83769	0.84673	0.84823	0.85253
0.36265	0.36265	0.40041	0.40167	0.40392	0.40539	0.40675	0.40871	0.40468	0.40555	0.40767	0.40674	0.40903	0.40725	0.40655	0.40554	0.40733	0.40718	0.40709	0.40848	0.40798	0.40906	0.40916	0.40808	0.40957	0.40866	0.41018	0.4094	0.40971	0.40877	0.41011	0.40964	0.41123	0.41148	0.4073	0.40724	0.40412	0.40729	0.40562	0.40708
0.70876	0.8334	0.89538	0.91159	0.93569	0.95274	0.95088	0.96378	0.95613	0.95527	0.95449	0.96535	0.97183	0.96854	0.96585	0.97214	0.96812	0.97357	0.97491	0.97197	0.96914	0.95541	0.95981	0.95728	0.96702	0.97045	0.975	0.9744	0.96366	0.96691	0.96666	0.97258	0.97627	0.97021	0.97001	0.96778	0.96233	0.97007	0.9694	0.967
0.82309	0.734	0.59245	0.62859	0.6092	0.58862	0.62935	0.65076	0.61643	0.60098	0.63639	0.6071	0.6387	0.70907	0.74367	0.75952	0.76455	0.71784	0.69672	0.63907	0.59484	0.61438	0.69679	0.73645	0.75483	0.66333	0.61924	0.69948	0.67128	0.67898	0.6274	0.70155	0.73767	0.70287	0.73902	0.6563	0.71644	0.69485	0.73351	0.65439
0.75283	0.80288	0.85366	0.90372	0.95375	0.95435	0.95365	0.9544	0.9574	0.95385	0.94987	0.94943	0.95484	0.95706	0.95837	0.96114	0.95888	0.95374	0.95317	0.95273	0.95362	0.95109	0.95067	0.95397	0.95303	0.9487	0.95049	0.9573	0.95899	0.95822	0.95864	0.95809	0.95865	0.95833	0.95987	0.95771	0.95838	0.96123	0.96191	0.96366
0.72905	0.6787	0.75011	0.804	0.7854	0.83239	0.90023	0.88696	0.87408	0.86396	0.86035	0.85803	0.8569	0.86027	0.85826	0.85722	0.85667	0.85638	0.85623	0.85616	0.85612	0.85625	0.85617	0.85612	0.85627	0.85618	0.85613	0.8561	0.85609	0.85609	0.85608	0.85609	0.85615	0.85611	0.8561	0.85609	0.85608	0.85608	0.85608	0.85608
0.57377	0.57377	0.57377	0.60787	0.56857	0.54589	0.55321	0.52522	0.52903	0.60834	0.61163	0.56831	0.63265	0.62038	0.67139	0.70811	0.67592	0.73346	0.76581	0.78927	0.76819	0.7351	0.74422	0.72376	0.76083	0.76004	0.76947	0.77308	0.79655	0.81058	0.78304	0.75733	0.78562	0.80293	0.79648	0.7751	0.79306	0.78609	0.76378	0.7922
0.68391	0.75058	0.75749	0.81931	0.83428	0.84145	0.83943	0.84237	0.84517	0.84775	0.85493	0.86163	0.86838	0.86999	0.87131	0.87492	0.88085	0.88446	0.88458	0.88616	0.88744	0.88845	0.88922	0.88977	0.89244	0.89605	0.89608	0.89438	0.89434	0.89534	0.895	0.8946	0.89304	0.89159	0.89138	0.89111	0.89428	0.89874	0.89838	0.8975
0.7823	0.9183	0.91125	0.88629	0.89487	0.92331	0.96667	0.94932	0.97111	0.96145	0.95411	0.94427	0.96406	0.98811	0.9934	0.98371	0.99282	0.99631	0.99776	0.9976	0.99842	0.99657	0.99822	0.99492	0.99714	0.99813	0.99864	0.99799	0.99867	0.99523	0.99543	0.99746	0.99486	0.99728	0.99618	0.9933	0.99214	0.9868	0.99314	0.99606
0.72233	0.72233	0.71096	0.71627	0.74935	0.78042	0.81747	0.82115	0.8388	0.86639	0.87967	0.90225	0.92061	0.93533	0.93889	0.94317	0.94266	0.95279	0.95867	0.9597	0.96263	0.96419	0.96688	0.97078	0.97272	0.97389	0.97781	0.98099	0.97919	0.97865	0.97608	0.97837	0.9799	0.98264	0.98144	0.98239	0.98269	0.98495	0.98524	0.9858
0.88027	0.90005	0.92527	0.93996	0.93514	0.92428	0.89983	0.89443	0.85746	0.87727	0.86847	0.8596	0.86162	0.85588	0.86331	0.86505	0.85788	0.86724	0.85893	0.85421	0.8516	0.8527	0.85078	0.85362	0.85128	0.84998	0.84925	0.85245	0.85061	0.8496	0.84927	0.84885	0.84861	0.84847	0.84871	0.84852	0.84877	0.84856	0.84844	0.84864
0.47188	0.48535	0.47159	0.46675	0.47583	0.46407	0.4968	0.49949	0.51135	0.49405	0.50011	0.47821	0.51808	0.4849	0.49588	0.51556	0.49577	0.4845	0.50976	0.52013	0.54302	0.51612	0.50561	0.50129	0.49958	0.48204	0.5415	0.56102	0.56861	0.55403	0.56425	0.54582	0.54913	0.53637	0.5477	0.5044	0.49452	0.47659	0.50674	0.54206
0.50188	0.49392	0.50627	0.50584	0.50156	0.50153	0.54187	0.5525	0.56782	0.59234	0.60663	0.62038	0.62882	0.63024	0.62346	0.62056	0.63983	0.66081	0.67238	0.66682	0.68742	0.69834	0.70897	0.71791	0.7025	0.70483	0.71585	0.72055	0.72179	0.72455	0.72646	0.73599	0.74485	0.74305	0.75662	0.76313	0.76914	0.77537	0.78107	0.77134
0.79601	0.73585	0.71878	0.70175	0.70217	0.73372	0.70617	0.71999	0.74197	0.73881	0.75746	0.76021	0.75905	0.73179	0.74354	0.74939	0.73314	0.73033	0.72554	0.73241	0.73644	0.73433	0.74125	0.75863	0.769	0.72557	0.73309	0.72724	0.75202	0.75347	0.74913	0.76798	0.77351	0.78468	0.7757	0.79271	0.80071	0.80724	0.82255	0.79382
0.64935	0.47726	0.488	0.34633	0.31797	0.33531	0.34137	0.36659	0.39389	0.42335	0.48033	0.54515	0.59142	0.63241	0.67204	0.70986	0.73452	0.75305	0.76672	0.78072	0.76282	0.79038	0.79137	0.8204	0.82253	0.83046	0.83025	0.82984	0.83514	0.83867	0.8213	0.85409	0.88685	0.91627	0.94001	0.95709	0.9704	0.9615	0.97313	0.96463
0.60029	0.53352	0.47842	0.41873	0.36144	0.37374	0.38496	0.37292	0.37812	0.38112	0.40057	0.40391	0.40757	0.41864	0.4399	0.44416	0.46709	0.48205	0.47312	0.48472	0.50667	0.52863	0.53967	0.55139	0.57301	0.58338	0.59489	0.59613	0.60571	0.60975	0.62434	0.64595	0.66691	0.68713	0.68577	0.70516	0.70544	0.71474	0.72334	0.73211
0.82488	0.90756	0.99179	0.99173	0.99181	0.99158	0.99107	0.99187	0.9918	0.99353	0.99363	0.99325	0.99233	0.99366	0.99374	0.99332	0.99312	0.9945	0.99435	0.99419	0.99404	0.9939	0.99356	0.99442	0.99424	0.99407	0.99393	0.99486	0.99435	0.99397	0.99365	0.9936	0.99391	0.99342	0.99349	0.99478	0.99428	0.99415	0.99401	0.99371
0.73427	0.81333	0.81311	0.83743	0.84034	0.84038	0.84192	0.84226	0.84368	0.84498	0.84593	0.84418	0.84476	0.845	0.84595	0.84497	0.84558	0.84568	0.84799	0.84804	0.84869	0.84895	0.84742	0.8489	0.84824	0.84665	0.84887	0.84754	0.84793	0.84939	0.84873	0.84754	0.84795	0.84951	0.85107	0.85294	0.85485	0.85579	0.85581	0.85569
0.6498	0.71849	0.74283	0.73915	0.75218	0.75381	0.75194	0.76197	0.76431	0.75688	0.74521	0.75072	0.7533	0.76034	0.76129	0.76272	0.76674	0.7623	0.75889	0.75413	0.75972	0.76143	0.76132	0.76714	0.76911	0.76872	0.77151	0.7701	0.76273	0.76349	0.76342	0.75756	0.75977	0.76075	0.75544	0.75134	0.74711	0.74781	0.75038	0.75404
0.61958	0.54764	0.49165	0.52931	0.59355	0.65411	0.71142	0.73361	0.74134	0.70214	0.77396	0.83032	0.87122	0.87166	0.90039	0.91831	0.92039	0.8955	0.91799	0.93298	0.9291	0.94052	0.93576	0.92209	0.89551	0.90287	0.91096	0.92739	0.93882	0.93443	0.92363	0.92241	0.93642	0.92675	0.93836	0.94663	0.92386	0.92539	0.93023	0.91191
0.79512	0.89317	0.93506	0.95768	0.96428	0.97055	0.97815	0.98121	0.9759	0.98324	0.98507	0.97974	0.98122	0.98353	0.98586	0.98982	0.98951	0.98874	0.99169	0.99162	0.99053	0.98976	0.99233	0.99398	0.99265	0.99275	0.99424	0.99316	0.99009	0.99213	0.99382	0.99495	0.99574	0.99596	0.99617	0.99486	0.99574	0.99522	0.99228	0.99398
0.54431	0.61429	0.61182	0.68569	0.69316	0.69466	0.76166	0.76046	0.84518	0.84634	0.83627	0.83865	0.84516	0.84672	0.8442	0.84637	0.84867	0.85308	0.85005	0.85968	0.86847	0.87179	0.87807	0.87892	0.88794	0.8964	0.899	0.89603	0.90516	0.91046	0.91508	0.92204	0.92393	0.92809	0.92127	0.92315	0.92363	0.92755	0.93138	0.93048
0.76008	0.77763	0.79552	0.81533	0.81423	0.8153	0.81576	0.83376	0.83218	0.83259	0.83272	0.8324	0.83408	0.83472	0.83463	0.83254	0.8339	0.83169	0.83198	0.83157	0.83139	0.83352	0.83134	0.82988	0.83084	0.83294	0.8323	0.83022	0.83133	0.83301	0.83339	0.83299	0.83076	0.82772	0.82761	0.82775	0.83145	0.83161	0.83198	0.83324
0.83379	0.77379	0.83617	0.85615	0.89646	0.89979	0.88955	0.89579	0.89552	0.90722	0.89571	0.89805	0.89449	0.89151	0.89337	0.89012	0.88833	0.89013	0.88829	0.887	0.88624	0.88574	0.88757	0.8866	0.88714	0.88815	0.88697	0.88943	0.8878	0.88674	0.88647	0.88588	0.8855	0.88525	0.88543	0.8852	0.88506	0.88539	0.88533	0.88514
0.651	0.67786	0.70659	0.71548	0.72406	0.75694	0.76264	0.76787	0.79972	0.80866	0.81254	0.81576	0.81893	0.81499	0.80608	0.80911	0.80723	0.81013	0.81246	0.81622	0.82413	0.83161	0.83502	0.83037	0.8342	0.84214	0.83779	0.83704	0.8397	0.83806	0.84885	0.84894	0.8516	0.85268	0.85814	0.85647	0.86272	0.87054	0.87232	0.87601
0.65775	0.68013	0.69306	0.72366	0.74876	0.77218	0.78346	0.7974	0.81775	0.81784	0.837	0.85459	0.86323	0.87826	0.88433	0.87897	0.89196	0.89847	0.90324	0.90477	0.91507	0.9204	0.92367	0.928	0.9357	0.93741	0.94386	0.94594	0.95133	0.95232	0.95099	0.95407	0.95464	0.95704	0.96111	0.95958	0.96336	0.96707	0.96702	0.9676
0.85254	0.87886	0.90418	0.90462	0.9537	0.95599	0.95661	0.9589	0.96106	0.96196	0.96381	0.96548	0.96699	0.96745	0.96934	0.97048	0.97047	0.97152	0.97173	0.97197	0.9741	0.974	0.97468	0.97414	0.97476	0.97406	0.97542	0.97547	0.97595	0.9776	0.97788	0.97767	0.97917	0.97897	0.98072	0.98204	0.9817	0.98133	0.98113	0.9808
0.7416	0.7443	0.74733	0.75579	0.75606	0.75775	0.7574	0.758	0.76058	0.76215	0.76375	0.7629	0.76538	0.76585	0.76826	0.77064	0.77106	0.77239	0.77465	0.77597	0.77726	0.77853	0.77976	0.78187	0.78227	0.78432	0.78499	0.78563	0.78684	0.78879	0.78978	0.78947	0.78957	0.78929	0.78948	0.78966	0.78986	0.78914	0.79105	0.79035
0.755	0.75456	0.77978	0.80212	0.85417	0.89044	0.92312	0.93568	0.94937	0.96305	0.96345	0.96417	0.9615	0.96831	0.97476	0.97936	0.98264	0.98457	0.98648	0.98591	0.98738	0.98664	0.98578	0.98515	0.98437	0.98068	0.98008	0.97958	0.9792	0.97891	0.97869	0.97851	0.97838	0.97871	0.9792	0.97895	0.97871	0.97853	0.97839	0.97829

## Sheet: FigS06A_G2A
0.58693	0.49051	0.49832	0.42625	0.42463	0.43336	0.43347	0.43617	0.44392	0.43456	0.44273	0.44216	0.44115	0.44243	0.4522	0.44844	0.44269	0.4419	0.44082	0.44806	0.45553	0.44244	0.43854	0.42858	0.43073	0.43415	0.43855	0.43542	0.42781	0.43041	0.44452	0.45595	0.46203	0.47506	0.47883	0.46848	0.4784	0.4821	0.48461	0.49743
0.81058	0.89139	0.89307	0.88991	0.92005	0.91413	0.91775	0.92027	0.91768	0.92155	0.92221	0.9252	0.93459	0.93095	0.92763	0.9281	0.93363	0.94045	0.9442	0.94326	0.94679	0.9472	0.94999	0.95221	0.95078	0.94146	0.95178	0.95924	0.95267	0.94964	0.94446	0.94495	0.94811	0.9493	0.94982	0.95068	0.95277	0.96114	0.96625	0.9725
0.73471	0.46968	0.45474	0.47343	0.48368	0.50671	0.53856	0.47738	0.47806	0.51722	0.51274	0.58621	0.51095	0.5475	0.50612	0.57897	0.66619	0.72125	0.74089	0.6776	0.67335	0.66675	0.72936	0.76061	0.7851	0.84099	0.87505	0.90262	0.92126	0.88873	0.83921	0.84292	0.82108	0.85627	0.87438	0.90215	0.92139	0.87247	0.89578	0.88319
0.746	0.79613	0.8228	0.82094	0.81814	0.8166	0.81352	0.81138	0.85001	0.8542	0.84747	0.85149	0.83684	0.8318	0.84131	0.85001	0.85792	0.86357	0.86535	0.85493	0.85326	0.84641	0.84655	0.84344	0.83932	0.83947	0.84059	0.83346	0.83504	0.84207	0.84078	0.83922	0.84455	0.85076	0.85289	0.85152	0.85161	0.85633	0.86165	0.85477
0.78663	0.87542	0.9636	0.96415	0.96549	0.96638	0.96642	0.96698	0.96798	0.96948	0.96883	0.96997	0.97228	0.97285	0.97326	0.97375	0.97539	0.9765	0.97765	0.97723	0.97589	0.9751	0.97685	0.97728	0.97952	0.97889	0.97886	0.97965	0.97936	0.97885	0.97968	0.98107	0.98122	0.98217	0.98132	0.98162	0.98249	0.98231	0.98228	0.98335
0.63545	0.61232	0.63171	0.66039	0.68578	0.63953	0.65521	0.66926	0.64059	0.6157	0.61358	0.61267	0.65968	0.60518	0.60694	0.63282	0.64268	0.63607	0.58629	0.56962	0.5392	0.57313	0.58571	0.5974	0.62744	0.64868	0.67221	0.69188	0.67615	0.69127	0.72197	0.68086	0.6991	0.68103	0.69869	0.70251	0.67396	0.68244	0.70137	0.6968
0.71064	0.69613	0.73505	0.73754	0.71629	0.74532	0.74225	0.68142	0.68379	0.66445	0.69514	0.73587	0.77093	0.76663	0.80225	0.83169	0.84134	0.87523	0.85883	0.87549	0.90875	0.93715	0.94793	0.92769	0.89711	0.92475	0.94583	0.96223	0.97402	0.96434	0.97201	0.97632	0.98358	0.98434	0.98257	0.98626	0.99037	0.9911	0.99369	0.99497
0.73678	0.75571	0.76884	0.77628	0.77752	0.77699	0.77995	0.77756	0.77934	0.7789	0.77984	0.77953	0.78201	0.78769	0.78249	0.78053	0.78037	0.77535	0.76929	0.76576	0.76714	0.76678	0.76792	0.76731	0.76951	0.77013	0.7669	0.76765	0.77015	0.76399	0.76784	0.77013	0.77363	0.77312	0.77394	0.77514	0.77607	0.78025	0.78252	0.78228
0.36265	0.32635	0.32494	0.3258	0.32756	0.32896	0.33019	0.32848	0.33046	0.33177	0.32964	0.32878	0.32854	0.32729	0.32752	0.32894	0.32897	0.3302	0.33004	0.32909	0.33031	0.33196	0.33377	0.33494	0.33301	0.33156	0.33007	0.32884	0.32997	0.32891	0.33003	0.32881	0.32931	0.3304	0.33127	0.33197	0.32753	0.3284	0.32716	0.32985
0.70876	0.56912	0.45618	0.49242	0.49565	0.46999	0.44286	0.43204	0.46801	0.50253	0.52034	0.57301	0.56505	0.53647	0.58039	0.56006	0.56374	0.5567	0.5581	0.61353	0.64813	0.66366	0.62147	0.64869	0.6362	0.61165	0.604	0.63528	0.62159	0.66099	0.64612	0.60846	0.58325	0.53302	0.5671	0.63702	0.69367	0.72508	0.75502	0.78567
0.82309	0.88787	0.96003	0.96062	0.96684	0.96879	0.9637	0.95344	0.95187	0.95403	0.94733	0.93808	0.94222	0.93957	0.94473	0.93904	0.9372	0.93186	0.92886	0.94178	0.94628	0.9604	0.9516	0.95738	0.96404	0.96181	0.96886	0.95867	0.96704	0.97141	0.97634	0.97258	0.96138	0.96873	0.961	0.96586	0.9695	0.96366	0.96697	0.96504
0.75283	0.33758	0.32381	0.34647	0.36261	0.35202	0.3571	0.36426	0.37459	0.37525	0.36863	0.37038	0.37691	0.36771	0.37059	0.36464	0.35332	0.34752	0.34016	0.35044	0.3512	0.3374	0.3361	0.33458	0.33869	0.33366	0.33137	0.31631	0.31574	0.31162	0.30375	0.29239	0.29775	0.29983	0.30457	0.30021	0.29916	0.30282	0.29814	0.30338
0.72905	0.85439	0.92201	0.92947	0.94692	0.96349	0.96664	0.96529	0.96146	0.97688	0.96272	0.9758	0.98507	0.97708	0.98605	0.99273	0.99607	0.99787	0.99877	0.99903	0.99951	0.99975	0.99969	0.99984	0.99988	0.99983	0.99989	0.99994	0.99997	0.99995	0.99998	0.99999	0.99999	1	0.99999	1	1	1	1	1
0.57377	0.58369	0.57998	0.56231	0.58431	0.59205	0.59678	0.58026	0.60035	0.58002	0.54773	0.51737	0.54282	0.56494	0.56912	0.58434	0.58467	0.56315	0.56252	0.54393	0.54708	0.53962	0.55151	0.55893	0.58006	0.57044	0.53089	0.5521	0.57746	0.59795	0.53868	0.55479	0.54975	0.53624	0.52819	0.55564	0.56596	0.57701	0.53474	0.55928
0.68391	0.64394	0.52758	0.5286	0.52645	0.52702	0.53403	0.538	0.548	0.54909	0.55583	0.55171	0.55604	0.5573	0.56766	0.56597	0.57088	0.58112	0.58241	0.5854	0.57969	0.58413	0.57409	0.57509	0.58622	0.58456	0.5908	0.58748	0.58557	0.595	0.58921	0.5914	0.58827	0.59613	0.5981	0.6058	0.59843	0.59528	0.59126	0.58804
0.7823	0.67806	0.64685	0.65845	0.79739	0.82623	0.76534	0.77096	0.69405	0.68883	0.78093	0.83006	0.83673	0.84708	0.81591	0.88415	0.87191	0.92709	0.88082	0.9312	0.94898	0.95397	0.95347	0.95428	0.93773	0.94147	0.9641	0.93451	0.91949	0.90477	0.94473	0.95986	0.97361	0.98133	0.97443	0.92398	0.94645	0.9677	0.96875	0.95493
0.72233	0.74904	0.75549	0.73148	0.72879	0.72612	0.73329	0.72942	0.73617	0.74254	0.75431	0.76026	0.75439	0.77599	0.76204	0.78051	0.78431	0.78371	0.79406	0.78675	0.79685	0.79579	0.79966	0.81089	0.79621	0.79994	0.79674	0.80064	0.78739	0.79162	0.79465	0.80097	0.80259	0.81486	0.82626	0.81447	0.82873	0.84772	0.84512	0.86248
0.88027	0.82266	0.83893	0.8258	0.84113	0.86037	0.87397	0.88976	0.88041	0.90318	0.88241	0.86811	0.84894	0.89519	0.93476	0.95675	0.97392	0.95556	0.97455	0.98517	0.98977	0.99271	0.99573	0.9964	0.99784	0.99582	0.99751	0.99849	0.99812	0.99811	0.9988	0.99926	0.9995	0.9995	0.99968	0.99979	0.99983	0.99982	0.99982	0.99967
0.47188	0.46434	0.48059	0.47981	0.4576	0.44869	0.45569	0.47181	0.45662	0.45662	0.47075	0.48395	0.48097	0.4823	0.49188	0.48557	0.49781	0.49412	0.51782	0.49899	0.51358	0.4862	0.5199	0.50665	0.51935	0.53353	0.52422	0.53378	0.53998	0.55119	0.53812	0.50134	0.49268	0.48614	0.49398	0.48794	0.50671	0.51696	0.51872	0.50522
0.50188	0.51964	0.52705	0.53092	0.53452	0.53465	0.53989	0.53988	0.53986	0.54208	0.54361	0.5556	0.55777	0.55483	0.55938	0.56478	0.56587	0.56123	0.55848	0.56496	0.57234	0.57424	0.57556	0.58265	0.59474	0.60667	0.59844	0.60283	0.6063	0.6094	0.61746	0.61537	0.62284	0.62573	0.63138	0.62075	0.63074	0.62721	0.63165	0.6454
0.79601	0.79601	0.90201	0.89816	0.90331	0.90313	0.89108	0.88838	0.88356	0.88757	0.88381	0.88532	0.88749	0.8916	0.89783	0.90086	0.8906	0.89608	0.89322	0.88117	0.88705	0.88706	0.89126	0.89276	0.89451	0.89663	0.89968	0.89672	0.88303	0.87882	0.88499	0.8789	0.8882	0.89219	0.88498	0.88847	0.88926	0.88122	0.88269	0.87549
0.64935	0.71614	0.85518	0.92429	0.92939	0.93406	0.93824	0.93365	0.93734	0.93866	0.93799	0.93854	0.93351	0.94279	0.94168	0.94635	0.93701	0.93091	0.92673	0.92703	0.92424	0.9285	0.93304	0.94023	0.95046	0.95578	0.96099	0.95654	0.96332	0.96889	0.97251	0.9763	0.9706	0.97475	0.97948	0.97698	0.98173	0.98394	0.98232	0.98402
0.60029	0.65024	0.80349	0.80365	0.80446	0.80231	0.80154	0.79772	0.80133	0.79669	0.79885	0.79768	0.79847	0.79802	0.79831	0.79794	0.79927	0.80708	0.80888	0.80829	0.80976	0.80898	0.80964	0.8023	0.80527	0.80583	0.80726	0.80757	0.80715	0.80536	0.80954	0.80979	0.8087	0.80939	0.80856	0.80639	0.80888	0.8117	0.81191	0.81273
0.82488	0.21979	0.22199	0.19813	0.19066	0.20458	0.18736	0.19772	0.20188	0.20038	0.19756	0.2065	0.2059	0.21861	0.19852	0.18255	0.18048	0.18835	0.19752	0.20868	0.17981	0.1876	0.19706	0.20446	0.20755	0.21492	0.18231	0.193	0.17266	0.19033	0.19801	0.20209	0.20679	0.22087	0.22778	0.19291	0.2072	0.20085	0.20575	0.17418
0.73427	0.63115	0.59743	0.597	0.59852	0.5993	0.60024	0.60129	0.60055	0.5988	0.59972	0.59957	0.601	0.60205	0.60218	0.60271	0.60208	0.60096	0.60017	0.60018	0.59947	0.5982	0.59786	0.59797	0.59918	0.59746	0.5958	0.59734	0.59664	0.59902	0.59984	0.60051	0.59872	0.59871	0.59968	0.60022	0.60099	0.59968	0.60035	0.60178
0.6498	0.55954	0.53694	0.53536	0.52576	0.5557	0.56133	0.57588	0.57627	0.57528	0.58332	0.59205	0.59368	0.58364	0.5882	0.58158	0.58206	0.58724	0.57489	0.58014	0.5821	0.59349	0.59791	0.59884	0.59665	0.60066	0.59472	0.58966	0.59285	0.59424	0.60409	0.6104	0.61188	0.6156	0.60815	0.5989	0.60169	0.60219	0.60882	0.60089
0.61958	0.69728	0.76041	0.74957	0.78002	0.7655	0.79817	0.83057	0.83435	0.81132	0.78453	0.78743	0.82294	0.81092	0.81987	0.8495	0.83975	0.85775	0.87282	0.88788	0.89788	0.91208	0.87402	0.86808	0.87697	0.88477	0.898	0.8955	0.89214	0.90491	0.88425	0.89509	0.90354	0.90509	0.90288	0.91517	0.9232	0.91835	0.91003	0.91621
0.79512	0.65836	0.67872	0.69095	0.65029	0.6345	0.59729	0.62625	0.60525	0.62	0.63057	0.64035	0.70011	0.68926	0.731	0.78864	0.82504	0.79863	0.84068	0.83909	0.83621	0.82524	0.83002	0.85346	0.86814	0.8431	0.86671	0.87999	0.86117	0.87476	0.87316	0.87164	0.89084	0.90874	0.92072	0.93437	0.92286	0.91941	0.9308	0.93993
0.54431	0.32642	0.33115	0.25886	0.26038	0.26972	0.26584	0.26777	0.26383	0.25886	0.24851	0.25646	0.25926	0.25622	0.25568	0.25634	0.25988	0.24931	0.252	0.25143	0.25493	0.25343	0.25224	0.25109	0.25734	0.25451	0.25264	0.24578	0.24493	0.24938	0.25063	0.26335	0.25813	0.26369	0.25674	0.2653	0.26638	0.27457	0.2655	0.26814
0.76008	0.71928	0.69467	0.69227	0.69337	0.67121	0.67058	0.67257	0.67615	0.67805	0.68531	0.68862	0.68775	0.68469	0.68577	0.6841	0.68558	0.68704	0.68913	0.68505	0.68625	0.68528	0.68745	0.68402	0.68647	0.68729	0.68701	0.68881	0.68557	0.6864	0.68858	0.68776	0.68358	0.68327	0.6847	0.68718	0.6898	0.69068	0.69077	0.69033
0.83379	0.8541	0.87401	0.89791	0.89589	0.89424	0.91045	0.92121	0.91243	0.9193	0.94295	0.95003	0.96169	0.966	0.96289	0.95301	0.95878	0.96811	0.97889	0.98475	0.98701	0.98954	0.99288	0.99465	0.99648	0.99768	0.99831	0.99811	0.9984	0.99841	0.99803	0.99836	0.99846	0.99781	0.99835	0.99853	0.99792	0.99808	0.99873	0.9988
0.651	0.57308	0.56447	0.571	0.5717	0.55755	0.56209	0.55149	0.55608	0.55743	0.55271	0.54715	0.53996	0.53944	0.539	0.53566	0.53485	0.54127	0.54694	0.54075	0.5394	0.53663	0.53095	0.53908	0.53978	0.55214	0.55208	0.56506	0.56482	0.56646	0.56663	0.56723	0.57036	0.57631	0.56866	0.56853	0.57123	0.57693	0.58534	0.58199
0.65775	0.57968	0.58453	0.58874	0.59033	0.59877	0.59269	0.57799	0.5796	0.58492	0.58236	0.56844	0.55764	0.55906	0.55586	0.55763	0.56428	0.566	0.56811	0.56806	0.574	0.57212	0.57035	0.57276	0.57569	0.57201	0.55632	0.56657	0.5663	0.56975	0.58402	0.57944	0.57934	0.58965	0.59362	0.6043	0.58934	0.60054	0.61293	0.62106
0.85254	0.73563	0.6694	0.6168	0.62271	0.62354	0.63004	0.63099	0.62325	0.62124	0.62449	0.62565	0.62659	0.63295	0.63483	0.64088	0.63224	0.63249	0.62695	0.62434	0.62955	0.62523	0.63255	0.63728	0.63547	0.63936	0.6449	0.64365	0.65095	0.65037	0.64633	0.64795	0.64473	0.64295	0.64925	0.65184	0.66166	0.66366	0.66215	0.66593
0.7416	0.73477	0.72776	0.72749	0.72843	0.72936	0.72825	0.72789	0.72864	0.72886	0.72779	0.72802	0.72781	0.72854	0.72898	0.72873	0.72884	0.72857	0.72878	0.72804	0.72856	0.72787	0.72702	0.72793	0.72869	0.72892	0.72877	0.72862	0.72872	0.72732	0.72688	0.72675	0.72724	0.72689	0.72562	0.72565	0.72574	0.72439	0.72451	0.72387
0.755	0.77175	0.79044	0.79696	0.80532	0.82005	0.83983	0.8615	0.86982	0.87604	0.86004	0.8724	0.87668	0.89455	0.90155	0.91434	0.93324	0.94857	0.96075	0.97026	0.97375	0.97629	0.97998	0.97912	0.98432	0.98649	0.98708	0.98784	0.98665	0.98809	0.99108	0.99332	0.99445	0.99584	0.99689	0.99625	0.99719	0.99674	0.99756	0.99791

## Sheet: FigS06A_NG2W
0.58693	0.63216	0.65934	0.67773	0.69248	0.67329	0.67223	0.65343	0.64709	0.65773	0.64374	0.63872	0.63537	0.61891	0.61809	0.61574	0.61185	0.61099	0.60137	0.5855	0.57476	0.56502	0.55898	0.56972	0.56834	0.57767	0.57541	0.58119	0.56395	0.55914	0.55476	0.55146	0.53945	0.5441	0.53631	0.51588	0.51591	0.51312	0.49797	0.48379
0.81058	0.81058	0.76928	0.50486	0.48061	0.48565	0.43886	0.47045	0.45354	0.409	0.37473	0.36453	0.3435	0.32918	0.29209	0.27722	0.2403	0.23137	0.20627	0.19994	0.19808	0.21186	0.20132	0.18125	0.1532	0.13312	0.12966	0.12423	0.1111	0.10038	0.09835	0.10309	0.098551	0.10036	0.091625	0.084524	0.082394	0.082872	0.081494	0.0763
0.73471	0.79457	0.79549	0.81587	0.78101	0.73227	0.7956	0.71737	0.64615	0.6235	0.54792	0.48855	0.44391	0.49263	0.51031	0.4931	0.59344	0.5154	0.53525	0.47374	0.42442	0.45561	0.48408	0.44896	0.56273	0.57679	0.56323	0.4903	0.43396	0.39705	0.36349	0.38048	0.39669	0.43684	0.39517	0.37248	0.4272	0.44515	0.43994	0.39447
0.746	0.71986	0.69847	0.63082	0.63061	0.56966	0.55314	0.53217	0.53322	0.53965	0.51987	0.50225	0.47865	0.46962	0.46833	0.44795	0.46427	0.47479	0.47241	0.46276	0.44226	0.424	0.41993	0.41584	0.3992	0.39794	0.41589	0.39929	0.39328	0.3903	0.39125	0.37726	0.3649	0.38002	0.36092	0.34925	0.3329	0.35278	0.34936	0.33983
0.78663	0.66407	0.67233	0.66423	0.42123	0.32205	0.30736	0.29564	0.27821	0.26527	0.25534	0.2334	0.2254	0.20652	0.18962	0.17455	0.17819	0.16443	0.15219	0.14865	0.14424	0.14824	0.15141	0.14761	0.14459	0.13454	0.13178	0.12319	0.12661	0.11864	0.11157	0.10529	0.10529	0.10348	0.10318	0.10851	0.1026	0.1009	0.10086	0.095758
0.63545	0.60654	0.5983	0.56451	0.53796	0.49532	0.46524	0.50469	0.47612	0.41491	0.46109	0.45092	0.38506	0.38518	0.38566	0.419	0.37391	0.32265	0.29674	0.31853	0.3323	0.37243	0.38524	0.34715	0.38114	0.36252	0.31748	0.28775	0.30072	0.31141	0.31664	0.2796	0.29437	0.2641	0.28462	0.29969	0.2669	0.27503	0.27982	0.29891
0.71064	0.71064	0.73854	0.71727	0.6251	0.6	0.62267	0.5847	0.557	0.53768	0.50465	0.46928	0.46123	0.42948	0.39462	0.38107	0.36908	0.31117	0.30259	0.25886	0.23336	0.20562	0.17771	0.13017	0.09295	0.088639	0.061315	0.073534	0.051199	0.044484	0.03081	0.047612	0.032897	0.046786	0.034589	0.02395	0.016696	0.014133	0.010039	0.008317
0.73678	0.72915	0.71779	0.72461	0.7006	0.69322	0.68773	0.68825	0.66595	0.65837	0.6574	0.64633	0.63557	0.63183	0.63161	0.62909	0.62643	0.62143	0.62314	0.6149	0.61416	0.60705	0.59155	0.58843	0.58615	0.58197	0.58329	0.58103	0.57513	0.567	0.55919	0.55697	0.5495	0.54174	0.5316	0.53857	0.53714	0.53161	0.52178	0.51486
0.36265	0.39648	0.39331	0.3924	0.3976	0.39712	0.39406	0.39154	0.39307	0.39055	0.39274	0.39453	0.39444	0.39236	0.39323	0.39298	0.39364	0.3941	0.39365	0.39291	0.39099	0.39104	0.3897	0.39086	0.38937	0.39064	0.39585	0.39255	0.39259	0.39031	0.38862	0.38746	0.38666	0.38611	0.38801	0.39163	0.39412	0.39125	0.39157	0.39324
0.70876	0.8334	0.80263	0.77996	0.8107	0.77747	0.77073	0.77118	0.76611	0.73461	0.76292	0.78881	0.75383	0.68008	0.62598	0.61125	0.5629	0.57477	0.63709	0.63704	0.66763	0.61343	0.61811	0.6222	0.61936	0.60774	0.56182	0.52312	0.5024	0.51537	0.54159	0.51464	0.51839	0.48303	0.51227	0.4781	0.4821	0.452	0.47612	0.48023
0.82309	0.61991	0.5368	0.48881	0.51602	0.53342	0.3997	0.39888	0.3976	0.34797	0.35508	0.36758	0.30757	0.27432	0.27798	0.23608	0.25014	0.20608	0.22875	0.27778	0.24531	0.24829	0.19993	0.2211	0.18828	0.26673	0.21789	0.25937	0.24592	0.25306	0.22786	0.18817	0.16592	0.13866	0.19089	0.20147	0.25024	0.19047	0.15439	0.16777
0.75283	0.80288	0.80113	0.849	0.84932	0.84616	0.89702	0.89298	0.89043	0.88234	0.93144	0.9313	0.92746	0.92251	0.92306	0.91961	0.91824	0.92235	0.91864	0.91491	0.92305	0.91999	0.92969	0.92422	0.92867	0.93321	0.93773	0.93313	0.93466	0.93014	0.92951	0.92544	0.92717	0.92159	0.9218	0.92887	0.92792	0.93035	0.922	0.91745
0.72905	0.5849	0.52384	0.33415	0.29855	0.23756	0.20415	0.25265	0.20222	0.12987	0.11766	0.063825	0.08051	0.043609	0.022514	0.011345	0.0056633	0.0028233	0.0016085	0.0028005	0.0056217	0.0028937	0.0014453	0.00072498	0.0004343	0.00024859	0.00012721	7.5002e-05	3.8914e-05	2.9023e-05	1.9959e-05	1.0494e-05	1.1181e-05	5.8937e-06	3.1258e-06	5.2606e-06	3.3798e-06	1.7991e-06	1.3103e-06	1.3483e-06
0.57377	0.54758	0.46843	0.46509	0.42344	0.46094	0.408	0.40182	0.3641	0.41255	0.40094	0.39728	0.43607	0.38231	0.3355	0.38103	0.33445	0.30116	0.2715	0.27385	0.26032	0.22647	0.28238	0.26009	0.297	0.31474	0.28095	0.29998	0.27578	0.2829	0.25023	0.25572	0.24271	0.24236	0.28082	0.33016	0.29135	0.29007	0.30007	0.31081
0.68391	0.68391	0.70773	0.7253	0.77265	0.76623	0.7493	0.73421	0.71818	0.71004	0.71709	0.71122	0.70446	0.69101	0.686	0.67066	0.67044	0.66735	0.65593	0.63855	0.62686	0.61239	0.62773	0.62458	0.61719	0.60286	0.59108	0.57716	0.56822	0.55461	0.55453	0.5579	0.54414	0.54243	0.54834	0.53145	0.5186	0.50618	0.50532	0.49834
0.7823	0.7823	0.83818	0.81776	0.75488	0.69415	0.68546	0.6163	0.6239	0.58631	0.50051	0.61038	0.59485	0.56212	0.57677	0.48038	0.47455	0.38764	0.25142	0.16316	0.16363	0.15715	0.17857	0.11435	0.11275	0.075982	0.18007	0.12836	0.20018	0.20758	0.30177	0.26646	0.16748	0.21464	0.15348	0.11154	0.083606	0.091098	0.085196	0.1543
0.72233	0.72249	0.73363	0.72686	0.72038	0.64983	0.65055	0.60204	0.58141	0.56319	0.54724	0.56462	0.54863	0.58076	0.57649	0.56714	0.55077	0.56236	0.5576	0.54088	0.52629	0.52303	0.52303	0.52094	0.50905	0.5203	0.51936	0.50766	0.51163	0.50388	0.49273	0.48313	0.48868	0.48969	0.48055	0.48936	0.48689	0.47535	0.46681	0.4406
0.88027	0.88027	0.85732	0.82659	0.80429	0.74843	0.7776	0.80443	0.787	0.75479	0.70311	0.67536	0.65711	0.63213	0.61702	0.60815	0.61803	0.60851	0.60383	0.6041	0.60285	0.5998	0.60193	0.59937	0.59783	0.60079	0.59871	0.59794	0.59696	0.59976	0.59918	0.59992	0.60021	0.59817	0.60251	0.5994	0.5993	0.59764	0.5969	0.598
0.47188	0.45109	0.41972	0.39491	0.43584	0.41309	0.37425	0.36515	0.35083	0.3918	0.36664	0.41112	0.37517	0.3846	0.41698	0.42649	0.42084	0.39327	0.40578	0.39652	0.35827	0.3424	0.33603	0.36008	0.34048	0.35929	0.38104	0.41532	0.39332	0.37102	0.37784	0.43428	0.41925	0.4503	0.42796	0.42003	0.40025	0.37697	0.38101	0.38608
0.50188	0.49157	0.45412	0.44145	0.41584	0.39132	0.38058	0.38318	0.38561	0.3625	0.35277	0.34374	0.32286	0.33916	0.31858	0.31461	0.30489	0.30882	0.30957	0.30149	0.28641	0.2724	0.26784	0.26381	0.27037	0.26453	0.25254	0.24607	0.24356	0.23109	0.21793	0.21574	0.2025	0.192	0.19722	0.18525	0.18226	0.17876	0.17629	0.18123
0.79601	0.76593	0.75573	0.72934	0.63467	0.64069	0.63861	0.61382	0.61988	0.60199	0.58921	0.55028	0.57068	0.5462	0.51379	0.52036	0.49291	0.46826	0.50269	0.50325	0.50447	0.50265	0.4897	0.48891	0.4791	0.4639	0.43798	0.49226	0.46806	0.47675	0.45711	0.46995	0.44157	0.47385	0.45687	0.4613	0.48882	0.48872	0.49545	0.49065
0.64935	0.5633	0.55828	0.4309	0.28506	0.26287	0.1625	0.15616	0.1274	0.10839	0.1229	0.098736	0.079664	0.062112	0.050446	0.039342	0.041438	0.043466	0.033944	0.026559	0.020835	0.021232	0.021711	0.017082	0.015203	0.012033	0.012544	0.013848	0.010971	0.0087238	0.0069639	0.007095	0.0056868	0.0065015	0.0052122	0.0052307	0.0042156	0.0039744	0.0038365	0.0031077
0.60029	0.46676	0.34444	0.33505	0.33105	0.32427	0.31574	0.30073	0.28888	0.29138	0.28799	0.28369	0.2706	0.2732	0.26775	0.2549	0.24792	0.23809	0.23622	0.22506	0.21645	0.20508	0.19842	0.19243	0.18129	0.178	0.18418	0.17475	0.17697	0.17867	0.18164	0.173	0.17518	0.16707	0.15935	0.15091	0.14846	0.14571	0.13834	0.1303
0.82488	0.82488	0.86585	0.90362	0.90272	0.94498	0.94671	0.98411	0.9819	0.97881	0.97809	0.97739	0.97663	0.97935	0.98105	0.98051	0.97853	0.97778	0.97588	0.97981	0.97892	0.97829	0.9763	0.97995	0.97921	0.97718	0.97552	0.97472	0.9791	0.97821	0.97492	0.97268	0.9686	0.97243	0.97022	0.9691	0.96834	0.96806	0.96818	0.96702
0.73427	0.8118	0.83718	0.83547	0.83506	0.83581	0.83553	0.83366	0.83193	0.83172	0.83159	0.8297	0.8292	0.82816	0.82638	0.82604	0.82546	0.8254	0.82554	0.82342	0.82367	0.82202	0.82169	0.82102	0.82042	0.81997	0.81877	0.81809	0.8166	0.81814	0.81809	0.81683	0.81535	0.8162	0.81543	0.81394	0.81387	0.81341	0.81161	0.81165
0.6498	0.66943	0.68473	0.71758	0.7093	0.69865	0.69135	0.68649	0.67945	0.6764	0.67537	0.68026	0.68472	0.67535	0.68155	0.68057	0.67794	0.6814	0.68836	0.69235	0.69505	0.68349	0.67661	0.68075	0.67249	0.67368	0.67161	0.67938	0.67462	0.67395	0.67283	0.68125	0.67924	0.67732	0.67212	0.66898	0.66276	0.66029	0.65735	0.65841
0.61958	0.40374	0.39264	0.30061	0.2407	0.22061	0.23904	0.19431	0.18749	0.2049	0.1735	0.1714	0.19023	0.22175	0.2035	0.17156	0.14813	0.1308	0.13272	0.13539	0.13756	0.1515	0.16183	0.15397	0.13504	0.14119	0.12567	0.11395	0.12816	0.12995	0.14331	0.15629	0.13748	0.1497	0.16367	0.12744	0.10021	0.092306	0.074897	0.071727
0.79512	0.8278	0.82276	0.79837	0.81256	0.79737	0.80208	0.78511	0.80158	0.79037	0.80284	0.78507	0.74985	0.73487	0.6992	0.68276	0.67548	0.64712	0.63418	0.63263	0.61361	0.60125	0.65443	0.64277	0.62087	0.61462	0.6563	0.6323	0.62508	0.60723	0.57853	0.55278	0.51924	0.51749	0.5344	0.48085	0.43203	0.50182	0.4968	0.53804
0.54431	0.60544	0.80203	0.79753	0.78268	0.78082	0.76511	0.76118	0.74574	0.74317	0.73486	0.74189	0.7236	0.70509	0.68644	0.68365	0.66958	0.6607	0.6437	0.65926	0.64179	0.62476	0.60819	0.59465	0.58181	0.59028	0.60416	0.58855	0.57768	0.58259	0.57549	0.58659	0.56774	0.54937	0.5331	0.53499	0.52249	0.50519	0.48858	0.487
0.76008	0.77763	0.77667	0.77531	0.80293	0.81933	0.82133	0.82002	0.82086	0.81859	0.81608	0.81578	0.81549	0.81476	0.81296	0.81203	0.8143	0.81361	0.81412	0.81625	0.815	0.81617	0.815	0.81342	0.81112	0.80958	0.81459	0.81585	0.81568	0.81402	0.81503	0.81482	0.81467	0.81391	0.81439	0.81623	0.8152	0.81554	0.81715	0.81613
0.83379	0.77379	0.80969	0.80982	0.71427	0.70048	0.71005	0.63658	0.62661	0.56228	0.50625	0.51087	0.46338	0.42794	0.43552	0.4159	0.3968	0.39083	0.41104	0.39622	0.38083	0.3716	0.37436	0.36729	0.36154	0.35945	0.35688	0.3262	0.3252	0.32382	0.3229	0.3232	0.32307	0.3224	0.32299	0.32262	0.3221	0.32216	0.32221	0.32182
0.651	0.69534	0.72755	0.71296	0.70876	0.70086	0.6856	0.69014	0.67271	0.65504	0.65738	0.63924	0.62698	0.61072	0.59524	0.60316	0.58727	0.59295	0.5892	0.57609	0.56907	0.55378	0.55066	0.54058	0.54628	0.53115	0.51651	0.51888	0.52449	0.50996	0.49593	0.4818	0.4682	0.46614	0.45299	0.44967	0.4514	0.43912	0.42681	0.41506
0.65775	0.65775	0.69082	0.68377	0.68412	0.68632	0.67347	0.66134	0.64997	0.64884	0.64878	0.63831	0.65071	0.64822	0.6372	0.64165	0.63108	0.63107	0.62905	0.6298	0.62014	0.61735	0.6086	0.60053	0.59311	0.59633	0.5887	0.57845	0.57925	0.57638	0.57357	0.56761	0.56053	0.54988	0.54656	0.53598	0.54065	0.53414	0.53518	0.51937
0.85254	0.87685	0.89951	0.92481	0.924	0.92371	0.92193	0.92019	0.91836	0.91657	0.93579	0.93738	0.93717	0.937	0.93814	0.93678	0.93448	0.93553	0.93464	0.93648	0.93608	0.93365	0.93128	0.93137	0.93077	0.93049	0.92969	0.92746	0.92531	0.92632	0.92421	0.92218	0.92024	0.91641	0.91382	0.91054	0.91207	0.91595	0.9145	0.91317
0.7416	0.747	0.75273	0.75166	0.74993	0.74855	0.7472	0.74549	0.74476	0.74409	0.74306	0.74276	0.741	0.73927	0.7376	0.73842	0.73673	0.73543	0.73729	0.73598	0.73575	0.73657	0.73631	0.73606	0.73686	0.73522	0.73496	0.73474	0.73275	0.73256	0.73311	0.73153	0.73028	0.729	0.72696	0.72787	0.72666	0.72752	0.72594	0.72653
0.755	0.755	0.66257	0.57998	0.52202	0.55672	0.54385	0.51736	0.46946	0.43564	0.42827	0.39219	0.39232	0.36201	0.33775	0.31871	0.31799	0.32931	0.31624	0.32259	0.30688	0.30284	0.2918	0.29024	0.29586	0.2865	0.27944	0.27414	0.27702	0.27447	0.27043	0.26854	0.26746	0.26518	0.26349	0.26535	0.26361	0.26285	0.26174	0.26221

## Sheet: FigS06A_NG2A
0.58693	0.39409	0.3796	0.35804	0.33081	0.3189	0.30448	0.29053	0.26881	0.25491	0.24119	0.22395	0.21329	0.20693	0.20108	0.19143	0.18285	0.17461	0.16412	0.15402	0.14763	0.13905	0.1336	0.12878	0.1219	0.11798	0.11611	0.11227	0.10845	0.10329	0.10016	0.097166	0.092949	0.090559	0.088189	0.084694	0.08386	0.08312	0.08122	0.080607
0.81058	0.91489	0.91179	0.90813	0.90958	0.89346	0.88957	0.87608	0.85562	0.85548	0.83294	0.81848	0.79746	0.76821	0.74173	0.74184	0.70433	0.67605	0.6495	0.62364	0.59036	0.56495	0.50828	0.49079	0.44398	0.41686	0.39204	0.35289	0.30674	0.26811	0.22937	0.20311	0.18919	0.16552	0.14578	0.13946	0.11691	0.106	0.093172	0.079678
0.73471	0.3339	0.34024	0.33155	0.29178	0.20168	0.1455	0.13048	0.086601	0.076123	0.057576	0.058197	0.037834	0.042316	0.030194	0.030114	0.029219	0.020582	0.016078	0.014307	0.011595	0.017702	0.01399	0.014901	0.015518	0.014655	0.01683	0.014094	0.012866	0.010662	0.010881	0.0092649	0.011192	0.010693	0.011368	0.0095765	0.011528	0.0096967	0.011657	0.01386
0.746	0.79346	0.84047	0.82354	0.81684	0.79903	0.80021	0.79082	0.78325	0.7686	0.75518	0.74148	0.7304	0.72062	0.72037	0.70753	0.701	0.68317	0.67234	0.64929	0.63412	0.61681	0.62421	0.61692	0.60261	0.58769	0.58556	0.56758	0.56528	0.54427	0.54221	0.52172	0.51779	0.49562	0.49165	0.48096	0.46937	0.46533	0.45263	0.43773
0.78663	0.91869	0.91893	0.96131	0.95953	0.95812	0.95376	0.95136	0.94574	0.94155	0.93508	0.93001	0.92835	0.92355	0.92125	0.9202	0.91611	0.90949	0.90927	0.90681	0.90163	0.88985	0.88104	0.88218	0.87778	0.87295	0.87214	0.86405	0.85865	0.84824	0.84337	0.82939	0.81711	0.80258	0.79401	0.78095	0.76486	0.7564	0.74669	0.73462
0.63545	0.61232	0.59312	0.51408	0.45768	0.4286	0.36989	0.30503	0.2781	0.24994	0.20933	0.20393	0.1814	0.1655	0.15047	0.13566	0.12715	0.12981	0.12016	0.10957	0.11298	0.10432	0.10383	0.10391	0.098271	0.094171	0.090186	0.089337	0.08735	0.086018	0.083718	0.084146	0.083179	0.080507	0.07856	0.077239	0.076918	0.076928	0.075921	0.080041
0.71064	0.69269	0.61634	0.59201	0.55682	0.52469	0.50702	0.43921	0.37144	0.3101	0.2741	0.26762	0.21791	0.2126	0.19371	0.15174	0.11158	0.090824	0.062405	0.046534	0.037192	0.025768	0.019199	0.013444	0.011463	0.0081485	0.0072369	0.0051868	0.0040751	0.0029793	0.0025001	0.0018559	0.0013915	0.0014731	0.0015239	0.0012263	0.00093487	0.0007945	0.00061463	0.00059669
0.73678	0.76229	0.76229	0.76508	0.75631	0.74679	0.74363	0.73757	0.73655	0.73205	0.73086	0.72293	0.7184	0.71045	0.70308	0.69514	0.68674	0.68209	0.67018	0.66579	0.66168	0.65235	0.64143	0.63521	0.64246	0.63746	0.62727	0.62343	0.61201	0.59798	0.59664	0.58649	0.5759	0.56496	0.55555	0.54876	0.55265	0.54386	0.53903	0.53237
0.36265	0.33606	0.32387	0.32263	0.32006	0.31795	0.31632	0.31763	0.31745	0.31802	0.31624	0.31605	0.3146	0.31495	0.3137	0.31432	0.31327	0.31507	0.31378	0.31442	0.31333	0.31259	0.31207	0.31421	0.31319	0.31556	0.31723	0.31527	0.3155	0.31408	0.31461	0.31347	0.3142	0.31572	0.31575	0.31528	0.31496	0.31523	0.31643	0.31472
0.70876	0.56912	0.46679	0.33152	0.29224	0.26297	0.24243	0.21213	0.16817	0.13859	0.14345	0.12737	0.10778	0.10114	0.098292	0.097661	0.091539	0.081685	0.07427	0.079955	0.080472	0.073287	0.074734	0.07955	0.095835	0.096676	0.087219	0.080772	0.070544	0.073811	0.068524	0.073367	0.074897	0.070269	0.073026	0.078783	0.076625	0.080498	0.076326	0.079503
0.82309	0.915	0.91284	0.91599	0.89884	0.87902	0.86424	0.84373	0.8421	0.84326	0.81867	0.80695	0.80393	0.78541	0.7851	0.80679	0.80906	0.774	0.7377	0.69379	0.69161	0.66441	0.60862	0.63887	0.61888	0.62011	0.57585	0.56301	0.54317	0.52915	0.50337	0.49044	0.47459	0.45606	0.44268	0.48758	0.46945	0.50483	0.56138	0.57267
0.75283	0.33758	0.33334	0.32461	0.31655	0.31033	0.2892	0.28668	0.27691	0.26564	0.25704	0.24896	0.2414	0.24385	0.2328	0.23835	0.23383	0.23841	0.2318	0.23393	0.23248	0.23739	0.22974	0.22712	0.24153	0.23602	0.2358	0.23587	0.23459	0.23306	0.22906	0.22876	0.23376	0.23962	0.23334	0.23129	0.23163	0.23518	0.23364	0.23125
0.72905	0.84482	0.92583	0.86234	0.81186	0.73358	0.6772	0.59174	0.45155	0.37896	0.29244	0.2507	0.19621	0.15999	0.11608	0.068361	0.037372	0.019529	0.010352	0.0058552	0.0058018	0.0029359	0.0015446	0.00082722	0.00042504	0.00021975	0.00011434	5.9878e-05	3.4383e-05	3.4914e-05	2.037e-05	2.1642e-05	1.2231e-05	6.5521e-06	3.5322e-06	3.7598e-06	2.1432e-06	1.3596e-06	7.4631e-07	6.991e-07
0.57377	0.58369	0.54945	0.49024	0.42939	0.4034	0.37901	0.34208	0.3395	0.31787	0.30162	0.2997	0.29192	0.28107	0.26598	0.25917	0.26626	0.25499	0.24694	0.24701	0.24343	0.23426	0.23101	0.2174	0.23064	0.22002	0.2118	0.206	0.19382	0.20299	0.20581	0.20569	0.20079	0.19608	0.19334	0.19123	0.19917	0.19085	0.2003	0.19874
0.68391	0.56399	0.52144	0.50405	0.48361	0.47262	0.46097	0.44647	0.42692	0.41675	0.40233	0.38934	0.37919	0.36695	0.34632	0.34558	0.33193	0.33336	0.32414	0.31939	0.31366	0.30204	0.2909	0.27535	0.273	0.25964	0.25242	0.24177	0.23261	0.22388	0.21452	0.20666	0.19616	0.19552	0.18765	0.18016	0.17263	0.16707	0.15814	0.15015
0.7823	0.6257	0.35276	0.27852	0.28961	0.23529	0.229	0.15922	0.10281	0.065425	0.049916	0.043217	0.068023	0.046038	0.027459	0.017885	0.014643	0.015299	0.010722	0.0081303	0.010702	0.011235	0.0097181	0.0077146	0.0085383	0.0068076	0.0056923	0.011229	0.011136	0.0086008	0.0069654	0.01005	0.0088572	0.014097	0.012394	0.010575	0.012749	0.010669	0.015501	0.010899
0.72233	0.73924	0.72681	0.70068	0.66479	0.62854	0.59608	0.57521	0.56478	0.52051	0.48109	0.44678	0.42631	0.40748	0.3883	0.36586	0.35896	0.34031	0.31209	0.28535	0.26618	0.23793	0.21725	0.20925	0.19457	0.1801	0.16622	0.15215	0.14961	0.13351	0.11927	0.1128	0.10092	0.097865	0.098737	0.0946	0.087426	0.081173	0.07571	0.069566
0.88027	0.84186	0.81692	0.80754	0.78644	0.53373	0.39656	0.41228	0.28547	0.18581	0.1155	0.07562	0.059055	0.041595	0.040686	0.025365	0.020951	0.016983	0.01263	0.0081775	0.0051147	0.0038637	0.002482	0.00162	0.0011598	0.00083165	0.00068428	0.00054307	0.00041781	0.00027882	0.00021892	0.00016916	0.00012143	0.000114	8.8959e-05	6.5428e-05	5.2521e-05	4.4937e-05	3.7028e-05	3.6082e-05
0.47188	0.46284	0.43963	0.3889	0.38409	0.36592	0.3754	0.36102	0.35214	0.36135	0.36277	0.36229	0.33748	0.33749	0.34422	0.35749	0.34897	0.35895	0.35754	0.34642	0.35212	0.35534	0.35484	0.3653	0.34651	0.33137	0.35639	0.34246	0.35085	0.34029	0.36675	0.38121	0.38844	0.40162	0.37658	0.35895	0.35749	0.3515	0.34421	0.33992
0.50188	0.50799	0.49695	0.48304	0.46988	0.45343	0.41873	0.4212	0.40547	0.38763	0.37599	0.35954	0.3438	0.33302	0.31602	0.30592	0.28852	0.28394	0.27109	0.26459	0.25167	0.23962	0.23494	0.22112	0.20822	0.20155	0.19478	0.1926	0.18212	0.17631	0.17161	0.16669	0.16253	0.15681	0.14797	0.14681	0.14204	0.13783	0.1379	0.13024
0.79601	0.86849	0.87254	0.90022	0.89778	0.88705	0.88405	0.87917	0.87033	0.85479	0.84472	0.83602	0.83237	0.83776	0.82856	0.8195	0.81865	0.80776	0.79904	0.79988	0.80051	0.80688	0.7943	0.78285	0.76889	0.77117	0.76357	0.76472	0.75703	0.74612	0.74913	0.74334	0.73847	0.74155	0.73692	0.73652	0.72576	0.72301	0.71371	0.70195
0.64935	0.77577	0.83985	0.88403	0.87304	0.85188	0.84485	0.80822	0.79312	0.75247	0.72065	0.69355	0.68482	0.64524	0.62	0.59388	0.57101	0.53212	0.50687	0.46564	0.42985	0.38443	0.33706	0.29646	0.27113	0.25703	0.21924	0.19556	0.17586	0.14533	0.11959	0.10553	0.088844	0.074646	0.063149	0.055587	0.047768	0.040605	0.036845	0.031392
0.60029	0.65024	0.64857	0.74349	0.77884	0.77208	0.76325	0.7598	0.75484	0.74532	0.73623	0.73096	0.72504	0.71358	0.70794	0.69575	0.68149	0.67874	0.67495	0.66913	0.66074	0.65303	0.64057	0.6378	0.62501	0.61044	0.60319	0.59077	0.57761	0.56428	0.5523	0.54443	0.52902	0.52402	0.51166	0.50489	0.49955	0.49374	0.49181	0.47997
0.82488	0.51652	0.3556	0.16313	0.13362	0.12464	0.11107	0.10065	0.094474	0.088649	0.07556	0.072224	0.060836	0.054456	0.049907	0.041748	0.038898	0.037682	0.034542	0.030539	0.028197	0.024899	0.022737	0.021126	0.018619	0.017261	0.016075	0.015072	0.014282	0.013087	0.012089	0.011687	0.010913	0.010253	0.0099518	0.0094306	0.0090927	0.0088286	0.0085654	0.0079624
0.73427	0.63011	0.62654	0.626	0.58751	0.58564	0.58178	0.58059	0.57885	0.57576	0.57229	0.5717	0.56925	0.56798	0.56532	0.56319	0.5626	0.55994	0.56039	0.55938	0.55551	0.55279	0.55191	0.55025	0.54907	0.5479	0.54716	0.54707	0.54569	0.5435	0.54259	0.5425	0.54012	0.53751	0.53576	0.53401	0.53246	0.53157	0.52937	0.52773
0.6498	0.60173	0.53617	0.53916	0.54103	0.53768	0.52042	0.52492	0.50143	0.49433	0.48493	0.47329	0.46419	0.47981	0.47497	0.463	0.45449	0.46676	0.45772	0.45399	0.46971	0.4751	0.48474	0.47944	0.47695	0.47357	0.46308	0.46189	0.46484	0.47537	0.47294	0.47915	0.47877	0.47761	0.48363	0.49499	0.48318	0.47543	0.47553	0.47035
0.61958	0.68538	0.67916	0.66043	0.60482	0.54093	0.46383	0.42942	0.42936	0.39364	0.35212	0.34296	0.30963	0.31259	0.26892	0.25792	0.23691	0.21269	0.21786	0.19594	0.17123	0.14837	0.1298	0.1371	0.12078	0.11316	0.1007	0.097756	0.096395	0.087148	0.0796	0.073388	0.0726	0.067667	0.066249	0.065906	0.070192	0.077178	0.071506	0.066762
0.79512	0.61278	0.56092	0.49941	0.48422	0.41179	0.34492	0.34497	0.30164	0.29685	0.22747	0.18623	0.15001	0.12054	0.10306	0.092691	0.074888	0.074748	0.062271	0.060607	0.05243	0.049289	0.040739	0.034301	0.031874	0.028453	0.027522	0.026069	0.026081	0.024055	0.022652	0.021776	0.019511	0.017672	0.016974	0.017916	0.019005	0.017272	0.015844	0.01574
0.54431	0.46883	0.46351	0.46499	0.37704	0.36792	0.36521	0.16287	0.15338	0.14032	0.13225	0.12476	0.11832	0.11376	0.10685	0.099396	0.095282	0.088553	0.087065	0.083454	0.079241	0.078139	0.076104	0.071188	0.065687	0.061209	0.05694	0.053567	0.054434	0.054011	0.051135	0.049663	0.048075	0.046027	0.042731	0.041114	0.039714	0.038577	0.036959	0.036527
0.76008	0.73804	0.68878	0.6642	0.66026	0.66493	0.66192	0.65806	0.6574	0.65475	0.65954	0.65669	0.65907	0.65569	0.65842	0.66178	0.66306	0.66007	0.65601	0.65773	0.66079	0.6612	0.66094	0.66162	0.66001	0.6576	0.65706	0.65676	0.65973	0.65854	0.65734	0.65793	0.65761	0.65618	0.65868	0.65861	0.66141	0.65742	0.65805	0.65636
0.83379	0.85984	0.82599	0.78864	0.7456	0.70273	0.62535	0.54975	0.51628	0.45562	0.41148	0.32611	0.26359	0.19381	0.15856	0.12241	0.086995	0.069312	0.060487	0.042473	0.041247	0.0352	0.029731	0.030807	0.026802	0.029165	0.026023	0.023666	0.025759	0.02357	0.01568	0.010289	0.0067443	0.0044279	0.0045262	0.0029888	0.0019757	0.0013123	0.00088448	0.00089754
0.651	0.56655	0.56104	0.54605	0.53779	0.4777	0.46028	0.44056	0.43479	0.42749	0.41163	0.40021	0.39228	0.38386	0.36906	0.35414	0.34177	0.33133	0.31817	0.30809	0.2961	0.29042	0.27631	0.26739	0.25916	0.2501	0.24384	0.24102	0.23818	0.22552	0.22232	0.21231	0.20107	0.19215	0.18161	0.17256	0.16328	0.15418	0.15225	0.14844
0.65775	0.61472	0.5864	0.55419	0.53895	0.52476	0.49912	0.48172	0.46016	0.44649	0.42456	0.4007	0.37366	0.36121	0.34912	0.33381	0.32408	0.30745	0.28674	0.28562	0.27547	0.26773	0.26045	0.2477	0.23854	0.22568	0.21115	0.19907	0.19272	0.18906	0.18496	0.18303	0.1769	0.16271	0.15856	0.14586	0.13573	0.127	0.12111	0.11543
0.85254	0.72971	0.60431	0.59383	0.58338	0.56684	0.55631	0.54505	0.53719	0.52996	0.51351	0.49723	0.48433	0.47933	0.46668	0.44861	0.44476	0.43146	0.41655	0.40498	0.4009	0.38723	0.37293	0.36867	0.35795	0.3457	0.33865	0.33199	0.32047	0.315	0.30983	0.2997	0.28894	0.28121	0.27509	0.26586	0.25607	0.25821	0.25071	0.24709
0.7416	0.73772	0.73272	0.72737	0.72199	0.72059	0.71985	0.71803	0.71624	0.7153	0.71356	0.71214	0.71199	0.7109	0.70989	0.70895	0.70644	0.70549	0.70537	0.70439	0.70316	0.7038	0.70317	0.70114	0.70052	0.69993	0.6986	0.6973	0.69602	0.69473	0.69273	0.69191	0.69037	0.6894	0.68896	0.68769	0.68719	0.68671	0.68507	0.68385
0.755	0.7885	0.76674	0.70569	0.64275	0.59842	0.55453	0.5408	0.50529	0.43712	0.38403	0.37771	0.33489	0.31895	0.28473	0.27585	0.23824	0.23801	0.19582	0.16116	0.13332	0.12139	0.10197	0.082425	0.063089	0.047946	0.036246	0.028476	0.022488	0.018035	0.013523	0.012347	0.011985	0.0089835	0.007051	0.0053832	0.0041998	0.0031573	0.0030822	0.0024279

## Sheet: FigS06B_pGo
0.84733	0.45351	0.59199	0.1888
0.78582	0.93421	0.27341	0.54956
0.97324	0.69838	0.5355	0.081538
0.74757	0.83935	0.46527	0.64659
0.67023	0.9682	0.22534	0.87786
0.78032	0.64633	0.38389	0.19362
0.93635	0.86028	0.29278	0.17744
0.77844	0.77308	0.61447	0.65981
0.40517	0.33036	0.3914	0.31731
0.95254	0.58878	0.6295	0.14901
0.67699	0.95149	0.30163	0.68941
0.94306	0.34664	0.906	0.26413
0.8451	0.97712	0.096525	0.2044
0.69785	0.56301	0.34037	0.28241
0.8667	0.57664	0.63435	0.32533
0.97234	0.87307	0.37329	0.090652
0.91566	0.78261	0.5557	0.32741
0.86612	0.9462	0.66089	0.15953
0.50951	0.4956	0.39493	0.36597
0.65763	0.57721	0.29881	0.2823
0.75043	0.88528	0.53956	0.80003
0.70507	0.93459	0.10272	0.43706
0.53213	0.79603	0.24101	0.63813
0.9871	0.21495	0.96051	0.082494
0.84281	0.60372	0.821	0.56509
0.75425	0.58756	0.67883	0.4909
0.842	0.84896	0.18196	0.25319
0.97929	0.79228	0.66244	0.15826
0.84163	0.26852	0.63954	0.14098
0.8262	0.68831	0.81079	0.66426
0.88321	0.96187	0.45762	0.22451
0.81107	0.55883	0.57217	0.32755
0.88107	0.58081	0.61256	0.31575
0.96323	0.64633	0.92268	0.42397
0.77399	0.72818	0.73744	0.70557
0.94931	0.92765	0.37113	0.24579

## Sheet: FigS06B_pCorrect
0.45449	0.37312	0.33634	0.76992
0.56511	0.59605	0.62996	0.49798
0.82156	0.62467	0.50382	0.82965
0.51773	0.37778	0.41579	0.3444
0.55066	0.55139	0.63436	0.35947
0.40562	0.44224	0.48931	0.72798
0.76521	0.65501	0.61364	0.75839
0.44829	0.34333	0.34319	0.3422
0.39221	0.46134	0.51441	0.53157
0.78185	0.45518	0.35617	0.71992
0.55089	0.52753	0.59345	0.37682
0.42813	0.40653	0.41292	0.46924
0.72445	0.86652	0.86468	0.82082
0.46706	0.43659	0.4839	0.52993
0.5112	0.39473	0.34347	0.4657
0.8299	0.77677	0.63512	0.86743
0.61267	0.51597	0.21152	0.55649
0.50139	0.75711	0.28078	0.79992
0.40396	0.34333	0.42684	0.5132
0.40854	0.3997	0.59809	0.51713
0.42053	0.36401	0.39169	0.37047
0.61631	0.59014	0.84678	0.5593
0.42158	0.34675	0.56317	0.34295
0.72885	0.50776	0.36051	0.74348
0.37566	0.33214	0.34681	0.3419
0.33222	0.34018	0.32914	0.37179
0.73413	0.5284	0.70537	0.68923
0.80829	0.56175	0.36808	0.73107
0.42368	0.45742	0.34893	0.64367
0.3696	0.33707	0.35054	0.33115
0.49489	0.73947	0.44899	0.72905
0.41826	0.37748	0.38176	0.48668
0.47027	0.39314	0.24829	0.47037
0.60425	0.33144	0.38449	0.38562
0.35897	0.33386	0.33997	0.3292
0.53671	0.74745	0.45118	0.71294

## Sheet: FigS06C
0.60034	0.20078	0.39804	0.70963	0.32711	0.31535	0.81674	0.20325
0.74026	0.40396	0.82489	0.28424	0.78446	0.27732	0.58978	0.69452
0.91156	0.26211	0.64723	0.71839	0.73177	0.43919	0.95329	0.37433
0.59652	0.32133	0.62691	0.20999	0.51487	0.28194	0.34747	0.44485
0.59999	0.45214	0.87054	0.051618	0.69169	0.2807	0.1332	0.68838
0.64404	0.24283	0.67988	0.53845	0.53114	0.22995	0.8125	0.3349
0.85296	0.36183	0.8898	0.52233	0.84232	0.3582	0.89583	0.63785
0.52349	0.32037	0.42009	0.26295	0.43489	0.32412	0.33926	0.28485
0.20475	0.15785	0.6069	0.67132	0.16646	0.19485	0.68325	0.59442
0.82409	0.17547	0.43394	0.66196	0.52719	0.41003	0.86281	0.22993
0.60757	0.33208	0.82035	0.18279	0.75047	0.2464	0.36628	0.69537
0.57454	0.13235	0.069402	0.68608	0.203	0.4241	0.75165	0.047019
0.90053	0.66238	0.9716	0.69064	0.93187	0.36167	0.89261	0.83291
0.57876	0.18312	0.65869	0.53883	0.41287	0.22613	0.69145	0.41999
0.62753	0.19799	0.39874	0.5207	0.36412	0.32366	0.6682	0.31119
0.92598	0.42642	0.80755	0.75872	0.88283	0.46266	0.95692	0.48807
0.69496	0.3168	0.27034	0.46787	0.63523	0.29076	0.68537	0.11276
0.64569	0.47436	0.79083	0.62585	0.88363	0.16004	0.89984	0.60485
0.32196	0.18532	0.61737	0.51892	0.28846	0.20148	0.64216	0.48007
0.50585	0.19598	0.68429	0.51617	0.37753	0.23752	0.69044	0.49007
0.48595	0.37258	0.5861	0.13731	0.54106	0.28779	0.23335	0.35759
0.76719	0.41647	0.94053	0.29085	0.79109	0.34531	0.64574	0.70654
0.40464	0.3208	0.75765	0.23338	0.45808	0.20693	0.3646	0.55411
0.76687	0.067039	0.027323	0.88046	0.23658	0.40927	0.93968	0.13577
0.44133	0.27783	0.17651	0.41235	0.31124	0.39841	0.43692	0.15444
0.37992	0.24678	0.30997	0.41764	0.3155	0.33881	0.51764	0.24607
0.80711	0.31291	0.86955	0.45969	0.72234	0.40925	0.76507	0.6448
0.8207	0.26675	0.60003	0.5312	0.739	0.37607	0.87135	0.30662
0.57517	0.078558	0.37806	0.78367	0.14467	0.32601	0.83087	0.27038
0.42712	0.32673	0.18469	0.31528	0.35367	0.40032	0.32993	0.17948
0.68681	0.47106	0.82226	0.46548	0.87487	0.17269	0.86385	0.57764
0.56653	0.19742	0.4723	0.52497	0.3461	0.29271	0.68086	0.31627
0.63112	0.2054	0.24897	0.48801	0.36414	0.29103	0.6754	0.138
0.67066	0.21561	0.05785	0.45387	0.36726	0.42818	0.57461	0.069343
0.41169	0.34204	0.25372	0.27575	0.36575	0.36856	0.28977	0.2365
0.70133	0.47812	0.80539	0.58854	0.8481	0.20616	0.82356	0.45948

## Sheet: FigS06D
-625.94	-621.98	-599.75	-586.58	-581.26	-591.39
-565.84	-563.9	-565.98	-527.02	-525.9	-531.55
-396.35	-398.94	-380.38	-354.13	-354.93	-352.44
-687.02	-687.81	-688.78	-653.87	-655.93	-664.47
-611.51	-606.21	-598.54	-585.46	-566.51	-571.17
-637.48	-619.89	-607.41	-574.43	-576.21	-590.62
-426.62	-429.33	-419.51	-392.09	-393.89	-391.88
-696.77	-694.29	-694.63	-685.25	-687.36	-686.64
-706.4	-586.18	-588.28	-585.99	-588.01	-588.39
-515.83	-518.61	-504.23	-478.56	-480.19	-474.47
-578.24	-570.84	-572.38	-543.49	-537.89	-538.63
-701.36	-702.23	-654.03	-684.42	-652.28	-654.22
-311.98	-314.25	-310.91	-263.62	-265.05	-269.14
-651.81	-611.72	-613.11	-584.69	-584.47	-600.41
-684.4	-686.62	-674.24	-654.36	-651.67	-658.5
-294.92	-294.99	-286.3	-265	-266.33	-264.96
-654.36	-649.76	-626.2	-619.94	-616.58	-615.18
-645.53	-641.33	-595.26	-551.59	-535.6	-537.17
-685.23	-631.62	-633.97	-631.38	-633.69	-633.61
-637.96	-591.81	-593.98	-585.38	-581.68	-576.86
-684.08	-668.36	-670.54	-661.1	-661.81	-669.57
-455.99	-453.45	-454.9	-432.36	-422.18	-434.73
-669.64	-661.23	-659.71	-653.92	-644.34	-647.65
-684.66	-686.11	-540.3	-567.73	-504.49	-516.45
-707.91	-705.6	-701.44	-705.36	-700.99	-700.92
-703.53	-705.6	-706.88	-705.55	-707.37	-707.37
-434.26	-429.28	-430.75	-400.71	-397.77	-407.07
-565.96	-563.35	-526.6	-491.83	-485.99	-483.33
-671.6	-638.55	-621.93	-625.21	-620.12	-616.17
-708.4	-698.79	-699.22	-698.52	-699.03	-700.79
-570.47	-573.26	-563.2	-526.8	-528.12	-527.56
-693.32	-687.39	-683.4	-665.33	-665.55	-669.13
-699.23	-700.91	-677.49	-692.78	-676.86	-676.37
-696.17	-659.33	-617.71	-646.94	-616.85	-616.72
-709.19	-704.81	-706.57	-704.76	-706.56	-706.56
-564.8	-567.69	-564.4	-532.68	-534.73	-531.08

## Sheet: FigS06E_G2W
0.59463	0.64669	0.67392	0.69506	0.70883	0.75807	0.78198	0.80822	0.82235	0.82456	0.82371	0.82409	0.81765	0.80822	0.83175	0.83724	0.82675	0.82596	0.82434	0.8341	0.84009	0.81433	0.81836	0.83319	0.85645	0.87049	0.87527	0.85691	0.86854	0.86644	0.85293	0.85598	0.86663	0.87325	0.87032	0.87656	0.88544	0.88898	0.87148	0.8658
0.77792	0.71042	0.70549	0.72129	0.71023	0.69011	0.66264	0.63689	0.65028	0.67887	0.69154	0.72931	0.75422	0.77444	0.76834	0.77216	0.76532	0.77939	0.78612	0.7824	0.79969	0.78703	0.78847	0.79015	0.79139	0.78637	0.78607	0.77974	0.8036	0.80451	0.80426	0.80758	0.81595	0.82238	0.82735	0.81325	0.8107	0.81772	0.81329	0.8199
0.71404	0.75611	0.76892	0.88649	0.88175	0.94257	0.94654	0.957	0.96668	0.96668	0.95426	0.95463	0.96211	0.96869	0.97717	0.97298	0.97855	0.95697	0.92255	0.96281	0.9627	0.95298	0.964	0.97241	0.97082	0.96061	0.96949	0.9774	0.97245	0.95287	0.96517	0.97627	0.97988	0.9724	0.97905	0.98108	0.95707	0.96983	0.95491	0.96295
0.74182	0.63072	0.58823	0.58312	0.5771	0.58748	0.58661	0.52179	0.50736	0.5153	0.51672	0.52518	0.50744	0.50736	0.55203	0.53725	0.53841	0.53405	0.54041	0.55053	0.546	0.54042	0.51963	0.54362	0.54906	0.54468	0.53298	0.54235	0.56402	0.56227	0.55555	0.54968	0.53575	0.53881	0.52617	0.52495	0.54366	0.54265	0.54458	0.54201
0.79032	0.61263	0.51905	0.50082	0.50994	0.52188	0.53436	0.4589	0.46823	0.49745	0.51783	0.54815	0.5508	0.55358	0.5826	0.56117	0.58997	0.60112	0.60248	0.61567	0.63725	0.65229	0.66606	0.66419	0.67703	0.68868	0.67154	0.67167	0.68202	0.69402	0.69144	0.6985	0.70979	0.70822	0.70363	0.71185	0.72546	0.74477	0.75153	0.76039
0.563	0.5561	0.57885	0.47543	0.49454	0.45841	0.50785	0.52204	0.56744	0.54334	0.55173	0.55499	0.52077	0.4915	0.51784	0.58767	0.63132	0.64556	0.61333	0.6183	0.62788	0.61277	0.63813	0.60855	0.56369	0.54135	0.55708	0.67124	0.63939	0.62502	0.60089	0.57634	0.5456	0.54897	0.58646	0.58979	0.58926	0.59247	0.5778	0.596
0.64476	0.83566	0.85321	0.85647	0.86224	0.90666	0.89728	0.89593	0.90512	0.93267	0.94439	0.94441	0.93971	0.94085	0.94378	0.95397	0.963	0.95854	0.96494	0.97526	0.97075	0.97379	0.97721	0.98182	0.98419	0.98531	0.98609	0.99068	0.99245	0.99196	0.9919	0.98961	0.99231	0.99417	0.99547	0.99431	0.99484	0.99404	0.99389	0.99522
0.73863	0.63876	0.65475	0.6576	0.54606	0.54628	0.57546	0.58684	0.58591	0.58823	0.605	0.60211	0.60713	0.61131	0.61799	0.63405	0.63476	0.64107	0.64443	0.64558	0.64856	0.64903	0.65047	0.66108	0.66019	0.6527	0.64963	0.65155	0.64894	0.65037	0.6496	0.64675	0.64014	0.6449	0.64414	0.64542	0.65175	0.65705	0.65325	0.65217
0.36413	0.36413	0.38146	0.38195	0.38601	0.38762	0.38884	0.39055	0.38867	0.3895	0.3941	0.39384	0.39612	0.3956	0.39692	0.39623	0.39923	0.39823	0.39736	0.40094	0.39978	0.40174	0.40315	0.40164	0.40548	0.40801	0.40878	0.40717	0.40716	0.40803	0.40924	0.40775	0.40971	0.4092	0.40668	0.40718	0.40414	0.4053	0.40351	0.404
0.66843	0.78997	0.85643	0.8755	0.9034	0.92632	0.92082	0.93951	0.92139	0.92026	0.91982	0.93817	0.94679	0.93731	0.93345	0.94449	0.9357	0.9457	0.9461	0.93824	0.93462	0.91214	0.92328	0.92072	0.93839	0.9412	0.94826	0.94431	0.92413	0.93181	0.93169	0.94338	0.94913	0.9372	0.93671	0.93339	0.92561	0.94059	0.9378	0.93259
0.79946	0.66266	0.4846	0.52579	0.50904	0.49034	0.518	0.52434	0.48735	0.47404	0.5049	0.4765	0.50424	0.57294	0.59894	0.60728	0.6073	0.57139	0.55712	0.51479	0.48989	0.51002	0.57552	0.59799	0.60518	0.53164	0.50336	0.57434	0.54841	0.5512	0.5139	0.57717	0.59841	0.56476	0.59423	0.52333	0.58038	0.5627	0.5931	0.52389
0.73898	0.7474	0.76488	0.78306	0.80013	0.81257	0.81489	0.82392	0.82755	0.82974	0.8304	0.83065	0.8318	0.83246	0.83343	0.84016	0.83941	0.83837	0.84114	0.84059	0.84361	0.84287	0.84276	0.84327	0.84535	0.84395	0.84391	0.84528	0.84669	0.8462	0.84609	0.84552	0.84529	0.84442	0.84459	0.84327	0.84642	0.84846	0.84825	0.85043
0.61979	0.79544	0.97868	0.97989	0.97562	0.97539	0.98036	0.98314	0.98537	0.97774	0.98066	0.98224	0.97862	0.96928	0.96961	0.97478	0.97905	0.9824	0.98435	0.98639	0.98788	0.98897	0.98687	0.98819	0.98755	0.98796	0.9867	0.98807	0.98908	0.98983	0.99037	0.98987	0.99007	0.98933	0.98856	0.98946	0.99011	0.99058	0.99092	0.99099
0.49871	0.49871	0.49871	0.57645	0.56656	0.54899	0.55665	0.53643	0.53855	0.6145	0.61629	0.57707	0.6319	0.61767	0.65671	0.68406	0.65314	0.70392	0.73442	0.7479	0.72388	0.69469	0.70175	0.68417	0.71412	0.71101	0.71598	0.71636	0.73538	0.74331	0.71583	0.69359	0.72405	0.73714	0.728	0.71006	0.72586	0.71919	0.70086	0.73061
0.63362	0.70808	0.71382	0.78531	0.7971	0.80301	0.80149	0.8039	0.80623	0.80817	0.8138	0.81906	0.8245	0.82551	0.8265	0.83023	0.83521	0.83897	0.83822	0.83963	0.84087	0.84194	0.84286	0.84364	0.84586	0.84829	0.84882	0.84656	0.8471	0.84951	0.84975	0.84992	0.84758	0.84503	0.84549	0.84585	0.85029	0.85665	0.85645	0.8562
0.71135	0.91977	0.91748	0.91086	0.91376	0.92112	0.98987	0.98452	0.98902	0.98633	0.98148	0.97976	0.98721	0.99305	0.99454	0.9897	0.99363	0.99614	0.99757	0.99781	0.99855	0.99738	0.99849	0.99592	0.99746	0.99832	0.99881	0.99835	0.99891	0.99643	0.99618	0.99772	0.99627	0.99765	0.99682	0.99522	0.99465	0.99255	0.99468	0.99621
0.72978	0.72978	0.71737	0.74365	0.78744	0.80146	0.83501	0.83325	0.84114	0.85845	0.85952	0.87084	0.87759	0.88192	0.87583	0.87794	0.86989	0.88041	0.88272	0.87896	0.87572	0.8715	0.87348	0.87625	0.87942	0.87724	0.88502	0.88952	0.87774	0.8663	0.85587	0.86112	0.86126	0.87279	0.8696	0.86745	0.86421	0.87402	0.86556	0.87291
0.87723	0.88594	0.90572	0.90742	0.89391	0.86205	0.84014	0.82091	0.79303	0.85807	0.89175	0.85445	0.86955	0.84516	0.8978	0.90558	0.86483	0.91438	0.88112	0.84523	0.81728	0.85313	0.82879	0.88824	0.8532	0.81755	0.79537	0.85988	0.83452	0.8085	0.84204	0.80603	0.79398	0.78046	0.82734	0.81097	0.86862	0.83525	0.8015	0.8435
0.48395	0.46236	0.45836	0.45498	0.39437	0.39191	0.39678	0.37532	0.39364	0.39016	0.3935	0.38985	0.40718	0.40168	0.40426	0.40712	0.40237	0.3933	0.39739	0.4012	0.41977	0.41195	0.4085	0.40544	0.40239	0.39627	0.42443	0.43577	0.44619	0.44487	0.45554	0.44852	0.45274	0.46364	0.46705	0.45487	0.44759	0.43779	0.44014	0.46122
0.46083	0.4656	0.47988	0.47953	0.4775	0.4773	0.51168	0.52132	0.53318	0.55177	0.56311	0.57419	0.58195	0.58342	0.57884	0.57716	0.5937	0.61112	0.62244	0.61889	0.63688	0.64703	0.65775	0.66554	0.65301	0.65597	0.66542	0.67004	0.67212	0.67572	0.67832	0.68707	0.69541	0.69446	0.70791	0.71391	0.71958	0.72598	0.73194	0.72259
0.78522	0.64196	0.59303	0.53313	0.53242	0.56658	0.552	0.56071	0.57523	0.57317	0.58704	0.58613	0.58316	0.56897	0.57531	0.57577	0.56884	0.57799	0.57533	0.58089	0.58043	0.57739	0.57966	0.59482	0.59981	0.57849	0.58541	0.58075	0.59563	0.59239	0.5887	0.59913	0.60327	0.60994	0.6013	0.61023	0.61424	0.61549	0.64211	0.62593
0.60485	0.54559	0.5488	0.46134	0.47906	0.49527	0.49667	0.50687	0.51952	0.52779	0.57672	0.62292	0.64891	0.66887	0.69015	0.71065	0.72687	0.74071	0.75246	0.76435	0.72668	0.73767	0.7391	0.76956	0.76614	0.78003	0.76907	0.77011	0.78323	0.79419	0.77031	0.80119	0.82837	0.85162	0.8636	0.85493	0.87329	0.86673	0.87713	0.86869
0.58428	0.54483	0.5157	0.482	0.45084	0.45999	0.46847	0.45661	0.45918	0.46051	0.47626	0.47742	0.47874	0.48787	0.50403	0.50605	0.52136	0.53056	0.52195	0.53026	0.54548	0.56035	0.56731	0.57244	0.58666	0.59284	0.59783	0.59357	0.59929	0.60022	0.60882	0.62207	0.63492	0.64735	0.6433	0.65554	0.65085	0.65615	0.6612	0.66476
0.81306	0.89555	0.979	0.97926	0.97919	0.97911	0.9789	0.97901	0.9788	0.97995	0.97985	0.97964	0.97932	0.97989	0.9799	0.9797	0.97959	0.98001	0.97992	0.97981	0.97971	0.9796	0.97939	0.97989	0.97989	0.97979	0.97969	0.97992	0.97971	0.97969	0.97959	0.97959	0.97969	0.97967	0.97978	0.98003	0.97982	0.97981	0.97971	0.97951
0.73377	0.74295	0.74359	0.74446	0.75883	0.75949	0.76701	0.76666	0.76867	0.77159	0.77138	0.76899	0.76893	0.76908	0.76886	0.76732	0.76702	0.76613	0.77027	0.76931	0.77209	0.77167	0.7729	0.77424	0.77277	0.77058	0.77275	0.77107	0.77067	0.77175	0.77074	0.76975	0.77166	0.7755	0.7763	0.77749	0.77865	0.77879	0.77776	0.77706
0.65341	0.53642	0.51539	0.52141	0.53079	0.53774	0.54059	0.54296	0.54504	0.54889	0.54943	0.55621	0.56343	0.56559	0.56559	0.57187	0.58185	0.58046	0.57862	0.57717	0.57857	0.57956	0.57958	0.58823	0.59285	0.59447	0.59765	0.59665	0.59561	0.595	0.59335	0.59586	0.59582	0.59505	0.59886	0.5982	0.60137	0.60514	0.60535	0.60482
0.57839	0.53105	0.50517	0.57575	0.64121	0.6987	0.74973	0.75929	0.75909	0.75104	0.81765	0.85869	0.88298	0.87719	0.89445	0.90395	0.89261	0.8448	0.87759	0.89551	0.8833	0.8985	0.88699	0.85379	0.81059	0.83166	0.84858	0.87723	0.89405	0.88307	0.86523	0.86093	0.88599	0.86069	0.88412	0.89817	0.85003	0.85527	0.86024	0.83407
0.77104	0.83866	0.86909	0.91433	0.92423	0.93006	0.9438	0.94444	0.92849	0.94568	0.94586	0.92949	0.93857	0.94293	0.94657	0.95795	0.95386	0.95255	0.96112	0.95673	0.95156	0.94829	0.95919	0.96468	0.95755	0.95667	0.96327	0.95635	0.94416	0.95447	0.96199	0.96607	0.96837	0.96774	0.96837	0.96007	0.96518	0.95971	0.9422	0.95606
0.50298	0.54592	0.53852	0.57516	0.58887	0.58934	0.63479	0.62824	0.65765	0.65667	0.63209	0.62699	0.65718	0.6516	0.6441	0.64562	0.69726	0.69774	0.68303	0.7313	0.74989	0.74159	0.75972	0.75209	0.77098	0.77125	0.7619	0.75645	0.78034	0.77268	0.76565	0.77852	0.77035	0.76664	0.7414	0.74232	0.74691	0.75303	0.75669	0.77245
0.76	0.77714	0.79455	0.81409	0.81302	0.81402	0.81455	0.83209	0.83045	0.83088	0.83106	0.83067	0.83242	0.83307	0.83301	0.83105	0.83236	0.83019	0.83067	0.83037	0.83015	0.83207	0.83003	0.82879	0.82984	0.83205	0.83128	0.82914	0.83017	0.8316	0.83187	0.83138	0.82937	0.82661	0.82646	0.82652	0.83019	0.83029	0.83063	0.83196
0.76399	0.83319	0.87411	0.91986	0.94018	0.94102	0.93541	0.93759	0.93716	0.94558	0.93734	0.94183	0.93962	0.93771	0.94135	0.93169	0.92421	0.93892	0.93773	0.93351	0.93363	0.93342	0.94546	0.93827	0.94265	0.95504	0.94869	0.95847	0.95208	0.943	0.94489	0.94136	0.93381	0.93402	0.93677	0.93581	0.93007	0.93695	0.94493	0.94136
0.61447	0.60303	0.59076	0.60195	0.60727	0.60195	0.6006	0.60999	0.56782	0.57748	0.60238	0.59704	0.61212	0.60115	0.58699	0.6079	0.60111	0.62419	0.63097	0.6382	0.654	0.65274	0.65385	0.6457	0.64713	0.64469	0.63438	0.63005	0.63238	0.62584	0.65245	0.64529	0.63964	0.62873	0.65024	0.6534	0.65669	0.67527	0.66757	0.66495
0.65614	0.61499	0.54904	0.44149	0.48368	0.49824	0.50114	0.53057	0.5528	0.55826	0.56978	0.5776	0.57944	0.58415	0.58428	0.57757	0.58261	0.58316	0.58468	0.58213	0.58917	0.59065	0.59263	0.59314	0.59882	0.59931	0.60303	0.60249	0.60561	0.60471	0.59858	0.59999	0.60225	0.60485	0.60858	0.60479	0.6092	0.6278	0.6375	0.64322
0.87267	0.8695	0.86478	0.87072	0.8305	0.84296	0.84384	0.87469	0.88695	0.88757	0.8885	0.88867	0.89313	0.89351	0.90278	0.90239	0.90142	0.90167	0.9002	0.89846	0.90697	0.90476	0.90447	0.9016	0.90169	0.89884	0.90616	0.90443	0.90435	0.90919	0.90811	0.90553	0.90968	0.90738	0.90921	0.91171	0.90922	0.90664	0.9063	0.904
0.75705	0.69616	0.63551	0.51597	0.5324	0.53536	0.53476	0.55217	0.572	0.57279	0.57385	0.57255	0.58684	0.58622	0.58717	0.60661	0.60628	0.60735	0.60836	0.62115	0.6217	0.62305	0.62307	0.6237	0.62357	0.62454	0.62449	0.62438	0.6248	0.62687	0.62683	0.62609	0.62599	0.62565	0.62494	0.62656	0.62683	0.62854	0.63126	0.62983
0.77249	0.69851	0.69531	0.61401	0.64968	0.69224	0.71052	0.68992	0.69639	0.74559	0.68499	0.70444	0.6952	0.67518	0.71326	0.72866	0.73832	0.7657	0.76724	0.79193	0.79867	0.78152	0.73551	0.75915	0.71801	0.72363	0.68965	0.65696	0.66764	0.70006	0.70526	0.70528	0.70446	0.7882	0.76536	0.78718	0.76913	0.75166	0.73807	0.66485

## Sheet: FigS06E_G2A
0.59463	0.51327	0.52919	0.49492	0.51443	0.52788	0.52353	0.54554	0.53893	0.51357	0.51716	0.49009	0.50478	0.48396	0.51307	0.49408	0.45688	0.45419	0.44972	0.47489	0.49965	0.4547	0.45393	0.437	0.44967	0.45459	0.47876	0.47491	0.46187	0.4785	0.51229	0.53945	0.54008	0.56724	0.57269	0.50663	0.54889	0.54969	0.54413	0.57636
0.77792	0.84516	0.84397	0.83519	0.87502	0.86776	0.87903	0.88274	0.88452	0.90401	0.90424	0.91569	0.92874	0.91672	0.91603	0.91537	0.92904	0.93972	0.94393	0.9401	0.94929	0.94941	0.9533	0.95655	0.95378	0.94336	0.95206	0.95307	0.9463	0.93439	0.93442	0.92927	0.93988	0.9454	0.94514	0.94972	0.95665	0.9631	0.95807	0.96418
0.71404	0.67004	0.71425	0.73898	0.7348	0.78319	0.81054	0.69356	0.66076	0.69611	0.68537	0.75924	0.68061	0.72205	0.64159	0.72739	0.81079	0.85198	0.82451	0.75592	0.73493	0.70339	0.78343	0.80643	0.82691	0.8878	0.92214	0.94512	0.95849	0.87654	0.8188	0.80184	0.79353	0.84739	0.86376	0.91024	0.93854	0.82999	0.87495	0.85358
0.74182	0.83135	0.8765	0.87846	0.86457	0.84964	0.84342	0.84359	0.88956	0.8949	0.89185	0.89579	0.88882	0.8883	0.89603	0.903	0.90928	0.91406	0.9196	0.9097	0.91138	0.899	0.90227	0.90492	0.90593	0.90441	0.90912	0.89362	0.89551	0.90078	0.89967	0.89957	0.90711	0.91413	0.91875	0.92012	0.92	0.92331	0.92771	0.91931
0.79032	0.87258	0.95387	0.95536	0.95696	0.95878	0.95963	0.96018	0.96536	0.96733	0.96511	0.96671	0.9702	0.97083	0.97252	0.97323	0.9757	0.97695	0.97764	0.9766	0.97426	0.97428	0.97698	0.97889	0.98089	0.9794	0.97925	0.98059	0.98002	0.98102	0.98301	0.98324	0.98311	0.98422	0.98284	0.98322	0.98363	0.98232	0.98288	0.98457
0.563	0.6457	0.70837	0.74157	0.75214	0.64348	0.66141	0.67953	0.57138	0.5661	0.55044	0.57081	0.61918	0.57248	0.59207	0.64103	0.65345	0.66196	0.60343	0.6016	0.56668	0.61299	0.65513	0.69032	0.7284	0.74643	0.77501	0.79822	0.76224	0.7787	0.81011	0.77871	0.79959	0.76246	0.79171	0.80588	0.78335	0.79736	0.82229	0.82251
0.64476	0.4993	0.4938	0.42558	0.41028	0.46617	0.46646	0.41425	0.41981	0.43514	0.49435	0.57397	0.63227	0.63443	0.70428	0.74445	0.74322	0.79943	0.79155	0.80879	0.84256	0.87976	0.89165	0.86719	0.82914	0.85089	0.87118	0.90114	0.92381	0.8952	0.89755	0.89915	0.92187	0.92398	0.91947	0.91994	0.93755	0.92712	0.94294	0.95015
0.73863	0.81194	0.84791	0.87487	0.87631	0.87472	0.87856	0.87508	0.87614	0.8776	0.87949	0.87959	0.8814	0.88386	0.87412	0.86828	0.86893	0.86015	0.85767	0.85295	0.85428	0.85575	0.85832	0.85324	0.85483	0.85639	0.85537	0.85699	0.85965	0.84701	0.8504	0.85257	0.8557	0.85279	0.8487	0.85053	0.84886	0.85303	0.85457	0.85488
0.36413	0.34582	0.34433	0.34536	0.34729	0.34913	0.3484	0.34469	0.34704	0.34829	0.34683	0.34671	0.34699	0.34341	0.34406	0.34502	0.34223	0.34378	0.34322	0.34316	0.34465	0.34649	0.34848	0.35007	0.34909	0.34843	0.34598	0.34523	0.34648	0.34616	0.34745	0.34496	0.34535	0.34587	0.347	0.3482	0.34517	0.34638	0.34595	0.34794
0.66843	0.53721	0.43803	0.49294	0.51538	0.49266	0.44526	0.44907	0.52068	0.58087	0.59858	0.65831	0.65513	0.62846	0.68275	0.66349	0.67883	0.64807	0.61989	0.68125	0.72109	0.74596	0.64112	0.67487	0.63663	0.61741	0.60812	0.65381	0.6109	0.66872	0.65308	0.62713	0.57854	0.48995	0.5397	0.63758	0.7138	0.75294	0.78822	0.82127
0.79946	0.88253	0.96955	0.97058	0.97358	0.97461	0.9723	0.94885	0.944	0.95264	0.95119	0.93991	0.95237	0.95247	0.96381	0.95434	0.95384	0.95549	0.9513	0.96262	0.95679	0.96968	0.9611	0.97009	0.97785	0.97278	0.979	0.95936	0.97086	0.97747	0.98378	0.98119	0.97119	0.9776	0.97081	0.9779	0.98141	0.97652	0.97869	0.97759
0.73898	0.72715	0.69302	0.69473	0.69643	0.6618	0.65724	0.65962	0.66186	0.66116	0.66226	0.66173	0.66422	0.66379	0.65971	0.66094	0.66028	0.66027	0.65249	0.65471	0.65213	0.63253	0.63368	0.6346	0.63711	0.63557	0.62959	0.62076	0.62108	0.6205	0.61182	0.60783	0.60869	0.60992	0.61247	0.6129	0.61404	0.61588	0.61564	0.6181
0.61979	0.23919	0.18362	0.2099	0.33109	0.47564	0.52957	0.60808	0.67611	0.76953	0.72386	0.7794	0.78195	0.81395	0.82359	0.88181	0.91341	0.93805	0.95374	0.93553	0.95629	0.96976	0.97203	0.98011	0.98232	0.98076	0.97142	0.97978	0.98532	0.98777	0.99081	0.99194	0.99373	0.98975	0.99141	0.99243	0.99406	0.99222	0.99388	0.99373
0.49871	0.43752	0.45869	0.43415	0.47218	0.48812	0.52432	0.49502	0.53913	0.5159	0.48345	0.46143	0.49345	0.51969	0.50899	0.5337	0.51852	0.4981	0.49081	0.46462	0.4654	0.47412	0.50034	0.5337	0.55434	0.53093	0.46715	0.50167	0.53378	0.55765	0.4606	0.49755	0.48461	0.47994	0.49326	0.53257	0.54541	0.53984	0.49378	0.53428
0.63362	0.58898	0.46671	0.47237	0.47872	0.48315	0.49393	0.50583	0.51497	0.51944	0.52937	0.52379	0.52769	0.52529	0.53418	0.53834	0.54269	0.5513	0.55429	0.55535	0.54509	0.54821	0.53924	0.53539	0.54429	0.54262	0.54838	0.54801	0.54577	0.55051	0.54576	0.54902	0.54888	0.55878	0.56185	0.57157	0.56531	0.56765	0.57041	0.57306
0.71135	0.43451	0.20996	0.2582	0.42243	0.51489	0.4742	0.47953	0.41112	0.39592	0.55841	0.64667	0.67242	0.66442	0.58635	0.72255	0.68703	0.78554	0.75211	0.82355	0.85596	0.83741	0.82164	0.84584	0.80658	0.79013	0.85081	0.79668	0.7361	0.73093	0.81449	0.85499	0.89161	0.91368	0.90733	0.82036	0.82804	0.87855	0.86013	0.81929
0.72978	0.7608	0.73893	0.70828	0.7059	0.72374	0.7382	0.72317	0.7301	0.73634	0.75821	0.73911	0.72173	0.74451	0.71993	0.74093	0.74525	0.73676	0.74907	0.6965	0.72046	0.72341	0.7297	0.75136	0.70464	0.72174	0.70283	0.72105	0.67797	0.69764	0.69611	0.71832	0.69225	0.71137	0.72944	0.66445	0.69283	0.72324	0.70482	0.73279
0.87723	0.90543	0.87409	0.86019	0.90876	0.93447	0.95191	0.90596	0.90714	0.92783	0.91815	0.92311	0.84561	0.89128	0.9263	0.88534	0.90986	0.8791	0.91916	0.93064	0.94101	0.87374	0.90912	0.9198	0.9462	0.83244	0.88264	0.91988	0.91177	0.90175	0.92804	0.95267	0.96229	0.88588	0.92002	0.94508	0.94641	0.94379	0.94101	0.82766
0.48395	0.61746	0.60849	0.59705	0.59534	0.58558	0.58876	0.59474	0.58805	0.57187	0.57905	0.58748	0.59	0.57551	0.58266	0.57366	0.57941	0.58041	0.59012	0.59071	0.5962	0.59508	0.60676	0.60873	0.61613	0.62676	0.62694	0.63558	0.62192	0.6299	0.62125	0.61237	0.61405	0.59811	0.60081	0.60344	0.61177	0.61752	0.62323	0.62394
0.46083	0.46844	0.47808	0.48734	0.49595	0.50432	0.51123	0.5192	0.52716	0.53105	0.53704	0.5505	0.554	0.55176	0.56004	0.5667	0.57176	0.57074	0.56626	0.57126	0.57724	0.57545	0.57267	0.57904	0.59232	0.6053	0.59544	0.5972	0.60138	0.60143	0.6081	0.6048	0.61127	0.61545	0.61592	0.60288	0.61021	0.60003	0.6026	0.61534
0.78522	0.78522	0.93818	0.93789	0.94178	0.94134	0.93188	0.92567	0.91864	0.92201	0.92181	0.92524	0.92601	0.92813	0.93226	0.93421	0.92341	0.92666	0.92873	0.92034	0.92372	0.92406	0.92845	0.93085	0.93366	0.93708	0.93885	0.93909	0.92969	0.92929	0.93257	0.93105	0.93472	0.93649	0.92815	0.92995	0.93203	0.92759	0.92971	0.92768
0.60485	0.65196	0.74529	0.79341	0.80849	0.82219	0.83454	0.81789	0.82903	0.84582	0.84969	0.86239	0.84969	0.87032	0.87442	0.88683	0.87788	0.87156	0.87465	0.86481	0.85791	0.86714	0.87555	0.89343	0.90876	0.92131	0.92538	0.91798	0.92969	0.93932	0.93347	0.94213	0.91998	0.92557	0.91941	0.91513	0.92677	0.93651	0.93578	0.92469
0.58428	0.61345	0.70917	0.70826	0.71539	0.71846	0.72036	0.72213	0.7326	0.72584	0.73114	0.72913	0.72937	0.73108	0.73634	0.73828	0.74579	0.75436	0.76218	0.76274	0.76913	0.76775	0.7736	0.76384	0.76934	0.76952	0.77022	0.7728	0.77167	0.77211	0.77878	0.77853	0.78366	0.78922	0.78978	0.79171	0.79814	0.80748	0.81404	0.81391
0.81306	0.42596	0.40216	0.33663	0.33798	0.34072	0.33869	0.34046	0.34095	0.34251	0.34359	0.34626	0.34643	0.34836	0.30423	0.30227	0.30202	0.30392	0.30657	0.30881	0.30396	0.30549	0.30692	0.30841	0.30856	0.3104	0.30738	0.30952	0.30965	0.31184	0.31328	0.31339	0.31353	0.31542	0.31723	0.31402	0.31587	0.31524	0.31535	0.31353
0.73377	0.73441	0.72704	0.71204	0.71215	0.71262	0.71336	0.71479	0.71486	0.71118	0.7039	0.70492	0.70673	0.70851	0.70973	0.71068	0.71099	0.71072	0.70801	0.70911	0.70946	0.7097	0.70785	0.7053	0.70719	0.70706	0.70665	0.70848	0.70848	0.71092	0.71273	0.71397	0.71244	0.71353	0.71525	0.71218	0.71396	0.71285	0.71404	0.71629
0.65341	0.74599	0.77008	0.76221	0.7586	0.76164	0.75841	0.75519	0.75194	0.75314	0.75586	0.75849	0.75979	0.7564	0.75612	0.75433	0.75246	0.75059	0.74513	0.74634	0.74447	0.74743	0.74863	0.74917	0.74766	0.75034	0.75128	0.74807	0.74951	0.75109	0.75273	0.75449	0.7554	0.75717	0.75222	0.7532	0.75501	0.75685	0.75811	0.75794
0.57839	0.62056	0.67049	0.68049	0.70824	0.69361	0.73671	0.78074	0.78715	0.75079	0.67637	0.68512	0.75403	0.71413	0.71	0.76947	0.75959	0.80423	0.83846	0.8614	0.87982	0.90001	0.80273	0.78629	0.78465	0.80284	0.83847	0.8099	0.81605	0.85548	0.78931	0.82477	0.85231	0.83772	0.84322	0.87545	0.89663	0.8702	0.86798	0.85405
0.77104	0.72373	0.77685	0.8037	0.72244	0.71266	0.71426	0.7779	0.74933	0.7501	0.73543	0.72873	0.78634	0.74963	0.80196	0.84808	0.8824	0.82427	0.86309	0.8657	0.83946	0.80249	0.79337	0.82018	0.85341	0.80399	0.84665	0.87176	0.80766	0.8012	0.80201	0.81142	0.85309	0.88652	0.91	0.93064	0.90907	0.88298	0.90703	0.92511
0.50298	0.46181	0.48008	0.45248	0.45796	0.47649	0.43986	0.45124	0.44977	0.45144	0.403	0.42151	0.43035	0.4293	0.43362	0.42427	0.43404	0.41434	0.40152	0.40155	0.41315	0.4151	0.42208	0.42331	0.43781	0.43526	0.40374	0.35593	0.36297	0.37752	0.38266	0.40408	0.39654	0.4091	0.38259	0.3973	0.40221	0.41403	0.37872	0.38721
0.76	0.72032	0.69655	0.6945	0.6954	0.67357	0.67276	0.67434	0.67728	0.67916	0.68572	0.68903	0.6885	0.68551	0.68623	0.68469	0.68629	0.68807	0.6903	0.68678	0.68803	0.68713	0.68939	0.68651	0.68855	0.68947	0.6893	0.69103	0.68799	0.68877	0.69058	0.6897	0.68552	0.68525	0.68667	0.68867	0.69119	0.69213	0.69215	0.69181
0.76399	0.73056	0.7204	0.72447	0.73059	0.71953	0.75437	0.76665	0.73346	0.78663	0.84028	0.83524	0.81825	0.78349	0.80478	0.77901	0.83445	0.83177	0.87241	0.84627	0.88336	0.87075	0.87311	0.84254	0.8774	0.9039	0.8919	0.82458	0.83674	0.85731	0.85147	0.78437	0.7999	0.77534	0.80503	0.84154	0.83454	0.8742	0.90764	0.90122
0.61447	0.70888	0.69278	0.69961	0.67863	0.70851	0.71975	0.71312	0.72379	0.73485	0.73901	0.73813	0.72272	0.72577	0.72735	0.73225	0.70944	0.71804	0.72368	0.69989	0.70343	0.67173	0.65899	0.67079	0.67714	0.6897	0.68596	0.69752	0.67233	0.65715	0.65766	0.65977	0.66816	0.67623	0.65403	0.64815	0.65625	0.6621	0.67349	0.66391
0.65614	0.82792	0.83171	0.8291	0.83336	0.83669	0.81463	0.79685	0.8015	0.80572	0.79887	0.79756	0.77824	0.77399	0.76361	0.76547	0.76269	0.76461	0.76463	0.75587	0.76078	0.75804	0.74823	0.74999	0.75182	0.73201	0.71938	0.72495	0.72435	0.72724	0.7329	0.71631	0.71636	0.72177	0.72006	0.72563	0.71299	0.71881	0.72184	0.71852
0.87267	0.89866	0.90518	0.90761	0.91006	0.90357	0.90329	0.89035	0.87382	0.86756	0.86411	0.8595	0.86192	0.86172	0.86348	0.86607	0.84314	0.84247	0.81914	0.81957	0.82211	0.8226	0.82627	0.82937	0.82208	0.8232	0.82701	0.82417	0.82715	0.82737	0.82827	0.83032	0.82105	0.82222	0.8261	0.82841	0.83231	0.83456	0.82783	0.82528
0.75705	0.82951	0.90223	0.89225	0.89287	0.89347	0.8806	0.88014	0.88053	0.88112	0.88062	0.88121	0.88044	0.87594	0.87595	0.87608	0.86789	0.86715	0.86785	0.85966	0.86031	0.85985	0.85644	0.85739	0.85816	0.85889	0.85915	0.85961	0.8601	0.85979	0.86018	0.86051	0.86095	0.86016	0.86007	0.85911	0.85936	0.85871	0.85923	0.85918
0.77249	0.85101	0.90002	0.94485	0.95592	0.96707	0.974	0.97899	0.96488	0.94634	0.89572	0.90181	0.91587	0.9354	0.92627	0.92116	0.94446	0.9606	0.97129	0.97833	0.95686	0.949	0.94825	0.92366	0.94547	0.94833	0.95236	0.92739	0.92557	0.93923	0.95518	0.9666	0.95232	0.9651	0.97393	0.89851	0.92723	0.90006	0.92712	0.92581

[truncated: 7 more sheets: FigS06E_NG2W, FigS06E_NG2A, FigS06F_pGo, FigS06F_pCorrect, FigS06G, FigS06H_modFreq, FigS06H_PXP]
