# Supplementary material for: Prefrontal signals precede striatal signals for biased credit assignment in motivational learning biases
Source: Nat Commun. 2024 Jan 2;15:19. doi: 10.1038/s41467-023-44632-x (PMC10762147; doi:10.1038/s41467-023-44632-x)
Supplement: Supplementary file 4 — Source Data [file 41467_2023_44632_MOESM4_ESM.zip › SourceDataFiles/SourceDataFiles_FigS07.xlsx]

## Sheet: FigS07_11_G2W
0.75	1	0.75	1	0.75	0.75	0.75	0.75	0.75	0.75	0.75	1	0.75	0.75	1	1	1	0.75	1	1	0.75	0.75	0.25	0.5	0.5	0.75	0.75	0.75	0.5	0.5	0.5	0.75	0.75	0.75	0.75	0.75	0.5	0.5	0.5	0.5
0.75	1	0.75	0.75	0.5	1	1	0.75	0.75	1	0.75	1	1	0.75	1	1	0.75	1	1	1	1	1	1	1	1	1	1	1	1	1	1	1	1	1	1	1	1	1	1	1
0.5	0.75	1	0.75	0.75	1	0.75	1	1	1	1	0.75	1	1	1	1	1	1	1	1	1	1	0.75	1	1	1	1	1	1	1	1	1	1	1	1	1	1	1	1	1
1	0.75	0.75	1	1	1	1	1	0.75	1	0.75	1	0.75	1	1	1	1	1	0.75	1	1	0.75	0.75	1	0.5	1	1	0.75	0.75	1	1	1	1	0.75	0.75	0.75	0.75	0.5	0.75	1
0.75	0.5	0.75	1	0.5	0.75	0.75	1	1	1	1	1	1	1	1	1	1	1	0.75	1	1	1	1	1	1	1	1	0.75	1	1	0.75	1	1	1	0.75	1	0.75	0.75	1	1
0.75	0.75	0.75	0.75	0.75	1	1	0.75	0.75	0.5	1	1	0.75	1	0.75	1	1	1	0.5	1	1	0.5	1	1	0.75	1	0.75	1	0.5	1	0.5	0.75	0.5	0.75	0.5	0.5	0.5	0.25	0.75	0.75
1	1	1	1	0.75	1	1	0.75	0.5	0.75	1	1	1	0.75	0.75	1	1	1	0.75	1	0.75	1	0.75	1	1	1	1	1	1	1	1	1	1	1	1	1	1	1	1	1
1	1	1	0.5	0.5	0.75	1	1	0.5	1	0.75	0.5	0.5	1	1	0.75	1	0.75	0.75	0.5	1	0.75	0.5	1	1	1	1	1	1	0.5	1	1	0.75	1	1	1	0.75	0.75	1	1
0.25	0.25	0.5	0.5	0.5	0.5	0.25	0.25	0.5	0.5	0.5	0	0.5	0.5	0.25	0.75	0.75	0.75	0.75	0.75	0.75	0.5	0.75	0.5	0.25	0.75	0.75	0.75	0.5	0.75	0.75	0.5	0.75	0.25	0.25	0.75	0.25	0.5	0.5	0.25
0.75	0.75	0.75	0.5	0.75	0.75	1	1	1	1	1	1	1	1	1	1	1	1	1	1	1	1	1	1	1	1	1	1	1	1	1	1	1	1	1	1	1	1	1	1
1	0.75	1	1	1	1	1	1	1	1	1	1	1	1	1	1	1	1	1	1	1	1	1	1	1	1	1	1	1	1	1	1	1	1	1	1	1	1	1	1
1	1	1	1	1	1	1	0.75	1	0.75	0.75	0.5	0.5	0.75	0.75	1	0.75	1	1	1	1	0.75	1	0.75	1	0.75	0.75	1	1	1	1	0.75	1	0.5	1	0.75	0.75	1	1	0.75
0.75	0.75	1	0.75	1	1	1	1	1	1	1	1	1	1	1	1	1	1	1	1	1	1	1	1	1	1	1	1	1	1	1	1	1	1	1	1	1	1	1	1
0	0	0.5	0.5	0.75	0.5	0.25	0.5	0	0.5	0.5	0.25	0.5	0.5	0.25	0.25	0.5	0.5	0.5	0.5	0.5	0.75	0.75	0.75	0.75	1	0.5	0.75	0.75	0.75	0.75	0.75	0.75	0.75	0.75	0.75	0.75	0.75	0.75	0.75
1	1	1	1	0.75	1	1	1	0.75	0.75	0.75	1	0.75	0.75	0.75	0.75	1	1	1	1	1	1	1	1	1	1	1	1	1	1	1	1	1	1	1	1	1	1	1	1
1	1	0.75	0.75	0.5	0.75	1	1	1	1	1	0.75	1	1	1	1	1	1	1	1	1	1	1	1	1	1	1	1	1	1	1	1	1	1	1	0.75	1	0.75	1	1
0.5	0.25	0.75	0.75	0.25	0.75	0.75	0.5	0.5	0.75	0.75	0.75	0.75	0.75	0.75	0.75	0.75	0.75	0.75	0.75	0.75	0.75	0.75	1	0.5	0.75	0.75	0.75	0.5	0.75	0.75	0.75	0.75	0.75	0.75	0.75	0.75	0.75	1	0.75
1	1	1	0.75	1	0.75	0.75	0.75	1	1	1	1	1	1	1	1	1	1	1	1	1	1	1	1	1	1	1	1	1	1	1	1	1	1	1	1	1	1	1	0.75
0.25	0.25	0.25	0	0.25	0.25	0.25	0.25	0.25	0	0.25	0.25	0.25	0	0.25	0.25	0.5	0.25	0.25	0.5	0.5	0.25	0.25	0.25	0.5	0.25	0.25	0.5	0.5	0.5	0.75	1	0.75	0.75	0.5	0.25	0.5	0.25	0.75	1
0.25	0.5	0.5	0.5	0.5	0.25	0.5	0.5	0.25	0.5	0.5	0.25	0.5	0.75	1	0.5	0.5	1	1	0.75	0.75	1	0.5	0.75	1	0.75	1	1	1	1	0.75	0.75	0.5	0.75	0.5	0.5	0.75	0.75	1	0.75
1	1	0.75	0.5	1	1	1	1	1	1	1	1	1	1	1	1	1	1	0.75	1	0.75	1	1	0.75	0.75	0.75	0.75	0.5	1	1	0.5	0.5	0.75	1	1	0.75	1	1	0.75	1
0.75	0.75	0.5	0.75	0.5	0.5	0.75	1	1	0.25	0.5	0.75	0.75	0.75	1	0.75	0.75	0.75	0.5	0.75	0.75	0.75	0.75	1	1	1	1	1	1	1	1	1	1	1	1	1	1	1	1	1
0	1	1	0.75	0.75	0.75	0.75	1	0.5	0.5	0.5	0.5	0.5	0.5	0.75	0.75	0.75	0.5	0.5	0.5	0.5	0.5	0.5	0.5	0.5	0.5	0.5	0.5	0.75	0.75	0.75	0.75	0.75	0.5	0.75	0.75	0.75	0.75	0.75	0.75
0.75	1	1	1	1	1	1	1	1	1	1	1	1	1	1	1	1	1	1	1	1	1	1	1	1	1	1	1	1	1	1	1	1	1	1	1	1	1	1	1
1	1	1	0.75	0.75	1	0.75	0.75	1	1	1	0.5	1	1	0.75	0.75	1	0.75	1	0.75	0.75	0.75	0.75	1	0.75	0.5	1	0.75	0.75	1	0.75	1	0.75	0.75	0.5	0.5	0.75	1	0.75	0.5
0.75	1	1	0.25	0.75	1	0.25	0.25	0.75	0.5	0.5	0.75	0.5	0.75	1	0.75	1	1	0.5	0.75	0.75	0.75	0.25	1	0.25	0.25	1	0.5	1	0.75	0.75	0.75	1	0.5	0.5	0.5	0.25	0.75	0.75	0.75
0.5	0.25	0.75	0.5	0.75	0.75	0.75	0.5	0.5	1	1	1	1	1	1	1	1	1	1	1	1	1	1	1	1	1	1	1	1	1	1	1	1	1	1	0.75	1	1	0.75	1
0.75	0.5	0.75	0.75	0.75	0.75	0.75	0.75	0.75	0.75	1	1	1	0.75	1	1	1	1	1	1	1	1	1	1	1	1	1	1	1	1	1	1	1	1	1	1	1	1	1	1
0.5	0.25	0.5	0.5	0.5	0.5	0.5	0.5	0.5	0.5	0	0.5	0.25	0.75	0.5	1	0.75	1	0.75	1	0.75	1	1	0.75	1	0.75	0.75	1	1	1	1	1	0.75	1	1	1	0.75	1	1	1
0.5	1	0.75	1	0.5	1	0.75	1	1	1	1	0.75	1	1	0.75	1	1	0.75	0.75	1	0.75	0.75	0.75	1	1	0.75	1	0.5	0.75	0.75	1	0.5	0.75	0.5	1	0.25	1	0.75	1	0.75
0.5	0.5	0.75	0.5	0.75	1	1	1	1	1	1	1	1	1	1	1	1	1	1	1	1	1	1	1	1	1	1	1	1	1	1	1	1	1	1	1	1	1	1	1
0.25	0.75	0.75	0.5	0.5	0.5	0.5	0.5	0.5	1	0.75	1	0.75	0.75	1	1	1	1	1	1	0.75	0.75	0.75	1	1	0.75	1	0.75	1	0.75	0.75	1	1	0.75	1	1	1	1	0.75	0.75
0.75	0.5	0.25	0.5	0.25	0.25	0.75	0.5	0.5	0.5	0.5	0.5	0.5	0.5	0.75	0.5	0.5	0.5	0.5	0.5	0.5	0.5	0.5	0.5	0.5	0.5	0.5	0.5	0.5	0.75	0.5	0.5	0.75	0.5	0.5	0.5	0.75	1	1	1
0.75	0.5	1	0.5	0.75	0.75	1	1	1	0.75	0.75	1	1	1	0.75	1	1	1	1	1	1	1	1	1	1	1	1	1	1	1	1	1	1	0.75	1	1	1	1	1	1
0	0.25	0.25	0.5	0.5	0.75	1	0.75	0.5	0.5	0.75	0.75	1	0.5	1	0.5	0.75	0.5	0.75	0.75	1	0.75	0.75	0.5	0.75	0.5	0.5	0.5	0.75	0.75	0.5	0.75	0.75	1	1	1	1	0.75	1	0.75
1	0.5	0.75	0.5	0.25	0.75	0.75	0.75	0.75	0.75	0.75	0.75	0.75	0.75	0.75	0.75	1	1	1	0.75	1	1	1	1	0.75	1	1	1	1	1	1	1	1	1	1	1	1	1	1	1

## Sheet: FigS07_11_1G2A
1	1	1	0.25	1	0.5	0.5	1	0.75	1	1	0.25	0.75	0.5	0.75	0.75	0.5	0.75	0.75	0.75	0.5	0.5	0.75	0.75	0.75	0.5	0.5	0.5	0.75	0.75	0.75	0.75	0.75	0.75	1	0.5	1	1	0.75	0.5
0.75	1	0.75	0.5	0.75	0.75	1	0.75	0.25	0.75	0.5	0.75	1	0.5	1	0.5	0.75	1	0.75	0.5	0.5	1	1	1	0.75	1	1	0.75	0.75	0.75	0.75	0.75	1	1	1	0.75	1	1	1	0.75
0.75	0.75	0	0.75	0.25	0.75	0.25	0.75	0.75	0.5	0.25	0.75	0.5	0.5	1	0.75	1	1	1	0.75	0.75	0.75	1	1	1	0.75	1	1	1	1	1	1	0.75	1	1	1	1	1	1	1
0.5	0.5	0.5	0.5	1	1	1	0.75	0.75	0.75	0.75	0.25	0.5	0.75	0.75	0.75	1	0.25	0.75	0.75	0.75	0.75	0.25	0.5	0.75	0.5	0.5	0.75	1	0.75	0.5	0.5	0.5	0.25	0.5	0.75	0.75	0.75	1	0.75
0.75	0.5	0.75	1	0.75	0.75	1	0.25	1	1	1	0.75	1	0.5	0.75	0.75	1	1	1	1	0.5	0.75	0.5	1	0.75	1	0.75	1	0.5	0.5	1	1	1	0.75	0.75	1	1	0.75	0.75	1
1	0.5	0.5	1	0.75	0.75	0.75	1	0.5	1	0.5	1	0.5	0.5	0.5	0.75	0.5	0.75	0.75	0.5	0.75	0.25	0.25	0.5	0.75	0.5	0.5	0.5	0.75	0.75	0.5	0.5	0.75	0.5	0.5	0.5	0.5	0.5	0.5	0.5
0.75	0.5	0.75	0.75	0.5	0.75	0.5	0.5	0.25	0.25	0.25	0.75	0.75	0.25	1	0.75	0.5	0.75	1	1	1	0.75	1	0.75	1	1	0.75	1	1	0.75	1	1	1	1	1	1	1	1	0.75	1
0.75	1	1	0.5	0.75	0.25	1	0.75	0.25	0.5	0.75	0.75	1	1	0.5	0.75	1	0.75	0.75	1	0.25	0.5	0.75	0.75	0.75	0.75	0.75	0.75	1	0.75	1	0.75	0.75	1	0.5	1	0.75	1	0.75	0.25
0.5	0.5	0.25	0.25	0.25	0.25	0.75	0	0.5	0.5	0.25	0.5	0.75	0.5	0.5	0.5	0.5	0.5	0.5	0.5	0	0.5	0	0.5	0.25	0.5	0.5	0.5	0.5	0.5	0.5	0.25	0.5	0.5	0.5	0	0.5	0.5	0.25	0.5
1	0.75	0.75	0.25	0.25	0.75	0.25	0	0	1	0.75	1	0.75	0.5	0.75	0.75	0.5	1	1	1	1	1	1	0.75	1	1	1	0.75	0.75	1	0.75	0.75	0.5	0.75	1	1	1	0.75	1	1
0.75	0.75	0.75	1	1	0.75	0.75	0.75	0.75	0.75	1	0.5	1	0.25	1	0.75	0.5	0.75	0.75	1	1	1	0.75	0.75	0.75	0.5	1	0.75	0.5	1	1	0.75	1	0.5	0.75	0.75	1	1	0.75	1
0.75	1	1	1	1	1	0.5	0.75	0.75	0.25	0.75	0.25	0.25	0.75	0.5	0.5	0.5	0.5	0.75	0.75	0.25	0.5	0.25	0.25	0.5	0.25	0.25	0.5	0.5	0.75	0.75	0.75	0.5	0.25	0.5	0.25	0.25	0.25	0	0.75
0.75	0.75	0.5	0.5	0.75	0.75	1	1	1	1	1	1	1	1	1	1	1	1	1	1	1	1	1	1	1	1	1	1	1	1	1	1	1	1	1	1	1	1	1	1
0.75	0.25	0.5	0.75	0	0.5	0.5	0.5	0.75	0	0.5	0.5	0.5	0.5	0.5	0.5	0.5	0.5	0.75	0.5	0.25	0.5	0.25	0.75	0.75	0.75	0.5	0.75	0.75	0.75	0.5	0.25	0.5	0.5	0.75	0.75	0.75	0.75	0.75	0.75
0.75	0.5	0.5	0.25	0.5	0.5	0.25	0.75	0.5	0.5	0.75	0.75	1	0.75	0.25	0.75	0.75	0.5	0.75	1	0.75	0.5	1	0.75	0.75	0.75	0.5	0.75	1	0.5	0.5	0.5	0.5	0.5	0.5	0.5	0.25	0.25	0.25	0.75
0.75	0.75	0.5	1	1	1	1	0.75	0.75	0.5	0.75	1	0.75	0.75	0.75	1	1	1	1	1	1	1	1	1	1	1	1	1	1	1	1	1	1	1	1	1	1	1	1	1
0.5	1	0.25	0.75	0.25	0.75	0.75	0.75	0.75	0.5	0.75	0.75	1	0.75	1	1	1	1	0.75	0.5	0.75	0.75	0.75	0.75	0.75	0.75	0.75	1	0.75	0.75	0.5	1	1	1	1	0.75	1	1	1	1
1	1	0.75	0.25	0.25	0.25	0.75	0.75	1	0.75	0.5	1	0.75	1	0.75	1	1	1	1	1	1	1	1	1	1	1	1	1	1	1	1	1	1	1	1	1	1	1	1	1
0.5	0.75	1	0.25	0.5	0.75	0.5	1	1	0.75	0.5	0.75	0.25	0.5	0.5	0.5	0.25	0.75	0.5	0.75	0.75	0.25	0.25	0.5	0.5	0	1	0.5	1	1	0.5	1	1	0.75	0.5	0.75	1	1	0.25	0.75
0	0.25	0.25	0.25	0	0.5	0	0	0.5	0.25	0.5	0.5	0.5	0.25	0.5	0.25	0.25	0.75	0.75	0.75	1	1	0.75	0.5	0.5	0.75	0.75	0.5	1	0.75	0.75	0.75	0.5	1	0.75	1	1	1	0.75	1
1	1	0.5	0.5	0.75	0.75	0.75	1	0.75	0.75	0.5	1	1	0.75	0.75	0.75	1	0	0.5	1	0.75	0.5	0.75	0.5	0.25	0.75	0.5	0.75	0.5	0.75	0.75	1	1	1	1	0.5	1	0.75	0.75	0.75
0.75	0.75	0.75	0.75	0.75	0.75	1	0.75	0.5	0.75	0.5	0.5	0.75	0.75	0.75	0.5	0.75	0.5	0.75	0.5	1	1	0.5	0.75	0.5	0.75	0.75	0.75	0.75	1	0.75	1	1	1	0.75	1	0.75	1	1	1
0.75	0.75	1	0.5	0.5	0.75	0.25	0.5	0.75	0.75	0.75	1	0.75	0.5	0.75	0.5	1	0.5	0.75	0.5	0.75	0.5	0.75	0.75	0.75	1	0.75	1	0.75	0.75	0.75	0.25	0.5	0.75	0.25	0.5	0.25	0.25	1	0.75
0.5	0.5	0.5	0	0.5	0.25	0.75	0.5	0.25	0.25	0.25	0.5	0.75	0.75	0.5	0.25	0.5	0.25	0.5	0.25	0.5	0.75	0.5	0.5	0.5	0.5	0.5	0.5	0.75	0.5	0.5	0.5	0.75	0.5	0.5	0.75	0.75	0.5	0.5	0.5
0.75	0.75	0.75	1	0.5	0.75	0.75	0.75	0.75	0.75	0.75	1	0.75	0.5	0.5	0.75	1	0.75	0.75	0.75	0.5	1	0.5	0.75	0.75	0.5	1	1	1	0.5	0.5	0.5	0.5	0.75	0.75	0.75	0.5	0.5	0.25	0.75
1	0.75	1	0.5	0.25	1	0.5	0.5	0.5	0.5	0.5	0.25	0.5	0.75	0.25	1	0.75	0.5	0.75	0.75	0.25	1	1	0.5	0.75	0.5	1	0.75	0.75	0.25	0.75	0.5	0.75	1	0.5	1	0.75	0.75	0.5	0.75
0.75	1	0	0.5	0.75	1	0.75	0.75	0.5	0.75	0.75	0.75	1	0.75	0.75	0.5	0.75	0.75	1	0.75	1	0.75	0.5	1	1	1	1	0.75	0.75	1	1	0.75	0.75	0.75	0.75	0.5	1	0.5	1	0.75
1	0.25	1	0.75	0.5	0	0	0.5	1	1	1	0.75	1	0.5	1	0.75	0.5	1	1	1	1	0.75	1	0.75	0.75	0.75	1	1	1	0.5	0.5	0.5	0.75	0.5	1	1	1	0.75	0.75	1
0.5	0.25	0.25	0.5	0.5	0.5	0.25	0.5	0.25	0.5	0.25	0.25	0.5	0	0.75	0.5	0.5	0.5	0.75	0.25	0	0.5	0	0	0.5	0.75	0.75	0.5	0.75	0.75	0.75	1	0.5	0.25	0.25	0.5	0.75	0.75	0.75	0.5
0.5	0.75	0.75	1	0.75	0.5	0.5	0.75	0.75	0.25	0.75	0.75	1	0.5	0.5	0.75	0.25	0.5	0.5	0.75	0.75	0.75	0.5	0.5	0.75	1	0.75	0.75	0.75	0.5	1	0.75	0.75	0.75	0.5	1	1	0.75	0.75	0.5
0.5	0.75	0.5	0.5	1	1	1	0.75	0.5	1	0.75	1	0.75	0.5	0.75	0.75	1	1	1	0.75	1	1	1	1	1	1	1	0.75	1	1	1	0.75	1	0.75	1	0.5	0.75	1	0.75	1
0.5	0.5	0.75	0.75	0.75	0.25	0.5	0.25	0	0	0.5	0.75	0.75	0.75	0.5	0.75	0.75	1	0.5	0.25	0.75	1	0.5	0.5	0.75	0.5	1	1	1	0.75	0.75	0.5	0.75	0.75	0.5	0.5	0.75	0.5	0.25	0.25
0.5	0.25	0.75	0	0.5	0.5	0.5	0	0.25	0.75	0	0.25	0.5	0.75	0.5	0.75	0.5	0.5	0.5	0.25	0.75	0.75	0.5	0.5	0.75	0.5	0.5	0.75	0.5	0.75	1	0.5	0.5	0.75	0.5	0.5	0.5	1	1	1
0.25	0.5	1	0.5	1	1	1	0.75	0.75	0.75	1	0.5	1	0.5	1	0.75	0.75	1	0.5	0.75	0.75	1	1	0.75	1	0.75	0.75	1	1	0.5	0.75	1	0.5	0.75	0.75	1	0.75	1	1	1
0.25	0	0.75	0.5	0.5	0.75	0.75	1	0.5	0.75	0.5	0.75	1	0.75	0.75	0.5	0.75	0.5	1	0.75	1	1	0.5	1	0.5	0.75	0.75	1	0.5	0	0.25	0.75	0.75	0.5	1	1	1	1	1	1
1	0.5	0.5	0.5	0.25	0.5	0.75	0.75	1	1	1	0.75	0.75	1	1	1	1	1	1	1	1	1	0.75	1	1	0.75	1	0.75	1	1	1	1	1	1	1	1	1	1	1	1

## Sheet: FigS07_11_NG2W
1	0.75	0.5	0.75	0.5	0.75	0.5	0.75	0.75	0.75	0.75	0.75	0.75	1	0.75	0.75	1	0.5	0.75	1	1	0.5	1	0.5	0.25	0.75	0.75	0.5	0.25	0.25	0.5	0.25	0.25	0.5	0.25	0.5	0.25	0.5	0.5	0.5
1	1	0	0.25	0.25	0.5	0.25	0.5	0.5	0.5	0.5	0.25	0.5	0.25	0.25	0.25	0.25	0.25	0.25	0.25	0.25	0.25	0.25	0	0.25	0.25	0.25	0.25	0.25	0.25	0.25	0.25	0.25	0.25	0.25	0.25	0.25	0.25	0.25	0.25
0.5	0.75	0.5	0.5	0.75	0.75	0.5	0.75	0.75	0.5	0.5	0.25	0.25	0.5	0.5	0.25	0.25	0.25	0.25	0.25	0.5	0.5	0.5	0.5	0.25	0.25	0.25	0.25	0.5	0.25	0.25	0.25	0.25	0.25	0.25	0.25	0.25	0.25	0.25	0.25
1	1	0.75	0.75	0.75	1	0.75	0.75	0.75	0.75	0.75	0.5	0.5	0.5	0.5	0.75	0.5	0.5	0.5	0.5	0.5	0.5	0.25	0.5	0.5	0.5	0.5	0.5	0.5	0.5	0.5	0.5	0.5	0.25	0.5	0.25	0.25	0.25	0	0
0.75	0.75	0.75	0.5	0.25	0	0.5	0.75	0.25	0.25	0.25	0.25	0.25	0.25	0.25	0.25	0.25	0.25	0.25	0.25	0.25	0.25	0.25	0.25	0.25	0.25	0.25	0.25	0.25	0.25	0.25	0.25	0.25	0.25	0.5	0.25	0.25	0.25	0.25	0.5
0.75	0.75	0.75	0.75	0.75	0.75	0.75	0.5	0.5	0.5	0.5	0.25	0.25	0.5	0.25	0.5	0.25	0.5	0.5	0.5	0.5	0.5	0.5	0.25	0.5	0.25	0.75	0.25	0.25	0.25	0.25	0.25	0.25	0.25	0.25	0.25	0.25	0.25	0.5	0.25
1	1	1	0.75	0.75	1	1	1	1	0.75	0.5	0.5	0.75	0.5	0.75	0.5	0.5	0.5	0.5	0.5	0.5	0.25	0	0	0	0	0	0	0	0	0	0	0	0	0	0	0	0	0	0
1	1	1	0.75	0.75	1	0.75	0.75	1	0.75	0.5	0.5	0.75	0.5	0.5	0.75	0.25	0.5	0.75	0.75	0	0	0.75	0.75	0.75	0.75	0.5	0.5	0.75	0.75	0.75	0.75	0.75	0.5	0.5	0.5	0.5	0.5	0.75	0.75
0	0	0.5	0.25	0.5	0.5	0.25	0.25	0	0.5	0.5	0.5	0.25	0.25	0.25	0.25	0.25	0	0.25	0.25	0.25	0.25	0	0	0	0.25	0.25	0	0	0.25	0.25	0.25	0.25	0.25	0.25	0.25	0.25	0.25	0.25	0
0.75	0.75	0.25	0.75	0.75	0.5	0.5	0.5	0.5	0.5	0.25	0.75	0	0.25	0.25	0.25	0.25	0.25	0.25	0.25	0.25	0.25	0.25	0.25	0.25	0.25	0.25	0.75	0.75	0.75	0.75	0.5	0.25	0.75	0.5	0.5	0.5	0.25	0.25	0.25
0.75	0.75	0.75	0.75	0.75	0.75	0.75	0.75	0.75	0.75	0.75	0.5	0.5	0.25	0	0.25	0.25	0.25	0.25	0.25	0.25	0.25	0.25	0.25	0.25	0.25	0.25	0.25	0.25	0.25	0.25	0.25	0	0	0	0	0	0	0	0
1	1	1	1	1	0.75	0.75	1	0.5	1	1	1	0.75	0.5	1	1	1	0.75	1	1	1	1	1	0.75	0.5	0.75	0.75	1	0.5	0.75	0.75	1	1	1	0.75	0.75	1	0.75	1	1
0.5	0.5	0.25	0.5	0.5	0.5	0.25	0.5	0.25	0.5	0	0	0	0	0	0	0	0	0	0	0	0	0	0	0	0	0	0	0	0	0	0	0	0	0	0	0	0	0	0
0.75	0.25	0.25	0.25	0.25	0.25	0.25	0.25	0.25	0.25	0.25	0.25	0.25	0.5	0.25	0.25	0.25	0.5	0.5	0.25	0.25	0.25	0.5	0.25	0.5	0.5	0.5	0.25	0.5	0.25	0.25	0.75	0.5	0.25	0.5	0.5	0.75	0.5	0.75	0.5
1	0.75	0.5	0.5	0.5	0	0.25	0.25	0	0.5	0.25	0.5	0.5	0.5	0.5	0.25	0.5	0.25	0.25	0.25	0.5	0.5	0.5	0.5	0.5	0.75	0.5	0.5	0.5	0.75	0.5	0.5	0.5	0.25	0.25	0.5	0.5	0.5	0.5	0.5
0.5	0.5	1	0.75	0.75	0.75	0.75	0.75	0.75	0.75	0.75	0.5	0.5	0.75	0.5	0.25	0.5	0	0	0	0	0	0.25	0	0	0.25	0	0.25	0	0.25	0.25	0	0	0	0	0	0	0	0	0
1	1	1	1	0.75	1	1	1	1	1	1	1	1	1	1	1	1	1	1	1	1	1	1	1	1	1	1	1	1	1	1	1	1	1	1	1	0.75	1	0.5	1
1	0.75	0.75	0.75	0.75	0.75	0.5	0.5	0.75	0.75	0.75	0.75	0.75	0.75	0.75	0.75	0.75	0.75	0.75	0.75	0.75	0.75	0.75	0.75	0.75	0.75	0.75	0.75	0.75	0.75	0.75	0.75	0.75	0.75	0.75	0.75	0.75	0.75	0.75	0.75
0.25	0.5	0.5	0	0.75	0.25	0.75	0.25	0.5	0.75	0.25	0.75	0.75	0.5	0.75	0.25	0.75	0.25	0.25	0.5	0.25	0.25	0.25	0	0.25	0.25	0.5	0.5	0.5	0.5	0.5	0.75	0.5	0.75	0.25	0.75	0.75	0.25	0.75	0.5
0.5	0	0	0	0	0	0	0	0	0	0	0	0	0	0.5	0.25	0.5	0.5	0.25	0.5	0.5	0.25	0.25	0.25	0.5	0.5	0.5	0.5	0.5	0.25	0.25	0	0.25	0	0	0	0	0	0	0
1	1	1	0.75	0.75	0.75	0.75	0.75	0.75	0.75	0.75	0.75	1	0.75	1	0.75	0.5	0.5	0.5	0.5	0.5	0.5	0.75	0.75	0.75	0.5	0.25	0.5	0.5	0.5	0.5	0.5	0.5	0.5	0.75	0.5	0.25	0.5	0.5	0.5
1	1	0.75	0.5	0.5	0.75	0.25	0.25	0	0	0.25	0.25	0	0.25	0	0	0	0	0	0	0	0	0	0	0	0	0	0	0	0	0	0	0	0	0	0	0	0	0	0
0.25	0.5	1	0.5	0.25	1	0.25	0.5	0.5	0.75	0.5	0.25	0.25	0.5	0.25	0.25	0.5	0.5	0.25	0.5	0.25	0	0	0	0.25	0.25	0.25	0.5	0.25	0.5	0.25	0	0.25	0.5	0.25	0	0.25	0.25	0	0
1	1	0.25	1	0.75	1	0.75	1	0.75	1	1	1	1	1	1	1	1	1	1	1	1	1	1	1	1	0.75	1	1	1	0.75	1	0.75	1	1	1	1	1	1	1	1
0.75	0.75	1	1	1	0.75	0.75	0.75	1	1	0.75	0.75	0.5	0.75	0.75	0.75	0.75	0.75	0.5	0.75	0.75	0.75	0.5	0.5	0.75	1	0.5	0.75	1	1	1	0.75	0.75	0.5	0.75	0.75	0.75	0.5	0.75	0.5
0.75	0.75	0.75	0.75	0.25	0.5	0.75	0.75	0.75	0.75	0.75	0.5	0	0.5	1	0.75	0.5	0.75	0.5	0.5	0.25	0.5	0.5	0.5	0.75	0.75	0.5	0.5	1	0.75	0.75	1	0.75	0.5	0.75	0.5	0.75	0.5	1	0.75
0.25	0.25	0.25	0.25	0.25	0.25	0.25	0.25	0	0.25	0.25	0.25	0.25	0.25	0.25	0.25	0.25	0.25	0.25	0.25	0.25	0.25	0.25	0.25	0.25	0.25	0.25	0.25	0.25	0.25	0.25	0.5	0	0.25	0	0	0	0	0	0
1	0.5	0.75	1	1	1	1	1	0.75	0.75	0.75	0.75	0.75	0.75	0.75	0.75	0.75	0.75	0.75	0.75	1	0.75	0.75	0.75	0.75	0.75	0.75	0.75	0.75	0.75	0.75	0.5	0.5	0.5	0.5	0.5	0.5	0.5	0.5	0.5
0.5	0.5	0.5	0.5	0.5	0.5	0.5	0.5	0.5	0.25	0.25	0.25	0.25	0.25	0.5	0.75	0.75	0.5	0.75	0.5	0.5	0.5	0.75	0.75	0.5	0.5	0.5	0.5	0.5	0.5	0.25	0.25	0.25	0.5	0.25	0.25	0.25	0.25	0.25	0.25
0.75	1	0.75	0.5	0.75	0.25	0.75	0.75	0.5	0.5	1	0.75	1	0.25	0.5	0.75	1	0.5	1	1	1	0.5	1	0.75	0.5	0.25	0.5	1	0.75	1	0.75	0.75	0.75	1	1	1	0.75	0.75	0.75	1
0.5	0.5	1	0.5	0.5	0.5	0.5	0.5	0.5	0.5	0.5	0.5	0.5	0.5	0.5	0.5	0.5	0.5	0.5	0.5	0.5	0.5	0.75	0.5	0.5	0.5	0.25	0.5	0.5	0.5	0.5	0.5	0.5	0.5	0.5	0.5	0.5	0.5	0.5	0.5
0.75	0.5	0.5	0.5	0.25	0.5	0.25	0.25	0.25	0.5	0.25	0.25	0.5	0.5	0.5	0.5	0.5	0.5	0.25	0.5	0.5	0.5	0.5	0.5	0.5	0.5	0.5	0.5	0.5	0.5	0.5	0.5	0.5	0.5	0.5	0.5	0.5	0.5	0.5	0.5
1	0.5	0.25	0.75	0.75	1	1	1	1	1	1	1	1	1	1	1	1	1	1	1	1	1	1	1	1	1	0.75	0.75	1	1	1	1	1	1	1	1	1	1	0.75	1
0.75	0.5	0.5	0.75	0.5	1	1	1	1	0.75	1	1	1	1	0.75	1	1	1	1	1	1	1	1	1	1	1	1	1	1	1	1	1	0.75	1	1	1	1	1	1	1
0	0.25	0.5	0.75	1	1	0.75	0.75	0.75	0.5	1	0.75	0.75	0.75	0.75	0.75	1	1	1	1	1	1	1	1	0.75	1	0.75	0.5	0.75	0.75	0.75	1	1	0.5	1	1	1	0.75	0.75	0.75
1	0.5	0.5	0.5	0.25	0.5	0.5	0.5	0.5	0.5	0.5	0.5	0.5	0.5	0.5	0.5	0.75	0.5	0.5	0.5	0.5	0.5	0.5	0.5	0.5	0.5	0.5	0.5	0.5	0.5	0.5	0.75	0.5	0.5	0.5	0.5	0.5	0.5	0.5	0.5

## Sheet: FigS07_11_NG2A
1	1	0.5	0	0.5	0.25	0.25	0	0	0	0	0	0	0	0	0	0	0.25	0	0	0	0	0	0	0.25	0	0	0	0	0	0	0	0	0	0	0	0	0	0	0
1	0.75	1	1	0.5	1	0.75	0.75	0.75	0.75	0.75	0.75	0.25	0.5	0.75	0.5	0.75	0.5	0.5	0.25	0.5	0	0.75	0.25	0.5	0.5	0.5	0	0.25	0	0	0.25	0	0.25	0	0	0.25	0.25	0.25	0.25
1	0.5	1	0.75	0.5	0	0.5	0.5	0.25	0.25	0.25	0	0	0	0.25	0.25	0.25	0.25	0	0	0	0	0	0	0	0	0	0	0	0	0	0	0	0	0	0	0	0	0	0
1	1	0.5	0.75	0.5	1	0.75	0.75	0.75	0.75	0.75	0.5	0.5	0.75	0.75	1	0.5	0.5	0.25	0.5	0.75	0.75	0.5	0.25	0.25	0.5	0.75	0.5	0.5	0.75	0.5	1	0	0.75	0	1	1	0.5	0.75	0.25
1	0.75	0.75	0.75	1	0.5	0.75	0.5	0.5	0.5	1	1	0.5	1	0.75	0.75	0.75	0.75	1	0.75	0.25	0.75	1	1	0.75	0.75	1	0.75	0.75	0.75	0.5	0.75	0.5	0.5	0.25	0.5	0.75	0.5	0.5	0.75
1	0.75	0.5	0.25	0.5	0.25	0	0	0.5	0	0.25	0	0.25	0	0	0	0.5	0	0.5	0.25	0.25	0	0	0.25	0.25	0	0	0	0	0	0	0	0.25	0.25	0	0	0	0	0.25	0
0.5	0.75	0.75	0.75	0.75	0.5	0.75	0.5	0.5	0.5	0.25	0.5	0.25	0.75	0.25	0.25	0	0	0	0	0.25	0	0	0.25	0	0.25	0	0	0	0	0	0	0	0	0	0	0	0	0	0
1	0.5	0.5	0	0.5	1	1	0.75	0.75	0.75	0.75	0.75	0.75	1	0.25	0.25	0.75	0.25	0.75	0.75	0.75	0.5	0.5	0.75	0.75	0.5	1	0.5	0	0	0.5	0.5	0.5	0.75	0.5	0.75	0.75	0.75	0.5	0
0.25	0.25	0.25	0.5	0.5	0.5	0.25	0.25	0.5	0.5	0.75	0.25	0	0.25	0.25	0.25	0.25	0.25	0.25	0.25	0.25	0.25	0.25	0.25	0.25	0.25	0.25	0.25	0.25	0.25	0.25	0.25	0.25	0.25	0.25	0.25	0.25	0.25	0.25	0.25
0.5	0.5	0.75	0.5	0.25	0.5	0.25	0	0.25	0	0	0.25	0	0.25	0	0	0	0	0	0	0	0	0.25	0.25	0.25	0	0.25	0.25	0	0	0	0.75	0.25	0	0.25	0.25	0.25	0.25	0.25	0.5
0.75	0.75	1	0.75	0.75	0.75	0.5	0.75	1	0.75	1	0.75	0.75	0.75	1	0.75	0.5	0.25	0	0.5	0.75	0.25	0.5	0.5	0.25	0.75	0.25	0.5	0.5	0.5	0	0.75	0.25	0.25	0.5	0	0.25	0.75	0.5	0.75
0.75	1	1	1	0.75	0.75	0.5	0.5	0.5	0.5	0.25	0.5	0.75	0.25	0.5	0.5	0.5	0.75	0.5	0.5	0.5	0.75	0	0.5	0	0.25	0.25	0.5	0.25	0.5	0.25	0.25	0.5	0.25	0.25	0.25	0.5	0.5	0.25	0
1	0.5	0.25	0.5	0.25	0.25	0.5	0.25	0.25	0.25	0	0	0.25	0.25	0	0	0	0	0	0	0	0	0	0	0	0	0	0	0	0	0	0	0	0	0	0	0	0	0	0
0.75	0.75	0.25	0	0.25	0.25	0	0.25	0.25	0.25	0.25	0.25	0.75	0.5	0.25	0.5	0.25	0.25	0	0.25	0.5	0.25	0.5	0.25	0.5	0.5	0	0.5	0.75	0.5	0.75	0.25	0.25	0	0	0.25	0.5	0.25	0	0.25
1	0.75	0.5	0.25	0.5	0.5	0.25	0.25	0.5	0.75	0.25	0	0.25	0	0.75	0.75	0.5	0.5	0.5	0.75	0.75	0.75	0.25	0.75	0.5	0.5	0.75	0.25	0.75	0.5	0.25	0.25	0.25	0.25	0.5	0.25	0.25	0	0.25	0
0.5	1	0	0	0.5	0.5	0.5	0.25	0.5	0.25	0	0.25	0	0	0	0	0	0	0	0	0	0	0	0	0	0	0	0	0	0	0	0	0	0	0	0	0	0	0	0
0.75	0.25	0.25	0.25	0.25	0.5	0.5	0.5	0	0.25	0.5	0.5	0.5	0	0.25	0.5	0.5	0.5	0.25	0.25	0	0.25	0.25	0.25	0.25	0.25	0.25	0	0	0	0.25	0	0.25	0.5	0.25	0.25	0.25	0.25	0.25	0.5
0.75	0.5	0.75	0.75	0.5	0	0.5	0	0	0	0	0.5	0.25	0.5	0.25	0	0	0	0.25	0	0	0	0	0	0	0	0	0	0.25	0	0	0	0	0	0	0	0	0	0.25	0
0.25	0.25	0.25	0.25	0.5	0.5	0.25	0.25	0	0.25	0.75	0.5	0.5	0.25	0	0.25	0	0	0.25	0	0	0	0.25	0.25	0	0	0.5	0.25	0.25	0.5	0.25	0.5	0.5	0.5	0.5	0.25	0.5	0.25	0	0.25
0.25	0.25	0.5	0.5	0.25	0.25	0.25	0	0.5	0.25	0.5	0.5	0.25	0.25	0.5	0.25	0	0.75	0.75	0.5	0.5	0.75	0.25	0.25	0.5	0.25	0.5	0.5	0.25	0.5	0.25	0.5	0.25	0.25	0.25	0	0.25	0.25	0.25	0.25
1	1	0.75	1	0.75	1	1	1	0.5	1	1	0.75	0.75	1	1	1	0.75	1	1	1	0.75	0.25	0.5	0.75	0.5	0.5	0.75	0.75	0.5	0.75	0.75	0.75	0.75	0.75	0.5	0.5	0.25	0.25	0	0.5
0.75	0.5	1	0.75	0.75	0.75	0.25	0.25	0.25	0.25	0.75	0.5	0.75	0.5	0.5	0.75	0.25	0.5	0	0.25	0.5	0.25	0.5	0.25	0.25	0.25	0	0	0	0	0	0	0.25	0.25	0.25	0.25	0	0	0	0
0.25	0.75	0.75	0.5	1	0.75	0.5	0.75	0.75	0.25	0.25	0.75	0	0.75	0.5	0.25	0	1	0.75	0.5	0.5	0.5	0.5	0.5	0.25	0.75	0.5	0.5	0.5	0.75	0.5	0.25	0.75	0	0.5	0.75	0.25	0.75	0.5	0.5
0.75	0.75	0.75	0.25	0.75	0.75	0.75	0.5	0.5	0.25	0.5	0.25	0.25	0.25	0.25	0.25	0.25	0.25	0.25	0	0	0	0	0.25	0.25	0	0.25	0	0	0	0	0	0	0	0	0	0.25	0	0.25	0
0.75	0.25	1	0.5	0.75	0.5	1	0.75	0.75	0.5	0.5	1	0.75	0.75	1	1	0.75	0.25	0.75	0.25	0	0.75	0.25	0.5	0.5	0.75	0.5	0.5	0.75	0.5	0.25	0.75	0.25	1	0.75	0	0.5	0.75	0.5	1
0.5	0.75	0.5	0.75	1	0.75	0.5	0.25	0.25	1	0.5	0.25	0.25	0.75	0.75	0.5	0	0.5	0.5	0.5	0.5	0.25	0.75	0.25	0.5	0.5	0.5	1	0.25	0.75	0.75	0.75	0.75	0.75	0.75	0.25	0.25	0.75	0.5	0.25
0.5	0.25	0.75	0.5	0.5	0.25	0.5	0.5	0	0.25	0.5	0.25	0.5	0.25	0.25	0.25	0.5	0.25	0	0.25	0.25	0	0	0	0	0.25	0	0	0	0	0	0	0	0	0	0	0	0	0	0
1	0.5	0.25	0.5	0.5	0.5	0.75	0.75	0.5	0.25	0	0.5	0.5	0	0.25	0.25	0.25	0.5	0.5	0.25	0.25	0	0	0	0.25	0	0	0	0	0	0	0	0	0	0	0	0	0	0.25	0
0.5	0	0	0.25	0	0	0.25	0	0	0	0	0	0.5	0.5	0.25	0.25	0.5	0.25	0.25	0.25	0.5	0	0.5	0	0.25	0.25	0.5	0.25	0.5	0.75	0.5	0.75	0	0	0.25	0.25	0.25	0.25	0.5	0.25
0.25	1	1	0.5	1	0.5	1	0.5	1	0.75	0.75	0.75	0.75	0.75	0.75	0.75	0.75	0.5	0.75	1	1	0.5	0.75	0.5	0.75	1	0.75	1	0.75	0.75	1	0.5	1	0.75	0.75	0.75	0.75	0.75	0.75	0.5
0.5	0.5	1	0.5	0.5	0.5	0.5	0.25	0.25	0.5	0.25	0.25	0	0.25	0.25	0	0	0	0.25	0.25	0.25	0.25	0.25	0.25	0.25	0.25	0.25	0.25	0.25	0	0	0	0	0	0	0	0	0	0	0
0.75	0.5	0.25	0.25	0.5	0	0.25	0.5	0.75	0.5	0.5	0.75	0.75	0.5	0.5	0.25	0.5	0.5	0.25	0.25	0.25	0.25	0.25	0.5	0.25	0.5	0.5	0.5	0.25	0.5	0.25	0.5	0.25	0.25	0.25	0.5	0.25	0.25	0.5	0.5
1	0.5	0.75	0.5	0.5	0.25	0.25	0.5	0.5	0.5	0.25	0	0.5	0.5	0.25	0.5	0.75	0.25	0.75	0.5	0.25	0.75	0.25	0.5	0.5	0.25	0.25	0.75	0.75	0.25	0.5	0.5	0	0.25	0	0.25	0.5	1	0.25	0.25
0.75	0.5	0.5	0.5	0.5	0.5	1	0.75	0.75	0.5	0.5	0.25	0.5	0.25	0.25	0.5	0.75	0.5	0.25	0.5	0.5	0.5	0.5	0.25	0.5	0.75	0.5	0.5	0.5	0.5	0.5	0.75	0.5	0.25	0.75	0.75	0.75	0.5	0.75	0.5
0.25	0.75	0.75	1	0.5	1	0.75	0.75	0.75	0.75	1	0.75	0.75	0.75	0.75	0.25	0.25	0.25	0.75	0.5	0.75	1	0.5	1	1	1	1	0.5	0.5	0.5	0.75	0.75	0.75	1	1	1	1	0.75	1	1
1	0.75	0	0.25	0.75	0.25	0.5	0.5	0.25	0.5	0.5	0.25	0.25	0.25	0.25	0.25	0.5	0.25	0.25	0.25	0.25	0.25	0	0	0	0	0	0	0	0	0	0	0	0	0.25	0	0	0	0	0

## Sheet: FigS07_12_G2W
0.58693	0.66568	0.7031	0.7132	0.71561	0.76294	0.77909	0.79982	0.81149	0.81721	0.82562	0.82945	0.83143	0.83346	0.84942	0.85768	0.8568	0.8585	0.86278	0.86973	0.87605	0.86829	0.87298	0.88053	0.89097	0.90009	0.90436	0.89882	0.90322	0.90582	0.9037	0.90615	0.91063	0.91451	0.91415	0.91757	0.92302	0.92806	0.92295	0.92123
0.81058	0.70184	0.70094	0.72307	0.71487	0.68329	0.65635	0.63061	0.64593	0.67794	0.69213	0.73649	0.76967	0.79683	0.79279	0.79657	0.79717	0.80954	0.81225	0.81394	0.82266	0.81922	0.82149	0.81955	0.81779	0.80952	0.8098	0.7999	0.81974	0.83131	0.8297	0.84324	0.8489	0.85259	0.85491	0.85161	0.85389	0.85544	0.8535	0.85505
0.73471	0.7902	0.79515	0.92051	0.91965	0.97967	0.98115	0.98689	0.9911	0.99241	0.99052	0.99035	0.99206	0.99322	0.99607	0.9965	0.99746	0.99413	0.98639	0.99276	0.99428	0.99087	0.99363	0.99576	0.99595	0.99314	0.99503	0.99664	0.99643	0.9939	0.99558	0.99704	0.99777	0.99707	0.99785	0.99825	0.99519	0.99649	0.99355	0.99426
0.746	0.69371	0.68158	0.69291	0.70277	0.71084	0.71811	0.68949	0.67724	0.69303	0.69785	0.71182	0.70132	0.70539	0.73113	0.72995	0.74126	0.75048	0.74576	0.75436	0.76159	0.76747	0.75424	0.76283	0.76879	0.77041	0.76616	0.77283	0.78317	0.78967	0.79233	0.79446	0.78789	0.79074	0.77701	0.78269	0.79761	0.80331	0.8086	0.79593
0.78663	0.57507	0.46506	0.44902	0.46155	0.47602	0.49199	0.40364	0.41987	0.46088	0.49349	0.53814	0.54932	0.55972	0.6021	0.58927	0.63085	0.65462	0.66182	0.68036	0.70773	0.72735	0.74438	0.74615	0.76054	0.77288	0.76669	0.77197	0.78418	0.79438	0.79559	0.80672	0.81487	0.8157	0.81544	0.82651	0.8353	0.85019	0.85947	0.86386
0.63545	0.6589	0.71968	0.66428	0.69757	0.68096	0.7084	0.72923	0.757	0.74895	0.76826	0.77053	0.75465	0.73396	0.74712	0.78013	0.80048	0.8172	0.80265	0.8127	0.81743	0.80793	0.84427	0.8276	0.80113	0.78471	0.79333	0.84282	0.83159	0.84995	0.84245	0.81265	0.79445	0.80629	0.80129	0.8164	0.83974	0.8495	0.82254	0.83848
0.71064	0.78811	0.83384	0.84509	0.86047	0.84569	0.83152	0.82632	0.85079	0.89841	0.91784	0.91371	0.90836	0.9069	0.9175	0.9346	0.9525	0.94247	0.95658	0.97343	0.96645	0.97327	0.97645	0.98446	0.98572	0.98603	0.98619	0.99322	0.99634	0.99757	0.9986	0.99802	0.99891	0.99937	0.99963	0.9997	0.99979	0.9998	0.99972	0.99982
0.73678	0.72152	0.72831	0.7296	0.7039	0.70684	0.72038	0.72295	0.72091	0.72483	0.73283	0.72978	0.73579	0.7433	0.74649	0.75838	0.76049	0.76743	0.77475	0.77846	0.7849	0.79152	0.79766	0.80688	0.81234	0.80949	0.81086	0.81604	0.8168	0.82157	0.8221	0.82217	0.81867	0.82333	0.82629	0.82815	0.83769	0.84673	0.84823	0.85253
0.36265	0.36265	0.40041	0.40167	0.40392	0.40539	0.40675	0.40871	0.40468	0.40555	0.40767	0.40674	0.40903	0.40725	0.40655	0.40554	0.40733	0.40718	0.40709	0.40848	0.40798	0.40906	0.40916	0.40808	0.40957	0.40866	0.41018	0.4094	0.40971	0.40877	0.41011	0.40964	0.41123	0.41148	0.4073	0.40724	0.40412	0.40729	0.40562	0.40708
0.70876	0.8334	0.89538	0.91159	0.93569	0.95274	0.95088	0.96378	0.95613	0.95527	0.95449	0.96535	0.97183	0.96854	0.96585	0.97214	0.96812	0.97357	0.97491	0.97197	0.96914	0.95541	0.95981	0.95728	0.96702	0.97045	0.975	0.9744	0.96366	0.96691	0.96666	0.97258	0.97627	0.97021	0.97001	0.96778	0.96233	0.97007	0.9694	0.967
0.82309	0.734	0.59245	0.62859	0.6092	0.58862	0.62935	0.65076	0.61643	0.60098	0.63639	0.6071	0.6387	0.70907	0.74367	0.75952	0.76455	0.71784	0.69672	0.63907	0.59484	0.61438	0.69679	0.73645	0.75483	0.66333	0.61924	0.69948	0.67128	0.67898	0.6274	0.70155	0.73767	0.70287	0.73902	0.6563	0.71644	0.69485	0.73351	0.65439
0.75283	0.80288	0.85366	0.90372	0.95375	0.95435	0.95365	0.9544	0.9574	0.95385	0.94987	0.94943	0.95484	0.95706	0.95837	0.96114	0.95888	0.95374	0.95317	0.95273	0.95362	0.95109	0.95067	0.95397	0.95303	0.9487	0.95049	0.9573	0.95899	0.95822	0.95864	0.95809	0.95865	0.95833	0.95987	0.95771	0.95838	0.96123	0.96191	0.96366
0.72905	0.6787	0.75011	0.804	0.7854	0.83239	0.90023	0.88696	0.87408	0.86396	0.86035	0.85803	0.8569	0.86027	0.85826	0.85722	0.85667	0.85638	0.85623	0.85616	0.85612	0.85625	0.85617	0.85612	0.85627	0.85618	0.85613	0.8561	0.85609	0.85609	0.85608	0.85609	0.85615	0.85611	0.8561	0.85609	0.85608	0.85608	0.85608	0.85608
0.57377	0.57377	0.57377	0.60787	0.56857	0.54589	0.55321	0.52522	0.52903	0.60834	0.61163	0.56831	0.63265	0.62038	0.67139	0.70811	0.67592	0.73346	0.76581	0.78927	0.76819	0.7351	0.74422	0.72376	0.76083	0.76004	0.76947	0.77308	0.79655	0.81058	0.78304	0.75733	0.78562	0.80293	0.79648	0.7751	0.79306	0.78609	0.76378	0.7922
0.68391	0.75058	0.75749	0.81931	0.83428	0.84145	0.83943	0.84237	0.84517	0.84775	0.85493	0.86163	0.86838	0.86999	0.87131	0.87492	0.88085	0.88446	0.88458	0.88616	0.88744	0.88845	0.88922	0.88977	0.89244	0.89605	0.89608	0.89438	0.89434	0.89534	0.895	0.8946	0.89304	0.89159	0.89138	0.89111	0.89428	0.89874	0.89838	0.8975
0.7823	0.9183	0.91125	0.88629	0.89487	0.92331	0.96667	0.94932	0.97111	0.96145	0.95411	0.94427	0.96406	0.98811	0.9934	0.98371	0.99282	0.99631	0.99776	0.9976	0.99842	0.99657	0.99822	0.99492	0.99714	0.99813	0.99864	0.99799	0.99867	0.99523	0.99543	0.99746	0.99486	0.99728	0.99618	0.9933	0.99214	0.9868	0.99314	0.99606
0.72233	0.72233	0.71096	0.71627	0.74935	0.78042	0.81747	0.82115	0.8388	0.86639	0.87967	0.90225	0.92061	0.93533	0.93889	0.94317	0.94266	0.95279	0.95867	0.9597	0.96263	0.96419	0.96688	0.97078	0.97272	0.97389	0.97781	0.98099	0.97919	0.97865	0.97608	0.97837	0.9799	0.98264	0.98144	0.98239	0.98269	0.98495	0.98524	0.9858
0.88027	0.90005	0.92527	0.93996	0.93514	0.92428	0.89983	0.89443	0.85746	0.87727	0.86847	0.8596	0.86162	0.85588	0.86331	0.86505	0.85788	0.86724	0.85893	0.85421	0.8516	0.8527	0.85078	0.85362	0.85128	0.84998	0.84925	0.85245	0.85061	0.8496	0.84927	0.84885	0.84861	0.84847	0.84871	0.84852	0.84877	0.84856	0.84844	0.84864
0.47188	0.48535	0.47159	0.46675	0.47583	0.46407	0.4968	0.49949	0.51135	0.49405	0.50011	0.47821	0.51808	0.4849	0.49588	0.51556	0.49577	0.4845	0.50976	0.52013	0.54302	0.51612	0.50561	0.50129	0.49958	0.48204	0.5415	0.56102	0.56861	0.55403	0.56425	0.54582	0.54913	0.53637	0.5477	0.5044	0.49452	0.47659	0.50674	0.54206
0.50188	0.49392	0.50627	0.50584	0.50156	0.50153	0.54187	0.5525	0.56782	0.59234	0.60663	0.62038	0.62882	0.63024	0.62346	0.62056	0.63983	0.66081	0.67238	0.66682	0.68742	0.69834	0.70897	0.71791	0.7025	0.70483	0.71585	0.72055	0.72179	0.72455	0.72646	0.73599	0.74485	0.74305	0.75662	0.76313	0.76914	0.77537	0.78107	0.77134
0.79601	0.73585	0.71878	0.70175	0.70217	0.73372	0.70617	0.71999	0.74197	0.73881	0.75746	0.76021	0.75905	0.73179	0.74354	0.74939	0.73314	0.73033	0.72554	0.73241	0.73644	0.73433	0.74125	0.75863	0.769	0.72557	0.73309	0.72724	0.75202	0.75347	0.74913	0.76798	0.77351	0.78468	0.7757	0.79271	0.80071	0.80724	0.82255	0.79382
0.64935	0.47726	0.488	0.34633	0.31797	0.33531	0.34137	0.36659	0.39389	0.42335	0.48033	0.54515	0.59142	0.63241	0.67204	0.70986	0.73452	0.75305	0.76672	0.78072	0.76282	0.79038	0.79137	0.8204	0.82253	0.83046	0.83025	0.82984	0.83514	0.83867	0.8213	0.85409	0.88685	0.91627	0.94001	0.95709	0.9704	0.9615	0.97313	0.96463
0.60029	0.53352	0.47842	0.41873	0.36144	0.37374	0.38496	0.37292	0.37812	0.38112	0.40057	0.40391	0.40757	0.41864	0.4399	0.44416	0.46709	0.48205	0.47312	0.48472	0.50667	0.52863	0.53967	0.55139	0.57301	0.58338	0.59489	0.59613	0.60571	0.60975	0.62434	0.64595	0.66691	0.68713	0.68577	0.70516	0.70544	0.71474	0.72334	0.73211
0.82488	0.90756	0.99179	0.99173	0.99181	0.99158	0.99107	0.99187	0.9918	0.99353	0.99363	0.99325	0.99233	0.99366	0.99374	0.99332	0.99312	0.9945	0.99435	0.99419	0.99404	0.9939	0.99356	0.99442	0.99424	0.99407	0.99393	0.99486	0.99435	0.99397	0.99365	0.9936	0.99391	0.99342	0.99349	0.99478	0.99428	0.99415	0.99401	0.99371
0.73427	0.81333	0.81311	0.83743	0.84034	0.84038	0.84192	0.84226	0.84368	0.84498	0.84593	0.84418	0.84476	0.845	0.84595	0.84497	0.84558	0.84568	0.84799	0.84804	0.84869	0.84895	0.84742	0.8489	0.84824	0.84665	0.84887	0.84754	0.84793	0.84939	0.84873	0.84754	0.84795	0.84951	0.85107	0.85294	0.85485	0.85579	0.85581	0.85569
0.6498	0.71849	0.74283	0.73915	0.75218	0.75381	0.75194	0.76197	0.76431	0.75688	0.74521	0.75072	0.7533	0.76034	0.76129	0.76272	0.76674	0.7623	0.75889	0.75413	0.75972	0.76143	0.76132	0.76714	0.76911	0.76872	0.77151	0.7701	0.76273	0.76349	0.76342	0.75756	0.75977	0.76075	0.75544	0.75134	0.74711	0.74781	0.75038	0.75404
0.61958	0.54764	0.49165	0.52931	0.59355	0.65411	0.71142	0.73361	0.74134	0.70214	0.77396	0.83032	0.87122	0.87166	0.90039	0.91831	0.92039	0.8955	0.91799	0.93298	0.9291	0.94052	0.93576	0.92209	0.89551	0.90287	0.91096	0.92739	0.93882	0.93443	0.92363	0.92241	0.93642	0.92675	0.93836	0.94663	0.92386	0.92539	0.93023	0.91191
0.79512	0.89317	0.93506	0.95768	0.96428	0.97055	0.97815	0.98121	0.9759	0.98324	0.98507	0.97974	0.98122	0.98353	0.98586	0.98982	0.98951	0.98874	0.99169	0.99162	0.99053	0.98976	0.99233	0.99398	0.99265	0.99275	0.99424	0.99316	0.99009	0.99213	0.99382	0.99495	0.99574	0.99596	0.99617	0.99486	0.99574	0.99522	0.99228	0.99398
0.54431	0.61429	0.61182	0.68569	0.69316	0.69466	0.76166	0.76046	0.84518	0.84634	0.83627	0.83865	0.84516	0.84672	0.8442	0.84637	0.84867	0.85308	0.85005	0.85968	0.86847	0.87179	0.87807	0.87892	0.88794	0.8964	0.899	0.89603	0.90516	0.91046	0.91508	0.92204	0.92393	0.92809	0.92127	0.92315	0.92363	0.92755	0.93138	0.93048
0.76008	0.77763	0.79552	0.81533	0.81423	0.8153	0.81576	0.83376	0.83218	0.83259	0.83272	0.8324	0.83408	0.83472	0.83463	0.83254	0.8339	0.83169	0.83198	0.83157	0.83139	0.83352	0.83134	0.82988	0.83084	0.83294	0.8323	0.83022	0.83133	0.83301	0.83339	0.83299	0.83076	0.82772	0.82761	0.82775	0.83145	0.83161	0.83198	0.83324
0.83379	0.77379	0.83617	0.85615	0.89646	0.89979	0.88955	0.89579	0.89552	0.90722	0.89571	0.89805	0.89449	0.89151	0.89337	0.89012	0.88833	0.89013	0.88829	0.887	0.88624	0.88574	0.88757	0.8866	0.88714	0.88815	0.88697	0.88943	0.8878	0.88674	0.88647	0.88588	0.8855	0.88525	0.88543	0.8852	0.88506	0.88539	0.88533	0.88514
0.651	0.67786	0.70659	0.71548	0.72406	0.75694	0.76264	0.76787	0.79972	0.80866	0.81254	0.81576	0.81893	0.81499	0.80608	0.80911	0.80723	0.81013	0.81246	0.81622	0.82413	0.83161	0.83502	0.83037	0.8342	0.84214	0.83779	0.83704	0.8397	0.83806	0.84885	0.84894	0.8516	0.85268	0.85814	0.85647	0.86272	0.87054	0.87232	0.87601
0.65775	0.68013	0.69306	0.72366	0.74876	0.77218	0.78346	0.7974	0.81775	0.81784	0.837	0.85459	0.86323	0.87826	0.88433	0.87897	0.89196	0.89847	0.90324	0.90477	0.91507	0.9204	0.92367	0.928	0.9357	0.93741	0.94386	0.94594	0.95133	0.95232	0.95099	0.95407	0.95464	0.95704	0.96111	0.95958	0.96336	0.96707	0.96702	0.9676
0.85254	0.87886	0.90418	0.90462	0.9537	0.95599	0.95661	0.9589	0.96106	0.96196	0.96381	0.96548	0.96699	0.96745	0.96934	0.97048	0.97047	0.97152	0.97173	0.97197	0.9741	0.974	0.97468	0.97414	0.97476	0.97406	0.97542	0.97547	0.97595	0.9776	0.97788	0.97767	0.97917	0.97897	0.98072	0.98204	0.9817	0.98133	0.98113	0.9808
0.7416	0.7443	0.74733	0.75579	0.75606	0.75775	0.7574	0.758	0.76058	0.76215	0.76375	0.7629	0.76538	0.76585	0.76826	0.77064	0.77106	0.77239	0.77465	0.77597	0.77726	0.77853	0.77976	0.78187	0.78227	0.78432	0.78499	0.78563	0.78684	0.78879	0.78978	0.78947	0.78957	0.78929	0.78948	0.78966	0.78986	0.78914	0.79105	0.79035
0.755	0.75456	0.77978	0.80212	0.85417	0.89044	0.92312	0.93568	0.94937	0.96305	0.96345	0.96417	0.9615	0.96831	0.97476	0.97936	0.98264	0.98457	0.98648	0.98591	0.98738	0.98664	0.98578	0.98515	0.98437	0.98068	0.98008	0.97958	0.9792	0.97891	0.97869	0.97851	0.97838	0.97871	0.9792	0.97895	0.97871	0.97853	0.97839	0.97829

## Sheet: FigS07_12_1G2A
0.58693	0.49051	0.49832	0.42625	0.42463	0.43336	0.43347	0.43617	0.44392	0.43456	0.44273	0.44216	0.44115	0.44243	0.4522	0.44844	0.44269	0.4419	0.44082	0.44806	0.45553	0.44244	0.43854	0.42858	0.43073	0.43415	0.43855	0.43542	0.42781	0.43041	0.44452	0.45595	0.46203	0.47506	0.47883	0.46848	0.4784	0.4821	0.48461	0.49743
0.81058	0.89139	0.89307	0.88991	0.92005	0.91413	0.91775	0.92027	0.91768	0.92155	0.92221	0.9252	0.93459	0.93095	0.92763	0.9281	0.93363	0.94045	0.9442	0.94326	0.94679	0.9472	0.94999	0.95221	0.95078	0.94146	0.95178	0.95924	0.95267	0.94964	0.94446	0.94495	0.94811	0.9493	0.94982	0.95068	0.95277	0.96114	0.96625	0.9725
0.73471	0.46968	0.45474	0.47343	0.48368	0.50671	0.53856	0.47738	0.47806	0.51722	0.51274	0.58621	0.51095	0.5475	0.50612	0.57897	0.66619	0.72125	0.74089	0.6776	0.67335	0.66675	0.72936	0.76061	0.7851	0.84099	0.87505	0.90262	0.92126	0.88873	0.83921	0.84292	0.82108	0.85627	0.87438	0.90215	0.92139	0.87247	0.89578	0.88319
0.746	0.79613	0.8228	0.82094	0.81814	0.8166	0.81352	0.81138	0.85001	0.8542	0.84747	0.85149	0.83684	0.8318	0.84131	0.85001	0.85792	0.86357	0.86535	0.85493	0.85326	0.84641	0.84655	0.84344	0.83932	0.83947	0.84059	0.83346	0.83504	0.84207	0.84078	0.83922	0.84455	0.85076	0.85289	0.85152	0.85161	0.85633	0.86165	0.85477
0.78663	0.87542	0.9636	0.96415	0.96549	0.96638	0.96642	0.96698	0.96798	0.96948	0.96883	0.96997	0.97228	0.97285	0.97326	0.97375	0.97539	0.9765	0.97765	0.97723	0.97589	0.9751	0.97685	0.97728	0.97952	0.97889	0.97886	0.97965	0.97936	0.97885	0.97968	0.98107	0.98122	0.98217	0.98132	0.98162	0.98249	0.98231	0.98228	0.98335
0.63545	0.61232	0.63171	0.66039	0.68578	0.63953	0.65521	0.66926	0.64059	0.6157	0.61358	0.61267	0.65968	0.60518	0.60694	0.63282	0.64268	0.63607	0.58629	0.56962	0.5392	0.57313	0.58571	0.5974	0.62744	0.64868	0.67221	0.69188	0.67615	0.69127	0.72197	0.68086	0.6991	0.68103	0.69869	0.70251	0.67396	0.68244	0.70137	0.6968
0.71064	0.69613	0.73505	0.73754	0.71629	0.74532	0.74225	0.68142	0.68379	0.66445	0.69514	0.73587	0.77093	0.76663	0.80225	0.83169	0.84134	0.87523	0.85883	0.87549	0.90875	0.93715	0.94793	0.92769	0.89711	0.92475	0.94583	0.96223	0.97402	0.96434	0.97201	0.97632	0.98358	0.98434	0.98257	0.98626	0.99037	0.9911	0.99369	0.99497
0.73678	0.75571	0.76884	0.77628	0.77752	0.77699	0.77995	0.77756	0.77934	0.7789	0.77984	0.77953	0.78201	0.78769	0.78249	0.78053	0.78037	0.77535	0.76929	0.76576	0.76714	0.76678	0.76792	0.76731	0.76951	0.77013	0.7669	0.76765	0.77015	0.76399	0.76784	0.77013	0.77363	0.77312	0.77394	0.77514	0.77607	0.78025	0.78252	0.78228
0.36265	0.32635	0.32494	0.3258	0.32756	0.32896	0.33019	0.32848	0.33046	0.33177	0.32964	0.32878	0.32854	0.32729	0.32752	0.32894	0.32897	0.3302	0.33004	0.32909	0.33031	0.33196	0.33377	0.33494	0.33301	0.33156	0.33007	0.32884	0.32997	0.32891	0.33003	0.32881	0.32931	0.3304	0.33127	0.33197	0.32753	0.3284	0.32716	0.32985
0.70876	0.56912	0.45618	0.49242	0.49565	0.46999	0.44286	0.43204	0.46801	0.50253	0.52034	0.57301	0.56505	0.53647	0.58039	0.56006	0.56374	0.5567	0.5581	0.61353	0.64813	0.66366	0.62147	0.64869	0.6362	0.61165	0.604	0.63528	0.62159	0.66099	0.64612	0.60846	0.58325	0.53302	0.5671	0.63702	0.69367	0.72508	0.75502	0.78567
0.82309	0.88787	0.96003	0.96062	0.96684	0.96879	0.9637	0.95344	0.95187	0.95403	0.94733	0.93808	0.94222	0.93957	0.94473	0.93904	0.9372	0.93186	0.92886	0.94178	0.94628	0.9604	0.9516	0.95738	0.96404	0.96181	0.96886	0.95867	0.96704	0.97141	0.97634	0.97258	0.96138	0.96873	0.961	0.96586	0.9695	0.96366	0.96697	0.96504
0.75283	0.33758	0.32381	0.34647	0.36261	0.35202	0.3571	0.36426	0.37459	0.37525	0.36863	0.37038	0.37691	0.36771	0.37059	0.36464	0.35332	0.34752	0.34016	0.35044	0.3512	0.3374	0.3361	0.33458	0.33869	0.33366	0.33137	0.31631	0.31574	0.31162	0.30375	0.29239	0.29775	0.29983	0.30457	0.30021	0.29916	0.30282	0.29814	0.30338
0.72905	0.85439	0.92201	0.92947	0.94692	0.96349	0.96664	0.96529	0.96146	0.97688	0.96272	0.9758	0.98507	0.97708	0.98605	0.99273	0.99607	0.99787	0.99877	0.99903	0.99951	0.99975	0.99969	0.99984	0.99988	0.99983	0.99989	0.99994	0.99997	0.99995	0.99998	0.99999	0.99999	1	0.99999	1	1	1	1	1
0.57377	0.58369	0.57998	0.56231	0.58431	0.59205	0.59678	0.58026	0.60035	0.58002	0.54773	0.51737	0.54282	0.56494	0.56912	0.58434	0.58467	0.56315	0.56252	0.54393	0.54708	0.53962	0.55151	0.55893	0.58006	0.57044	0.53089	0.5521	0.57746	0.59795	0.53868	0.55479	0.54975	0.53624	0.52819	0.55564	0.56596	0.57701	0.53474	0.55928
0.68391	0.64394	0.52758	0.5286	0.52645	0.52702	0.53403	0.538	0.548	0.54909	0.55583	0.55171	0.55604	0.5573	0.56766	0.56597	0.57088	0.58112	0.58241	0.5854	0.57969	0.58413	0.57409	0.57509	0.58622	0.58456	0.5908	0.58748	0.58557	0.595	0.58921	0.5914	0.58827	0.59613	0.5981	0.6058	0.59843	0.59528	0.59126	0.58804
0.7823	0.67806	0.64685	0.65845	0.79739	0.82623	0.76534	0.77096	0.69405	0.68883	0.78093	0.83006	0.83673	0.84708	0.81591	0.88415	0.87191	0.92709	0.88082	0.9312	0.94898	0.95397	0.95347	0.95428	0.93773	0.94147	0.9641	0.93451	0.91949	0.90477	0.94473	0.95986	0.97361	0.98133	0.97443	0.92398	0.94645	0.9677	0.96875	0.95493
0.72233	0.74904	0.75549	0.73148	0.72879	0.72612	0.73329	0.72942	0.73617	0.74254	0.75431	0.76026	0.75439	0.77599	0.76204	0.78051	0.78431	0.78371	0.79406	0.78675	0.79685	0.79579	0.79966	0.81089	0.79621	0.79994	0.79674	0.80064	0.78739	0.79162	0.79465	0.80097	0.80259	0.81486	0.82626	0.81447	0.82873	0.84772	0.84512	0.86248
0.88027	0.82266	0.83893	0.8258	0.84113	0.86037	0.87397	0.88976	0.88041	0.90318	0.88241	0.86811	0.84894	0.89519	0.93476	0.95675	0.97392	0.95556	0.97455	0.98517	0.98977	0.99271	0.99573	0.9964	0.99784	0.99582	0.99751	0.99849	0.99812	0.99811	0.9988	0.99926	0.9995	0.9995	0.99968	0.99979	0.99983	0.99982	0.99982	0.99967
0.47188	0.46434	0.48059	0.47981	0.4576	0.44869	0.45569	0.47181	0.45662	0.45662	0.47075	0.48395	0.48097	0.4823	0.49188	0.48557	0.49781	0.49412	0.51782	0.49899	0.51358	0.4862	0.5199	0.50665	0.51935	0.53353	0.52422	0.53378	0.53998	0.55119	0.53812	0.50134	0.49268	0.48614	0.49398	0.48794	0.50671	0.51696	0.51872	0.50522
0.50188	0.51964	0.52705	0.53092	0.53452	0.53465	0.53989	0.53988	0.53986	0.54208	0.54361	0.5556	0.55777	0.55483	0.55938	0.56478	0.56587	0.56123	0.55848	0.56496	0.57234	0.57424	0.57556	0.58265	0.59474	0.60667	0.59844	0.60283	0.6063	0.6094	0.61746	0.61537	0.62284	0.62573	0.63138	0.62075	0.63074	0.62721	0.63165	0.6454
0.79601	0.79601	0.90201	0.89816	0.90331	0.90313	0.89108	0.88838	0.88356	0.88757	0.88381	0.88532	0.88749	0.8916	0.89783	0.90086	0.8906	0.89608	0.89322	0.88117	0.88705	0.88706	0.89126	0.89276	0.89451	0.89663	0.89968	0.89672	0.88303	0.87882	0.88499	0.8789	0.8882	0.89219	0.88498	0.88847	0.88926	0.88122	0.88269	0.87549
0.64935	0.71614	0.85518	0.92429	0.92939	0.93406	0.93824	0.93365	0.93734	0.93866	0.93799	0.93854	0.93351	0.94279	0.94168	0.94635	0.93701	0.93091	0.92673	0.92703	0.92424	0.9285	0.93304	0.94023	0.95046	0.95578	0.96099	0.95654	0.96332	0.96889	0.97251	0.9763	0.9706	0.97475	0.97948	0.97698	0.98173	0.98394	0.98232	0.98402
0.60029	0.65024	0.80349	0.80365	0.80446	0.80231	0.80154	0.79772	0.80133	0.79669	0.79885	0.79768	0.79847	0.79802	0.79831	0.79794	0.79927	0.80708	0.80888	0.80829	0.80976	0.80898	0.80964	0.8023	0.80527	0.80583	0.80726	0.80757	0.80715	0.80536	0.80954	0.80979	0.8087	0.80939	0.80856	0.80639	0.80888	0.8117	0.81191	0.81273
0.82488	0.21979	0.22199	0.19813	0.19066	0.20458	0.18736	0.19772	0.20188	0.20038	0.19756	0.2065	0.2059	0.21861	0.19852	0.18255	0.18048	0.18835	0.19752	0.20868	0.17981	0.1876	0.19706	0.20446	0.20755	0.21492	0.18231	0.193	0.17266	0.19033	0.19801	0.20209	0.20679	0.22087	0.22778	0.19291	0.2072	0.20085	0.20575	0.17418
0.73427	0.63115	0.59743	0.597	0.59852	0.5993	0.60024	0.60129	0.60055	0.5988	0.59972	0.59957	0.601	0.60205	0.60218	0.60271	0.60208	0.60096	0.60017	0.60018	0.59947	0.5982	0.59786	0.59797	0.59918	0.59746	0.5958	0.59734	0.59664	0.59902	0.59984	0.60051	0.59872	0.59871	0.59968	0.60022	0.60099	0.59968	0.60035	0.60178
0.6498	0.55954	0.53694	0.53536	0.52576	0.5557	0.56133	0.57588	0.57627	0.57528	0.58332	0.59205	0.59368	0.58364	0.5882	0.58158	0.58206	0.58724	0.57489	0.58014	0.5821	0.59349	0.59791	0.59884	0.59665	0.60066	0.59472	0.58966	0.59285	0.59424	0.60409	0.6104	0.61188	0.6156	0.60815	0.5989	0.60169	0.60219	0.60882	0.60089
0.61958	0.69728	0.76041	0.74957	0.78002	0.7655	0.79817	0.83057	0.83435	0.81132	0.78453	0.78743	0.82294	0.81092	0.81987	0.8495	0.83975	0.85775	0.87282	0.88788	0.89788	0.91208	0.87402	0.86808	0.87697	0.88477	0.898	0.8955	0.89214	0.90491	0.88425	0.89509	0.90354	0.90509	0.90288	0.91517	0.9232	0.91835	0.91003	0.91621
0.79512	0.65836	0.67872	0.69095	0.65029	0.6345	0.59729	0.62625	0.60525	0.62	0.63057	0.64035	0.70011	0.68926	0.731	0.78864	0.82504	0.79863	0.84068	0.83909	0.83621	0.82524	0.83002	0.85346	0.86814	0.8431	0.86671	0.87999	0.86117	0.87476	0.87316	0.87164	0.89084	0.90874	0.92072	0.93437	0.92286	0.91941	0.9308	0.93993
0.54431	0.32642	0.33115	0.25886	0.26038	0.26972	0.26584	0.26777	0.26383	0.25886	0.24851	0.25646	0.25926	0.25622	0.25568	0.25634	0.25988	0.24931	0.252	0.25143	0.25493	0.25343	0.25224	0.25109	0.25734	0.25451	0.25264	0.24578	0.24493	0.24938	0.25063	0.26335	0.25813	0.26369	0.25674	0.2653	0.26638	0.27457	0.2655	0.26814
0.76008	0.71928	0.69467	0.69227	0.69337	0.67121	0.67058	0.67257	0.67615	0.67805	0.68531	0.68862	0.68775	0.68469	0.68577	0.6841	0.68558	0.68704	0.68913	0.68505	0.68625	0.68528	0.68745	0.68402	0.68647	0.68729	0.68701	0.68881	0.68557	0.6864	0.68858	0.68776	0.68358	0.68327	0.6847	0.68718	0.6898	0.69068	0.69077	0.69033
0.83379	0.8541	0.87401	0.89791	0.89589	0.89424	0.91045	0.92121	0.91243	0.9193	0.94295	0.95003	0.96169	0.966	0.96289	0.95301	0.95878	0.96811	0.97889	0.98475	0.98701	0.98954	0.99288	0.99465	0.99648	0.99768	0.99831	0.99811	0.9984	0.99841	0.99803	0.99836	0.99846	0.99781	0.99835	0.99853	0.99792	0.99808	0.99873	0.9988
0.651	0.57308	0.56447	0.571	0.5717	0.55755	0.56209	0.55149	0.55608	0.55743	0.55271	0.54715	0.53996	0.53944	0.539	0.53566	0.53485	0.54127	0.54694	0.54075	0.5394	0.53663	0.53095	0.53908	0.53978	0.55214	0.55208	0.56506	0.56482	0.56646	0.56663	0.56723	0.57036	0.57631	0.56866	0.56853	0.57123	0.57693	0.58534	0.58199
0.65775	0.57968	0.58453	0.58874	0.59033	0.59877	0.59269	0.57799	0.5796	0.58492	0.58236	0.56844	0.55764	0.55906	0.55586	0.55763	0.56428	0.566	0.56811	0.56806	0.574	0.57212	0.57035	0.57276	0.57569	0.57201	0.55632	0.56657	0.5663	0.56975	0.58402	0.57944	0.57934	0.58965	0.59362	0.6043	0.58934	0.60054	0.61293	0.62106
0.85254	0.73563	0.6694	0.6168	0.62271	0.62354	0.63004	0.63099	0.62325	0.62124	0.62449	0.62565	0.62659	0.63295	0.63483	0.64088	0.63224	0.63249	0.62695	0.62434	0.62955	0.62523	0.63255	0.63728	0.63547	0.63936	0.6449	0.64365	0.65095	0.65037	0.64633	0.64795	0.64473	0.64295	0.64925	0.65184	0.66166	0.66366	0.66215	0.66593
0.7416	0.73477	0.72776	0.72749	0.72843	0.72936	0.72825	0.72789	0.72864	0.72886	0.72779	0.72802	0.72781	0.72854	0.72898	0.72873	0.72884	0.72857	0.72878	0.72804	0.72856	0.72787	0.72702	0.72793	0.72869	0.72892	0.72877	0.72862	0.72872	0.72732	0.72688	0.72675	0.72724	0.72689	0.72562	0.72565	0.72574	0.72439	0.72451	0.72387
0.755	0.77175	0.79044	0.79696	0.80532	0.82005	0.83983	0.8615	0.86982	0.87604	0.86004	0.8724	0.87668	0.89455	0.90155	0.91434	0.93324	0.94857	0.96075	0.97026	0.97375	0.97629	0.97998	0.97912	0.98432	0.98649	0.98708	0.98784	0.98665	0.98809	0.99108	0.99332	0.99445	0.99584	0.99689	0.99625	0.99719	0.99674	0.99756	0.99791

## Sheet: FigS07_12_NG2W
0.58693	0.63216	0.65934	0.67773	0.69248	0.67329	0.67223	0.65343	0.64709	0.65773	0.64374	0.63872	0.63537	0.61891	0.61809	0.61574	0.61185	0.61099	0.60137	0.5855	0.57476	0.56502	0.55898	0.56972	0.56834	0.57767	0.57541	0.58119	0.56395	0.55914	0.55476	0.55146	0.53945	0.5441	0.53631	0.51588	0.51591	0.51312	0.49797	0.48379
0.81058	0.81058	0.76928	0.50486	0.48061	0.48565	0.43886	0.47045	0.45354	0.409	0.37473	0.36453	0.3435	0.32918	0.29209	0.27722	0.2403	0.23137	0.20627	0.19994	0.19808	0.21186	0.20132	0.18125	0.1532	0.13312	0.12966	0.12423	0.1111	0.10038	0.09835	0.10309	0.098551	0.10036	0.091625	0.084524	0.082394	0.082872	0.081494	0.0763
0.73471	0.79457	0.79549	0.81587	0.78101	0.73227	0.7956	0.71737	0.64615	0.6235	0.54792	0.48855	0.44391	0.49263	0.51031	0.4931	0.59344	0.5154	0.53525	0.47374	0.42442	0.45561	0.48408	0.44896	0.56273	0.57679	0.56323	0.4903	0.43396	0.39705	0.36349	0.38048	0.39669	0.43684	0.39517	0.37248	0.4272	0.44515	0.43994	0.39447
0.746	0.71986	0.69847	0.63082	0.63061	0.56966	0.55314	0.53217	0.53322	0.53965	0.51987	0.50225	0.47865	0.46962	0.46833	0.44795	0.46427	0.47479	0.47241	0.46276	0.44226	0.424	0.41993	0.41584	0.3992	0.39794	0.41589	0.39929	0.39328	0.3903	0.39125	0.37726	0.3649	0.38002	0.36092	0.34925	0.3329	0.35278	0.34936	0.33983
0.78663	0.66407	0.67233	0.66423	0.42123	0.32205	0.30736	0.29564	0.27821	0.26527	0.25534	0.2334	0.2254	0.20652	0.18962	0.17455	0.17819	0.16443	0.15219	0.14865	0.14424	0.14824	0.15141	0.14761	0.14459	0.13454	0.13178	0.12319	0.12661	0.11864	0.11157	0.10529	0.10529	0.10348	0.10318	0.10851	0.1026	0.1009	0.10086	0.095758
0.63545	0.60654	0.5983	0.56451	0.53796	0.49532	0.46524	0.50469	0.47612	0.41491	0.46109	0.45092	0.38506	0.38518	0.38566	0.419	0.37391	0.32265	0.29674	0.31853	0.3323	0.37243	0.38524	0.34715	0.38114	0.36252	0.31748	0.28775	0.30072	0.31141	0.31664	0.2796	0.29437	0.2641	0.28462	0.29969	0.2669	0.27503	0.27982	0.29891
0.71064	0.71064	0.73854	0.71727	0.6251	0.6	0.62267	0.5847	0.557	0.53768	0.50465	0.46928	0.46123	0.42948	0.39462	0.38107	0.36908	0.31117	0.30259	0.25886	0.23336	0.20562	0.17771	0.13017	0.09295	0.088639	0.061315	0.073534	0.051199	0.044484	0.03081	0.047612	0.032897	0.046786	0.034589	0.02395	0.016696	0.014133	0.010039	0.008317
0.73678	0.72915	0.71779	0.72461	0.7006	0.69322	0.68773	0.68825	0.66595	0.65837	0.6574	0.64633	0.63557	0.63183	0.63161	0.62909	0.62643	0.62143	0.62314	0.6149	0.61416	0.60705	0.59155	0.58843	0.58615	0.58197	0.58329	0.58103	0.57513	0.567	0.55919	0.55697	0.5495	0.54174	0.5316	0.53857	0.53714	0.53161	0.52178	0.51486
0.36265	0.39648	0.39331	0.3924	0.3976	0.39712	0.39406	0.39154	0.39307	0.39055	0.39274	0.39453	0.39444	0.39236	0.39323	0.39298	0.39364	0.3941	0.39365	0.39291	0.39099	0.39104	0.3897	0.39086	0.38937	0.39064	0.39585	0.39255	0.39259	0.39031	0.38862	0.38746	0.38666	0.38611	0.38801	0.39163	0.39412	0.39125	0.39157	0.39324
0.70876	0.8334	0.80263	0.77996	0.8107	0.77747	0.77073	0.77118	0.76611	0.73461	0.76292	0.78881	0.75383	0.68008	0.62598	0.61125	0.5629	0.57477	0.63709	0.63704	0.66763	0.61343	0.61811	0.6222	0.61936	0.60774	0.56182	0.52312	0.5024	0.51537	0.54159	0.51464	0.51839	0.48303	0.51227	0.4781	0.4821	0.452	0.47612	0.48023
0.82309	0.61991	0.5368	0.48881	0.51602	0.53342	0.3997	0.39888	0.3976	0.34797	0.35508	0.36758	0.30757	0.27432	0.27798	0.23608	0.25014	0.20608	0.22875	0.27778	0.24531	0.24829	0.19993	0.2211	0.18828	0.26673	0.21789	0.25937	0.24592	0.25306	0.22786	0.18817	0.16592	0.13866	0.19089	0.20147	0.25024	0.19047	0.15439	0.16777
0.75283	0.80288	0.80113	0.849	0.84932	0.84616	0.89702	0.89298	0.89043	0.88234	0.93144	0.9313	0.92746	0.92251	0.92306	0.91961	0.91824	0.92235	0.91864	0.91491	0.92305	0.91999	0.92969	0.92422	0.92867	0.93321	0.93773	0.93313	0.93466	0.93014	0.92951	0.92544	0.92717	0.92159	0.9218	0.92887	0.92792	0.93035	0.922	0.91745
0.72905	0.5849	0.52384	0.33415	0.29855	0.23756	0.20415	0.25265	0.20222	0.12987	0.11766	0.063825	0.08051	0.043609	0.022514	0.011345	0.0056633	0.0028233	0.0016085	0.0028005	0.0056217	0.0028937	0.0014453	0.00072498	0.0004343	0.00024859	0.00012721	7.5002e-05	3.8914e-05	2.9023e-05	1.9959e-05	1.0494e-05	1.1181e-05	5.8937e-06	3.1258e-06	5.2606e-06	3.3798e-06	1.7991e-06	1.3103e-06	1.3483e-06
0.57377	0.54758	0.46843	0.46509	0.42344	0.46094	0.408	0.40182	0.3641	0.41255	0.40094	0.39728	0.43607	0.38231	0.3355	0.38103	0.33445	0.30116	0.2715	0.27385	0.26032	0.22647	0.28238	0.26009	0.297	0.31474	0.28095	0.29998	0.27578	0.2829	0.25023	0.25572	0.24271	0.24236	0.28082	0.33016	0.29135	0.29007	0.30007	0.31081
0.68391	0.68391	0.70773	0.7253	0.77265	0.76623	0.7493	0.73421	0.71818	0.71004	0.71709	0.71122	0.70446	0.69101	0.686	0.67066	0.67044	0.66735	0.65593	0.63855	0.62686	0.61239	0.62773	0.62458	0.61719	0.60286	0.59108	0.57716	0.56822	0.55461	0.55453	0.5579	0.54414	0.54243	0.54834	0.53145	0.5186	0.50618	0.50532	0.49834
0.7823	0.7823	0.83818	0.81776	0.75488	0.69415	0.68546	0.6163	0.6239	0.58631	0.50051	0.61038	0.59485	0.56212	0.57677	0.48038	0.47455	0.38764	0.25142	0.16316	0.16363	0.15715	0.17857	0.11435	0.11275	0.075982	0.18007	0.12836	0.20018	0.20758	0.30177	0.26646	0.16748	0.21464	0.15348	0.11154	0.083606	0.091098	0.085196	0.1543
0.72233	0.72249	0.73363	0.72686	0.72038	0.64983	0.65055	0.60204	0.58141	0.56319	0.54724	0.56462	0.54863	0.58076	0.57649	0.56714	0.55077	0.56236	0.5576	0.54088	0.52629	0.52303	0.52303	0.52094	0.50905	0.5203	0.51936	0.50766	0.51163	0.50388	0.49273	0.48313	0.48868	0.48969	0.48055	0.48936	0.48689	0.47535	0.46681	0.4406
0.88027	0.88027	0.85732	0.82659	0.80429	0.74843	0.7776	0.80443	0.787	0.75479	0.70311	0.67536	0.65711	0.63213	0.61702	0.60815	0.61803	0.60851	0.60383	0.6041	0.60285	0.5998	0.60193	0.59937	0.59783	0.60079	0.59871	0.59794	0.59696	0.59976	0.59918	0.59992	0.60021	0.59817	0.60251	0.5994	0.5993	0.59764	0.5969	0.598
0.47188	0.45109	0.41972	0.39491	0.43584	0.41309	0.37425	0.36515	0.35083	0.3918	0.36664	0.41112	0.37517	0.3846	0.41698	0.42649	0.42084	0.39327	0.40578	0.39652	0.35827	0.3424	0.33603	0.36008	0.34048	0.35929	0.38104	0.41532	0.39332	0.37102	0.37784	0.43428	0.41925	0.4503	0.42796	0.42003	0.40025	0.37697	0.38101	0.38608
0.50188	0.49157	0.45412	0.44145	0.41584	0.39132	0.38058	0.38318	0.38561	0.3625	0.35277	0.34374	0.32286	0.33916	0.31858	0.31461	0.30489	0.30882	0.30957	0.30149	0.28641	0.2724	0.26784	0.26381	0.27037	0.26453	0.25254	0.24607	0.24356	0.23109	0.21793	0.21574	0.2025	0.192	0.19722	0.18525	0.18226	0.17876	0.17629	0.18123
0.79601	0.76593	0.75573	0.72934	0.63467	0.64069	0.63861	0.61382	0.61988	0.60199	0.58921	0.55028	0.57068	0.5462	0.51379	0.52036	0.49291	0.46826	0.50269	0.50325	0.50447	0.50265	0.4897	0.48891	0.4791	0.4639	0.43798	0.49226	0.46806	0.47675	0.45711	0.46995	0.44157	0.47385	0.45687	0.4613	0.48882	0.48872	0.49545	0.49065
0.64935	0.5633	0.55828	0.4309	0.28506	0.26287	0.1625	0.15616	0.1274	0.10839	0.1229	0.098736	0.079664	0.062112	0.050446	0.039342	0.041438	0.043466	0.033944	0.026559	0.020835	0.021232	0.021711	0.017082	0.015203	0.012033	0.012544	0.013848	0.010971	0.0087238	0.0069639	0.007095	0.0056868	0.0065015	0.0052122	0.0052307	0.0042156	0.0039744	0.0038365	0.0031077
0.60029	0.46676	0.34444	0.33505	0.33105	0.32427	0.31574	0.30073	0.28888	0.29138	0.28799	0.28369	0.2706	0.2732	0.26775	0.2549	0.24792	0.23809	0.23622	0.22506	0.21645	0.20508	0.19842	0.19243	0.18129	0.178	0.18418	0.17475	0.17697	0.17867	0.18164	0.173	0.17518	0.16707	0.15935	0.15091	0.14846	0.14571	0.13834	0.1303
0.82488	0.82488	0.86585	0.90362	0.90272	0.94498	0.94671	0.98411	0.9819	0.97881	0.97809	0.97739	0.97663	0.97935	0.98105	0.98051	0.97853	0.97778	0.97588	0.97981	0.97892	0.97829	0.9763	0.97995	0.97921	0.97718	0.97552	0.97472	0.9791	0.97821	0.97492	0.97268	0.9686	0.97243	0.97022	0.9691	0.96834	0.96806	0.96818	0.96702
0.73427	0.8118	0.83718	0.83547	0.83506	0.83581	0.83553	0.83366	0.83193	0.83172	0.83159	0.8297	0.8292	0.82816	0.82638	0.82604	0.82546	0.8254	0.82554	0.82342	0.82367	0.82202	0.82169	0.82102	0.82042	0.81997	0.81877	0.81809	0.8166	0.81814	0.81809	0.81683	0.81535	0.8162	0.81543	0.81394	0.81387	0.81341	0.81161	0.81165
0.6498	0.66943	0.68473	0.71758	0.7093	0.69865	0.69135	0.68649	0.67945	0.6764	0.67537	0.68026	0.68472	0.67535	0.68155	0.68057	0.67794	0.6814	0.68836	0.69235	0.69505	0.68349	0.67661	0.68075	0.67249	0.67368	0.67161	0.67938	0.67462	0.67395	0.67283	0.68125	0.67924	0.67732	0.67212	0.66898	0.66276	0.66029	0.65735	0.65841
0.61958	0.40374	0.39264	0.30061	0.2407	0.22061	0.23904	0.19431	0.18749	0.2049	0.1735	0.1714	0.19023	0.22175	0.2035	0.17156	0.14813	0.1308	0.13272	0.13539	0.13756	0.1515	0.16183	0.15397	0.13504	0.14119	0.12567	0.11395	0.12816	0.12995	0.14331	0.15629	0.13748	0.1497	0.16367	0.12744	0.10021	0.092306	0.074897	0.071727
0.79512	0.8278	0.82276	0.79837	0.81256	0.79737	0.80208	0.78511	0.80158	0.79037	0.80284	0.78507	0.74985	0.73487	0.6992	0.68276	0.67548	0.64712	0.63418	0.63263	0.61361	0.60125	0.65443	0.64277	0.62087	0.61462	0.6563	0.6323	0.62508	0.60723	0.57853	0.55278	0.51924	0.51749	0.5344	0.48085	0.43203	0.50182	0.4968	0.53804
0.54431	0.60544	0.80203	0.79753	0.78268	0.78082	0.76511	0.76118	0.74574	0.74317	0.73486	0.74189	0.7236	0.70509	0.68644	0.68365	0.66958	0.6607	0.6437	0.65926	0.64179	0.62476	0.60819	0.59465	0.58181	0.59028	0.60416	0.58855	0.57768	0.58259	0.57549	0.58659	0.56774	0.54937	0.5331	0.53499	0.52249	0.50519	0.48858	0.487
0.76008	0.77763	0.77667	0.77531	0.80293	0.81933	0.82133	0.82002	0.82086	0.81859	0.81608	0.81578	0.81549	0.81476	0.81296	0.81203	0.8143	0.81361	0.81412	0.81625	0.815	0.81617	0.815	0.81342	0.81112	0.80958	0.81459	0.81585	0.81568	0.81402	0.81503	0.81482	0.81467	0.81391	0.81439	0.81623	0.8152	0.81554	0.81715	0.81613
0.83379	0.77379	0.80969	0.80982	0.71427	0.70048	0.71005	0.63658	0.62661	0.56228	0.50625	0.51087	0.46338	0.42794	0.43552	0.4159	0.3968	0.39083	0.41104	0.39622	0.38083	0.3716	0.37436	0.36729	0.36154	0.35945	0.35688	0.3262	0.3252	0.32382	0.3229	0.3232	0.32307	0.3224	0.32299	0.32262	0.3221	0.32216	0.32221	0.32182
0.651	0.69534	0.72755	0.71296	0.70876	0.70086	0.6856	0.69014	0.67271	0.65504	0.65738	0.63924	0.62698	0.61072	0.59524	0.60316	0.58727	0.59295	0.5892	0.57609	0.56907	0.55378	0.55066	0.54058	0.54628	0.53115	0.51651	0.51888	0.52449	0.50996	0.49593	0.4818	0.4682	0.46614	0.45299	0.44967	0.4514	0.43912	0.42681	0.41506
0.65775	0.65775	0.69082	0.68377	0.68412	0.68632	0.67347	0.66134	0.64997	0.64884	0.64878	0.63831	0.65071	0.64822	0.6372	0.64165	0.63108	0.63107	0.62905	0.6298	0.62014	0.61735	0.6086	0.60053	0.59311	0.59633	0.5887	0.57845	0.57925	0.57638	0.57357	0.56761	0.56053	0.54988	0.54656	0.53598	0.54065	0.53414	0.53518	0.51937
0.85254	0.87685	0.89951	0.92481	0.924	0.92371	0.92193	0.92019	0.91836	0.91657	0.93579	0.93738	0.93717	0.937	0.93814	0.93678	0.93448	0.93553	0.93464	0.93648	0.93608	0.93365	0.93128	0.93137	0.93077	0.93049	0.92969	0.92746	0.92531	0.92632	0.92421	0.92218	0.92024	0.91641	0.91382	0.91054	0.91207	0.91595	0.9145	0.91317
0.7416	0.747	0.75273	0.75166	0.74993	0.74855	0.7472	0.74549	0.74476	0.74409	0.74306	0.74276	0.741	0.73927	0.7376	0.73842	0.73673	0.73543	0.73729	0.73598	0.73575	0.73657	0.73631	0.73606	0.73686	0.73522	0.73496	0.73474	0.73275	0.73256	0.73311	0.73153	0.73028	0.729	0.72696	0.72787	0.72666	0.72752	0.72594	0.72653
0.755	0.755	0.66257	0.57998	0.52202	0.55672	0.54385	0.51736	0.46946	0.43564	0.42827	0.39219	0.39232	0.36201	0.33775	0.31871	0.31799	0.32931	0.31624	0.32259	0.30688	0.30284	0.2918	0.29024	0.29586	0.2865	0.27944	0.27414	0.27702	0.27447	0.27043	0.26854	0.26746	0.26518	0.26349	0.26535	0.26361	0.26285	0.26174	0.26221

## Sheet: FigS07_12_NG2A
0.58693	0.39409	0.3796	0.35804	0.33081	0.3189	0.30448	0.29053	0.26881	0.25491	0.24119	0.22395	0.21329	0.20693	0.20108	0.19143	0.18285	0.17461	0.16412	0.15402	0.14763	0.13905	0.1336	0.12878	0.1219	0.11798	0.11611	0.11227	0.10845	0.10329	0.10016	0.097166	0.092949	0.090559	0.088189	0.084694	0.08386	0.08312	0.08122	0.080607
0.81058	0.91489	0.91179	0.90813	0.90958	0.89346	0.88957	0.87608	0.85562	0.85548	0.83294	0.81848	0.79746	0.76821	0.74173	0.74184	0.70433	0.67605	0.6495	0.62364	0.59036	0.56495	0.50828	0.49079	0.44398	0.41686	0.39204	0.35289	0.30674	0.26811	0.22937	0.20311	0.18919	0.16552	0.14578	0.13946	0.11691	0.106	0.093172	0.079678
0.73471	0.3339	0.34024	0.33155	0.29178	0.20168	0.1455	0.13048	0.086601	0.076123	0.057576	0.058197	0.037834	0.042316	0.030194	0.030114	0.029219	0.020582	0.016078	0.014307	0.011595	0.017702	0.01399	0.014901	0.015518	0.014655	0.01683	0.014094	0.012866	0.010662	0.010881	0.0092649	0.011192	0.010693	0.011368	0.0095765	0.011528	0.0096967	0.011657	0.01386
0.746	0.79346	0.84047	0.82354	0.81684	0.79903	0.80021	0.79082	0.78325	0.7686	0.75518	0.74148	0.7304	0.72062	0.72037	0.70753	0.701	0.68317	0.67234	0.64929	0.63412	0.61681	0.62421	0.61692	0.60261	0.58769	0.58556	0.56758	0.56528	0.54427	0.54221	0.52172	0.51779	0.49562	0.49165	0.48096	0.46937	0.46533	0.45263	0.43773
0.78663	0.91869	0.91893	0.96131	0.95953	0.95812	0.95376	0.95136	0.94574	0.94155	0.93508	0.93001	0.92835	0.92355	0.92125	0.9202	0.91611	0.90949	0.90927	0.90681	0.90163	0.88985	0.88104	0.88218	0.87778	0.87295	0.87214	0.86405	0.85865	0.84824	0.84337	0.82939	0.81711	0.80258	0.79401	0.78095	0.76486	0.7564	0.74669	0.73462
0.63545	0.61232	0.59312	0.51408	0.45768	0.4286	0.36989	0.30503	0.2781	0.24994	0.20933	0.20393	0.1814	0.1655	0.15047	0.13566	0.12715	0.12981	0.12016	0.10957	0.11298	0.10432	0.10383	0.10391	0.098271	0.094171	0.090186	0.089337	0.08735	0.086018	0.083718	0.084146	0.083179	0.080507	0.07856	0.077239	0.076918	0.076928	0.075921	0.080041
0.71064	0.69269	0.61634	0.59201	0.55682	0.52469	0.50702	0.43921	0.37144	0.3101	0.2741	0.26762	0.21791	0.2126	0.19371	0.15174	0.11158	0.090824	0.062405	0.046534	0.037192	0.025768	0.019199	0.013444	0.011463	0.0081485	0.0072369	0.0051868	0.0040751	0.0029793	0.0025001	0.0018559	0.0013915	0.0014731	0.0015239	0.0012263	0.00093487	0.0007945	0.00061463	0.00059669
0.73678	0.76229	0.76229	0.76508	0.75631	0.74679	0.74363	0.73757	0.73655	0.73205	0.73086	0.72293	0.7184	0.71045	0.70308	0.69514	0.68674	0.68209	0.67018	0.66579	0.66168	0.65235	0.64143	0.63521	0.64246	0.63746	0.62727	0.62343	0.61201	0.59798	0.59664	0.58649	0.5759	0.56496	0.55555	0.54876	0.55265	0.54386	0.53903	0.53237
0.36265	0.33606	0.32387	0.32263	0.32006	0.31795	0.31632	0.31763	0.31745	0.31802	0.31624	0.31605	0.3146	0.31495	0.3137	0.31432	0.31327	0.31507	0.31378	0.31442	0.31333	0.31259	0.31207	0.31421	0.31319	0.31556	0.31723	0.31527	0.3155	0.31408	0.31461	0.31347	0.3142	0.31572	0.31575	0.31528	0.31496	0.31523	0.31643	0.31472
0.70876	0.56912	0.46679	0.33152	0.29224	0.26297	0.24243	0.21213	0.16817	0.13859	0.14345	0.12737	0.10778	0.10114	0.098292	0.097661	0.091539	0.081685	0.07427	0.079955	0.080472	0.073287	0.074734	0.07955	0.095835	0.096676	0.087219	0.080772	0.070544	0.073811	0.068524	0.073367	0.074897	0.070269	0.073026	0.078783	0.076625	0.080498	0.076326	0.079503
0.82309	0.915	0.91284	0.91599	0.89884	0.87902	0.86424	0.84373	0.8421	0.84326	0.81867	0.80695	0.80393	0.78541	0.7851	0.80679	0.80906	0.774	0.7377	0.69379	0.69161	0.66441	0.60862	0.63887	0.61888	0.62011	0.57585	0.56301	0.54317	0.52915	0.50337	0.49044	0.47459	0.45606	0.44268	0.48758	0.46945	0.50483	0.56138	0.57267
0.75283	0.33758	0.33334	0.32461	0.31655	0.31033	0.2892	0.28668	0.27691	0.26564	0.25704	0.24896	0.2414	0.24385	0.2328	0.23835	0.23383	0.23841	0.2318	0.23393	0.23248	0.23739	0.22974	0.22712	0.24153	0.23602	0.2358	0.23587	0.23459	0.23306	0.22906	0.22876	0.23376	0.23962	0.23334	0.23129	0.23163	0.23518	0.23364	0.23125
0.72905	0.84482	0.92583	0.86234	0.81186	0.73358	0.6772	0.59174	0.45155	0.37896	0.29244	0.2507	0.19621	0.15999	0.11608	0.068361	0.037372	0.019529	0.010352	0.0058552	0.0058018	0.0029359	0.0015446	0.00082722	0.00042504	0.00021975	0.00011434	5.9878e-05	3.4383e-05	3.4914e-05	2.037e-05	2.1642e-05	1.2231e-05	6.5521e-06	3.5322e-06	3.7598e-06	2.1432e-06	1.3596e-06	7.4631e-07	6.991e-07
0.57377	0.58369	0.54945	0.49024	0.42939	0.4034	0.37901	0.34208	0.3395	0.31787	0.30162	0.2997	0.29192	0.28107	0.26598	0.25917	0.26626	0.25499	0.24694	0.24701	0.24343	0.23426	0.23101	0.2174	0.23064	0.22002	0.2118	0.206	0.19382	0.20299	0.20581	0.20569	0.20079	0.19608	0.19334	0.19123	0.19917	0.19085	0.2003	0.19874
0.68391	0.56399	0.52144	0.50405	0.48361	0.47262	0.46097	0.44647	0.42692	0.41675	0.40233	0.38934	0.37919	0.36695	0.34632	0.34558	0.33193	0.33336	0.32414	0.31939	0.31366	0.30204	0.2909	0.27535	0.273	0.25964	0.25242	0.24177	0.23261	0.22388	0.21452	0.20666	0.19616	0.19552	0.18765	0.18016	0.17263	0.16707	0.15814	0.15015
0.7823	0.6257	0.35276	0.27852	0.28961	0.23529	0.229	0.15922	0.10281	0.065425	0.049916	0.043217	0.068023	0.046038	0.027459	0.017885	0.014643	0.015299	0.010722	0.0081303	0.010702	0.011235	0.0097181	0.0077146	0.0085383	0.0068076	0.0056923	0.011229	0.011136	0.0086008	0.0069654	0.01005	0.0088572	0.014097	0.012394	0.010575	0.012749	0.010669	0.015501	0.010899
0.72233	0.73924	0.72681	0.70068	0.66479	0.62854	0.59608	0.57521	0.56478	0.52051	0.48109	0.44678	0.42631	0.40748	0.3883	0.36586	0.35896	0.34031	0.31209	0.28535	0.26618	0.23793	0.21725	0.20925	0.19457	0.1801	0.16622	0.15215	0.14961	0.13351	0.11927	0.1128	0.10092	0.097865	0.098737	0.0946	0.087426	0.081173	0.07571	0.069566
0.88027	0.84186	0.81692	0.80754	0.78644	0.53373	0.39656	0.41228	0.28547	0.18581	0.1155	0.07562	0.059055	0.041595	0.040686	0.025365	0.020951	0.016983	0.01263	0.0081775	0.0051147	0.0038637	0.002482	0.00162	0.0011598	0.00083165	0.00068428	0.00054307	0.00041781	0.00027882	0.00021892	0.00016916	0.00012143	0.000114	8.8959e-05	6.5428e-05	5.2521e-05	4.4937e-05	3.7028e-05	3.6082e-05
0.47188	0.46284	0.43963	0.3889	0.38409	0.36592	0.3754	0.36102	0.35214	0.36135	0.36277	0.36229	0.33748	0.33749	0.34422	0.35749	0.34897	0.35895	0.35754	0.34642	0.35212	0.35534	0.35484	0.3653	0.34651	0.33137	0.35639	0.34246	0.35085	0.34029	0.36675	0.38121	0.38844	0.40162	0.37658	0.35895	0.35749	0.3515	0.34421	0.33992
0.50188	0.50799	0.49695	0.48304	0.46988	0.45343	0.41873	0.4212	0.40547	0.38763	0.37599	0.35954	0.3438	0.33302	0.31602	0.30592	0.28852	0.28394	0.27109	0.26459	0.25167	0.23962	0.23494	0.22112	0.20822	0.20155	0.19478	0.1926	0.18212	0.17631	0.17161	0.16669	0.16253	0.15681	0.14797	0.14681	0.14204	0.13783	0.1379	0.13024
0.79601	0.86849	0.87254	0.90022	0.89778	0.88705	0.88405	0.87917	0.87033	0.85479	0.84472	0.83602	0.83237	0.83776	0.82856	0.8195	0.81865	0.80776	0.79904	0.79988	0.80051	0.80688	0.7943	0.78285	0.76889	0.77117	0.76357	0.76472	0.75703	0.74612	0.74913	0.74334	0.73847	0.74155	0.73692	0.73652	0.72576	0.72301	0.71371	0.70195
0.64935	0.77577	0.83985	0.88403	0.87304	0.85188	0.84485	0.80822	0.79312	0.75247	0.72065	0.69355	0.68482	0.64524	0.62	0.59388	0.57101	0.53212	0.50687	0.46564	0.42985	0.38443	0.33706	0.29646	0.27113	0.25703	0.21924	0.19556	0.17586	0.14533	0.11959	0.10553	0.088844	0.074646	0.063149	0.055587	0.047768	0.040605	0.036845	0.031392
0.60029	0.65024	0.64857	0.74349	0.77884	0.77208	0.76325	0.7598	0.75484	0.74532	0.73623	0.73096	0.72504	0.71358	0.70794	0.69575	0.68149	0.67874	0.67495	0.66913	0.66074	0.65303	0.64057	0.6378	0.62501	0.61044	0.60319	0.59077	0.57761	0.56428	0.5523	0.54443	0.52902	0.52402	0.51166	0.50489	0.49955	0.49374	0.49181	0.47997
0.82488	0.51652	0.3556	0.16313	0.13362	0.12464	0.11107	0.10065	0.094474	0.088649	0.07556	0.072224	0.060836	0.054456	0.049907	0.041748	0.038898	0.037682	0.034542	0.030539	0.028197	0.024899	0.022737	0.021126	0.018619	0.017261	0.016075	0.015072	0.014282	0.013087	0.012089	0.011687	0.010913	0.010253	0.0099518	0.0094306	0.0090927	0.0088286	0.0085654	0.0079624
0.73427	0.63011	0.62654	0.626	0.58751	0.58564	0.58178	0.58059	0.57885	0.57576	0.57229	0.5717	0.56925	0.56798	0.56532	0.56319	0.5626	0.55994	0.56039	0.55938	0.55551	0.55279	0.55191	0.55025	0.54907	0.5479	0.54716	0.54707	0.54569	0.5435	0.54259	0.5425	0.54012	0.53751	0.53576	0.53401	0.53246	0.53157	0.52937	0.52773
0.6498	0.60173	0.53617	0.53916	0.54103	0.53768	0.52042	0.52492	0.50143	0.49433	0.48493	0.47329	0.46419	0.47981	0.47497	0.463	0.45449	0.46676	0.45772	0.45399	0.46971	0.4751	0.48474	0.47944	0.47695	0.47357	0.46308	0.46189	0.46484	0.47537	0.47294	0.47915	0.47877	0.47761	0.48363	0.49499	0.48318	0.47543	0.47553	0.47035
0.61958	0.68538	0.67916	0.66043	0.60482	0.54093	0.46383	0.42942	0.42936	0.39364	0.35212	0.34296	0.30963	0.31259	0.26892	0.25792	0.23691	0.21269	0.21786	0.19594	0.17123	0.14837	0.1298	0.1371	0.12078	0.11316	0.1007	0.097756	0.096395	0.087148	0.0796	0.073388	0.0726	0.067667	0.066249	0.065906	0.070192	0.077178	0.071506	0.066762
0.79512	0.61278	0.56092	0.49941	0.48422	0.41179	0.34492	0.34497	0.30164	0.29685	0.22747	0.18623	0.15001	0.12054	0.10306	0.092691	0.074888	0.074748	0.062271	0.060607	0.05243	0.049289	0.040739	0.034301	0.031874	0.028453	0.027522	0.026069	0.026081	0.024055	0.022652	0.021776	0.019511	0.017672	0.016974	0.017916	0.019005	0.017272	0.015844	0.01574
0.54431	0.46883	0.46351	0.46499	0.37704	0.36792	0.36521	0.16287	0.15338	0.14032	0.13225	0.12476	0.11832	0.11376	0.10685	0.099396	0.095282	0.088553	0.087065	0.083454	0.079241	0.078139	0.076104	0.071188	0.065687	0.061209	0.05694	0.053567	0.054434	0.054011	0.051135	0.049663	0.048075	0.046027	0.042731	0.041114	0.039714	0.038577	0.036959	0.036527
0.76008	0.73804	0.68878	0.6642	0.66026	0.66493	0.66192	0.65806	0.6574	0.65475	0.65954	0.65669	0.65907	0.65569	0.65842	0.66178	0.66306	0.66007	0.65601	0.65773	0.66079	0.6612	0.66094	0.66162	0.66001	0.6576	0.65706	0.65676	0.65973	0.65854	0.65734	0.65793	0.65761	0.65618	0.65868	0.65861	0.66141	0.65742	0.65805	0.65636
0.83379	0.85984	0.82599	0.78864	0.7456	0.70273	0.62535	0.54975	0.51628	0.45562	0.41148	0.32611	0.26359	0.19381	0.15856	0.12241	0.086995	0.069312	0.060487	0.042473	0.041247	0.0352	0.029731	0.030807	0.026802	0.029165	0.026023	0.023666	0.025759	0.02357	0.01568	0.010289	0.0067443	0.0044279	0.0045262	0.0029888	0.0019757	0.0013123	0.00088448	0.00089754
0.651	0.56655	0.56104	0.54605	0.53779	0.4777	0.46028	0.44056	0.43479	0.42749	0.41163	0.40021	0.39228	0.38386	0.36906	0.35414	0.34177	0.33133	0.31817	0.30809	0.2961	0.29042	0.27631	0.26739	0.25916	0.2501	0.24384	0.24102	0.23818	0.22552	0.22232	0.21231	0.20107	0.19215	0.18161	0.17256	0.16328	0.15418	0.15225	0.14844
0.65775	0.61472	0.5864	0.55419	0.53895	0.52476	0.49912	0.48172	0.46016	0.44649	0.42456	0.4007	0.37366	0.36121	0.34912	0.33381	0.32408	0.30745	0.28674	0.28562	0.27547	0.26773	0.26045	0.2477	0.23854	0.22568	0.21115	0.19907	0.19272	0.18906	0.18496	0.18303	0.1769	0.16271	0.15856	0.14586	0.13573	0.127	0.12111	0.11543
0.85254	0.72971	0.60431	0.59383	0.58338	0.56684	0.55631	0.54505	0.53719	0.52996	0.51351	0.49723	0.48433	0.47933	0.46668	0.44861	0.44476	0.43146	0.41655	0.40498	0.4009	0.38723	0.37293	0.36867	0.35795	0.3457	0.33865	0.33199	0.32047	0.315	0.30983	0.2997	0.28894	0.28121	0.27509	0.26586	0.25607	0.25821	0.25071	0.24709
0.7416	0.73772	0.73272	0.72737	0.72199	0.72059	0.71985	0.71803	0.71624	0.7153	0.71356	0.71214	0.71199	0.7109	0.70989	0.70895	0.70644	0.70549	0.70537	0.70439	0.70316	0.7038	0.70317	0.70114	0.70052	0.69993	0.6986	0.6973	0.69602	0.69473	0.69273	0.69191	0.69037	0.6894	0.68896	0.68769	0.68719	0.68671	0.68507	0.68385
0.755	0.7885	0.76674	0.70569	0.64275	0.59842	0.55453	0.5408	0.50529	0.43712	0.38403	0.37771	0.33489	0.31895	0.28473	0.27585	0.23824	0.23801	0.19582	0.16116	0.13332	0.12139	0.10197	0.082425	0.063089	0.047946	0.036246	0.028476	0.022488	0.018035	0.013523	0.012347	0.011985	0.0089835	0.007051	0.0053832	0.0041998	0.0031573	0.0030822	0.0024279

## Sheet: FigS07_13_G2W
0.61485	0.70085	0.83824	0.71418	0.83735	0.73533	0.74588	0.75959	0.75016	0.75335	0.77352	0.75955	0.88347	0.77975	0.79012	0.91014	0.90931	0.90899	0.79662	0.91426	0.90198	0.78972	0.7972	0.58178	0.70307	0.71369	0.82508	0.82518	0.82974	0.72097	0.72622	0.72562	0.83129	0.83566	0.83789	0.84189	0.84956	0.75608	0.74383	0.74184
0.74686	0.7776	0.8926	0.7817	0.76803	0.65012	0.87313	0.85837	0.74318	0.76016	0.87543	0.78934	0.9188	0.92189	0.80436	0.89479	0.88878	0.80457	0.89702	0.8982	0.91834	0.91024	0.91068	0.90697	0.90319	0.90553	0.91085	0.91271	0.93096	0.92852	0.9146	0.93582	0.93484	0.93326	0.93132	0.92459	0.92097	0.92014	0.91659	0.916
0.72118	0.67297	0.77353	0.93078	0.83706	0.92603	0.94382	0.90277	0.96878	0.97624	0.97209	0.9695	0.94531	0.97159	0.98821	0.98917	0.99138	0.98619	0.97706	0.98483	0.98596	0.98294	0.98578	0.97334	0.986	0.98616	0.98807	0.99073	0.99024	0.98641	0.98358	0.99089	0.99248	0.99132	0.99282	0.99373	0.98885	0.9904	0.98723	0.98743
0.71858	0.87093	0.76138	0.76389	0.8834	0.8871	0.88784	0.89043	0.88481	0.77105	0.88802	0.78029	0.8854	0.77058	0.8983	0.89633	0.89807	0.89915	0.90133	0.80947	0.9033	0.90358	0.80137	0.80218	0.90525	0.70159	0.90161	0.90268	0.81005	0.81581	0.9108	0.91008	0.90638	0.90617	0.78052	0.78469	0.7923	0.79633	0.71071	0.79201
0.73425	0.72544	0.61637	0.67898	0.77123	0.63279	0.71379	0.70892	0.78401	0.81603	0.82635	0.85354	0.84348	0.84322	0.8756	0.86927	0.885	0.89438	0.87464	0.81773	0.89346	0.89672	0.89934	0.89801	0.90019	0.90196	0.8985	0.90321	0.84673	0.91058	0.90945	0.85511	0.91598	0.91506	0.91377	0.8624	0.92451	0.87538	0.88174	0.93531
0.61578	0.69319	0.72136	0.70322	0.71723	0.72082	0.85717	0.86562	0.75798	0.75229	0.63298	0.87058	0.85815	0.7326	0.84956	0.75558	0.89738	0.90299	0.88096	0.68599	0.88912	0.88012	0.67652	0.87692	0.87921	0.73269	0.87025	0.8077	0.90138	0.6506	0.89459	0.64123	0.76329	0.6245	0.75042	0.64625	0.64125	0.64862	0.53209	0.76111
0.71892	0.8839	0.90041	0.90735	0.91355	0.81962	0.89808	0.8916	0.82267	0.75893	0.84905	0.92714	0.91857	0.91289	0.84437	0.84407	0.94384	0.93865	0.94287	0.89224	0.97207	0.89255	0.95803	0.90789	0.97153	0.9708	0.96995	0.98927	0.99161	0.99254	0.99382	0.99295	0.9947	0.99593	0.99681	0.99698	0.99735	0.99722	0.99686	0.99746
0.72625	0.81198	0.81654	0.81699	0.7036	0.7052	0.77462	0.82655	0.82609	0.71247	0.83597	0.77248	0.71919	0.72853	0.83938	0.84719	0.79389	0.84718	0.80388	0.80194	0.75447	0.86199	0.81528	0.77335	0.87175	0.86838	0.86759	0.86921	0.86818	0.86965	0.77582	0.86806	0.8646	0.8217	0.8769	0.87718	0.88162	0.84191	0.83913	0.88596
0.47467	0.28965	0.29404	0.44903	0.45073	0.45196	0.45473	0.29895	0.2961	0.45493	0.45682	0.45432	0.1443	0.45539	0.45327	0.29755	0.60878	0.60768	0.60686	0.6083	0.60733	0.60862	0.45792	0.60747	0.45449	0.3004	0.6138	0.60896	0.61123	0.45397	0.60958	0.60842	0.45511	0.61163	0.2966	0.30061	0.603	0.29709	0.44978	0.45503
0.7097	0.76317	0.79394	0.81348	0.73389	0.86654	0.8737	0.96043	0.95706	0.95743	0.95813	0.96534	0.97005	0.96702	0.96583	0.97041	0.9685	0.97219	0.9726	0.96491	0.96903	0.96069	0.96284	0.95578	0.96768	0.96944	0.97282	0.97224	0.96536	0.96708	0.96709	0.97121	0.97401	0.96357	0.97002	0.96864	0.96534	0.97024	0.96956	0.96834
0.77186	0.90805	0.7593	0.91076	0.90823	0.89597	0.90358	0.90441	0.89325	0.88752	0.89313	0.88447	0.89074	0.93512	0.94237	0.94569	0.93197	0.93591	0.93308	0.91669	0.911	0.91395	0.93299	0.94107	0.94488	0.92439	0.91712	0.93363	0.92732	0.92849	0.91672	0.93338	0.94103	0.93374	0.9417	0.92288	0.9369	0.93083	0.94003	0.92448
0.74311	0.83263	0.85914	0.88513	0.90747	0.90993	0.90435	0.90544	0.88598	0.90564	0.86078	0.86929	0.84822	0.85331	0.8872	0.88496	0.91324	0.8732	0.90703	0.90363	0.90619	0.90309	0.87043	0.91034	0.86822	0.89573	0.86576	0.88558	0.91369	0.91441	0.91667	0.91339	0.88273	0.91019	0.85565	0.90826	0.88633	0.89223	0.92027	0.92464
0.6896	0.76192	0.8422	0.9684	0.85409	0.96696	0.98474	0.98125	0.97563	0.96414	0.95907	0.95265	0.94638	0.96823	0.96171	0.95989	0.95576	0.95132	0.9466	0.94343	0.94071	0.97305	0.96368	0.95817	0.98101	0.97412	0.96596	0.96047	0.95507	0.95026	0.94619	0.97507	0.98816	0.9818	0.9739	0.96833	0.9622	0.95639	0.95129	0.94641
0.58464	0.23744	0.23744	0.53257	0.51383	0.63422	0.49793	0.36014	0.49151	0.25611	0.52954	0.51804	0.40822	0.53396	0.56651	0.44184	0.42716	0.59553	0.60259	0.62146	0.61153	0.59153	0.73162	0.72245	0.7382	0.73958	0.86167	0.61025	0.75484	0.76137	0.74702	0.73792	0.74976	0.75749	0.75593	0.74391	0.75169	0.74989	0.74231	0.75413
0.67292	0.87051	0.87289	0.88837	0.897	0.77019	0.89703	0.89799	0.89872	0.77408	0.77891	0.7834	0.90644	0.78957	0.79139	0.80288	0.79696	0.90955	0.9095	0.90917	0.90871	0.90812	0.90744	0.90667	0.90857	0.91037	0.90954	0.90715	0.90632	0.90836	0.90736	0.90632	0.90388	0.90315	0.9023	0.90141	0.90511	0.91139	0.91184	0.91063
0.76017	0.91527	0.90061	0.81686	0.8146	0.78255	0.88661	0.92929	0.94838	0.93727	0.95317	0.93221	0.89549	0.97231	0.98814	0.98638	0.99185	0.99467	0.99624	0.99617	0.99716	0.99613	0.99726	0.99556	0.99675	0.99748	0.99796	0.99752	0.99803	0.99651	0.99606	0.99709	0.99631	0.99725	0.99682	0.99574	0.98643	0.99253	0.99125	0.99617
0.72153	0.59487	0.4474	0.79776	0.78778	0.5617	0.84227	0.83686	0.6894	0.70734	0.83894	0.84743	0.85118	0.85301	0.82314	0.8313	0.83391	0.84625	0.84444	0.82178	0.83157	0.83629	0.84097	0.84548	0.95966	0.7195	0.83819	0.84022	0.80727	0.66414	0.78717	0.80693	0.81542	0.82772	0.80307	0.81211	0.81643	0.82852	0.82276	0.95234
0.76363	0.95618	0.9652	0.97589	0.85504	0.97112	0.79981	0.87506	0.78681	0.96985	0.97436	0.96942	0.9715	0.96801	0.97345	0.97516	0.96866	0.97476	0.97131	0.96675	0.96386	0.96823	0.96496	0.9727	0.9688	0.96388	0.96034	0.96802	0.96505	0.96117	0.9662	0.96132	0.95969	0.95778	0.963	0.96057	0.97082	0.96706	0.9614	0.96644
0.51583	0.39711	0.38474	0.38056	0.29692	0.3737	0.39926	0.3964	0.40795	0.39411	0.31108	0.37996	0.41041	0.38606	0.30771	0.40696	0.39334	0.47363	0.40374	0.40963	0.51325	0.48637	0.39877	0.39688	0.39596	0.46447	0.42669	0.43979	0.53477	0.52253	0.52149	0.59067	0.68114	0.59534	0.59361	0.48222	0.39101	0.46757	0.40011	0.60218
0.546	0.36585	0.4746	0.47098	0.46894	0.46562	0.37875	0.49446	0.50327	0.41211	0.52734	0.53473	0.43592	0.53869	0.63593	0.73979	0.54126	0.55975	0.7762	0.77058	0.68517	0.68692	0.79639	0.59654	0.67367	0.79615	0.67685	0.7945	0.80253	0.7956	0.80686	0.70459	0.70929	0.6001	0.71653	0.62147	0.62679	0.72675	0.72993	0.80836
0.77388	0.85071	0.86091	0.82091	0.76593	0.88513	0.86659	0.87649	0.88841	0.88389	0.89119	0.88887	0.88885	0.87722	0.87922	0.88108	0.87255	0.8735	0.87156	0.84054	0.87854	0.82582	0.87868	0.89296	0.85373	0.81139	0.83227	0.81886	0.79057	0.8785	0.88224	0.80112	0.80636	0.85676	0.88512	0.90269	0.86007	0.90835	0.91625	0.85642
0.62257	0.64818	0.65292	0.49467	0.59355	0.51738	0.52989	0.63534	0.745	0.75753	0.5125	0.62325	0.7401	0.769	0.78202	0.86856	0.80582	0.81318	0.81928	0.73162	0.80277	0.85549	0.79659	0.81056	0.9033	0.9036	0.90056	0.89784	0.89801	0.89781	0.9308	0.94573	0.9576	0.96687	0.97359	0.97771	0.98225	0.9801	0.98361	0.98141
0.59943	0.40723	0.6513	0.63342	0.54851	0.55945	0.57009	0.55773	0.62769	0.50004	0.52027	0.52142	0.52359	0.53649	0.55322	0.62006	0.64072	0.64665	0.57688	0.58508	0.60066	0.61575	0.62386	0.63035	0.64434	0.65163	0.65709	0.65421	0.66101	0.71831	0.72602	0.74787	0.75963	0.77075	0.70772	0.7781	0.77578	0.78098	0.78579	0.79091
0.81996	0.8251	0.99079	0.98978	0.98918	0.98839	0.98721	0.98819	0.98752	0.99088	0.99058	0.98937	0.98732	0.99007	0.99028	0.9892	0.98864	0.9913	0.9909	0.99044	0.99	0.98962	0.98852	0.99055	0.99044	0.99013	0.98978	0.99123	0.98989	0.98918	0.98857	0.9889	0.98886	0.98831	0.98919	0.9915	0.99022	0.99016	0.98989	0.98894
0.72253	0.8221	0.81944	0.82669	0.78733	0.78518	0.83279	0.78769	0.78868	0.83558	0.83607	0.82979	0.74091	0.83329	0.83552	0.78509	0.78843	0.83408	0.79344	0.83638	0.7926	0.7927	0.78807	0.78928	0.8328	0.78305	0.74648	0.83347	0.78707	0.79283	0.8345	0.786	0.8347	0.79424	0.79616	0.75593	0.75477	0.80003	0.84148	0.79534
0.64933	0.68264	0.72659	0.72253	0.63579	0.70422	0.73512	0.64435	0.64764	0.70661	0.65874	0.66588	0.7036	0.6779	0.71169	0.7461	0.71592	0.74462	0.74064	0.66648	0.70902	0.70994	0.71144	0.64985	0.75095	0.65277	0.65464	0.75228	0.67639	0.744	0.70911	0.70325	0.70714	0.74187	0.67186	0.66506	0.66112	0.62952	0.70173	0.70267
0.61215	0.53793	0.44019	0.61704	0.58139	0.69011	0.73467	0.75419	0.69106	0.69383	0.85682	0.8894	0.91432	0.88605	0.93504	0.9374	0.95229	0.94801	0.9584	0.96619	0.96891	0.97414	0.97446	0.97294	0.96953	0.97126	0.97398	0.97806	0.98126	0.9811	0.98001	0.98015	0.983	0.98289	0.9851	0.98688	0.97683	0.98537	0.98601	0.97647
0.75507	0.80655	0.73878	0.87991	0.86785	0.88097	0.89151	0.90307	0.88415	0.89756	0.90605	0.9719	0.9744	0.97327	0.92476	0.98167	0.98153	0.9812	0.98364	0.98324	0.98174	0.98133	0.98373	0.98539	0.98423	0.98393	0.98553	0.98383	0.9809	0.98239	0.98443	0.98587	0.98691	0.98671	0.97313	0.9858	0.9869	0.98598	0.98264	0.98465
0.56928	0.52455	0.37193	0.53589	0.55007	0.54819	0.56884	0.56033	0.57001	0.57952	0.53602	0.26633	0.58333	0.43418	0.70353	0.57955	0.8631	0.72662	0.8582	0.75346	0.89024	0.76677	0.89483	0.88613	0.77862	0.89811	0.77248	0.73314	0.88957	0.88244	0.8784	0.88879	0.86797	0.76187	0.8585	0.86728	0.87043	0.74728	0.8841	0.87819
0.75909	0.76466	0.78146	0.78831	0.79106	0.78507	0.79291	0.79794	0.79985	0.80016	0.80031	0.8	0.79844	0.80272	0.80252	0.79663	0.80208	0.79936	0.79609	0.79571	0.79893	0.79794	0.79515	0.79356	0.79831	0.80095	0.79658	0.79756	0.79186	0.79711	0.79746	0.80059	0.79105	0.79111	0.78738	0.79474	0.78817	0.79929	0.7961	0.80122
0.68866	0.56442	0.6169	0.80896	0.67049	0.8226	0.94845	0.95679	0.95453	0.95508	0.9534	0.96069	0.95766	0.95514	0.94932	0.9461	0.93972	0.95999	0.95786	0.95115	0.95159	0.95128	0.96673	0.95646	0.96146	0.97038	0.96432	0.96569	0.96201	0.95213	0.95963	0.95692	0.94764	0.94982	0.95307	0.95322	0.94584	0.95492	0.96794	0.96234
0.63706	0.42362	0.7064	0.71358	0.58002	0.58945	0.592	0.5953	0.60712	0.61197	0.87184	0.74386	0.87147	0.73883	0.73435	0.86501	0.86289	0.86475	0.86572	0.86919	0.87357	0.74702	0.74975	0.73897	0.87365	0.8829	0.73862	0.86551	0.73912	0.86352	0.7545	0.75506	0.87412	0.87248	0.75053	0.86898	0.88838	0.88686	0.88646	0.77173
0.65832	0.71869	0.60633	0.52767	0.67046	0.57851	0.57529	0.79036	0.68654	0.66053	0.68048	0.68524	0.66716	0.68125	0.666	0.76	0.67624	0.6766	0.66398	0.66604	0.68129	0.6767	0.66427	0.67166	0.68203	0.66477	0.67884	0.66359	0.67851	0.66356	0.77176	0.67398	0.66317	0.78185	0.67717	0.65227	0.67235	0.79011	0.89283	0.8897
0.8363	0.85677	0.80393	0.93119	0.84095	0.91968	0.91986	0.96	0.96079	0.95774	0.92917	0.92942	0.96062	0.95653	0.96258	0.92781	0.95487	0.96029	0.95757	0.95622	0.96581	0.95631	0.96064	0.95337	0.96007	0.95138	0.96136	0.95756	0.96063	0.96616	0.96232	0.95509	0.96558	0.95795	0.93364	0.96842	0.95937	0.95653	0.96002	0.95543
0.72003	0.42156	0.5324	0.54205	0.64917	0.65078	0.75727	0.86458	0.76019	0.65507	0.65584	0.75778	0.76095	0.86759	0.65632	0.87042	0.6578	0.76311	0.65908	0.7647	0.76487	0.8705	0.76468	0.76613	0.65894	0.76614	0.65797	0.6565	0.65895	0.76525	0.76383	0.65504	0.76149	0.76005	0.86636	0.8674	0.86628	0.86559	0.764	0.86722
0.68177	0.93864	0.61965	0.76947	0.65824	0.53127	0.81436	0.80406	0.81177	0.81706	0.80066	0.7714	0.76537	0.77674	0.79558	0.80432	0.80862	0.96239	0.95966	0.96931	0.82201	0.9644	0.95594	0.96529	0.95478	0.79395	0.94332	0.93708	0.93594	0.94312	0.94502	0.94559	0.94576	0.96788	0.95579	0.96533	0.95756	0.95224	0.94921	0.93365

## Sheet: FigS07_13_1G2A
0.61485	0.77447	0.78311	0.75907	0.36119	0.76494	0.50375	0.50037	0.78814	0.62984	0.79055	0.77747	0.37293	0.64425	0.52015	0.64584	0.65801	0.51816	0.64453	0.64697	0.64913	0.52037	0.49886	0.61654	0.61491	0.64022	0.49748	0.49465	0.49073	0.66367	0.67068	0.65408	0.67778	0.68372	0.67952	0.8222	0.53997	0.82996	0.83202	0.6966
0.74686	0.77615	0.89442	0.76943	0.66259	0.77358	0.77263	0.89389	0.74771	0.55359	0.7898	0.65714	0.8043	0.90414	0.65775	0.8775	0.68549	0.79856	0.91648	0.81287	0.70061	0.70185	0.9224	0.92242	0.91816	0.79297	0.94051	0.94406	0.83474	0.79312	0.7886	0.78617	0.79168	0.90631	0.9119	0.9118	0.80149	0.94723	0.94627	0.95177
0.72118	0.68447	0.71446	0.41142	0.68511	0.51512	0.6897	0.50055	0.6803	0.69975	0.58865	0.53111	0.68773	0.589	0.58461	0.81435	0.76532	0.86521	0.90254	0.8811	0.76076	0.76134	0.78178	0.87696	0.91561	0.9334	0.86077	0.95348	0.96061	0.95381	0.94064	0.94402	0.94005	0.86034	0.95148	0.95928	0.96502	0.95115	0.9419	0.95305
0.71858	0.62887	0.63203	0.63106	0.63335	0.86333	0.86393	0.85943	0.76034	0.75073	0.74132	0.75652	0.50121	0.62014	0.75331	0.75909	0.76419	0.87977	0.52563	0.7364	0.74499	0.75372	0.72552	0.50367	0.60611	0.73401	0.61218	0.61787	0.73864	0.86771	0.75295	0.61572	0.62735	0.64628	0.51663	0.61894	0.75069	0.74962	0.7557	0.86288
0.73425	0.79493	0.76127	0.82591	0.8883	0.83546	0.83306	0.88753	0.71959	0.89369	0.90083	0.89238	0.85923	0.89313	0.79789	0.86425	0.85697	0.90906	0.92351	0.92223	0.89729	0.79528	0.86125	0.80048	0.92928	0.86879	0.91765	0.86073	0.9185	0.83433	0.81097	0.93335	0.92215	0.92399	0.86804	0.86896	0.93723	0.93614	0.87165	0.87496
0.61578	0.77154	0.51242	0.52915	0.81786	0.65478	0.66006	0.66072	0.78234	0.50292	0.77986	0.50012	0.80884	0.50198	0.50952	0.51825	0.65362	0.5182	0.63927	0.60668	0.45676	0.63081	0.3549	0.36662	0.5253	0.65946	0.54402	0.55202	0.54358	0.67344	0.7018	0.54277	0.55362	0.68087	0.54657	0.55278	0.53848	0.54344	0.55322	0.55065
0.71892	0.72881	0.63957	0.72131	0.71369	0.62741	0.72219	0.5957	0.58196	0.46993	0.45641	0.4885	0.71388	0.68147	0.53001	0.85081	0.72294	0.67595	0.76576	0.83456	0.87946	0.91926	0.81098	0.91467	0.77818	0.91453	0.92522	0.87581	0.94702	0.94118	0.86906	0.94707	0.95562	0.95663	0.95635	0.95982	0.9661	0.96735	0.97232	0.91189
0.72625	0.73608	0.79807	0.79007	0.67301	0.72913	0.61475	0.78847	0.73148	0.6138	0.6719	0.73338	0.7398	0.80298	0.79398	0.67425	0.7327	0.78717	0.71948	0.71982	0.7816	0.60354	0.65673	0.72757	0.73439	0.72389	0.71798	0.72095	0.72414	0.78232	0.72803	0.78546	0.73205	0.73114	0.79827	0.67365	0.79788	0.72661	0.79305	0.73382
0.47467	0.43881	0.43702	0.28639	0.28516	0.28593	0.28932	0.59604	0.13471	0.44479	0.442	0.28686	0.44497	0.5953	0.44467	0.4444	0.44327	0.44429	0.44325	0.44301	0.4441	0.13605	0.44833	0.13809	0.44815	0.28934	0.44535	0.44454	0.44525	0.44452	0.44523	0.44447	0.28938	0.44627	0.44671	0.44707	0.13333	0.44342	0.44251	0.28839
0.7097	0.83277	0.68479	0.70631	0.46854	0.45099	0.69281	0.42686	0.32569	0.34596	0.83608	0.77124	0.82575	0.71744	0.63308	0.71128	0.68413	0.62073	0.86816	0.88912	0.89396	0.86862	0.90435	0.88877	0.77412	0.85757	0.87347	0.87911	0.74989	0.7828	0.88525	0.78591	0.73783	0.6189	0.73548	0.91171	0.92493	0.90898	0.82615	0.9453
0.77186	0.80964	0.83103	0.83486	0.9364	0.93849	0.82495	0.82605	0.82462	0.82022	0.79156	0.89287	0.678	0.8841	0.57811	0.91699	0.80775	0.72596	0.79201	0.79204	0.937	0.94792	0.94295	0.80874	0.86843	0.8319	0.78061	0.93686	0.85892	0.77565	0.96317	0.9596	0.84087	0.93698	0.74234	0.83414	0.8496	0.92851	0.92758	0.84468
0.74311	0.59878	0.6456	0.68017	0.69505	0.67078	0.68689	0.57028	0.64644	0.6433	0.51481	0.6324	0.5265	0.51101	0.6347	0.57772	0.56066	0.55277	0.55521	0.62719	0.62755	0.49321	0.55574	0.49186	0.50392	0.55142	0.49884	0.48306	0.53691	0.53892	0.59773	0.58122	0.58218	0.53228	0.47583	0.52961	0.46861	0.47165	0.46729	0.41328
0.6896	0.71444	0.7421	0.57152	0.58885	0.77959	0.75401	0.95734	0.94959	0.97428	0.95726	0.96426	0.96502	0.96285	0.96542	0.97593	0.97819	0.97399	0.97047	0.95887	0.98378	0.98739	0.98285	0.98669	0.98597	0.97975	0.97384	0.981	0.98558	0.98379	0.98744	0.98755	0.98991	0.98568	0.9845	0.98494	0.98811	0.98692	0.98949	0.98855
0.58464	0.65283	0.37891	0.5114	0.66146	0.24822	0.52189	0.52693	0.53767	0.66462	0.23351	0.50598	0.52112	0.5329	0.53335	0.54098	0.54002	0.53313	0.53237	0.65443	0.52552	0.38092	0.5308	0.38871	0.69002	0.68463	0.6725	0.53596	0.69422	0.70263	0.67587	0.53733	0.38683	0.52966	0.52546	0.68428	0.66996	0.69005	0.67374	0.68468
0.67292	0.70719	0.53769	0.53839	0.39871	0.53974	0.54586	0.40532	0.69378	0.54976	0.55316	0.68893	0.69049	0.82733	0.70102	0.4179	0.69396	0.70609	0.56692	0.70744	0.83872	0.69265	0.55471	0.83847	0.70945	0.70001	0.70129	0.55489	0.69769	0.83908	0.5667	0.56632	0.55006	0.56812	0.56763	0.57017	0.56709	0.42137	0.42785	0.41953
0.76017	0.75268	0.75122	0.66907	0.89556	0.90699	0.8769	0.87943	0.75438	0.74755	0.71361	0.78044	0.85265	0.78671	0.81287	0.83754	0.90285	0.95295	0.94204	0.95957	0.96327	0.96988	0.97379	0.97174	0.97291	0.97589	0.98174	0.97954	0.9747	0.97194	0.97914	0.98081	0.98512	0.98817	0.98587	0.97438	0.9788	0.98392	0.98551	0.98501
0.72153	0.56754	0.87918	0.37116	0.70446	0.38994	0.72983	0.72818	0.72793	0.73681	0.58208	0.7502	0.73853	0.91259	0.72503	0.90207	0.88999	0.89231	0.89775	0.73111	0.58537	0.72105	0.72304	0.73556	0.71033	0.71921	0.71547	0.7256	0.87687	0.72027	0.73361	0.58418	0.89927	0.90193	0.90556	0.8909	0.74659	0.91854	0.90502	0.91748
0.76363	0.90611	0.92277	0.73055	0.34819	0.36175	0.36879	0.75229	0.75287	0.92198	0.74369	0.56094	0.90682	0.74654	0.94485	0.75884	0.93462	0.93327	0.94986	0.93402	0.95389	0.93543	0.95592	0.94187	0.95871	0.94544	0.95194	0.95669	0.95145	0.95083	0.9312	0.95905	0.93466	0.95746	0.96085	0.9634	0.93522	0.95884	0.95703	0.94501
0.51583	0.47576	0.58059	0.66535	0.39029	0.46707	0.56981	0.49064	0.64698	0.65286	0.57623	0.49815	0.57612	0.41161	0.49949	0.4902	0.50105	0.41377	0.60697	0.50422	0.58766	0.58544	0.43137	0.42533	0.51568	0.53334	0.34293	0.69736	0.52936	0.70854	0.70035	0.49326	0.67183	0.66997	0.58286	0.498	0.58966	0.67239	0.67577	0.41855
0.546	0.31476	0.43751	0.43827	0.44177	0.33249	0.55064	0.33499	0.33397	0.55135	0.44525	0.5634	0.56132	0.55802	0.44717	0.56529	0.45568	0.44587	0.67229	0.67551	0.67553	0.78337	0.78469	0.68502	0.58445	0.59138	0.67938	0.70016	0.59139	0.78137	0.69635	0.70028	0.69885	0.59789	0.82712	0.69346	0.81261	0.82454	0.79081	0.71778
0.77388	0.84067	0.84949	0.74016	0.75046	0.80302	0.77889	0.78319	0.83008	0.7824	0.77657	0.73212	0.84007	0.83836	0.80425	0.81312	0.7956	0.85079	0.63425	0.72235	0.84638	0.78945	0.74143	0.79891	0.73805	0.69938	0.79451	0.75345	0.77077	0.704	0.77924	0.77478	0.84392	0.84609	0.83603	0.83624	0.74616	0.83272	0.77494	0.76552
0.62257	0.69345	0.73637	0.75664	0.77203	0.77717	0.7815	0.86021	0.77654	0.68879	0.76722	0.68542	0.67227	0.79071	0.76808	0.7736	0.69484	0.75819	0.66087	0.75633	0.67292	0.84403	0.85102	0.69882	0.81986	0.72162	0.82481	0.81284	0.82211	0.83042	0.90606	0.84043	0.92872	0.93353	0.93987	0.8373	0.94435	0.85601	0.94808	0.94912
0.59943	0.64086	0.69876	0.75581	0.63922	0.63449	0.69266	0.56978	0.63326	0.69336	0.69652	0.68954	0.75393	0.6886	0.63599	0.68974	0.6303	0.77347	0.64128	0.70583	0.64668	0.70123	0.64828	0.69257	0.702	0.70339	0.76647	0.69295	0.75499	0.67637	0.70872	0.70618	0.58155	0.6246	0.70043	0.5683	0.63731	0.58557	0.57999	0.77587
0.81996	0.48965	0.49982	0.48512	0.13128	0.50012	0.30827	0.67414	0.4937	0.32241	0.31797	0.32223	0.48394	0.66876	0.65821	0.48606	0.29407	0.47068	0.31659	0.49212	0.31214	0.48273	0.66008	0.49279	0.48467	0.48434	0.47023	0.48687	0.47675	0.67864	0.49436	0.487	0.48221	0.66946	0.48595	0.47137	0.66223	0.65535	0.47002	0.45876
0.72253	0.69775	0.68785	0.68799	0.74683	0.63937	0.69594	0.69623	0.69391	0.6892	0.69569	0.69432	0.75362	0.69925	0.6423	0.64253	0.6941	0.74735	0.69232	0.69368	0.69183	0.63413	0.74623	0.636	0.69466	0.68872	0.63214	0.7465	0.74374	0.75107	0.64024	0.64293	0.63851	0.63845	0.69726	0.69921	0.7022	0.64258	0.64525	0.59375
0.64933	0.66545	0.62582	0.65975	0.57835	0.56905	0.67843	0.62046	0.62003	0.61807	0.62679	0.63259	0.59667	0.62363	0.66102	0.58554	0.6913	0.66265	0.61603	0.65431	0.65627	0.59571	0.70524	0.70708	0.63416	0.67368	0.63216	0.69854	0.66462	0.66564	0.60099	0.67962	0.64254	0.68236	0.71362	0.63343	0.70719	0.67085	0.67673	0.63359
0.61215	0.66707	0.76739	0.46255	0.61276	0.66754	0.77689	0.73513	0.7043	0.62163	0.69963	0.68195	0.73247	0.76468	0.73232	0.75195	0.64825	0.73193	0.73622	0.83374	0.75573	0.85315	0.77262	0.68746	0.8384	0.82208	0.8507	0.85082	0.7899	0.79892	0.84604	0.85202	0.7996	0.80358	0.80261	0.81045	0.7664	0.87054	0.76086	0.90404
0.75507	0.86157	0.42388	0.86849	0.72156	0.5608	0.23973	0.25013	0.54997	0.8453	0.85216	0.85139	0.73274	0.83965	0.58146	0.9139	0.76568	0.60178	0.92508	0.92456	0.89291	0.89814	0.76337	0.89712	0.74838	0.76783	0.77252	0.90583	0.92584	0.92805	0.61401	0.60314	0.63683	0.79428	0.66444	0.94673	0.91926	0.94113	0.80328	0.80897
0.56928	0.4688	0.34736	0.32676	0.47408	0.49079	0.4686	0.32685	0.46097	0.30884	0.42931	0.32415	0.3142	0.46315	0.18835	0.616	0.48184	0.46285	0.47228	0.62067	0.32309	0.19186	0.47081	0.19576	0.20791	0.47327	0.61905	0.61305	0.46528	0.63591	0.63004	0.67357	0.777	0.50785	0.34808	0.36426	0.50115	0.65126	0.62053	0.62446
0.75909	0.74042	0.73273	0.73066	0.73624	0.72239	0.71716	0.71888	0.72647	0.7283	0.72618	0.73807	0.73705	0.73893	0.73094	0.72969	0.73546	0.72815	0.73436	0.73057	0.73618	0.73547	0.7375	0.72994	0.73207	0.73741	0.74114	0.73842	0.73558	0.7362	0.73389	0.74199	0.73373	0.7334	0.73474	0.73234	0.74359	0.74444	0.74013	0.73961
0.68866	0.55146	0.73417	0.57404	0.5854	0.92686	0.93929	0.94121	0.7585	0.5882	0.96417	0.78798	0.94423	0.74385	0.57002	0.74784	0.77131	0.95565	0.96228	0.95486	0.79326	0.96108	0.95922	0.95398	0.96244	0.96673	0.96137	0.94916	0.78021	0.95679	0.95376	0.94372	0.75093	0.92311	0.75906	0.94704	0.57631	0.77112	0.96833	0.7854
0.63706	0.53312	0.53025	0.67409	0.67427	0.67044	0.3961	0.52525	0.39456	0.25475	0.25354	0.52567	0.66497	0.66389	0.66555	0.51736	0.66345	0.66532	0.80092	0.52921	0.39152	0.67232	0.79491	0.53246	0.52889	0.68328	0.53853	0.81779	0.80921	0.81775	0.67292	0.67406	0.53019	0.67631	0.66482	0.53954	0.53075	0.68704	0.54698	0.40028
0.65832	0.50083	0.39627	0.65626	0.28357	0.54595	0.52906	0.51293	0.26886	0.40954	0.65559	0.24639	0.37586	0.52011	0.64295	0.51674	0.65225	0.52774	0.52348	0.53258	0.41464	0.655	0.65605	0.53073	0.52854	0.64948	0.49729	0.52871	0.64412	0.5231	0.67379	0.78438	0.53189	0.54482	0.67471	0.54273	0.51806	0.54619	0.80066	0.80025
0.8363	0.64405	0.67336	0.82338	0.69804	0.84705	0.8589	0.84294	0.71863	0.73263	0.75515	0.82725	0.67405	0.84163	0.70945	0.85999	0.75416	0.75503	0.82265	0.63992	0.7485	0.73463	0.86236	0.87077	0.77993	0.85518	0.78483	0.77902	0.86652	0.84766	0.65904	0.75851	0.82744	0.64102	0.77076	0.77436	0.86937	0.7802	0.85708	0.87098
0.72003	0.52095	0.40659	0.73803	0.62996	0.6316	0.73826	0.73739	0.84901	0.62971	0.7371	0.62896	0.74013	0.85189	0.74075	0.73915	0.63067	0.7394	0.62987	0.84869	0.74049	0.84908	0.84974	0.63172	0.85143	0.63279	0.74183	0.74216	0.8518	0.62903	0.41068	0.52059	0.74182	0.74079	0.62738	0.84741	0.84754	0.84511	0.84665	0.84543
0.68177	0.88816	0.52974	0.50394	0.52753	0.39441	0.59338	0.77386	0.76976	0.93116	0.92759	0.93617	0.74773	0.7597	0.93725	0.94974	0.96091	0.96554	0.96766	0.96868	0.95991	0.95436	0.95197	0.76117	0.95916	0.95806	0.7646	0.94306	0.74481	0.93968	0.95058	0.95473	0.94812	0.95385	0.95618	0.9213	0.94228	0.92164	0.94239	0.94219

[truncated: 28 more sheets: FigS07_13_NG2W, FigS07_13_NG2A, FigS07_14_G2W, FigS07_14_1G2A, FigS07_14_NG2W, FigS07_14_NG2A, FigS07_15_G2W, FigS07_15_1G2A, FigS07_15_NG2W, FigS07_15_NG2A, FigS07_21_pGo, FigS07_21_pCorrect, FigS07_22_pGo, FigS07_22_pCorrect, FigS07_23_pGo, FigS07_23_pCorrect, FigS07_24_pGo, FigS07_24_pCorrect, FigS07_25_pGo, FigS07_25_pCorrect …]
