# Supplementary material for: Prefrontal signals precede striatal signals for biased credit assignment in motivational learning biases
Source: Nat Commun. 2024 Jan 2;15:19. doi: 10.1038/s41467-023-44632-x (PMC10762147; doi:10.1038/s41467-023-44632-x)
Supplement: Supplementary file 4 — Source Data [file 41467_2023_44632_MOESM4_ESM.zip › SourceDataFiles/SourceDataFiles_FigS09.xlsx]

## Sheet: FigS09A_PE_STD
-1.4855	1.4855	1.4855	1.4855
-1.4855	1.4855	1.4855	-1.4855
-1.2743	1.4855	1.6967	1.4855
1.4855	-1.4855	-1.6967	1.4855
1.4855	-1.4855	-1.4555	-1.4855
-1.4855	1.2743	-1.4855	-1.6967
1.6967	-1.2743	-1.4855	1.5155
-1.0931	1.4855	-1.2485	1.6967
-0.93762	-1.6967	-1.2743	1.2743
1.2743	-1.6967	-1.0709	1.0931
-1.4855	-1.4855	-0.91865	0.93762
2.1667	-1.2743	1.2743	1.3
-1.2743	1.2743	1.0931	-2.1667
-1.5155	-1.4555	-0.78802	1.4555
-1.3	-1.0931	0.93762	-1.7225
-1.1152	-1.878	1.4855	-1.2743
-1.878	1.0931	-2.1667	1.1152
-0.95658	-1.2485	1.2743	-2.0144
-0.82055	0.93762	1.0931	-1.4776
-1.6109	-0.93762	1.1124	1.1124
-1.3818	-1.0709	0.95421	-1.2674
1.878	-2.1667	0.81852	-1.0872
-1.3601	-1.0931	0.93762	1.243
-0.70386	1.1124	-2.2689	-0.93261
-0.60377	-1.6109	-2.1667	0.95421
-1.1124	0.95421	1.1124	-2.1525
-1.1667	-1.3818	0.95421	1.0663
2.4531	2.1667	1.0248	-1.0931
-0.95421	-0.93762	0.81852	1.1246
2.1525	0.81852	-2.2689	0.91464
-1.1853	1.2743	1.0248	0.96469
-1.0008	-1.1124	-2.092	-2.1864
-0.85847	-0.91865	-2.092	-0.79999
2.2346	-2.2689	1.1765	0.8275
2.1043	-1.878	-1.9618	-0.93762
-1.166	-0.80428	1.1765	1.0955
-1.0542	-0.78802	1.2882	-0.80428
-1.1246	1.3601	1.105	-2.2612
-1.0168	-0.68991	1.0092	0.93971
-1.0002	-1.2743	0.94787	-2.1649
-0.90426	1.0248	0.8657	1.0314
-0.87217	1.1667	0.7426	-0.68622
-0.96469	0.87904	0.81308	0.88471
-0.85795	-1.9702	0.69746	0.7589
-0.73594	0.75404	0.59827	1.1139
2.1953	0.64681	0.637	1.281
-0.74815	-1.1853	0.5132	0.95553
-1.0879	0.55483	0.54641	0.81965
-0.8275	1.0988	0.46871	-2.32
-0.64176	0.94255	1.4855	0.9809
-0.70983	-2.4951	1.2743	0.7031
2.3397	0.80851	1.0931	0.60311
-0.96401	0.69354	0.93762	0.51735
-0.93316	-1.0931	0.80428	0.84141
-0.5505	-2.3761	1.4855	-0.68991
1.6967	0.9328	-1.6967	0.44378
-1.5155	0.83074	1.5155	0.72176
-0.47221	-2.2584	0.68991	0.61912
-0.40506	0.80016	-2.3792	0.38067
-0.82692	0.68637	1.3	-2.4399
-0.70933	0.88676	1.1152	1.0338
-1.5155	0.76065	0.95658	0.32654
1.671	0.65249	0.82055	0.87805
-0.80046	0.58876	0.93013	0.2801
1.4334	-2.466	-2.1731	0.75319
-1.3	0.5597	1.1069	0.24027
-0.68663	-2.4909	0.94949	-2.7649
1.2295	0.85571	0.70386	0.64608
-0.60846	0.83432	0.81447	-2.4168
-1.6967	0.73402	-2.3672	0.89788
-1.1152	0.62964	0.69865	-2.3717
-0.34746	-2.2553	0.5993	0.93655
-1.9163	0.54011	0.9404	0.80337
-1.4855	1.0364	0.80667	-0.58864
-0.52193	0.88902	0.69196	0.7702
2.673	0.76259	0.51407	0.68913
1.3272	0.4633	0.44097	0.66067
1.1385	-1.4855	-2.3774	0.56672
0.97657	1.4855	0.93164	0.48613
-0.67816	-1.4855	0.79916	0.59113
0.83769	1.4855	0.68551	0.417
-0.58172	-1.4855	0.37826	-2.4639
0.71857	-1.4855	-2.6465	0.85745
0.61639	-1.4855	0.70082	-1.4855
1.5155	-1.6967	0.58803	-1.4855
-2.4423	-1.2743	-2.3698	1.4855
-2.095	-1.2743	0.93816	-1.2743
1.3	1.6967	0.50441	-1.4855
1.1739	-1.6967	-2.5383	-1.0931
1.1152	1.5155	0.80475	-1.2743
0.95658	1.5155	0.69031	-1.2743
-2.1505	-1.671	0.79364	-1.0931
1.1264	-1.671	0.68078	2.0334
1.007	-1.5155	0.59215	1.7442
0.86381	-1.4334	-2.4631	-1.4748
0.74097	-1.2743	0.58397	-0.93762
0.6356	-1.2295	0.50093	1.2743
0.54522	-1.3	0.8582	-1.2651
0.96618	-1.1152	0.73616	-1.0852
0.82878	-1.2743	-2.3395	-0.93087
0.71093	-0.95658	0.42969	-1.878
0.60983	-1.0931	0.36859	-0.80428
0.46768	-1.0547	0.96417	-0.79849
-2.5698	1.878	0.31617	1.878
0.52311	-1.3601	-2.6998	1.3601
-2.2044	2.0334	0.82706	1.1667
-2.5223	1.878	0.65514	1.0008
0.8074	-1.3601	0.70945	-0.68494
1.0801	1.5376	NaN	0.85847
0.69258	1.319	NaN	-2.2346
0.9265	-0.9047	NaN	1.878
-1.4855	-1.2268	NaN	1.6109
1.4855	-1.1667	NaN	1.0542
1.4855	1.4855	NaN	1.3818
-1.4855	-1.0008	NaN	1.1853
1.6967	1.1314	NaN	0.90426
1.2743	0.97053	NaN	0.77567
-1.5155	1.2743	NaN	1.0168
1.0931	0.83251	NaN	0.66536
-1.2743	0.71413	NaN	0.87217
-1.3	0.61257	NaN	0.74815
1.878	1.0931	NaN	-2.4003
1.2743	0.52546	NaN	0.91207
-1.878	0.93762	NaN	0.78237
1.8558	-2.5203	NaN	0.64176
1.3601	0.80428	NaN	0.67112
-1.3601	0.80913	NaN	0.5505
-1.1667	-2.2811	NaN	0.47221
0.93762	-1.9567	NaN	0.57568
1.1667	0.69407	NaN	-2.5659
0.80428	1.2925	NaN	0.76995
1.9702	-2.3756	NaN	0.49382
-1.3791	0.9332	NaN	-2.5474
-1.183	0.80049	NaN	0.78585
1.0008	0.68666	NaN	0.66046
-2.2811	1.1087	NaN	0.56654
1.0143	0.95107	NaN	0.6741
-1.0147	0.58901	NaN	0.48598
0.85847	0.81582	NaN	0.41687
-2.2346	0.69981	NaN	0.57824
-1.281	0.50525	NaN	0.49601
-1.0988	0.60029	NaN	0.42547
-2.1009	-2.5376	NaN	0.35759
1.0542	-2.4561	NaN	-2.6643
-0.87043	0.79426	NaN	0.68561
-0.94255	0.86419	NaN	0.36497
1.1688	-2.2297	NaN	0.58811
1.0026	0.68131	NaN	-2.6579
-0.80851	0.58443	NaN	0.69104
0.90426	1.0584	NaN	0.50448
0.77567	0.50132	NaN	-2.3782
0.66536	0.90787	NaN	0.93097
0.57075	0.43003	NaN	0.43274
-0.69354	0.36888	NaN	0.3712
0.86003	0.77877	NaN	0.79858
0.48958	0.66802	NaN	0.31842
0.41996	0.31642	NaN	0.68502
-2.2333	-2.6996	NaN	-2.6979
1.0553	0.57303	NaN	NaN
-2.0658	0.65532	NaN	NaN
2.3761	0.49154	NaN	NaN
1.199	0.42164	NaN	NaN
1.0285	NaN	NaN	NaN
0.88224	NaN	NaN	NaN
0.36024	NaN	NaN	NaN
0.75678	NaN	NaN	NaN
0.30901	NaN	NaN	NaN
0.64917	NaN	NaN	NaN
0.55685	NaN	NaN	NaN
-2.7059	NaN	NaN	NaN
0.64987	NaN	NaN	NaN
-2.4136	NaN	NaN	NaN
0.47766	NaN	NaN	NaN
0.90067	NaN	NaN	NaN
0.40974	NaN	NaN	NaN
-2.6195	NaN	NaN	NaN
0.72398	NaN	NaN	NaN
0.62103	NaN	NaN	NaN
0.77259	NaN	NaN	NaN
0.66273	NaN	NaN	NaN
0.56848	NaN	NaN	NaN
0.48764	NaN	NaN	NaN
0.4183	NaN	NaN	NaN
0.53271	NaN	NaN	NaN
0.45696	NaN	NaN	NaN
0.35881	NaN	NaN	NaN
0.39198	NaN	NaN	NaN
0.30779	NaN	NaN	NaN
-2.707	NaN	NaN	NaN
0.33624	NaN	NaN	NaN
-2.322	NaN	NaN	NaN
-2.6826	NaN	NaN	NaN
-1.9918	NaN	NaN	NaN
0.6699	NaN	NaN	NaN
0.57464	NaN	NaN	NaN
0.49292	NaN	NaN	NaN
1.2624	NaN	NaN	NaN
0.42282	NaN	NaN	NaN
1.0829	NaN	NaN	NaN
0.3627	NaN	NaN	NaN
0.9289	NaN	NaN	NaN
-2.1742	NaN	NaN	NaN
-2.6599	NaN	NaN	NaN
1.106	NaN	NaN	NaN
-2.2816	NaN	NaN	NaN
1.0138	NaN	NaN	NaN
0.86966	NaN	NaN	NaN
0.94871	NaN	NaN	NaN
0.8138	NaN	NaN	NaN
0.69808	NaN	NaN	NaN
0.74599	NaN	NaN	NaN
0.59881	NaN	NaN	NaN

## Sheet: FigS09A_PE_BIAS
-1.4855	1.4855	1.4855	1.4855
-1.4855	1.4855	1.4855	-1.4855
-1.2743	1.4855	1.6967	1.4855
1.4855	-1.4855	-1.6967	1.4855
1.4855	-1.4855	-1.4555	-1.4855
-1.4855	1.2743	-1.4855	-1.6967
1.6967	-1.2743	-1.4855	1.2984
-1.0931	1.4855	-1.2485	1.5066
-0.93762	-1.6967	-1.2743	1.2743
1.0841	-1.6967	-1.0709	1.0931
-1.4855	-1.4855	-0.91865	0.93762
2.1667	-1.2743	1.2743	1.1137
-1.2743	1.2743	1.0931	-2.1667
-1.7327	-1.4555	-0.78802	1.2924
-1.4863	-1.0931	0.93762	-1.8624
-1.275	-1.878	1.4855	-1.4644
-2.1798	1.0931	-2.1667	0.95536
-1.0936	-1.2485	1.2743	-2.1515
-0.93813	0.93762	1.0931	-1.836
-1.8698	-0.93762	1.1124	0.83507
-1.6039	-1.0709	0.95421	-1.8099
1.878	-2.1667	0.81852	-1.7841
-1.6005	-1.0931	0.93762	0.85008
-0.80472	1.1124	-2.2689	-1.7588
-0.69029	-1.6109	-2.1667	0.71632
-1.3897	0.95421	1.1124	-2.3565
-1.3729	-1.3818	0.95421	0.72919
2.3789	2.1667	1.0248	-1.4436
-1.1921	-0.93762	0.81852	0.64795
1.9484	0.81852	-2.2689	0.6255
-1.3758	1.2743	1.0248	0.55581
-1.1776	-1.1124	-2.092	-2.4345
-1.0102	-0.91865	-2.092	-1.7338
2.1045	-2.2689	1.1765	0.47677
1.7361	-1.878	-1.9618	-1.4231
-1.704	-0.80428	1.1765	0.57115
-1.4352	-0.78802	1.2882	-1.4028
-1.549	1.3601	1.105	-2.562
-1.1802	-0.68991	1.0092	0.48993
-1.4617	-1.2743	0.94787	-2.5507
-1.2311	1.0248	0.8657	0.44538
-1.0124	1.1667	0.7426	-1.7091
-1.3288	0.87904	0.81308	0.38205
-1.2538	-1.9702	0.69746	0.32772
-1.0755	0.75404	0.59827	0.45651
1.915	0.64681	0.637	1.281
-0.8684	-1.1853	0.5132	0.39159
-1.5734	0.55483	0.54641	0.3359
-1.1398	1.0988	0.46871	-2.6899
-0.74491	0.94255	1.4855	0.31934
-0.97772	-2.4951	1.2743	0.28814
2.0484	0.80851	1.0931	0.24716
-1.4761	0.69354	0.93762	0.21201
-1.3497	-1.0931	0.80428	0.27393
-0.63898	-2.3761	1.4855	-1.3829
1.6967	0.9328	-1.6967	0.18187
-1.7327	0.83074	1.5155	0.23498
-0.54812	-2.2584	0.68991	0.20156
-0.47017	0.80016	-2.3792	0.156
-1.2662	0.68637	1.3	-2.7981
-1.0861	0.88676	1.1152	1.0338
-1.7327	0.76065	0.95658	0.13382
1.4847	0.65249	0.82055	0.21266
-1.1578	0.58876	0.93013	0.11479
1.0835	-2.466	-2.1731	0.18242
-1.4863	0.5597	1.1069	0.098466
-0.99311	-2.4909	0.94949	-2.8865
0.79076	0.85571	0.70386	0.15648
-0.93165	0.83432	0.81447	-2.8368
-1.8869	0.73402	-2.3672	0.17454
-1.275	0.62964	0.69865	-2.8455
-0.40331	-2.2553	0.5993	0.16592
-2.3939	0.54011	0.9404	0.14233
-1.4855	1.0364	0.80667	-1.6849
-0.79917	0.88902	0.69196	0.14972
2.625	0.76259	0.51407	0.12209
0.91752	0.4633	0.44097	0.12843
0.66961	-1.4855	-2.3774	0.11017
0.48868	1.4855	0.93164	0.094501
-1.0552	-1.4855	0.79916	0.10473
0.35664	1.4855	0.68551	0.081062
-0.90518	-1.4855	0.37826	-2.8812
0.26028	-1.4855	-2.6465	0.13078
0.18995	-1.4855	0.70082	-1.4855
1.3524	-1.6967	0.58803	-1.4855
-2.8324	-1.2743	-2.3698	1.4855
-2.4296	-1.2743	0.93816	-1.4644
0.98702	1.6967	0.50441	-1.4855
0.8869	-1.6967	-2.5383	-1.4436
0.72033	1.5155	0.80475	-1.4644
0.5257	1.5155	0.69031	-1.4644
-2.5873	-1.671	0.79364	-1.4436
0.75159	-1.671	0.68078	1.5479
0.64726	-1.5155	0.59215	1.3278
0.47238	-1.4334	-2.4631	-1.832
0.34474	-1.2743	0.58397	-1.4231
0.25159	-1.2295	0.50093	1.2743
0.18361	-1.3	0.8582	-1.806
0.54851	-1.1152	0.73616	-1.7803
0.4003	-1.2743	-2.3395	-1.755
0.29214	-0.95658	0.42969	-1.878
0.21321	-1.0931	0.36859	-1.4028
0.134	-1.0547	0.96417	-1.7301
-2.8732	1.878	0.31617	1.878
0.1556	-1.3601	-2.6998	1.1197
-2.4646	2.0334	0.82706	0.96051
-2.8574	1.878	0.65514	0.82392
0.5199	-1.3601	0.70945	-1.7055
0.85686	1.5376	NaN	0.70675
0.37942	1.319	NaN	-2.3648
0.62534	-0.9047	NaN	1.5274
-1.4855	-1.2268	NaN	1.3102
1.4855	-1.1667	NaN	0.63986
1.4855	1.4855	NaN	1.1239
-1.4855	-1.0008	NaN	0.96408
1.6967	1.1314	NaN	0.54887
1.0841	0.97053	NaN	0.47082
-1.7327	1.2743	NaN	0.82698
0.7912	0.83251	NaN	0.40386
-1.2743	0.71413	NaN	0.70938
-1.4863	0.61257	NaN	0.6085
1.878	1.0931	NaN	-2.6246
1.0841	0.52546	NaN	0.38373
-2.1798	0.93762	NaN	0.32916
1.6961	-2.5203	NaN	0.52197
1.1012	0.80428	NaN	0.28235
-1.6005	0.80913	NaN	0.44774
-1.3729	-2.2811	NaN	0.38407
0.57742	-1.9567	NaN	0.2422
0.80364	0.69407	NaN	-2.6415
0.4214	1.2925	NaN	0.367
1.7934	-2.3756	NaN	0.20776
-1.7332	0.9332	NaN	-2.7928
-1.4868	0.80049	NaN	0.2179
0.5865	0.68666	NaN	0.31481
-2.6635	1.1087	NaN	0.27004
0.6863	0.95107	NaN	0.18692
-1.2753	0.58901	NaN	0.23164
0.42803	0.81582	NaN	0.1987
-2.6586	0.69981	NaN	0.16034
-1.6622	0.50525	NaN	0.13754
-1.4258	0.60029	NaN	0.11798
-2.4701	-2.5376	NaN	0.17044
0.69044	-2.4561	NaN	-2.8248
-1.094	0.79426	NaN	0.18635
-1.2231	0.86419	NaN	0.1012
0.85213	-2.2297	NaN	0.15985
0.62188	0.68131	NaN	-2.8842
-1.0491	0.58443	NaN	0.1278
0.50389	1.0584	NaN	0.13712
0.36774	0.50132	NaN	-2.8614
0.26838	0.90787	NaN	0.15029
0.19586	0.43003	NaN	0.11762
-0.89995	0.36888	NaN	0.10089
0.45385	0.77877	NaN	0.12892
0.14294	0.66802	NaN	0.086546
0.10432	0.31642	NaN	0.11058
-2.6398	-2.6996	NaN	-2.8968
0.70661	0.57303	NaN	NaN
-2.4553	0.65532	NaN	NaN
2.199	0.49154	NaN	NaN
0.86484	0.42164	NaN	NaN
0.63116	NaN	NaN	NaN
0.46063	NaN	NaN	NaN
0.076132	NaN	NaN	NaN
0.33617	NaN	NaN	NaN
0.055561	NaN	NaN	NaN
0.24533	NaN	NaN	NaN
0.17905	NaN	NaN	NaN
-2.9305	NaN	NaN	NaN
0.45727	NaN	NaN	NaN
-2.6373	NaN	NaN	NaN
0.13067	NaN	NaN	NaN
0.70875	NaN	NaN	NaN
0.095362	NaN	NaN	NaN
-2.9014	NaN	NaN	NaN
0.48219	NaN	NaN	NaN
0.3519	NaN	NaN	NaN
0.51725	NaN	NaN	NaN
0.37749	NaN	NaN	NaN
0.27549	NaN	NaN	NaN
0.20106	NaN	NaN	NaN
0.14673	NaN	NaN	NaN
0.25682	NaN	NaN	NaN
0.18743	NaN	NaN	NaN
0.10708	NaN	NaN	NaN
0.13678	NaN	NaN	NaN
0.078151	NaN	NaN	NaN
-2.914	NaN	NaN	NaN
0.099826	NaN	NaN	NaN
-2.4996	NaN	NaN	NaN
-2.8982	NaN	NaN	NaN
-2.1441	NaN	NaN	NaN
0.48498	NaN	NaN	NaN
0.35394	NaN	NaN	NaN
0.25831	NaN	NaN	NaN
1.1318	NaN	NaN	NaN
0.18851	NaN	NaN	NaN
0.82597	NaN	NaN	NaN
0.13758	NaN	NaN	NaN
0.6028	NaN	NaN	NaN
-2.5311	NaN	NaN	NaN
-2.8706	NaN	NaN	NaN
0.79985	NaN	NaN	NaN
-2.4624	NaN	NaN	NaN
0.85878	NaN	NaN	NaN
0.62674	NaN	NaN	NaN
0.58373	NaN	NaN	NaN
0.42601	NaN	NaN	NaN
0.3109	NaN	NaN	NaN
0.4574	NaN	NaN	NaN
0.2269	NaN	NaN	NaN

## Sheet: FigS09B_PE_STD
-1.4855	1.4855	1.4855	1.4855
-1.4855	1.4855	1.4855	-1.4855
-1.2743	1.4855	1.6967	1.4855
1.4855	-1.4855	-1.6967	1.4855
1.4855	-1.4855	-1.4555	-1.4855
-1.4855	1.2743	-1.4855	-1.6967
1.6967	-1.2743	-1.4855	1.5155
-1.0931	1.4855	-1.2485	1.6967
-0.93762	-1.6967	-1.2743	1.2743
1.2743	-1.6967	-1.0709	1.0931
-1.4855	-1.4855	-0.91865	0.93762
2.1667	-1.2743	1.2743	1.3
-1.2743	1.2743	1.0931	-2.1667
-1.5155	-1.4555	-0.78802	1.4555
-1.3	-1.0931	0.93762	-1.7225
-1.1152	-1.878	1.4855	-1.2743
-1.878	1.0931	-2.1667	1.1152
-0.95658	-1.2485	1.2743	-2.0144
-0.82055	0.93762	1.0931	-1.4776
-1.6109	-0.93762	1.1124	1.1124
-1.3818	-1.0709	0.95421	-1.2674
1.878	-2.1667	0.81852	-1.0872
-1.3601	-1.0931	0.93762	1.243
-0.70386	1.1124	-2.2689	-0.93261
-0.60377	-1.6109	-2.1667	0.95421
-1.1124	0.95421	1.1124	-2.1525
-1.1667	-1.3818	0.95421	1.0663
2.4531	2.1667	1.0248	-1.0931
-0.95421	-0.93762	0.81852	1.1246
2.1525	0.81852	-2.2689	0.91464
-1.1853	1.2743	1.0248	0.96469
-1.0008	-1.1124	-2.092	-2.1864
-0.85847	-0.91865	-2.092	-0.79999
2.2346	-2.2689	1.1765	0.8275
2.1043	-1.878	-1.9618	-0.93762
-1.166	-0.80428	1.1765	1.0955
-1.0542	-0.78802	1.2882	-0.80428
-1.1246	1.3601	1.105	-2.2612
-1.0168	-0.68991	1.0092	0.93971
-1.0002	-1.2743	0.94787	-2.1649
-0.90426	1.0248	0.8657	1.0314
-0.87217	1.1667	0.7426	-0.68622
-0.96469	0.87904	0.81308	0.88471
-0.85795	-1.9702	0.69746	0.7589
-0.73594	0.75404	0.59827	1.1139
2.1953	0.64681	0.637	1.281
-0.74815	-1.1853	0.5132	0.95553
-1.0879	0.55483	0.54641	0.81965
-0.8275	1.0988	0.46871	-2.32
-0.64176	0.94255	1.4855	0.9809
-0.70983	-2.4951	1.2743	0.7031
2.3397	0.80851	1.0931	0.60311
-0.96401	0.69354	0.93762	0.51735
-0.93316	-1.0931	0.80428	0.84141
-0.5505	-2.3761	1.4855	-0.68991
1.6967	0.9328	-1.6967	0.44378
-1.5155	0.83074	1.5155	0.72176
-0.47221	-2.2584	0.68991	0.61912
-0.40506	0.80016	-2.3792	0.38067
-0.82692	0.68637	1.3	-2.4399
-0.70933	0.88676	1.1152	1.0338
-1.5155	0.76065	0.95658	0.32654
1.671	0.65249	0.82055	0.87805
-0.80046	0.58876	0.93013	0.2801
1.4334	-2.466	-2.1731	0.75319
-1.3	0.5597	1.1069	0.24027
-0.68663	-2.4909	0.94949	-2.7649
1.2295	0.85571	0.70386	0.64608
-0.60846	0.83432	0.81447	-2.4168
-1.6967	0.73402	-2.3672	0.89788
-1.1152	0.62964	0.69865	-2.3717
-0.34746	-2.2553	0.5993	0.93655
-1.9163	0.54011	0.9404	0.80337
-1.4855	1.0364	0.80667	-0.58864
-0.52193	0.88902	0.69196	0.7702
2.673	0.76259	0.51407	0.68913
1.3272	0.4633	0.44097	0.66067
1.1385	-1.4855	-2.3774	0.56672
0.97657	1.4855	0.93164	0.48613
-0.67816	-1.4855	0.79916	0.59113
0.83769	1.4855	0.68551	0.417
-0.58172	-1.4855	0.37826	-2.4639
0.71857	-1.4855	-2.6465	0.85745
0.61639	-1.4855	0.70082	-1.4855
1.5155	-1.6967	0.58803	-1.4855
-2.4423	-1.2743	-2.3698	1.4855
-2.095	-1.2743	0.93816	-1.2743
1.3	1.6967	0.50441	-1.4855
1.1739	-1.6967	-2.5383	-1.0931
1.1152	1.5155	0.80475	-1.2743
0.95658	1.5155	0.69031	-1.2743
-2.1505	-1.671	0.79364	-1.0931
1.1264	-1.671	0.68078	2.0334
1.007	-1.5155	0.59215	1.7442
0.86381	-1.4334	-2.4631	-1.4748
0.74097	-1.2743	0.58397	-0.93762
0.6356	-1.2295	0.50093	1.2743
0.54522	-1.3	0.8582	-1.2651
0.96618	-1.1152	0.73616	-1.0852
0.82878	-1.2743	-2.3395	-0.93087
0.71093	-0.95658	0.42969	-1.878
0.60983	-1.0931	0.36859	-0.80428
0.46768	-1.0547	0.96417	-0.79849
-2.5698	1.878	0.31617	1.878
0.52311	-1.3601	-2.6998	1.3601
-2.2044	2.0334	0.82706	1.1667
-2.5223	1.878	0.65514	1.0008
0.8074	-1.3601	0.70945	-0.68494
1.0801	1.5376	NaN	0.85847
0.69258	1.319	NaN	-2.2346
0.9265	-0.9047	NaN	1.878
-1.4855	-1.2268	NaN	1.6109
1.4855	-1.1667	NaN	1.0542
1.4855	1.4855	NaN	1.3818
-1.4855	-1.0008	NaN	1.1853
1.6967	1.1314	NaN	0.90426
1.2743	0.97053	NaN	0.77567
-1.5155	1.2743	NaN	1.0168
1.0931	0.83251	NaN	0.66536
-1.2743	0.71413	NaN	0.87217
-1.3	0.61257	NaN	0.74815
1.878	1.0931	NaN	-2.4003
1.2743	0.52546	NaN	0.91207
-1.878	0.93762	NaN	0.78237
1.8558	-2.5203	NaN	0.64176
1.3601	0.80428	NaN	0.67112
-1.3601	0.80913	NaN	0.5505
-1.1667	-2.2811	NaN	0.47221
0.93762	-1.9567	NaN	0.57568
1.1667	0.69407	NaN	-2.5659
0.80428	1.2925	NaN	0.76995
1.9702	-2.3756	NaN	0.49382
-1.3791	0.9332	NaN	-2.5474
-1.183	0.80049	NaN	0.78585
1.0008	0.68666	NaN	0.66046
-2.2811	1.1087	NaN	0.56654
1.0143	0.95107	NaN	0.6741
-1.0147	0.58901	NaN	0.48598
0.85847	0.81582	NaN	0.41687
-2.2346	0.69981	NaN	0.57824
-1.281	0.50525	NaN	0.49601
-1.0988	0.60029	NaN	0.42547
-2.1009	-2.5376	NaN	0.35759
1.0542	-2.4561	NaN	-2.6643
-0.87043	0.79426	NaN	0.68561
-0.94255	0.86419	NaN	0.36497
1.1688	-2.2297	NaN	0.58811
1.0026	0.68131	NaN	-2.6579
-0.80851	0.58443	NaN	0.69104
0.90426	1.0584	NaN	0.50448
0.77567	0.50132	NaN	-2.3782
0.66536	0.90787	NaN	0.93097
0.57075	0.43003	NaN	0.43274
-0.69354	0.36888	NaN	0.3712
0.86003	0.77877	NaN	0.79858
0.48958	0.66802	NaN	0.31842
0.41996	0.31642	NaN	0.68502
-2.2333	-2.6996	NaN	-2.6979
1.0553	0.57303	NaN	NaN
-2.0658	0.65532	NaN	NaN
2.3761	0.49154	NaN	NaN
1.199	0.42164	NaN	NaN
1.0285	NaN	NaN	NaN
0.88224	NaN	NaN	NaN
0.36024	NaN	NaN	NaN
0.75678	NaN	NaN	NaN
0.30901	NaN	NaN	NaN
0.64917	NaN	NaN	NaN
0.55685	NaN	NaN	NaN
-2.7059	NaN	NaN	NaN
0.64987	NaN	NaN	NaN
-2.4136	NaN	NaN	NaN
0.47766	NaN	NaN	NaN
0.90067	NaN	NaN	NaN
0.40974	NaN	NaN	NaN
-2.6195	NaN	NaN	NaN
0.72398	NaN	NaN	NaN
0.62103	NaN	NaN	NaN
0.77259	NaN	NaN	NaN
0.66273	NaN	NaN	NaN
0.56848	NaN	NaN	NaN
0.48764	NaN	NaN	NaN
0.4183	NaN	NaN	NaN
0.53271	NaN	NaN	NaN
0.45696	NaN	NaN	NaN
0.35881	NaN	NaN	NaN
0.39198	NaN	NaN	NaN
0.30779	NaN	NaN	NaN
-2.707	NaN	NaN	NaN
0.33624	NaN	NaN	NaN
-2.322	NaN	NaN	NaN
-2.6826	NaN	NaN	NaN
-1.9918	NaN	NaN	NaN
0.6699	NaN	NaN	NaN
0.57464	NaN	NaN	NaN
0.49292	NaN	NaN	NaN
1.2624	NaN	NaN	NaN
0.42282	NaN	NaN	NaN
1.0829	NaN	NaN	NaN
0.3627	NaN	NaN	NaN
0.9289	NaN	NaN	NaN
-2.1742	NaN	NaN	NaN
-2.6599	NaN	NaN	NaN
1.106	NaN	NaN	NaN
-2.2816	NaN	NaN	NaN
1.0138	NaN	NaN	NaN
0.86966	NaN	NaN	NaN
0.94871	NaN	NaN	NaN
0.8138	NaN	NaN	NaN
0.69808	NaN	NaN	NaN
0.74599	NaN	NaN	NaN
0.59881	NaN	NaN	NaN

## Sheet: FigS09B_PE_DIF
0	0	0	0
0	0	0	0
0	0	0	0
0	0	0	0
0	0	0	0
0	0	0	0
0	0	0	-0.21717
0	0	0	-0.19013
0	0	0	0
-0.19013	0	0	0
0	0	0	0
0	0	0	-0.18629
0	0	0	0
-0.21717	0	0	-0.1631
-0.18629	0	0	-0.1399
-0.1598	0	0	-0.19013
-0.30186	0	0	-0.1598
-0.13707	0	0	-0.13707
-0.11758	0	0	-0.35838
-0.25893	0	0	-0.27733
-0.22211	0	0	-0.54241
0	0	0	-0.69693
-0.24036	0	0	-0.39296
-0.10086	0	0	-0.82618
-0.086518	0	0	-0.23789
-0.27733	0	0	-0.20406
-0.20618	0	0	-0.33708
-0.074215	0	0	-0.35053
-0.23789	0	0	-0.47666
-0.20406	0	0	-0.28914
-0.19052	0	0	-0.40888
-0.17686	0	0	-0.24803
-0.15171	0	0	-0.9338
-0.13014	0	0	-0.35073
-0.36814	0	0	-0.48545
-0.538	0	0	-0.52435
-0.38099	0	0	-0.59856
-0.42443	0	0	-0.30086
-0.16343	0	0	-0.44978
-0.46149	0	0	-0.38582
-0.32681	0	0	-0.586
-0.14019	0	0	-1.0229
-0.36407	0	0	-0.50267
-0.39587	0	0	-0.43119
-0.33957	0	0	-0.65744
-0.28034	0	0	0
-0.12025	0	0	-0.56395
-0.48558	0	0	-0.48375
-0.3123	0	0	-0.36987
-0.10315	0	0	-0.66156
-0.26789	0	0	-0.41496
-0.29128	0	0	-0.35595
-0.51205	0	0	-0.30533
-0.41653	0	0	-0.56748
-0.088485	0	0	-0.693
0	0	0	-0.26191
-0.21717	0	0	-0.48678
-0.075902	0	0	-0.41756
-0.065109	0	0	-0.22467
-0.43923	0	0	-0.35818
-0.37677	0	0	0
-0.21717	0	0	-0.19272
-0.18629	0	0	-0.66539
-0.3573	0	0	-0.16531
-0.34983	0	0	-0.57076
-0.18629	0	0	-0.1418
-0.30649	0	0	-0.12164
-0.43877	0	0	-0.4896
-0.32319	0	0	-0.41998
-0.19013	0	0	-0.72334
-0.1598	0	0	-0.4738
-0.05585	0	0	-0.77063
-0.47758	0	0	-0.66104
0	0	0	-1.0962
-0.27723	0	0	-0.62048
-0.047908	0	0	-0.56704
-0.40967	0	0	-0.53224
-0.46885	0	0	-0.45656
-0.48788	0	0	-0.39163
-0.37708	0	0	-0.4864
-0.48105	0	0	-0.33594
-0.32346	0	0	-0.41724
-0.45829	0	0	-0.72667
-0.42643	0	0	0
-0.1631	0	0	0
-0.39011	0	0	0
-0.33463	0	0	-0.19013
-0.31301	0	0	0
-0.28705	0	0	-0.35053
-0.39483	0	0	-0.19013
-0.43088	0	0	-0.19013
-0.43689	0	0	-0.35053
-0.37476	0	0	-0.48545
-0.35974	0	0	-0.41642
-0.39143	0	0	-0.3572
-0.39623	0	0	-0.48545
-0.38401	0	0	0
-0.3616	0	0	-0.54089
-0.41767	0	0	-0.69512
-0.42848	0	0	-0.82414
-0.41878	0	0	0
-0.39662	0	0	-0.59856
-0.33368	0	0	-0.93157
-0.30338	0	0	0
-0.36751	0	0	-0.24036
-0.26024	0	0	-0.20618
-0.33516	0	0	-0.17686
-0.2875	0	0	-1.0205
-0.22323	0	NaN	-0.15171
-0.31316	0	NaN	-0.13014
-0.30116	0	NaN	-0.35053
0	0	NaN	-0.30068
0	0	NaN	-0.4143
0	0	NaN	-0.25792
0	0	NaN	-0.22125
0	0	NaN	-0.35539
-0.19013	0	NaN	-0.30485
-0.21717	0	NaN	-0.18978
-0.30186	0	NaN	-0.2615
0	0	NaN	-0.1628
-0.18629	0	NaN	-0.13965
0	0	NaN	-0.22431
-0.19013	0	NaN	-0.52834
-0.30186	0	NaN	-0.45321
-0.1598	0	NaN	-0.11979
-0.25893	0	NaN	-0.38876
-0.24036	0	NaN	-0.10275
-0.20618	0	NaN	-0.088141
-0.3602	0	NaN	-0.33348
-0.36305	0	NaN	-0.075607
-0.38288	0	NaN	-0.40296
-0.17686	0	NaN	-0.28606
-0.35416	0	NaN	-0.24538
-0.30379	0	NaN	-0.56794
-0.41429	0	NaN	-0.34565
-0.38237	0	NaN	-0.2965
-0.328	0	NaN	-0.48718
-0.26059	0	NaN	-0.25434
-0.43044	0	NaN	-0.21817
-0.42401	0	NaN	-0.4179
-0.38125	0	NaN	-0.35847
-0.32703	0	NaN	-0.3075
-0.36919	0	NaN	-0.18714
-0.36372	0	NaN	-0.16053
-0.22354	0	NaN	-0.49926
-0.28053	0	NaN	-0.26377
-0.31669	0	NaN	-0.42826
-0.38072	0	NaN	-0.22626
-0.24064	0	NaN	-0.56324
-0.40037	0	NaN	-0.36736
-0.40793	0	NaN	-0.48315
-0.39699	0	NaN	-0.78068
-0.37488	0	NaN	-0.31512
-0.20642	0	NaN	-0.27031
-0.40618	0	NaN	-0.66966
-0.34664	0	NaN	-0.23187
-0.31564	0	NaN	-0.57443
-0.40651	0	NaN	-0.1989
-0.3487	0	NaN	NaN
-0.38956	0	NaN	NaN
-0.17706	0	NaN	NaN
-0.33416	0	NaN	NaN
-0.39733	NaN	NaN	NaN
-0.42162	NaN	NaN	NaN
-0.28411	NaN	NaN	NaN
-0.42062	NaN	NaN	NaN
-0.25345	NaN	NaN	NaN
-0.40383	NaN	NaN	NaN
-0.37781	NaN	NaN	NaN
-0.22452	NaN	NaN	NaN
-0.19259	NaN	NaN	NaN
-0.22373	NaN	NaN	NaN
-0.347	NaN	NaN	NaN
-0.19192	NaN	NaN	NaN
-0.31438	NaN	NaN	NaN
-0.28188	NaN	NaN	NaN
-0.24179	NaN	NaN	NaN
-0.26913	NaN	NaN	NaN
-0.25534	NaN	NaN	NaN
-0.28524	NaN	NaN	NaN
-0.29299	NaN	NaN	NaN
-0.28659	NaN	NaN	NaN
-0.27157	NaN	NaN	NaN
-0.2759	NaN	NaN	NaN
-0.26953	NaN	NaN	NaN
-0.25173	NaN	NaN	NaN
-0.25519	NaN	NaN	NaN
-0.22964	NaN	NaN	NaN
-0.20699	NaN	NaN	NaN
-0.23641	NaN	NaN	NaN
-0.17755	NaN	NaN	NaN
-0.21557	NaN	NaN	NaN
-0.1523	NaN	NaN	NaN
-0.18491	NaN	NaN	NaN
-0.22069	NaN	NaN	NaN
-0.23461	NaN	NaN	NaN
-0.13064	NaN	NaN	NaN
-0.23431	NaN	NaN	NaN
-0.25693	NaN	NaN	NaN
-0.22512	NaN	NaN	NaN
-0.32611	NaN	NaN	NaN
-0.35689	NaN	NaN	NaN
-0.21072	NaN	NaN	NaN
-0.30614	NaN	NaN	NaN
-0.18075	NaN	NaN	NaN
-0.15505	NaN	NaN	NaN
-0.24292	NaN	NaN	NaN
-0.36498	NaN	NaN	NaN
-0.38779	NaN	NaN	NaN
-0.38717	NaN	NaN	NaN
-0.28859	NaN	NaN	NaN
-0.37191	NaN	NaN	NaN
