# Supplementary material for: Prefrontal signals precede striatal signals for biased credit assignment in motivational learning biases
Source: Nat Commun. 2024 Jan 2;15:19. doi: 10.1038/s41467-023-44632-x (PMC10762147; doi:10.1038/s41467-023-44632-x)
Supplement: Supplementary file 4 — Source Data [file 41467_2023_44632_MOESM4_ESM.zip › SourceDataFiles/SourceDataFiles_FigS10.xlsx]

## Sheet: FigS10A
1.4855	1.4855
1.4855	1.4855
-1.4855	-1.4855
-1.4855	-1.4855
-1.2743	-1.2743
1.4855	1.4855
1.4855	1.4855
1.4855	1.4855
-1.4855	-1.4855
1.4855	1.4855
-1.4855	-1.4855
1.6967	1.6967
-1.0931	-1.0931
-0.93762	-0.93762
1.2743	1.0841
-1.4855	-1.4855
2.1667	2.1667
-1.4855	-1.4855
-1.2743	-1.2743
1.4855	1.4855
-1.4855	-1.4855
1.4855	1.4855
-1.5155	-1.7327
1.2743	1.2743
-1.3	-1.4863
-1.1152	-1.275
-1.2743	-1.2743
1.4855	1.4855
-1.6967	-1.6967
-1.6967	-1.6967
1.4855	1.4855
-1.4855	-1.4855
-1.878	-2.1798
1.4855	1.4855
-1.2743	-1.2743
1.2743	1.2743
-1.4555	-1.4555
-1.4855	-1.4855
-1.0931	-1.0931
1.6967	1.6967
-0.95658	-1.0936
-1.6967	-1.6967
-1.878	-1.878
-0.82055	-0.93813
1.5155	1.2984
-1.6109	-1.8698
1.0931	1.0931
-1.3818	-1.6039
-1.2485	-1.2485
1.6967	1.5066
1.878	1.878
-1.3601	-1.6005
-1.6967	-1.6967
-0.70386	-0.80472
1.2743	1.2743
-0.60377	-0.69029
-1.1124	-1.3897
-1.1667	-1.3729
1.0931	1.0931
-1.4555	-1.4555
0.93762	0.93762
2.4531	2.3789
-0.95421	-1.1921
0.93762	0.93762
1.3	1.1137
-0.93762	-0.93762
2.1525	1.9484
-2.1667	-2.1667
-1.0709	-1.0709
-1.1853	-1.3758
-2.1667	-2.1667
-1.0008	-1.1776
-0.85847	-1.0102
1.4555	1.2924
-1.7225	-1.8624
-1.2743	-1.4644
-1.4855	-1.4855
-1.4855	-1.4855
-1.0931	-1.0931
1.1152	0.95536
2.2346	2.1045
-2.0144	-2.1515
-1.4776	-1.836
2.1043	1.7361
-1.166	-1.704
1.1124	1.1124
-1.0542	-1.4352
-1.1246	-1.549
-1.0168	-1.1802
-1.0002	-1.4617
-0.90426	-1.2311
1.1124	0.83507
-0.87217	-1.0124
-1.6109	-1.6109
0.95421	0.95421
-1.2674	-1.8099
-0.96469	-1.3288
-0.85795	-1.2538
-1.0872	-1.7841
-0.73594	-1.0755
2.1953	1.915
1.243	0.85008
-0.74815	-0.8684
-0.93261	-1.7588
-1.0879	-1.5734
-0.8275	-1.1398
0.95421	0.71632
-1.3818	-1.3818
-2.1525	-2.3565
2.1667	2.1667
-1.2485	-1.2485
1.0663	0.72919
-0.64176	-0.74491
-0.70983	-0.97772
-0.93762	-0.93762
-1.0931	-1.4436
1.1246	0.64795
0.81852	0.81852
-1.2743	-1.2743
1.2743	1.2743
0.91464	0.6255
-1.1124	-1.1124
0.96469	0.55581
2.3397	2.0484
-0.96401	-1.4761
-0.93316	-1.3497
-0.91865	-0.91865
-0.5505	-0.63898
-2.2689	-2.2689
-2.1864	-2.4345
1.6967	1.6967
-0.79999	-1.7338
-1.5155	-1.7327
-0.47221	-0.54812
0.8275	0.47677
-0.40506	-0.47017
-0.82692	-1.2662
-1.0709	-1.0709
-0.70933	-1.0861
-1.5155	-1.7327
-1.878	-1.878
1.671	1.4847
-0.80046	-1.1578
-0.93762	-1.4231
1.0955	0.57115
-0.80428	-1.4028
-0.80428	-0.80428
-0.78802	-0.78802
1.4334	1.0835
-2.2612	-2.562
-1.3	-1.4863
1.3601	1.3601
-0.68991	-0.68991
-0.68663	-0.99311
0.93971	0.48993
1.2295	0.79076
-2.1649	-2.5507
1.0314	0.44538
-0.60846	-0.93165
-1.6967	-1.8869
-1.2743	-1.2743
1.0248	1.0248
-1.1152	-1.275
1.1667	1.1667
-0.68622	-1.7091
-0.91865	-0.91865
1.2743	1.2743
0.88471	0.38205
1.0931	1.0931
0.87904	0.87904
-0.34746	-0.40331
-1.9702	-1.9702
-1.9163	-2.3939
0.7589	0.32772
1.1139	0.45651
1.281	1.281
0.95553	0.39159
0.75404	0.75404
0.64681	0.64681
-0.78802	-0.78802
-1.4855	-1.4855
-0.52193	-0.79917
0.93762	0.93762
2.673	2.625
1.3272	0.91752
1.4855	1.4855
-2.1667	-2.1667
0.81965	0.3359
-1.1853	-1.1853
1.1385	0.66961
0.55483	0.55483
1.0988	1.0988
0.97657	0.48868
1.2743	1.2743
1.0931	1.0931
-0.67816	-1.0552
-2.32	-2.6899
0.83769	0.35664
0.9809	0.31934
0.7031	0.28814
0.94255	0.94255
-0.58172	-0.90518
1.1124	1.1124
0.71857	0.26028
0.61639	0.18995
0.60311	0.24716
0.95421	0.95421
-2.4951	-2.4951
0.81852	0.81852
0.93762	0.93762
0.80851	0.80851
0.69354	0.69354
0.51735	0.21201
-2.2689	-2.2689
-1.0931	-1.0931
0.84141	0.27393
1.5155	1.3524
-2.3761	-2.3761
-2.4423	-2.8324
-0.68991	-1.3829
-2.095	-2.4296
1.3	0.98702
0.9328	0.9328
0.83074	0.83074
1.1739	0.8869
-2.1667	-2.1667
0.44378	0.18187
1.1124	1.1124
0.72176	0.23498
0.95421	0.95421
0.61912	0.20156
0.38067	0.156
-2.4399	-2.7981
1.1152	0.72033
-2.2584	-2.2584
1.0338	1.0338
0.32654	0.13382
0.95658	0.5257
1.0248	1.0248
0.81852	0.81852
-2.2689	-2.2689
1.0248	1.0248
-2.092	-2.092
-2.092	-2.092
0.80016	0.80016
0.87805	0.21266
0.2801	0.11479
0.75319	0.18242
0.68637	0.68637
1.1765	1.1765
0.24027	0.098466
-2.7649	-2.8865
-2.1505	-2.5873
1.1264	0.75159
1.007	0.64726
0.88676	0.88676
0.86381	0.47238
-1.9618	-1.9618
0.74097	0.34474
0.76065	0.76065
0.6356	0.25159
0.54522	0.18361
0.64608	0.15648
0.65249	0.65249
1.1765	1.1765
1.2882	1.2882
-2.4168	-2.8368
0.58876	0.58876
-2.466	-2.466
0.5597	0.5597
0.96618	0.54851
1.105	1.105
0.89788	0.17454
0.82878	0.4003
-2.4909	-2.4909
-2.3717	-2.8455
0.85571	0.85571
0.93655	0.16592
0.71093	0.29214
1.0092	1.0092
0.60983	0.21321
0.46768	0.134
0.83432	0.83432
-2.5698	-2.8732
0.52311	0.1556
0.94787	0.94787
0.8657	0.8657
0.80337	0.14233
0.73402	0.73402
0.62964	0.62964
-2.2044	-2.4646
-2.2553	-2.2553
0.7426	0.7426
0.54011	0.54011
-0.58864	-1.6849
-2.5223	-2.8574
0.81308	0.81308
0.7702	0.14972
0.68913	0.12209
0.69746	0.69746
0.59827	0.59827
0.66067	0.12843
0.56672	0.11017
1.0364	1.0364
0.88902	0.88902
0.637	0.637
0.8074	0.5199
0.5132	0.5132
0.76259	0.76259
0.48613	0.094501
0.59113	0.10473
0.417	0.081062
0.54641	0.54641
1.0801	0.85686
0.69258	0.37942
0.4633	0.4633
-2.4639	-2.8812
0.9265	0.62534
0.46871	0.46871
0.85745	0.13078
-1.4855	-1.4855
1.4855	1.4855
-1.4855	-1.4855
-1.4855	-1.4855
1.4855	1.4855
-1.4855	-1.4855
1.6967	1.6967
1.2743	1.0841
-1.4855	-1.4855
1.4855	1.4855
1.4855	1.4855
-1.2743	-1.4644
-1.5155	-1.7327
1.0931	0.7912
-1.2743	-1.2743
-1.4855	-1.4855
-1.3	-1.4863
1.4855	1.4855
1.878	1.878
-1.4855	-1.4855
1.2743	1.0841
-1.4855	-1.4855
-1.878	-2.1798
-1.4855	-1.4855
1.8558	1.6961
1.3601	1.1012
-1.3601	-1.6005
-1.1667	-1.3729
-1.0931	-1.4436
-1.4855	-1.4855
-1.6967	-1.6967
-1.2743	-1.4644
-1.2743	-1.2743
-1.2743	-1.2743
0.93762	0.57742
-1.2743	-1.4644
1.6967	1.6967
1.1667	0.80364
0.80428	0.4214
-1.6967	-1.6967
1.9702	1.7934
1.5155	1.5155
1.5155	1.5155
-1.3791	-1.7332
-1.183	-1.4868
-1.671	-1.671
-1.671	-1.671
-1.5155	-1.5155
-1.0931	-1.4436
-1.4334	-1.4334
1.0008	0.5865
-2.2811	-2.6635
-1.2743	-1.2743
1.0143	0.6863
-1.0147	-1.2753
0.85847	0.42803
2.0334	1.5479
-2.2346	-2.6586
-1.281	-1.6622
-1.0988	-1.4258
-1.2295	-1.2295
1.7442	1.3278
-1.3	-1.3
-2.1009	-2.4701
1.0542	0.69044
-1.4748	-1.832
-0.93762	-1.4231
-0.87043	-1.094
-1.1152	-1.1152
-0.94255	-1.2231
1.1688	0.85213
1.2743	1.2743
-1.2743	-1.2743
1.0026	0.62188
1.4855	1.4855
-1.2651	-1.806
-0.80851	-1.0491
-1.0852	-1.7803
-0.95658	-0.95658
0.90426	0.50389
-1.0931	-1.0931
0.77567	0.36774
1.2743	1.2743
1.0931	1.0931
-1.0547	-1.0547
0.93762	0.93762
-0.93087	-1.755
0.80428	0.80428
0.66536	0.26838
1.4855	1.4855
1.878	1.878
0.57075	0.19586
-1.878	-1.878
-0.80428	-1.4028
-1.6967	-1.6967
-0.69354	-0.89995
0.86003	0.45385
-1.3601	-1.3601
-0.79849	-1.7301
0.48958	0.14294
2.0334	2.0334
1.878	1.878
1.878	1.878
1.3601	1.1197
1.5155	1.5155
-1.3601	-1.3601
1.5376	1.5376
1.1667	0.96051
0.41996	0.10432
-2.2333	-2.6398
1.0553	0.70661
0.68991	0.68991
1.319	1.319
-2.0658	-2.4553
-0.9047	-0.9047
-1.2268	-1.2268
2.3761	2.199
-1.1667	-1.1667
1.199	0.86484
1.0008	0.82392
-0.68494	-1.7055
0.85847	0.70675
-2.3792	-2.3792
1.0285	0.63116
1.3	1.3
-2.2346	-2.3648
0.88224	0.46063
1.878	1.5274
1.4855	1.4855
1.1152	1.1152
-1.0008	-1.0008
1.1314	1.1314
0.36024	0.076132
0.97053	0.97053
0.75678	0.33617
1.6109	1.3102
1.0542	0.63986
1.2743	1.2743
0.95658	0.95658
1.3818	1.1239
0.30901	0.055561
1.1853	0.96408
0.83251	0.83251
0.64917	0.24533
0.90426	0.54887
0.82055	0.82055
0.93013	0.93013
0.71413	0.71413
0.55685	0.17905
-2.1731	-2.1731
0.61257	0.61257
-2.7059	-2.9305
1.1069	1.1069
0.64987	0.45727
-2.4136	-2.6373
0.77567	0.47082
1.0931	1.0931
1.0168	0.82698
0.94949	0.94949
0.70386	0.70386
0.81447	0.81447
0.52546	0.52546
0.47766	0.13067
-2.3672	-2.3672
0.90067	0.70875
0.66536	0.40386
0.93762	0.93762
0.87217	0.70938
0.40974	0.095362
-2.6195	-2.9014
-2.5203	-2.5203
0.72398	0.48219
0.69865	0.69865
0.62103	0.3519
0.80428	0.80428
0.74815	0.6085
0.5993	0.5993
0.80913	0.80913
0.9404	0.9404
0.77259	0.51725
-2.2811	-2.2811
-1.9567	-1.9567
0.66273	0.37749
0.69407	0.69407
1.2925	1.2925
0.80667	0.80667
0.69196	0.69196
-2.4003	-2.6246
0.91207	0.38373
0.51407	0.51407
0.78237	0.32916
0.64176	0.52197
0.56848	0.27549
0.44097	0.44097
0.67112	0.28235
0.5505	0.44774
0.47221	0.38407
0.48764	0.20106
-2.3756	-2.3756
-2.3774	-2.3774
0.57568	0.2422
0.93164	0.93164
0.4183	0.14673
0.9332	0.9332
-2.5659	-2.6415
0.80049	0.80049
0.53271	0.25682
0.79916	0.79916
0.76995	0.367
0.68666	0.68666
0.49382	0.20776
-2.5474	-2.7928
0.45696	0.18743
0.78585	0.2179
1.1087	1.1087
0.66046	0.31481
0.95107	0.95107
0.58901	0.58901
0.35881	0.10708
0.81582	0.81582
0.68551	0.68551
0.37826	0.37826
-2.6465	-2.6465
0.56654	0.27004
0.70082	0.70082
0.39198	0.13678
0.30779	0.078151
0.58803	0.58803
0.6741	0.18692
0.69981	0.69981
-2.3698	-2.3698
0.93816	0.93816
0.50441	0.50441
-2.707	-2.914
0.50525	0.50525
0.60029	0.60029
0.33624	0.099826
0.48598	0.23164
-2.322	-2.4996
-2.6826	-2.8982
-2.5376	-2.5376
-2.5383	-2.5383
0.80475	0.80475
-1.9918	-2.1441
-2.4561	-2.4561
0.41687	0.1987
0.57824	0.16034
0.49601	0.13754
0.69031	0.69031
0.79426	0.79426
0.6699	0.48498
0.42547	0.11798
0.35759	0.17044
-2.6643	-2.8248
0.79364	0.79364
0.68561	0.18635
0.57464	0.35394
0.36497	0.1012
0.68078	0.68078
0.86419	0.86419
0.59215	0.59215
-2.2297	-2.2297
0.68131	0.68131
0.49292	0.25831
-2.4631	-2.4631
0.58397	0.58397
0.58443	0.58443
1.2624	1.1318
1.0584	1.0584
0.58811	0.15985
0.42282	0.18851
-2.6579	-2.8842
1.0829	0.82597
0.3627	0.13758
0.50093	0.50093
0.9289	0.6028
0.50132	0.50132
-2.1742	-2.5311
0.8582	0.8582
0.90787	0.90787
-2.6599	-2.8706
0.69104	0.1278
1.106	0.79985
0.73616	0.73616
-2.2816	-2.4624
0.50448	0.13712
0.43003	0.43003
1.0138	0.85878
0.36888	0.36888
0.77877	0.77877
0.86966	0.62674
0.66802	0.66802
-2.3395	-2.3395
0.94871	0.58373
0.8138	0.42601
-2.3782	-2.8614
0.93097	0.15029
0.69808	0.3109
0.74599	0.4574
0.42969	0.42969
0.43274	0.11762
0.36859	0.36859
0.96417	0.96417
0.3712	0.10089
0.31617	0.31617
0.31642	0.31642
-2.6998	-2.6998
0.79858	0.12892
0.82706	0.82706
0.65514	0.65514
-2.6996	-2.6996
0.70945	0.70945
0.57303	0.57303
0.31842	0.086546
0.65532	0.65532
0.68502	0.11058
0.49154	0.49154
0.42164	0.42164
-2.6979	-2.8968
0.59881	0.2269

## Sheet: FigS10B
1.4855	1.4855
1.4855	1.4855
-1.4855	-1.4855
-1.4855	-1.4855
-1.2743	-1.2743
1.4855	1.4855
1.4855	1.4855
1.4855	1.4855
-1.4855	-1.4855
1.4855	1.4855
-1.4855	-1.4855
1.6967	1.6967
-1.0931	-1.0931
-0.93762	-0.93762
1.2743	1.0841
-1.4855	-1.4855
2.1667	2.1667
-1.4855	-1.4855
-1.2743	-1.2743
1.4855	1.4855
-1.4855	-1.4855
1.4855	1.4855
-1.5155	-1.7327
1.2743	1.2743
-1.3	-1.4863
-1.1152	-1.275
-1.2743	-1.2743
1.4855	1.4855
-1.6967	-1.6967
-1.6967	-1.6967
1.4855	1.4855
-1.4855	-1.4855
-1.878	-2.1798
1.4855	1.4855
-1.2743	-1.2743
1.2743	1.2743
-1.4555	-1.4555
-1.4855	-1.4855
-1.0931	-1.0931
1.6967	1.6967
-0.95658	-1.0936
-1.6967	-1.6967
-1.878	-1.878
-0.82055	-0.93813
1.5155	1.2984
-1.6109	-1.8698
1.0931	1.0931
-1.3818	-1.6039
-1.2485	-1.2485
1.6967	1.5066
1.878	1.878
-1.3601	-1.6005
-1.6967	-1.6967
-0.70386	-0.80472
1.2743	1.2743
-0.60377	-0.69029
-1.1124	-1.3897
-1.1667	-1.3729
1.0931	1.0931
-1.4555	-1.4555
0.93762	0.93762
2.4531	2.3789
-0.95421	-1.1921
0.93762	0.93762
1.3	1.1137
-0.93762	-0.93762
2.1525	1.9484
-2.1667	-2.1667
-1.0709	-1.0709
-1.1853	-1.3758
-2.1667	-2.1667
-1.0008	-1.1776
-0.85847	-1.0102
1.4555	1.2924
-1.7225	-1.8624
-1.2743	-1.4644
-1.4855	-1.4855
-1.4855	-1.4855
-1.0931	-1.0931
1.1152	0.95536
2.2346	2.1045
-2.0144	-2.1515
-1.4776	-1.836
2.1043	1.7361
-1.166	-1.704
1.1124	1.1124
-1.0542	-1.4352
-1.1246	-1.549
-1.0168	-1.1802
-1.0002	-1.4617
-0.90426	-1.2311
1.1124	0.83507
-0.87217	-1.0124
-1.6109	-1.6109
0.95421	0.95421
-1.2674	-1.8099
-0.96469	-1.3288
-0.85795	-1.2538
-1.0872	-1.7841
-0.73594	-1.0755
2.1953	1.915
1.243	0.85008
-0.74815	-0.8684
-0.93261	-1.7588
-1.0879	-1.5734
-0.8275	-1.1398
0.95421	0.71632
-1.3818	-1.3818
-2.1525	-2.3565
2.1667	2.1667
-1.2485	-1.2485
1.0663	0.72919
-0.64176	-0.74491
-0.70983	-0.97772
-0.93762	-0.93762
-1.0931	-1.4436
1.1246	0.64795
0.81852	0.81852
-1.2743	-1.2743
1.2743	1.2743
0.91464	0.6255
-1.1124	-1.1124
0.96469	0.55581
2.3397	2.0484
-0.96401	-1.4761
-0.93316	-1.3497
-0.91865	-0.91865
-0.5505	-0.63898
-2.2689	-2.2689
-2.1864	-2.4345
1.6967	1.6967
-0.79999	-1.7338
-1.5155	-1.7327
-0.47221	-0.54812
0.8275	0.47677
-0.40506	-0.47017
-0.82692	-1.2662
-1.0709	-1.0709
-0.70933	-1.0861
-1.5155	-1.7327
-1.878	-1.878
1.671	1.4847
-0.80046	-1.1578
-0.93762	-1.4231
1.0955	0.57115
-0.80428	-1.4028
-0.80428	-0.80428
-0.78802	-0.78802
1.4334	1.0835
-2.2612	-2.562
-1.3	-1.4863
1.3601	1.3601
-0.68991	-0.68991
-0.68663	-0.99311
0.93971	0.48993
1.2295	0.79076
-2.1649	-2.5507
1.0314	0.44538
-0.60846	-0.93165
-1.6967	-1.8869
-1.2743	-1.2743
1.0248	1.0248
-1.1152	-1.275
1.1667	1.1667
-0.68622	-1.7091
-0.91865	-0.91865
1.2743	1.2743
0.88471	0.38205
1.0931	1.0931
0.87904	0.87904
-0.34746	-0.40331
-1.9702	-1.9702
-1.9163	-2.3939
0.7589	0.32772
1.1139	0.45651
1.281	1.281
0.95553	0.39159
0.75404	0.75404
0.64681	0.64681
-0.78802	-0.78802
-1.4855	-1.4855
-0.52193	-0.79917
0.93762	0.93762
2.673	2.625
1.3272	0.91752
1.4855	1.4855
-2.1667	-2.1667
0.81965	0.3359
-1.1853	-1.1853
1.1385	0.66961
0.55483	0.55483
1.0988	1.0988
0.97657	0.48868
1.2743	1.2743
1.0931	1.0931
-0.67816	-1.0552
-2.32	-2.6899
0.83769	0.35664
0.9809	0.31934
0.7031	0.28814
0.94255	0.94255
-0.58172	-0.90518
1.1124	1.1124
0.71857	0.26028
0.61639	0.18995
0.60311	0.24716
0.95421	0.95421
-2.4951	-2.4951
0.81852	0.81852
0.93762	0.93762
0.80851	0.80851
0.69354	0.69354
0.51735	0.21201
-2.2689	-2.2689
-1.0931	-1.0931
0.84141	0.27393
1.5155	1.3524
-2.3761	-2.3761
-2.4423	-2.8324
-0.68991	-1.3829
-2.095	-2.4296
1.3	0.98702
0.9328	0.9328
0.83074	0.83074
1.1739	0.8869
-2.1667	-2.1667
0.44378	0.18187
1.1124	1.1124
0.72176	0.23498
0.95421	0.95421
0.61912	0.20156
0.38067	0.156
-2.4399	-2.7981
1.1152	0.72033
-2.2584	-2.2584
1.0338	1.0338
0.32654	0.13382
0.95658	0.5257
1.0248	1.0248
0.81852	0.81852
-2.2689	-2.2689
1.0248	1.0248
-2.092	-2.092
-2.092	-2.092
0.80016	0.80016
0.87805	0.21266
0.2801	0.11479
0.75319	0.18242
0.68637	0.68637
1.1765	1.1765
0.24027	0.098466
-2.7649	-2.8865
-2.1505	-2.5873
1.1264	0.75159
1.007	0.64726
0.88676	0.88676
0.86381	0.47238
-1.9618	-1.9618
0.74097	0.34474
0.76065	0.76065
0.6356	0.25159
0.54522	0.18361
0.64608	0.15648
0.65249	0.65249
1.1765	1.1765
1.2882	1.2882
-2.4168	-2.8368
0.58876	0.58876
-2.466	-2.466
0.5597	0.5597
0.96618	0.54851
1.105	1.105
0.89788	0.17454
0.82878	0.4003
-2.4909	-2.4909
-2.3717	-2.8455
0.85571	0.85571
0.93655	0.16592
0.71093	0.29214
1.0092	1.0092
0.60983	0.21321
0.46768	0.134
0.83432	0.83432
-2.5698	-2.8732
0.52311	0.1556
0.94787	0.94787
0.8657	0.8657
0.80337	0.14233
0.73402	0.73402
0.62964	0.62964
-2.2044	-2.4646
-2.2553	-2.2553
0.7426	0.7426
0.54011	0.54011
-0.58864	-1.6849
-2.5223	-2.8574
0.81308	0.81308
0.7702	0.14972
0.68913	0.12209
0.69746	0.69746
0.59827	0.59827
0.66067	0.12843
0.56672	0.11017
1.0364	1.0364
0.88902	0.88902
0.637	0.637
0.8074	0.5199
0.5132	0.5132
0.76259	0.76259
0.48613	0.094501
0.59113	0.10473
0.417	0.081062
0.54641	0.54641
1.0801	0.85686
0.69258	0.37942
0.4633	0.4633
-2.4639	-2.8812
0.9265	0.62534
0.46871	0.46871
0.85745	0.13078
-1.4855	-1.4855
1.4855	1.4855
-1.4855	-1.4855
-1.4855	-1.4855
1.4855	1.4855
-1.4855	-1.4855
1.6967	1.6967
1.2743	1.0841
-1.4855	-1.4855
1.4855	1.4855
1.4855	1.4855
-1.2743	-1.4644
-1.5155	-1.7327
1.0931	0.7912
-1.2743	-1.2743
-1.4855	-1.4855
-1.3	-1.4863
1.4855	1.4855
1.878	1.878
-1.4855	-1.4855
1.2743	1.0841
-1.4855	-1.4855
-1.878	-2.1798
-1.4855	-1.4855
1.8558	1.6961
1.3601	1.1012
-1.3601	-1.6005
-1.1667	-1.3729
-1.0931	-1.4436
-1.4855	-1.4855
-1.6967	-1.6967
-1.2743	-1.4644
-1.2743	-1.2743
-1.2743	-1.2743
0.93762	0.57742
-1.2743	-1.4644
1.6967	1.6967
1.1667	0.80364
0.80428	0.4214
-1.6967	-1.6967
1.9702	1.7934
1.5155	1.5155
1.5155	1.5155
-1.3791	-1.7332
-1.183	-1.4868
-1.671	-1.671
-1.671	-1.671
-1.5155	-1.5155
-1.0931	-1.4436
-1.4334	-1.4334
1.0008	0.5865
-2.2811	-2.6635
-1.2743	-1.2743
1.0143	0.6863
-1.0147	-1.2753
0.85847	0.42803
2.0334	1.5479
-2.2346	-2.6586
-1.281	-1.6622
-1.0988	-1.4258
-1.2295	-1.2295
1.7442	1.3278
-1.3	-1.3
-2.1009	-2.4701
1.0542	0.69044
-1.4748	-1.832
-0.93762	-1.4231
-0.87043	-1.094
-1.1152	-1.1152
-0.94255	-1.2231
1.1688	0.85213
1.2743	1.2743
-1.2743	-1.2743
1.0026	0.62188
1.4855	1.4855
-1.2651	-1.806
-0.80851	-1.0491
-1.0852	-1.7803
-0.95658	-0.95658
0.90426	0.50389
-1.0931	-1.0931
0.77567	0.36774
1.2743	1.2743
1.0931	1.0931
-1.0547	-1.0547
0.93762	0.93762
-0.93087	-1.755
0.80428	0.80428
0.66536	0.26838
1.4855	1.4855
1.878	1.878
0.57075	0.19586
-1.878	-1.878
-0.80428	-1.4028
-1.6967	-1.6967
-0.69354	-0.89995
0.86003	0.45385
-1.3601	-1.3601
-0.79849	-1.7301
0.48958	0.14294
2.0334	2.0334
1.878	1.878
1.878	1.878
1.3601	1.1197
1.5155	1.5155
-1.3601	-1.3601
1.5376	1.5376
1.1667	0.96051
0.41996	0.10432
-2.2333	-2.6398
1.0553	0.70661
0.68991	0.68991
1.319	1.319
-2.0658	-2.4553
-0.9047	-0.9047
-1.2268	-1.2268
2.3761	2.199
-1.1667	-1.1667
1.199	0.86484
1.0008	0.82392
-0.68494	-1.7055
0.85847	0.70675
-2.3792	-2.3792
1.0285	0.63116
1.3	1.3
-2.2346	-2.3648
0.88224	0.46063
1.878	1.5274
1.4855	1.4855
1.1152	1.1152
-1.0008	-1.0008
1.1314	1.1314
0.36024	0.076132
0.97053	0.97053
0.75678	0.33617
1.6109	1.3102
1.0542	0.63986
1.2743	1.2743
0.95658	0.95658
1.3818	1.1239
0.30901	0.055561
1.1853	0.96408
0.83251	0.83251
0.64917	0.24533
0.90426	0.54887
0.82055	0.82055
0.93013	0.93013
0.71413	0.71413
0.55685	0.17905
-2.1731	-2.1731
0.61257	0.61257
-2.7059	-2.9305
1.1069	1.1069
0.64987	0.45727
-2.4136	-2.6373
0.77567	0.47082
1.0931	1.0931
1.0168	0.82698
0.94949	0.94949
0.70386	0.70386
0.81447	0.81447
0.52546	0.52546
0.47766	0.13067
-2.3672	-2.3672
0.90067	0.70875
0.66536	0.40386
0.93762	0.93762
0.87217	0.70938
0.40974	0.095362
-2.6195	-2.9014
-2.5203	-2.5203
0.72398	0.48219
0.69865	0.69865
0.62103	0.3519
0.80428	0.80428
0.74815	0.6085
0.5993	0.5993
0.80913	0.80913
0.9404	0.9404
0.77259	0.51725
-2.2811	-2.2811
-1.9567	-1.9567
0.66273	0.37749
0.69407	0.69407
1.2925	1.2925
0.80667	0.80667
0.69196	0.69196
-2.4003	-2.6246
0.91207	0.38373
0.51407	0.51407
0.78237	0.32916
0.64176	0.52197
0.56848	0.27549
0.44097	0.44097
0.67112	0.28235
0.5505	0.44774
0.47221	0.38407
0.48764	0.20106
-2.3756	-2.3756
-2.3774	-2.3774
0.57568	0.2422
0.93164	0.93164
0.4183	0.14673
0.9332	0.9332
-2.5659	-2.6415
0.80049	0.80049
0.53271	0.25682
0.79916	0.79916
0.76995	0.367
0.68666	0.68666
0.49382	0.20776
-2.5474	-2.7928
0.45696	0.18743
0.78585	0.2179
1.1087	1.1087
0.66046	0.31481
0.95107	0.95107
0.58901	0.58901
0.35881	0.10708
0.81582	0.81582
0.68551	0.68551
0.37826	0.37826
-2.6465	-2.6465
0.56654	0.27004
0.70082	0.70082
0.39198	0.13678
0.30779	0.078151
0.58803	0.58803
0.6741	0.18692
0.69981	0.69981
-2.3698	-2.3698
0.93816	0.93816
0.50441	0.50441
-2.707	-2.914
0.50525	0.50525
0.60029	0.60029
0.33624	0.099826
0.48598	0.23164
-2.322	-2.4996
-2.6826	-2.8982
-2.5376	-2.5376
-2.5383	-2.5383
0.80475	0.80475
-1.9918	-2.1441
-2.4561	-2.4561
0.41687	0.1987
0.57824	0.16034
0.49601	0.13754
0.69031	0.69031
0.79426	0.79426
0.6699	0.48498
0.42547	0.11798
0.35759	0.17044
-2.6643	-2.8248
0.79364	0.79364
0.68561	0.18635
0.57464	0.35394
0.36497	0.1012
0.68078	0.68078
0.86419	0.86419
0.59215	0.59215
-2.2297	-2.2297
0.68131	0.68131
0.49292	0.25831
-2.4631	-2.4631
0.58397	0.58397
0.58443	0.58443
1.2624	1.1318
1.0584	1.0584
0.58811	0.15985
0.42282	0.18851
-2.6579	-2.8842
1.0829	0.82597
0.3627	0.13758
0.50093	0.50093
0.9289	0.6028
0.50132	0.50132
-2.1742	-2.5311
0.8582	0.8582
0.90787	0.90787
-2.6599	-2.8706
0.69104	0.1278
1.106	0.79985
0.73616	0.73616
-2.2816	-2.4624
0.50448	0.13712
0.43003	0.43003
1.0138	0.85878
0.36888	0.36888
0.77877	0.77877
0.86966	0.62674
0.66802	0.66802
-2.3395	-2.3395
0.94871	0.58373
0.8138	0.42601
-2.3782	-2.8614
0.93097	0.15029
0.69808	0.3109
0.74599	0.4574
0.42969	0.42969
0.43274	0.11762
0.36859	0.36859
0.96417	0.96417
0.3712	0.10089
0.31617	0.31617
0.31642	0.31642
-2.6998	-2.6998
0.79858	0.12892
0.82706	0.82706
0.65514	0.65514
-2.6996	-2.6996
0.70945	0.70945
0.57303	0.57303
0.31842	0.086546
0.65532	0.65532
0.68502	0.11058
0.49154	0.49154
0.42164	0.42164
-2.6979	-2.8968
0.59881	0.2269

## Sheet: FigS10C
1.4855	0
1.4855	0
-1.4855	0
-1.4855	0
-1.2743	0
1.4855	0
1.4855	0
1.4855	0
-1.4855	0
1.4855	0
-1.4855	0
1.6967	0
-1.0931	0
-0.93762	0
1.2743	-0.19013
-1.4855	0
2.1667	0
-1.4855	0
-1.2743	0
1.4855	0
-1.4855	0
1.4855	0
-1.5155	-0.21717
1.2743	0
-1.3	-0.18629
-1.1152	-0.1598
-1.2743	0
1.4855	0
-1.6967	0
-1.6967	0
1.4855	0
-1.4855	0
-1.878	-0.30186
1.4855	0
-1.2743	0
1.2743	0
-1.4555	0
-1.4855	0
-1.0931	0
1.6967	0
-0.95658	-0.13707
-1.6967	0
-1.878	0
-0.82055	-0.11758
1.5155	-0.21717
-1.6109	-0.25893
1.0931	0
-1.3818	-0.22211
-1.2485	0
1.6967	-0.19013
1.878	0
-1.3601	-0.24036
-1.6967	0
-0.70386	-0.10086
1.2743	0
-0.60377	-0.086518
-1.1124	-0.27733
-1.1667	-0.20618
1.0931	0
-1.4555	0
0.93762	0
2.4531	-0.074215
-0.95421	-0.23789
0.93762	0
1.3	-0.18629
-0.93762	0
2.1525	-0.20406
-2.1667	0
-1.0709	0
-1.1853	-0.19052
-2.1667	0
-1.0008	-0.17686
-0.85847	-0.15171
1.4555	-0.1631
-1.7225	-0.1399
-1.2743	-0.19013
-1.4855	0
-1.4855	0
-1.0931	0
1.1152	-0.1598
2.2346	-0.13014
-2.0144	-0.13707
-1.4776	-0.35838
2.1043	-0.36814
-1.166	-0.538
1.1124	0
-1.0542	-0.38099
-1.1246	-0.42443
-1.0168	-0.16343
-1.0002	-0.46149
-0.90426	-0.32681
1.1124	-0.27733
-0.87217	-0.14019
-1.6109	0
0.95421	0
-1.2674	-0.54241
-0.96469	-0.36407
-0.85795	-0.39587
-1.0872	-0.69693
-0.73594	-0.33957
2.1953	-0.28034
1.243	-0.39296
-0.74815	-0.12025
-0.93261	-0.82618
-1.0879	-0.48558
-0.8275	-0.3123
0.95421	-0.23789
-1.3818	0
-2.1525	-0.20406
2.1667	0
-1.2485	0
1.0663	-0.33708
-0.64176	-0.10315
-0.70983	-0.26789
-0.93762	0
-1.0931	-0.35053
1.1246	-0.47666
0.81852	0
-1.2743	0
1.2743	0
0.91464	-0.28914
-1.1124	0
0.96469	-0.40888
2.3397	-0.29128
-0.96401	-0.51205
-0.93316	-0.41653
-0.91865	0
-0.5505	-0.088485
-2.2689	0
-2.1864	-0.24803
1.6967	0
-0.79999	-0.9338
-1.5155	-0.21717
-0.47221	-0.075902
0.8275	-0.35073
-0.40506	-0.065109
-0.82692	-0.43923
-1.0709	0
-0.70933	-0.37677
-1.5155	-0.21717
-1.878	0
1.671	-0.18629
-0.80046	-0.3573
-0.93762	-0.48545
1.0955	-0.52435
-0.80428	-0.59856
-0.80428	0
-0.78802	0
1.4334	-0.34983
-2.2612	-0.30086
-1.3	-0.18629
1.3601	0
-0.68991	0
-0.68663	-0.30649
0.93971	-0.44978
1.2295	-0.43877
-2.1649	-0.38582
1.0314	-0.586
-0.60846	-0.32319
-1.6967	-0.19013
-1.2743	0
1.0248	0
-1.1152	-0.1598
1.1667	0
-0.68622	-1.0229
-0.91865	0
1.2743	0
0.88471	-0.50267
1.0931	0
0.87904	0
-0.34746	-0.05585
-1.9702	0
-1.9163	-0.47758
0.7589	-0.43119
1.1139	-0.65744
1.281	0
0.95553	-0.56395
0.75404	0
0.64681	0
-0.78802	0
-1.4855	0
-0.52193	-0.27723
0.93762	0
2.673	-0.047908
1.3272	-0.40967
1.4855	0
-2.1667	0
0.81965	-0.48375
-1.1853	0
1.1385	-0.46885
0.55483	0
1.0988	0
0.97657	-0.48788
1.2743	0
1.0931	0
-0.67816	-0.37708
-2.32	-0.36987
0.83769	-0.48105
0.9809	-0.66156
0.7031	-0.41496
0.94255	0
-0.58172	-0.32346
1.1124	0
0.71857	-0.45829
0.61639	-0.42643
0.60311	-0.35595
0.95421	0
-2.4951	0
0.81852	0
0.93762	0
0.80851	0
0.69354	0
0.51735	-0.30533
-2.2689	0
-1.0931	0
0.84141	-0.56748
1.5155	-0.1631
-2.3761	0
-2.4423	-0.39011
-0.68991	-0.693
-2.095	-0.33463
1.3	-0.31301
0.9328	0
0.83074	0
1.1739	-0.28705
-2.1667	0
0.44378	-0.26191
1.1124	0
0.72176	-0.48678
0.95421	0
0.61912	-0.41756
0.38067	-0.22467
-2.4399	-0.35818
1.1152	-0.39483
-2.2584	0
1.0338	0
0.32654	-0.19272
0.95658	-0.43088
1.0248	0
0.81852	0
-2.2689	0
1.0248	0
-2.092	0
-2.092	0
0.80016	0
0.87805	-0.66539
0.2801	-0.16531
0.75319	-0.57076
0.68637	0
1.1765	0
0.24027	-0.1418
-2.7649	-0.12164
-2.1505	-0.43689
1.1264	-0.37476
1.007	-0.35974
0.88676	0
0.86381	-0.39143
-1.9618	0
0.74097	-0.39623
0.76065	0
0.6356	-0.38401
0.54522	-0.3616
0.64608	-0.4896
0.65249	0
1.1765	0
1.2882	0
-2.4168	-0.41998
0.58876	0
-2.466	0
0.5597	0
0.96618	-0.41767
1.105	0
0.89788	-0.72334
0.82878	-0.42848
-2.4909	0
-2.3717	-0.4738
0.85571	0
0.93655	-0.77063
0.71093	-0.41878
1.0092	0
0.60983	-0.39662
0.46768	-0.33368
0.83432	0
-2.5698	-0.30338
0.52311	-0.36751
0.94787	0
0.8657	0
0.80337	-0.66104
0.73402	0
0.62964	0
-2.2044	-0.26024
-2.2553	0
0.7426	0
0.54011	0
-0.58864	-1.0962
-2.5223	-0.33516
0.81308	0
0.7702	-0.62048
0.68913	-0.56704
0.69746	0
0.59827	0
0.66067	-0.53224
0.56672	-0.45656
1.0364	0
0.88902	0
0.637	0
0.8074	-0.2875
0.5132	0
0.76259	0
0.48613	-0.39163
0.59113	-0.4864
0.417	-0.33594
0.54641	0
1.0801	-0.22323
0.69258	-0.31316
0.4633	0
-2.4639	-0.41724
0.9265	-0.30116
0.46871	0
0.85745	-0.72667
-1.4855	0
1.4855	0
-1.4855	0
-1.4855	0
1.4855	0
-1.4855	0
1.6967	0
1.2743	-0.19013
-1.4855	0
1.4855	0
1.4855	0
-1.2743	-0.19013
-1.5155	-0.21717
1.0931	-0.30186
-1.2743	0
-1.4855	0
-1.3	-0.18629
1.4855	0
1.878	0
-1.4855	0
1.2743	-0.19013
-1.4855	0
-1.878	-0.30186
-1.4855	0
1.8558	-0.1598
1.3601	-0.25893
-1.3601	-0.24036
-1.1667	-0.20618
-1.0931	-0.35053
-1.4855	0
-1.6967	0
-1.2743	-0.19013
-1.2743	0
-1.2743	0
0.93762	-0.3602
-1.2743	-0.19013
1.6967	0
1.1667	-0.36305
0.80428	-0.38288
-1.6967	0
1.9702	-0.17686
1.5155	0
1.5155	0
-1.3791	-0.35416
-1.183	-0.30379
-1.671	0
-1.671	0
-1.5155	0
-1.0931	-0.35053
-1.4334	0
1.0008	-0.41429
-2.2811	-0.38237
-1.2743	0
1.0143	-0.328
-1.0147	-0.26059
0.85847	-0.43044
2.0334	-0.48545
-2.2346	-0.42401
-1.281	-0.38125
-1.0988	-0.32703
-1.2295	0
1.7442	-0.41642
-1.3	0
-2.1009	-0.36919
1.0542	-0.36372
-1.4748	-0.3572
-0.93762	-0.48545
-0.87043	-0.22354
-1.1152	0
-0.94255	-0.28053
1.1688	-0.31669
1.2743	0
-1.2743	0
1.0026	-0.38072
1.4855	0
-1.2651	-0.54089
-0.80851	-0.24064
-1.0852	-0.69512
-0.95658	0
0.90426	-0.40037
-1.0931	0
0.77567	-0.40793
1.2743	0
1.0931	0
-1.0547	0
0.93762	0
-0.93087	-0.82414
0.80428	0
0.66536	-0.39699
1.4855	0
1.878	0
0.57075	-0.37488
-1.878	0
-0.80428	-0.59856
-1.6967	0
-0.69354	-0.20642
0.86003	-0.40618
-1.3601	0
-0.79849	-0.93157
0.48958	-0.34664
2.0334	0
1.878	0
1.878	0
1.3601	-0.24036
1.5155	0
-1.3601	0
1.5376	0
1.1667	-0.20618
0.41996	-0.31564
-2.2333	-0.40651
1.0553	-0.3487
0.68991	0
1.319	0
-2.0658	-0.38956
-0.9047	0
-1.2268	0
2.3761	-0.17706
-1.1667	0
1.199	-0.33416
1.0008	-0.17686
-0.68494	-1.0205
0.85847	-0.15171
-2.3792	0
1.0285	-0.39733
1.3	0
-2.2346	-0.13014
0.88224	-0.42162
1.878	-0.35053
1.4855	0
1.1152	0
-1.0008	0
1.1314	0
0.36024	-0.28411
0.97053	0
0.75678	-0.42062
1.6109	-0.30068
1.0542	-0.4143
1.2743	0
0.95658	0
1.3818	-0.25792
0.30901	-0.25345
1.1853	-0.22125
0.83251	0
0.64917	-0.40383
0.90426	-0.35539
0.82055	0
0.93013	0
0.71413	0
0.55685	-0.37781
-2.1731	0
0.61257	0
-2.7059	-0.22452
1.1069	0
0.64987	-0.19259
-2.4136	-0.22373
0.77567	-0.30485
1.0931	0
1.0168	-0.18978
0.94949	0
0.70386	0
0.81447	0
0.52546	0
0.47766	-0.347
-2.3672	0
0.90067	-0.19192
0.66536	-0.2615
0.93762	0
0.87217	-0.1628
0.40974	-0.31438
-2.6195	-0.28188
-2.5203	0
0.72398	-0.24179
0.69865	0
0.62103	-0.26913
0.80428	0
0.74815	-0.13965
0.5993	0
0.80913	0
0.9404	0
0.77259	-0.25534
-2.2811	0
-1.9567	0
0.66273	-0.28524
0.69407	0
1.2925	0
0.80667	0
0.69196	0
-2.4003	-0.22431
0.91207	-0.52834
0.51407	0
0.78237	-0.45321
0.64176	-0.11979
0.56848	-0.29299
0.44097	0
0.67112	-0.38876
0.5505	-0.10275
0.47221	-0.088141
0.48764	-0.28659
-2.3756	0
-2.3774	0
0.57568	-0.33348
0.93164	0
0.4183	-0.27157
0.9332	0
-2.5659	-0.075607
0.80049	0
0.53271	-0.2759
0.79916	0
0.76995	-0.40296
0.68666	0
0.49382	-0.28606
-2.5474	-0.24538
0.45696	-0.26953
0.78585	-0.56794
1.1087	0
0.66046	-0.34565
0.95107	0
0.58901	0
0.35881	-0.25173
0.81582	0
0.68551	0
0.37826	0
-2.6465	0
0.56654	-0.2965
0.70082	0
0.39198	-0.25519
0.30779	-0.22964
0.58803	0
0.6741	-0.48718
0.69981	0
-2.3698	0
0.93816	0
0.50441	0
-2.707	-0.20699
0.50525	0
0.60029	0
0.33624	-0.23641
0.48598	-0.25434
-2.322	-0.17755
-2.6826	-0.21557
-2.5376	0
-2.5383	0
0.80475	0
-1.9918	-0.1523
-2.4561	0
0.41687	-0.21817
0.57824	-0.4179
0.49601	-0.35847
0.69031	0
0.79426	0
0.6699	-0.18491
0.42547	-0.3075
0.35759	-0.18714
-2.6643	-0.16053
0.79364	0
0.68561	-0.49926
0.57464	-0.22069
0.36497	-0.26377
0.68078	0
0.86419	0
0.59215	0
-2.2297	0
0.68131	0
0.49292	-0.23461
-2.4631	0
0.58397	0
0.58443	0
1.2624	-0.13064
1.0584	0
0.58811	-0.42826
0.42282	-0.23431
-2.6579	-0.22626
1.0829	-0.25693
0.3627	-0.22512
0.50093	0
0.9289	-0.32611
0.50132	0
-2.1742	-0.35689
0.8582	0
0.90787	0
-2.6599	-0.21072
0.69104	-0.56324
1.106	-0.30614
0.73616	0
-2.2816	-0.18075
0.50448	-0.36736
0.43003	0
1.0138	-0.15505
0.36888	0
0.77877	0
0.86966	-0.24292
0.66802	0
-2.3395	0
0.94871	-0.36498
0.8138	-0.38779
-2.3782	-0.48315
0.93097	-0.78068
0.69808	-0.38717
0.74599	-0.28859
0.42969	0
0.43274	-0.31512
0.36859	0
0.96417	0
0.3712	-0.27031
0.31617	0
0.31642	0
-2.6998	0
0.79858	-0.66966
0.82706	0
0.65514	0
-2.6996	0
0.70945	0
0.57303	0
0.31842	-0.23187
0.65532	0
0.68502	-0.57443
0.49154	0
0.42164	0
-2.6979	-0.1989
0.59881	-0.37191

## Sheet: FigS10D
1.4855	0
1.4855	0
-1.4855	0
-1.4855	0
-1.2743	0
1.4855	0
1.4855	0
1.4855	0
-1.4855	0
1.4855	0
-1.4855	0
1.6967	0
-1.0931	0
-0.93762	0
1.2743	-0.19013
-1.4855	0
2.1667	0
-1.4855	0
-1.2743	0
1.4855	0
-1.4855	0
1.4855	0
-1.5155	-0.21717
1.2743	0
-1.3	-0.18629
-1.1152	-0.1598
-1.2743	0
1.4855	0
-1.6967	0
-1.6967	0
1.4855	0
-1.4855	0
-1.878	-0.30186
1.4855	0
-1.2743	0
1.2743	0
-1.4555	0
-1.4855	0
-1.0931	0
1.6967	0
-0.95658	-0.13707
-1.6967	0
-1.878	0
-0.82055	-0.11758
1.5155	-0.21717
-1.6109	-0.25893
1.0931	0
-1.3818	-0.22211
-1.2485	0
1.6967	-0.19013
1.878	0
-1.3601	-0.24036
-1.6967	0
-0.70386	-0.10086
1.2743	0
-0.60377	-0.086518
-1.1124	-0.27733
-1.1667	-0.20618
1.0931	0
-1.4555	0
0.93762	0
2.4531	-0.074215
-0.95421	-0.23789
0.93762	0
1.3	-0.18629
-0.93762	0
2.1525	-0.20406
-2.1667	0
-1.0709	0
-1.1853	-0.19052
-2.1667	0
-1.0008	-0.17686
-0.85847	-0.15171
1.4555	-0.1631
-1.7225	-0.1399
-1.2743	-0.19013
-1.4855	0
-1.4855	0
-1.0931	0
1.1152	-0.1598
2.2346	-0.13014
-2.0144	-0.13707
-1.4776	-0.35838
2.1043	-0.36814
-1.166	-0.538
1.1124	0
-1.0542	-0.38099
-1.1246	-0.42443
-1.0168	-0.16343
-1.0002	-0.46149
-0.90426	-0.32681
1.1124	-0.27733
-0.87217	-0.14019
-1.6109	0
0.95421	0
-1.2674	-0.54241
-0.96469	-0.36407
-0.85795	-0.39587
-1.0872	-0.69693
-0.73594	-0.33957
2.1953	-0.28034
1.243	-0.39296
-0.74815	-0.12025
-0.93261	-0.82618
-1.0879	-0.48558
-0.8275	-0.3123
0.95421	-0.23789
-1.3818	0
-2.1525	-0.20406
2.1667	0
-1.2485	0
1.0663	-0.33708
-0.64176	-0.10315
-0.70983	-0.26789
-0.93762	0
-1.0931	-0.35053
1.1246	-0.47666
0.81852	0
-1.2743	0
1.2743	0
0.91464	-0.28914
-1.1124	0
0.96469	-0.40888
2.3397	-0.29128
-0.96401	-0.51205
-0.93316	-0.41653
-0.91865	0
-0.5505	-0.088485
-2.2689	0
-2.1864	-0.24803
1.6967	0
-0.79999	-0.9338
-1.5155	-0.21717
-0.47221	-0.075902
0.8275	-0.35073
-0.40506	-0.065109
-0.82692	-0.43923
-1.0709	0
-0.70933	-0.37677
-1.5155	-0.21717
-1.878	0
1.671	-0.18629
-0.80046	-0.3573
-0.93762	-0.48545
1.0955	-0.52435
-0.80428	-0.59856
-0.80428	0
-0.78802	0
1.4334	-0.34983
-2.2612	-0.30086
-1.3	-0.18629
1.3601	0
-0.68991	0
-0.68663	-0.30649
0.93971	-0.44978
1.2295	-0.43877
-2.1649	-0.38582
1.0314	-0.586
-0.60846	-0.32319
-1.6967	-0.19013
-1.2743	0
1.0248	0
-1.1152	-0.1598
1.1667	0
-0.68622	-1.0229
-0.91865	0
1.2743	0
0.88471	-0.50267
1.0931	0
0.87904	0
-0.34746	-0.05585
-1.9702	0
-1.9163	-0.47758
0.7589	-0.43119
1.1139	-0.65744
1.281	0
0.95553	-0.56395
0.75404	0
0.64681	0
-0.78802	0
-1.4855	0
-0.52193	-0.27723
0.93762	0
2.673	-0.047908
1.3272	-0.40967
1.4855	0
-2.1667	0
0.81965	-0.48375
-1.1853	0
1.1385	-0.46885
0.55483	0
1.0988	0
0.97657	-0.48788
1.2743	0
1.0931	0
-0.67816	-0.37708
-2.32	-0.36987
0.83769	-0.48105
0.9809	-0.66156
0.7031	-0.41496
0.94255	0
-0.58172	-0.32346
1.1124	0
0.71857	-0.45829
0.61639	-0.42643
0.60311	-0.35595
0.95421	0
-2.4951	0
0.81852	0
0.93762	0
0.80851	0
0.69354	0
0.51735	-0.30533
-2.2689	0
-1.0931	0
0.84141	-0.56748
1.5155	-0.1631
-2.3761	0
-2.4423	-0.39011
-0.68991	-0.693
-2.095	-0.33463
1.3	-0.31301
0.9328	0
0.83074	0
1.1739	-0.28705
-2.1667	0
0.44378	-0.26191
1.1124	0
0.72176	-0.48678
0.95421	0
0.61912	-0.41756
0.38067	-0.22467
-2.4399	-0.35818
1.1152	-0.39483
-2.2584	0
1.0338	0
0.32654	-0.19272
0.95658	-0.43088
1.0248	0
0.81852	0
-2.2689	0
1.0248	0
-2.092	0
-2.092	0
0.80016	0
0.87805	-0.66539
0.2801	-0.16531
0.75319	-0.57076
0.68637	0
1.1765	0
0.24027	-0.1418
-2.7649	-0.12164
-2.1505	-0.43689
1.1264	-0.37476
1.007	-0.35974
0.88676	0
0.86381	-0.39143
-1.9618	0
0.74097	-0.39623
0.76065	0
0.6356	-0.38401
0.54522	-0.3616
0.64608	-0.4896
0.65249	0
1.1765	0
1.2882	0
-2.4168	-0.41998
0.58876	0
-2.466	0
0.5597	0
0.96618	-0.41767
1.105	0
0.89788	-0.72334
0.82878	-0.42848
-2.4909	0
-2.3717	-0.4738
0.85571	0
0.93655	-0.77063
0.71093	-0.41878
1.0092	0
0.60983	-0.39662
0.46768	-0.33368
0.83432	0
-2.5698	-0.30338
0.52311	-0.36751
0.94787	0
0.8657	0
0.80337	-0.66104
0.73402	0
0.62964	0
-2.2044	-0.26024
-2.2553	0
0.7426	0
0.54011	0
-0.58864	-1.0962
-2.5223	-0.33516
0.81308	0
0.7702	-0.62048
0.68913	-0.56704
0.69746	0
0.59827	0
0.66067	-0.53224
0.56672	-0.45656
1.0364	0
0.88902	0
0.637	0
0.8074	-0.2875
0.5132	0
0.76259	0
0.48613	-0.39163
0.59113	-0.4864
0.417	-0.33594
0.54641	0
1.0801	-0.22323
0.69258	-0.31316
0.4633	0
-2.4639	-0.41724
0.9265	-0.30116
0.46871	0
0.85745	-0.72667
-1.4855	0
1.4855	0
-1.4855	0
-1.4855	0
1.4855	0
-1.4855	0
1.6967	0
1.2743	-0.19013
-1.4855	0
1.4855	0
1.4855	0
-1.2743	-0.19013
-1.5155	-0.21717
1.0931	-0.30186
-1.2743	0
-1.4855	0
-1.3	-0.18629
1.4855	0
1.878	0
-1.4855	0
1.2743	-0.19013
-1.4855	0
-1.878	-0.30186
-1.4855	0
1.8558	-0.1598
1.3601	-0.25893
-1.3601	-0.24036
-1.1667	-0.20618
-1.0931	-0.35053
-1.4855	0
-1.6967	0
-1.2743	-0.19013
-1.2743	0
-1.2743	0
0.93762	-0.3602
-1.2743	-0.19013
1.6967	0
1.1667	-0.36305
0.80428	-0.38288
-1.6967	0
1.9702	-0.17686
1.5155	0
1.5155	0
-1.3791	-0.35416
-1.183	-0.30379
-1.671	0
-1.671	0
-1.5155	0
-1.0931	-0.35053
-1.4334	0
1.0008	-0.41429
-2.2811	-0.38237
-1.2743	0
1.0143	-0.328
-1.0147	-0.26059
0.85847	-0.43044
2.0334	-0.48545
-2.2346	-0.42401
-1.281	-0.38125
-1.0988	-0.32703
-1.2295	0
1.7442	-0.41642
-1.3	0
-2.1009	-0.36919
1.0542	-0.36372
-1.4748	-0.3572
-0.93762	-0.48545
-0.87043	-0.22354
-1.1152	0
-0.94255	-0.28053
1.1688	-0.31669
1.2743	0
-1.2743	0
1.0026	-0.38072
1.4855	0
-1.2651	-0.54089
-0.80851	-0.24064
-1.0852	-0.69512
-0.95658	0
0.90426	-0.40037
-1.0931	0
0.77567	-0.40793
1.2743	0
1.0931	0
-1.0547	0
0.93762	0
-0.93087	-0.82414
0.80428	0
0.66536	-0.39699
1.4855	0
1.878	0
0.57075	-0.37488
-1.878	0
-0.80428	-0.59856
-1.6967	0
-0.69354	-0.20642
0.86003	-0.40618
-1.3601	0
-0.79849	-0.93157
0.48958	-0.34664
2.0334	0
1.878	0
1.878	0
1.3601	-0.24036
1.5155	0
-1.3601	0
1.5376	0
1.1667	-0.20618
0.41996	-0.31564
-2.2333	-0.40651
1.0553	-0.3487
0.68991	0
1.319	0
-2.0658	-0.38956
-0.9047	0
-1.2268	0
2.3761	-0.17706
-1.1667	0
1.199	-0.33416
1.0008	-0.17686
-0.68494	-1.0205
0.85847	-0.15171
-2.3792	0
1.0285	-0.39733
1.3	0
-2.2346	-0.13014
0.88224	-0.42162
1.878	-0.35053
1.4855	0
1.1152	0
-1.0008	0
1.1314	0
0.36024	-0.28411
0.97053	0
0.75678	-0.42062
1.6109	-0.30068
1.0542	-0.4143
1.2743	0
0.95658	0
1.3818	-0.25792
0.30901	-0.25345
1.1853	-0.22125
0.83251	0
0.64917	-0.40383
0.90426	-0.35539
0.82055	0
0.93013	0
0.71413	0
0.55685	-0.37781
-2.1731	0
0.61257	0
-2.7059	-0.22452
1.1069	0
0.64987	-0.19259
-2.4136	-0.22373
0.77567	-0.30485
1.0931	0
1.0168	-0.18978
0.94949	0
0.70386	0
0.81447	0
0.52546	0
0.47766	-0.347
-2.3672	0
0.90067	-0.19192
0.66536	-0.2615
0.93762	0
0.87217	-0.1628
0.40974	-0.31438
-2.6195	-0.28188
-2.5203	0
0.72398	-0.24179
0.69865	0
0.62103	-0.26913
0.80428	0
0.74815	-0.13965
0.5993	0
0.80913	0
0.9404	0
0.77259	-0.25534
-2.2811	0
-1.9567	0
0.66273	-0.28524
0.69407	0
1.2925	0
0.80667	0
0.69196	0
-2.4003	-0.22431
0.91207	-0.52834
0.51407	0
0.78237	-0.45321
0.64176	-0.11979
0.56848	-0.29299
0.44097	0
0.67112	-0.38876
0.5505	-0.10275
0.47221	-0.088141
0.48764	-0.28659
-2.3756	0
-2.3774	0
0.57568	-0.33348
0.93164	0
0.4183	-0.27157
0.9332	0
-2.5659	-0.075607
0.80049	0
0.53271	-0.2759
0.79916	0
0.76995	-0.40296
0.68666	0
0.49382	-0.28606
-2.5474	-0.24538
0.45696	-0.26953
0.78585	-0.56794
1.1087	0
0.66046	-0.34565
0.95107	0
0.58901	0
0.35881	-0.25173
0.81582	0
0.68551	0
0.37826	0
-2.6465	0
0.56654	-0.2965
0.70082	0
0.39198	-0.25519
0.30779	-0.22964
0.58803	0
0.6741	-0.48718
0.69981	0
-2.3698	0
0.93816	0
0.50441	0
-2.707	-0.20699
0.50525	0
0.60029	0
0.33624	-0.23641
0.48598	-0.25434
-2.322	-0.17755
-2.6826	-0.21557
-2.5376	0
-2.5383	0
0.80475	0
-1.9918	-0.1523
-2.4561	0
0.41687	-0.21817
0.57824	-0.4179
0.49601	-0.35847
0.69031	0
0.79426	0
0.6699	-0.18491
0.42547	-0.3075
0.35759	-0.18714
-2.6643	-0.16053
0.79364	0
0.68561	-0.49926
0.57464	-0.22069
0.36497	-0.26377
0.68078	0
0.86419	0
0.59215	0
-2.2297	0
0.68131	0
0.49292	-0.23461
-2.4631	0
0.58397	0
0.58443	0
1.2624	-0.13064
1.0584	0
0.58811	-0.42826
0.42282	-0.23431
-2.6579	-0.22626
1.0829	-0.25693
0.3627	-0.22512
0.50093	0
0.9289	-0.32611
0.50132	0
-2.1742	-0.35689
0.8582	0
0.90787	0
-2.6599	-0.21072
0.69104	-0.56324
1.106	-0.30614
0.73616	0
-2.2816	-0.18075
0.50448	-0.36736
0.43003	0
1.0138	-0.15505
0.36888	0
0.77877	0
0.86966	-0.24292
0.66802	0
-2.3395	0
0.94871	-0.36498
0.8138	-0.38779
-2.3782	-0.48315
0.93097	-0.78068
0.69808	-0.38717
0.74599	-0.28859
0.42969	0
0.43274	-0.31512
0.36859	0
0.96417	0
0.3712	-0.27031
0.31617	0
0.31642	0
-2.6998	0
0.79858	-0.66966
0.82706	0
0.65514	0
-2.6996	0
0.70945	0
0.57303	0
0.31842	-0.23187
0.65532	0
0.68502	-0.57443
0.49154	0
0.42164	0
-2.6979	-0.1989
0.59881	-0.37191
