# Supplementary material for: Prefrontal signals precede striatal signals for biased credit assignment in motivational learning biases
Source: Nat Commun. 2024 Jan 2;15:19. doi: 10.1038/s41467-023-44632-x (PMC10762147; doi:10.1038/s41467-023-44632-x)
Supplement: Supplementary file 4 — Source Data [file 41467_2023_44632_MOESM4_ESM.zip › SourceDataFiles/SourceDataFiles_FigS13.xlsx]

## Sheet: FigS13A
0.088178	0.026771	-0.0077854	-0.068469	-0.095744	-0.11443	-0.085516	-0.052635	-0.0081684	0.02845	0.054277	0.074751	0.10998	0.15019	0.1448	0.10217	0.055438	0.02577	0.024823	0.0287	0.060011	0.086147	0.12623	0.14376	0.098214	0.068888	0.054284	0.045884	0.024005	-0.009164	-0.018266	0.0042015	0.044986	0.077173	0.051521	-0.001851	-0.01683	-0.020688	-0.0023839	0.02619	0.061769	0.10295	0.10648	0.10688	0.10174	0.095989	0.097693	0.091443	0.062716	0.055147
0.061335	0.018301	-0.0021485	-0.012717	-0.05901	-0.074682	-0.071798	-0.044562	0.01495	0.040678	0.031298	0.037765	0.053461	0.076487	0.086408	0.11483	0.12268	0.097153	0.072218	0.032069	0.072559	0.079149	0.066172	0.07346	0.079432	0.057512	0.041648	0.0075821	-0.023845	-0.039941	-0.04184	-0.031127	-0.00073127	0.010547	-0.02441	-0.023121	-0.055129	-0.0537	-0.036355	-0.0080482	0.020355	0.022488	0.028151	0.019794	0.038445	0.054115	0.097589	0.076831	0.045826	0.023827
0.044355	0.034814	0.021602	0.0095054	-0.013406	-0.02917	-0.010438	0.036049	0.02809	0.023066	0.014052	0.052367	0.050896	0.048435	0.070495	0.081891	0.096415	0.073015	0.055835	0.054428	0.058056	0.031112	-0.0093405	-0.00050976	-0.019702	0.018635	0.026823	0.041928	0.04748	-0.0021193	0.011516	-0.013023	-0.058367	-0.042304	-0.048633	-0.031527	-0.0071121	-0.016813	-0.043911	-0.030827	-0.041187	-0.038302	-0.037013	-0.024768	0.016937	0.068815	0.090428	0.060451	0.037144	0.020867
0.017944	0.0046339	-0.0046213	0.014754	0.021351	0.017475	0.041008	0.046372	0.053837	0.070802	0.01695	0.01331	0.017828	0.025388	0.053096	0.056403	0.065773	0.054513	0.037195	0.051336	0.029611	-0.013634	-0.06459	-0.080876	-0.083419	-0.037762	0.043722	0.094946	0.084183	0.066777	0.021655	-0.043006	-0.1034	-0.085614	-0.043862	0.0045872	-0.013395	-0.0077273	-0.015984	-0.01881	-0.041015	-0.094706	-0.098855	-0.088633	-0.031992	0.03502	0.014555	0.018682	-0.0052756	-0.06023
-0.039714	-0.058049	-0.022172	0.0019668	0.0061206	0.015996	0.026082	0.040771	0.039914	0.029475	0.029954	0.055219	0.043213	0.066345	0.042288	0.027264	0.039671	0.048643	-0.0049872	0.0015561	-0.00060365	-0.058105	-0.062404	-0.082753	-0.077588	-0.077366	-0.002334	0.087582	0.12774	0.11969	0.062805	-0.010122	-0.040724	-0.026239	-0.009188	-0.0020457	-0.02085	-0.021439	-0.02726	-0.02305	-0.011799	-0.030841	-0.080087	-0.082391	-0.0060379	0.04488	0.035748	0.02062	0.030092	-0.055782
-0.068691	-0.019068	-0.0059027	-0.0077813	0.029527	0.05488	0.11617	0.11933	0.089017	0.097455	0.10398	0.11276	0.076065	0.0539	0.064091	0.066957	0.079783	0.093748	0.018058	-0.046257	-0.1072	-0.14722	-0.14474	-0.11294	-0.080353	-0.073757	-0.052168	-0.017466	0.072653	0.11004	0.045846	0.031475	0.044894	0.045603	0.035033	0.043545	0.046083	0.049596	0.040904	0.034129	0.0018939	-0.0034818	-0.029131	-0.014128	0.055792	0.10497	0.13123	0.057641	-0.021448	-0.090127
-0.036793	-0.063893	-0.071665	-0.043807	0.06451	0.094543	0.095045	0.087411	0.091076	0.070423	0.066164	0.071799	0.062672	0.10054	0.13513	0.17089	0.12764	0.088783	0.056498	-0.037927	-0.1055	-0.12008	-0.11419	-0.1125	-0.056711	-0.091922	-0.10704	-0.094322	-0.013196	0.003699	-0.018098	0.026515	0.081509	0.10777	0.12254	0.13268	0.16552	0.14278	0.073136	0.031269	0.018733	-0.0053209	0.044499	0.091482	0.136	0.16387	0.17499	0.14396	0.020488	-0.083147
-0.059297	-0.075314	-0.059872	-0.056667	0.0062468	0.05886	0.049152	0.06255	0.029404	0.033898	0.041565	0.034062	0.07013	0.12913	0.15333	0.13	0.091633	0.076659	0.030509	-0.031443	-0.045898	-0.055588	-0.058642	-0.05892	-0.062045	-0.084782	-0.057752	-0.035004	-0.023576	-0.011462	-0.002043	0.028251	0.072143	0.13038	0.099555	0.11373	0.12738	0.1423	0.096806	0.089538	0.07058	0.04564	0.061406	0.14411	0.19465	0.21663	0.21007	0.12719	0.026065	-0.098971
-0.038888	-0.026264	0.034631	0.030049	0.059449	0.042558	0.040812	0.065087	0.074752	0.098575	0.10779	0.082824	0.087598	0.10119	0.066615	0.073825	0.088721	0.054816	0.033202	0.030088	0.037701	0.033536	0.035439	0.033523	0.01988	-0.020919	-0.022051	-0.043386	-0.037329	-0.0058281	-0.0058562	-0.014772	0.012609	0.060744	0.06926	0.07794	0.047645	0.049087	0.075662	0.074576	0.022196	-0.0078849	0.031856	0.09069	0.15123	0.20227	0.18974	0.14157	0.041496	-0.032005
-0.037466	-0.038224	0.013341	0.020036	0.0089354	0.025695	0.047737	0.090241	0.093932	0.11089	0.1449	0.14225	0.099158	0.076427	0.079162	0.058297	0.08074	0.11821	0.12473	0.10434	0.11857	0.11131	0.098947	0.1183	0.10414	0.056668	0.032272	0.019502	0.025292	0.026751	0.015317	0.010205	0.022357	0.054264	0.059296	0.043679	0.059412	0.050761	0.057861	0.044083	0.029348	0.01692	0.036474	0.063446	0.077713	0.080972	0.08569	0.10856	0.043173	-0.0066038
-0.042802	-0.068832	-0.049135	-0.049629	-0.020069	0.038255	0.10098	0.11637	0.10546	0.11442	0.13723	0.13143	0.12512	0.13309	0.11606	0.081901	0.093532	0.17348	0.22675	0.22731	0.19899	0.16439	0.13418	0.13939	0.115	0.07555	0.058911	0.063285	0.12995	0.12449	0.11097	0.050366	0.072095	0.09454	0.091736	0.083309	0.031504	0.015304	0.0085264	0.0080782	0.028953	0.040175	0.036931	0.02738	0.037885	0.052222	0.046297	0.04595	0.005436	-0.062431
-0.060474	-0.12022	-0.11541	-0.1139	-0.059806	0.0026895	0.070307	0.15097	0.16769	0.1493	0.13497	0.10988	0.089701	0.071742	0.082328	0.082305	0.13001	0.20104	0.21347	0.19218	0.17707	0.15127	0.13173	0.10784	0.074623	0.072018	0.077206	0.12886	0.18829	0.17061	0.12485	0.097539	0.089827	0.099503	0.094142	0.073563	0.062741	0.050879	0.017178	-0.001061	0.040357	0.065664	0.04484	0.038516	0.052505	0.056261	-0.0049567	-0.058813	-0.076679	-0.11433
-0.097682	-0.11516	-0.14552	-0.12718	-0.072269	0.002191	0.069707	0.10764	0.13419	0.094709	0.11864	0.11043	0.036665	0.013423	0.030751	0.093403	0.13689	0.16629	0.19254	0.1514	0.14692	0.15003	0.15382	0.12965	0.12559	0.101	0.10746	0.11304	0.14333	0.13706	0.13032	0.12003	0.10626	0.098337	0.078966	0.10263	0.13981	0.088642	0.051429	0.023487	0.039522	0.089942	0.10642	0.13441	0.11557	0.044837	0.0038411	-0.029774	-0.076632	-0.11459
-0.06274	-0.074111	-0.092202	-0.093921	-0.09484	-0.04115	0.022061	0.074392	0.10623	0.10466	0.088497	0.048206	0.03019	0.022818	0.045012	0.074238	0.15131	0.19009	0.18818	0.13516	0.12586	0.1174	0.14096	0.12143	0.12571	0.10554	0.13164	0.11929	0.13909	0.12802	0.1035	0.12643	0.11456	0.13201	0.10567	0.13932	0.15638	0.1033	0.10683	0.10837	0.12934	0.13918	0.13761	0.15746	0.16102	0.10669	0.05941	0.032693	-0.025031	-0.030232
-0.0611	0.019094	-0.011211	-0.070546	-0.058869	-0.0094747	0.051632	0.087518	0.078826	0.093907	0.072676	0.055088	0.065102	0.06552	0.10913	0.14191	0.15718	0.18281	0.18739	0.13341	0.092745	0.054008	0.089719	0.13074	0.17898	0.14551	0.15329	0.15402	0.16983	0.1451	0.1383	0.13981	0.10359	0.079987	0.11114	0.15597	0.15666	0.12846	0.15042	0.19515	0.19345	0.15624	0.19566	0.17537	0.11711	0.077432	0.08406	0.072436	0.05753	-0.015689
-0.0022082	0.069782	0.11116	0.11716	0.15583	0.16592	0.19038	0.20341	0.17212	0.16308	0.1519	0.12644	0.073192	0.090323	0.079009	0.10292	0.10749	0.094055	0.14422	0.17858	0.1601	0.13392	0.11026	0.10914	0.15931	0.14927	0.13781	0.15077	0.16493	0.11202	0.13843	0.19892	0.18835	0.16029	0.14466	0.116	0.08873	0.1028	0.14152	0.14332	0.14843	0.18584	0.1622	0.15698	0.11397	0.095073	0.10626	0.069585	0.069797	0.0037943
0.041904	0.093942	0.1328	0.20416	0.2487	0.30683	0.32712	0.26355	0.21758	0.22098	0.20345	0.15547	0.1082	0.093858	0.088112	0.070325	0.084161	0.064443	0.082501	0.1457	0.20842	0.23678	0.18134	0.1739	0.13683	0.12051	0.1253	0.13514	0.11974	0.099456	0.094573	0.099245	0.14122	0.15371	0.12118	0.088025	0.056495	0.054076	0.02888	0.048286	0.0845	0.090203	0.1206	0.08574	0.095754	0.10485	0.09144	0.079989	0.028945	0.048624
0.053323	0.10537	0.13033	0.20046	0.29436	0.29598	0.31607	0.33185	0.24815	0.22528	0.17497	0.12821	0.069144	0.045015	0.046548	0.023429	0.045796	0.069203	0.10826	0.12615	0.17748	0.18959	0.16411	0.17229	0.16029	0.14511	0.12311	0.13218	0.1366	0.092663	0.086451	0.088155	0.069622	0.092438	0.095014	0.079927	0.025956	-0.034722	-0.011536	0.0057585	0.047238	0.046596	0.085669	0.097036	0.13546	0.13564	0.13892	0.082725	0.069653	0.072277
0.049347	0.10902	0.14594	0.20025	0.24406	0.28665	0.24521	0.23164	0.21866	0.1769	0.13588	0.080568	0.0054734	-0.036651	-0.023299	-0.0042061	0.028225	0.063849	0.066209	0.098169	0.14226	0.13664	0.144	0.10663	0.088115	0.085882	0.08599	0.098653	0.10535	0.066823	0.05428	0.071357	0.053382	0.049333	0.057127	0.027362	-0.018379	-0.039853	-0.014405	0.017073	0.037477	0.063386	0.098917	0.13949	0.1704	0.1353	0.11878	0.11628	0.10647	0.1293
0.024299	0.066829	0.1502	0.19472	0.20866	0.23455	0.23328	0.2214	0.18619	0.16806	0.14322	0.1228	0.073293	0.064682	0.048825	-0.021455	-0.0028541	0.029058	0.082622	0.13032	0.14692	0.13457	0.12289	0.10666	0.09046	0.053881	0.035719	0.036271	0.067387	0.095721	0.086102	0.089254	0.055248	0.03257	0.013483	-0.010157	-0.02447	0.0073366	0.043859	0.074114	0.093487	0.10268	0.11811	0.13091	0.084811	0.05877	0.07887	0.066274	0.10721	0.18098
0.052485	0.099253	0.14927	0.18921	0.20827	0.18665	0.19997	0.19499	0.20062	0.15676	0.10841	0.10722	0.065628	0.042466	-0.026427	-0.060449	-0.01839	0.02167	0.084812	0.12399	0.11564	0.10205	0.14178	0.12836	0.036439	-0.015344	-0.012933	0.037299	0.081038	0.12125	0.11779	0.10017	0.070219	0.015992	0.0077903	-0.0027727	-0.0018072	0.047701	0.093735	0.12928	0.15277	0.11695	0.12904	0.0985	0.07306	0.034478	0.07628	0.11687	0.15551	0.17825
0.12313	0.17076	0.18961	0.17217	0.17779	0.13542	0.13643	0.14264	0.14991	0.1121	0.072132	-0.00020062	-0.058151	-0.038827	-0.031235	-0.049775	-0.068792	-0.03831	-0.0085122	0.04817	0.04589	0.04232	0.037315	0.082608	0.07306	0.025806	0.064604	0.094458	0.13709	0.1518	0.14946	0.17327	0.12711	0.068233	0.073605	0.045706	0.048279	0.10926	0.11714	0.13387	0.094824	0.073956	0.069669	0.036759	0.054783	0.029156	0.059611	0.098199	0.14433	0.17313
0.17604	0.17161	0.14856	0.14721	0.10632	0.06898	0.053797	0.071492	0.074972	0.054041	0.047416	-0.024381	-0.051212	-0.035988	-0.0032145	-0.00056631	-0.01722	-0.014187	-0.038931	0.013922	-0.0066456	0.025765	0.039966	0.081413	0.11489	0.10419	0.12704	0.14799	0.15484	0.18495	0.18706	0.15613	0.11075	0.074238	0.1064	0.086846	0.08401	0.073566	0.065626	0.092675	0.096036	0.11616	0.058532	0.040453	6.4924e-05	0.016133	0.061972	0.083839	0.10579	0.1294
0.19878	0.18413	0.13575	0.1163	0.08937	0.08029	0.043144	0.020529	0.0071935	0.029943	0.018381	0.0037299	0.0078028	-0.0034975	0.0021727	-0.0020449	0.0037385	-0.025766	-0.039041	-0.035854	-0.027396	-0.016981	0.010823	0.070974	0.10664	0.13612	0.14648	0.1843	0.20214	0.19074	0.16288	0.13926	0.13959	0.094177	0.11647	0.11205	0.07604	0.047053	0.065378	0.079314	0.10474	0.10617	0.079592	0.054529	0.038987	0.052599	0.087441	0.11143	0.16225	0.17153
0.18612	0.19725	0.17662	0.12696	0.12405	0.10862	0.066462	0.061653	0.060492	0.043923	0.031419	0.012121	-0.0040487	0.00012952	-0.0075349	-0.03526	-0.032868	-0.046398	-0.049305	-0.052	-0.053806	-0.041689	0.059122	0.11277	0.15181	0.16372	0.16033	0.15079	0.14391	0.12851	0.093907	0.083189	0.072518	0.091659	0.1052	0.1069	0.10765	0.10231	0.13407	0.13731	0.11236	0.071328	0.07383	0.05159	0.042204	0.075219	0.099502	0.062405	0.07872	0.10525
0.16312	0.19607	0.21051	0.1999	0.1461	0.11335	0.054331	0.038705	0.02599	0.033096	0.010833	-0.022341	-0.022449	0.01505	0.038692	0.0070938	-0.0056513	-0.0018154	-0.009483	-0.013371	0.010319	0.046299	0.11361	0.16076	0.18723	0.19423	0.19221	0.19592	0.15724	0.086533	0.040589	0.032768	0.036941	0.071446	0.10318	0.10661	0.11877	0.10495	0.11668	0.12741	0.078826	0.018852	0.023235	0.033406	0.034973	0.044513	0.048916	0.031736	0.024451	0.072843
0.17054	0.23813	0.28935	0.27659	0.21302	0.13564	0.095112	0.059212	0.043121	-0.014921	-0.036065	-0.031699	-0.04094	-0.012364	0.055016	0.097565	0.080438	0.05789	0.0076821	0.023903	0.056391	0.10747	0.13605	0.14582	0.12795	0.14789	0.16518	0.15429	0.11218	0.081402	0.028493	-0.010275	0.025962	0.083933	0.12685	0.096761	0.090594	0.1409	0.13965	0.15443	0.14252	0.12884	0.11055	0.12939	0.12089	0.089999	0.096961	0.048908	0.055569	0.081179
0.12486	0.15814	0.18342	0.20282	0.15258	0.12053	0.11347	0.11294	0.093693	0.023055	-0.038603	-0.042213	-0.022949	0.015986	0.0244	0.065394	0.08905	0.12863	0.11384	0.1133	0.14066	0.19398	0.20465	0.14472	0.13615	0.14843	0.15513	0.097757	0.070506	0.082726	0.095203	0.069496	0.1072	0.14094	0.12138	0.096104	0.041984	0.068583	0.15169	0.17858	0.21972	0.20064	0.18619	0.16304	0.13962	0.15823	0.15666	0.14209	0.16406	0.14643
0.055282	0.062612	0.072893	0.088557	0.078599	0.10258	0.094822	0.11299	0.14188	0.10744	0.054608	0.020719	-0.0025224	-0.0085829	-0.015847	-0.012393	0.051948	0.10608	0.11488	0.15248	0.16939	0.2321	0.24056	0.20962	0.12666	0.082454	0.053515	0.040485	0.043712	0.083759	0.10275	0.12237	0.13321	0.1246	0.10803	0.1209	0.068256	0.094761	0.13306	0.12481	0.15422	0.17971	0.16835	0.15767	0.16461	0.17825	0.15604	0.21002	0.20771	0.16734
0.038431	0.028429	0.025499	-0.0010609	0.012751	0.064962	0.065942	0.043761	0.050243	0.059413	0.053584	0.020368	0.021016	-0.03236	-0.082674	-0.071676	-0.016694	0.02492	0.065426	0.096062	0.11491	0.14505	0.17079	0.16141	0.13338	0.090279	0.076842	0.058667	0.066448	0.1319	0.17756	0.16761	0.14722	0.15842	0.15052	0.13099	0.12498	0.11088	0.14914	0.15142	0.1491	0.14182	0.11281	0.10623	0.10407	0.12008	0.14379	0.18162	0.18221	0.16466
-0.056254	-0.037973	-0.0042213	-0.0096342	0.025782	0.051305	0.037347	0.014846	0.038329	0.049861	0.040332	0.03834	0.044583	-0.002776	0.002296	0.0078979	0.030232	-0.022155	-0.0074203	0.033189	0.023997	0.02055	0.0084731	0.057261	0.072712	0.071662	0.094452	0.11615	0.099469	0.11927	0.13707	0.16879	0.19581	0.16407	0.14925	0.1433	0.1487	0.17981	0.17499	0.20516	0.1657	0.12389	0.086654	0.063009	0.066416	0.092115	0.11362	0.11409	0.16678	0.17626
-0.0099122	-0.052965	-0.034499	-0.0010197	-0.0067472	0.013707	0.045865	0.033909	0.05163	0.075881	0.077307	0.05465	0.039885	0.051258	0.053374	0.057931	0.034759	0.006715	-0.033211	-0.0060544	0.0010974	-0.024413	-0.043039	-0.056033	-0.008489	0.06255	0.11108	0.13069	0.077501	0.060653	0.1067	0.12648	0.13306	0.13928	0.13976	0.13787	0.18026	0.1956	0.1991	0.20456	0.14598	0.089826	0.068293	0.046948	0.010756	0.03978	0.040971	0.052148	0.076387	0.10089
-0.00086652	-0.012081	0.014502	0.0094969	0.0013109	-0.00088191	-0.0078398	-0.013939	-0.0025037	0.01707	0.039343	0.022499	0.029382	0.033595	0.046195	0.029729	0.060006	0.054877	0.045884	0.071679	0.0044804	-0.059839	-0.068614	-0.065397	-0.026588	0.016862	0.046272	0.063003	0.043834	0.063623	0.07767	0.11209	0.12399	0.13076	0.12963	0.14084	0.13865	0.12461	0.1505	0.21485	0.22009	0.11995	0.062902	0.026256	0.011404	0.0084202	-0.031057	-0.042261	0.001243	0.038359
[truncated: 43 more columns]

## Sheet: FigS13B_Reward
-3.051	-3.2003	-3.3952	-3.6274	-3.6902	-3.7903	-3.7473	-3.8982	-4.0147	-4.0693	-3.9581	-3.9044	-3.8529	-3.6801	-3.524	-3.4174	-3.4601	-3.6269	-3.8583	-4.02	-4.2013	-4.2857	-4.3307	-4.2108	-4.0674	-3.8182	-3.6545	-3.6401	-3.552	-3.4334	-3.2997	-3.1973	-3.1122	-2.9659	-2.9589	-3.1815	-3.6162	-4.0288	-4.3199	-4.4086	-4.445	-4.3922	-4.3475	-4.2086	-3.867	-3.6899	-3.6709	-3.7491	-3.9207	-4.1088
-2.9234	-2.9933	-3.0453	-3.0574	-3.1102	-3.2363	-3.2099	-3.2392	-3.3216	-3.3876	-3.3937	-3.2534	-3.0617	-3.0206	-3.0074	-3.0396	-3.1585	-3.2913	-3.4669	-3.5842	-3.6317	-3.5217	-3.3974	-3.249	-3.1673	-3.1415	-3.0288	-2.9143	-2.8459	-2.8588	-2.9641	-3.1167	-3.1325	-3.1068	-3.0862	-3.0937	-3.1164	-3.1604	-3.2862	-3.4052	-3.562	-3.7179	-3.7533	-3.6616	-3.3387	-3.1705	-3.1289	-3.1425	-3.1947	-3.1524
-2.7093	-2.8187	-2.7818	-2.661	-2.4464	-2.28	-2.1586	-2.2049	-2.2917	-2.3191	-2.3478	-2.4253	-2.4365	-2.4306	-2.454	-2.3772	-2.3816	-2.469	-2.5587	-2.6605	-2.7463	-2.9363	-2.9273	-2.8786	-2.8832	-3.0183	-3.0698	-3.0703	-3.0549	-2.9961	-3.0066	-3.1123	-3.2024	-3.1769	-3.034	-2.9058	-2.7919	-2.7082	-2.5243	-2.4358	-2.3549	-2.4221	-2.4668	-2.4456	-2.5076	-2.5949	-2.6599	-2.6143	-2.5874	-2.5473
-2.6022	-2.5155	-2.5712	-2.6671	-2.786	-2.9027	-2.9635	-2.9885	-3.074	-2.953	-2.918	-2.8961	-2.8452	-2.766	-2.6109	-2.455	-2.4828	-2.7043	-2.8829	-3.0676	-3.2563	-3.4378	-3.558	-3.5732	-3.4847	-3.4889	-3.4671	-3.4316	-3.245	-3.1334	-3.1633	-3.2694	-3.3474	-3.2631	-3.2546	-3.1798	-2.9794	-2.9432	-2.981	-2.984	-2.9605	-2.8719	-2.8293	-2.8097	-2.8806	-2.8763	-2.8484	-2.8815	-2.8316	-2.968
-3.1101	-2.9546	-2.9207	-2.8677	-2.8435	-2.9606	-3.0314	-3.1133	-3.2418	-3.2515	-3.2987	-3.3044	-3.2699	-3.2455	-3.1685	-3.2863	-3.3605	-3.2988	-3.2344	-3.1229	-3.1634	-3.2331	-3.2626	-3.2819	-3.3257	-3.3462	-3.2502	-3.059	-2.8347	-2.806	-2.9001	-3.0586	-3.0675	-3.1377	-3.1937	-3.1017	-3.1104	-3.0452	-2.9943	-2.9003	-2.9896	-3.1289	-3.0947	-2.9255	-2.845	-2.7448	-2.699	-2.7933	-2.9484	-3.2102
-2.8082	-2.7523	-2.776	-2.8159	-2.8508	-3.0157	-3.0654	-3.1177	-3.2222	-3.3205	-3.2574	-3.0955	-3.0144	-3.1345	-3.4677	-3.7968	-4.0525	-3.983	-3.7562	-3.5761	-3.317	-3.2599	-3.18	-3.2889	-3.4294	-3.5135	-3.4974	-3.5731	-3.6381	-3.5779	-3.5806	-3.6846	-3.582	-3.4615	-3.3608	-3.2977	-3.3223	-3.1009	-3.0864	-3.1707	-3.3927	-3.5113	-3.601	-3.6216	-3.6037	-3.5872	-3.6099	-3.677	-3.7132	-3.6729
-3.3417	-3.3747	-3.2988	-3.2669	-3.1262	-2.8876	-2.732	-2.5899	-2.5534	-2.5617	-2.5929	-2.7683	-2.9802	-3.2696	-3.346	-3.2462	-3.0577	-3.0435	-3.0045	-2.9879	-3.0672	-3.1008	-3.1491	-3.171	-3.0842	-2.9055	-2.827	-2.8083	-2.7979	-2.8641	-2.9877	-3.067	-2.8879	-2.7137	-2.646	-2.7117	-2.6792	-2.6226	-2.5585	-2.56	-2.6469	-2.7667	-2.9659	-2.9963	-2.8212	-2.6405	-2.2812	-2.0441	-1.8057	-1.6449
-3.0265	-2.8732	-2.7583	-2.6181	-2.5728	-2.6393	-2.8173	-2.8373	-2.6966	-2.6515	-2.7568	-2.8995	-3.0465	-3.1735	-3.07	-2.8751	-2.7543	-2.8397	-2.8997	-2.9325	-2.9647	-2.9354	-2.9988	-3.1966	-3.3401	-3.3408	-3.3603	-3.4067	-3.3587	-3.2668	-3.316	-3.381	-3.3771	-3.2293	-3.1349	-3.0272	-2.9043	-3.0329	-3.1194	-3.211	-3.4015	-3.4002	-3.3119	-3.1707	-3.1245	-3.1418	-3.2254	-3.4348	-3.7154	-4.0055
-3.204	-3.1243	-3.0884	-2.9401	-2.8942	-2.8886	-2.9532	-3.1408	-3.2983	-3.4346	-3.5524	-3.6454	-3.6331	-3.5924	-3.595	-3.585	-3.3878	-3.1938	-3.0609	-3.0163	-3.0297	-3.0872	-3.2595	-3.3575	-3.2934	-3.3364	-3.3186	-3.2417	-3.191	-3.2095	-3.1658	-3.0355	-2.9953	-2.9945	-3.0472	-3.0445	-3.0847	-3.2082	-3.2071	-3.0915	-2.96	-2.7958	-2.6938	-2.4711	-2.5317	-2.6603	-2.8662	-3.0432	-3.393	-3.6767
-3.5098	-3.5829	-3.7761	-3.7764	-3.6566	-3.3905	-3.3096	-3.2638	-3.2367	-3.2603	-3.1762	-3.0975	-2.9946	-3.0329	-3.1238	-3.1387	-3.1124	-3.09	-3.1082	-3.1116	-3.0996	-3.0243	-2.9295	-2.8264	-2.6889	-2.7391	-2.7902	-2.9351	-3.0294	-3.0566	-3.0612	-3.0438	-3.0257	-3.0445	-3.0617	-3.0515	-2.9718	-2.8988	-2.8779	-2.8958	-2.8846	-2.9449	-2.984	-3.0055	-2.9474	-2.8187	-2.7715	-2.6643	-2.5197	-2.3735
-3.1079	-3.1864	-3.1895	-3.2764	-3.416	-3.4544	-3.4638	-3.5101	-3.6256	-3.6553	-3.5653	-3.2561	-3.0623	-3.0018	-2.9924	-2.9396	-2.8734	-2.9011	-2.9985	-3.1156	-3.1416	-3.1572	-3.1587	-3.2172	-3.2387	-3.179	-3.0736	-3.0612	-3.0773	-2.9928	-3.0006	-3.0452	-2.9512	-2.9468	-2.9695	-3.0358	-3.0448	-3.0394	-3.0317	-3.0542	-3.1944	-3.2331	-3.3078	-3.4412	-3.4385	-3.3489	-3.1778	-2.9616	-2.8911	-2.8355
-3.771	-3.701	-3.6112	-3.4747	-3.3216	-2.9805	-2.7708	-2.4778	-2.1517	-1.8799	-1.7346	-1.7857	-1.9696	-2.1326	-2.4081	-2.6366	-2.9053	-3.1578	-3.2469	-3.2008	-3.2462	-3.3402	-3.445	-3.5051	-3.6339	-3.5798	-3.3895	-3.1217	-3.0613	-3.1286	-3.1701	-3.2442	-3.2399	-3.2127	-3.1187	-3.0555	-3.0065	-2.8964	-2.8082	-2.8966	-2.8797	-2.7691	-2.803	-2.8744	-2.9794	-3.098	-3.0373	-2.8064	-2.6838	-2.6466
-2.9469	-3.027	-3.056	-2.9183	-2.846	-2.7892	-2.7191	-2.6596	-2.7567	-2.8021	-2.794	-2.688	-2.65	-2.6003	-2.5748	-2.5227	-2.517	-2.5927	-2.7677	-2.9066	-2.9161	-2.9531	-2.944	-2.8745	-2.8611	-2.8163	-2.7698	-2.8098	-2.7383	-2.7904	-2.9013	-3.063	-3.1897	-3.2452	-3.245	-3.0032	-2.8499	-2.7188	-2.7102	-2.5743	-2.5338	-2.5552	-2.6716	-2.8056	-2.8301	-2.7542	-2.6703	-2.544	-2.4396	-2.3686
-2.8262	-2.8039	-2.7743	-2.7345	-2.7326	-2.7839	-2.8927	-3.0067	-2.9747	-2.9775	-2.9033	-2.7947	-2.7643	-2.7457	-2.8169	-2.9735	-3.059	-3.1053	-3.1079	-3.1542	-3.1711	-3.3365	-3.4578	-3.5948	-3.5383	-3.3174	-3.1678	-3.0269	-2.8679	-2.785	-2.7888	-2.8118	-2.9096	-3.0443	-3.1996	-3.2241	-3.1158	-3.0173	-2.8933	-2.6739	-2.5802	-2.4934	-2.4398	-2.5012	-2.5478	-2.5065	-2.5816	-2.6625	-2.7371	-2.8231
-2.398	-2.3164	-2.2786	-2.251	-2.3266	-2.4253	-2.5207	-2.703	-2.8079	-2.8553	-2.8083	-2.8185	-2.8051	-2.7032	-2.6857	-2.6762	-2.7107	-2.6917	-2.6523	-2.7208	-2.8101	-2.8528	-2.8823	-2.8509	-2.7593	-2.6429	-2.5021	-2.5459	-2.5465	-2.5708	-2.7818	-2.9761	-3.1763	-3.3546	-3.5131	-3.5741	-3.6725	-3.5687	-3.4608	-3.2751	-3.1802	-3.0734	-3.1671	-3.2758	-3.0714	-2.9444	-2.7442	-2.4617	-2.3102	-2.3266
-2.5015	-2.5324	-2.6043	-2.7003	-2.6689	-2.5997	-2.4109	-2.4597	-2.7123	-2.9473	-2.9484	-2.754	-2.6705	-2.5897	-2.5507	-2.5866	-2.5518	-2.3664	-2.3404	-2.4729	-2.442	-2.5227	-2.5849	-2.6783	-2.6971	-2.7153	-2.6879	-2.6408	-2.5507	-2.5851	-2.6091	-2.4071	-2.3696	-2.4227	-2.5092	-2.3898	-2.2533	-2.2805	-2.453	-2.5394	-2.6919	-2.8198	-2.879	-2.8607	-2.7487	-2.5282	-2.3101	-2.2047	-1.9933	-1.8273
-3.8188	-4.0156	-4.0092	-3.8111	-3.6534	-3.5693	-3.445	-3.2088	-3.0869	-3.1091	-3.1082	-3.3055	-3.427	-3.3107	-3.0735	-2.9581	-3.0319	-3.1177	-3.2031	-3.4011	-3.4193	-3.4748	-3.6075	-3.8168	-3.982	-4.0462	-4.1414	-4.1809	-4.0641	-3.8934	-3.7438	-3.6788	-3.5933	-3.4316	-3.3136	-3.3565	-3.5398	-3.7715	-3.8517	-3.972	-4.0169	-4.0101	-3.8933	-3.6764	-3.5796	-3.5391	-3.5658	-3.3738	-3.2695	-3.2645
-2.1922	-2.0739	-2.0496	-2.177	-2.281	-2.2998	-2.4128	-2.4152	-2.4249	-2.5383	-2.624	-2.6201	-2.6907	-2.6841	-2.7781	-2.868	-2.9431	-2.9989	-3.0481	-3.0764	-2.8967	-2.7732	-2.5821	-2.4476	-2.515	-2.7927	-3.041	-3.1627	-3.2077	-3.1124	-3.1444	-3.1991	-3.1196	-3.0399	-3.148	-3.1961	-3.0626	-3.1287	-3.2582	-3.3052	-3.1639	-2.9709	-2.832	-2.5555	-2.379	-2.2155	-2.0854	-2.083	-2.0965	-1.8342
-3.9912	-3.6841	-3.5977	-3.5553	-3.5595	-3.6533	-3.641	-3.5603	-3.6099	-3.4707	-3.4067	-3.336	-3.2977	-3.3288	-3.411	-3.5006	-3.6712	-3.8174	-4.1756	-4.5427	-4.5504	-4.4507	-4.3339	-4.3838	-4.4203	-4.3454	-4.13	-4.0149	-3.9358	-3.923	-4.0087	-4.0047	-3.8973	-3.7928	-3.546	-3.2355	-2.9778	-2.7488	-2.6313	-2.7457	-2.9291	-3.0529	-3.1524	-3.3683	-3.5277	-3.6236	-3.7201	-3.7445	-3.6372	-3.6488
-2.3937	-2.4043	-2.3874	-2.4091	-2.371	-2.3294	-2.261	-2.2378	-2.2851	-2.3076	-2.3417	-2.422	-2.4754	-2.4261	-2.3621	-2.3725	-2.3872	-2.5124	-2.6418	-2.775	-2.831	-2.8286	-2.7836	-2.7398	-2.737	-2.7513	-2.7844	-2.7463	-2.7321	-2.7257	-2.7394	-2.8005	-2.7839	-2.7968	-2.8382	-3.004	-3.0816	-3.0508	-3.107	-3.1584	-3.1922	-3.1505	-2.9949	-2.7745	-2.5501	-2.3798	-2.2478	-2.2046	-2.1115	-2.0904
-2.7966	-3.1154	-3.2863	-3.2068	-2.9145	-2.6821	-2.4871	-2.3596	-2.1835	-2.1545	-2.2133	-2.3023	-2.5072	-2.6225	-2.7182	-2.7166	-2.7762	-2.8988	-3.0378	-3.1703	-3.274	-3.216	-3.0683	-2.9638	-3.0122	-3.1174	-3.1302	-3.0284	-2.9152	-2.6179	-2.448	-2.4752	-2.6768	-2.8252	-2.7586	-2.6094	-2.5378	-2.3484	-2.2188	-2.1774	-2.3163	-2.3375	-2.3142	-2.1906	-2.1654	-2.1812	-2.1565	-2.1714	-2.1166	-2.165
-3.3368	-3.3402	-3.3738	-3.5148	-3.4292	-3.4695	-3.5211	-3.5336	-3.4272	-3.3163	-3.2601	-3.1978	-3.1601	-3.0246	-2.8951	-2.7945	-2.9126	-3.0493	-3.1258	-3.3246	-3.4626	-3.5672	-3.7114	-3.9192	-3.9723	-3.628	-3.3202	-3.0629	-2.9817	-2.9451	-2.9909	-2.9164	-2.8829	-2.9556	-3.0749	-3.2102	-3.2174	-3.1875	-3.1355	-3.0802	-2.9965	-3.1077	-3.2973	-3.5036	-3.5433	-3.5941	-3.708	-3.749	-3.7727	-3.8402
-5.0336	-5.0511	-4.9365	-4.9171	-4.9547	-5.0856	-5.2828	-5.3807	-5.3037	-5.2346	-5.1648	-5.218	-5.258	-5.2252	-5.1556	-5.1184	-4.9278	-4.9135	-4.9228	-4.845	-4.8307	-4.8609	-4.9223	-4.9045	-4.8815	-4.7613	-4.7408	-4.6536	-4.6902	-4.7221	-4.7063	-4.7258	-4.8961	-4.9365	-5.0347	-5.0739	-5.1753	-5.2756	-5.4146	-5.4342	-5.5033	-5.4503	-5.2572	-4.9893	-4.7069	-4.5213	-4.4017	-4.4471	-4.538	-4.652
-2.61	-2.6259	-2.8563	-3.0657	-3.2096	-3.2564	-3.2543	-3.2456	-3.1294	-3.0679	-3.1257	-3.22	-3.1819	-3.2051	-3.2129	-3.2481	-3.2778	-3.2318	-3.2681	-3.2061	-3.0919	-3.0252	-3.0439	-3.0847	-3.2381	-3.3846	-3.5457	-3.6703	-3.6623	-3.6054	-3.477	-3.4047	-3.3291	-3.3088	-3.2084	-3.0479	-2.8587	-2.749	-2.7682	-2.8731	-3.0135	-3.0899	-3.0993	-3.2499	-3.2716	-3.3447	-3.4355	-3.3609	-3.1479	-3.111
-2.729	-2.7837	-2.8578	-3.0032	-3.0512	-2.895	-2.7382	-2.57	-2.5257	-2.5595	-2.4576	-2.3199	-2.2389	-2.3341	-2.474	-2.5569	-2.6136	-2.6509	-2.7025	-2.8316	-2.8723	-2.8438	-2.7995	-2.8409	-2.8179	-2.8572	-2.8185	-2.8843	-2.872	-2.7785	-2.6722	-2.5862	-2.6024	-2.6563	-2.8009	-2.8929	-2.9943	-3.1474	-3.1011	-2.9778	-2.7341	-2.5489	-2.4748	-2.4125	-2.3304	-2.2976	-2.2385	-2.18	-2.0285	-1.9012
-3.83	-3.6671	-3.5463	-3.4137	-3.2586	-3.1308	-3.0992	-3.19	-3.1912	-3.161	-3.1171	-3.2103	-3.1871	-3.2185	-3.2756	-3.37	-3.4907	-3.4906	-3.4723	-3.426	-3.4495	-3.3375	-3.1624	-3.027	-2.7967	-2.675	-2.5158	-2.4414	-2.6187	-2.8423	-2.9326	-2.9345	-2.8759	-2.8278	-2.9031	-3.0225	-3.1717	-3.1806	-3.1615	-3.1517	-3.199	-3.254	-3.3352	-3.2705	-3.2082	-3.1628	-2.9791	-2.8082	-2.7143	-2.7222
-4.5186	-4.4702	-4.3767	-4.2248	-4.0468	-3.8922	-3.6808	-3.5579	-3.5898	-3.7609	-3.8819	-3.9635	-4.1148	-4.3218	-4.5101	-4.5817	-4.5732	-4.5777	-4.6915	-4.6821	-4.5957	-4.6538	-4.595	-4.4943	-4.3851	-4.1141	-3.8954	-3.8127	-3.6938	-3.6593	-3.6682	-3.6684	-3.6138	-3.4804	-3.3862	-3.4066	-3.479	-3.5358	-3.5721	-3.5932	-3.6452	-3.5645	-3.4425	-3.326	-3.1654	-2.9969	-2.9121	-2.9397	-2.8708	-2.7981
-2.9653	-2.8398	-2.7796	-2.8353	-2.8929	-3.0349	-3.157	-3.1132	-3.2475	-3.2824	-3.405	-3.2733	-3.0582	-2.9284	-2.668	-2.5146	-2.4795	-2.5702	-2.598	-2.5713	-2.5341	-2.6708	-2.7787	-2.7609	-2.8197	-3.0161	-3.2678	-3.3697	-3.3289	-3.1883	-3.1251	-3.0724	-2.9831	-2.9287	-2.9517	-2.93	-2.8798	-2.9513	-2.9176	-2.8502	-2.7307	-2.7193	-2.7566	-2.9453	-3.1411	-3.2946	-3.373	-3.2708	-3.1668	-3.002
-2.1855	-2.1616	-2.2553	-2.3879	-2.4589	-2.4487	-2.4577	-2.4546	-2.4148	-2.4087	-2.3971	-2.2425	-2.1882	-2.1253	-2.307	-2.4099	-2.5964	-2.9389	-2.9976	-2.9156	-2.806	-2.7464	-2.7809	-2.7208	-2.5579	-2.4638	-2.327	-2.1572	-2.077	-2.1638	-2.3152	-2.3427	-2.5829	-2.704	-2.7945	-2.7419	-2.6931	-2.6261	-2.6025	-2.5799	-2.6107	-2.7001	-2.7887	-2.7764	-2.7238	-2.7371	-2.6903	-2.6896	-2.6896	-2.6672
-2.7651	-2.6864	-2.4362	-2.3558	-2.3233	-2.2966	-2.4288	-2.3848	-2.2694	-2.151	-2.1651	-2.1711	-2.3001	-2.4779	-2.4822	-2.3918	-2.4057	-2.2817	-2.3546	-2.4971	-2.5931	-2.6956	-2.8354	-3.0015	-3.1527	-3.1213	-3.0757	-3.0387	-3.0449	-3.0298	-2.8869	-2.6926	-2.6394	-2.5009	-2.4095	-2.319	-2.4463	-2.6313	-2.7672	-2.8477	-2.8684	-2.8597	-2.9037	-2.9915	-2.9992	-3.0732	-3.0673	-2.9013	-2.5777	-2.4034
-3.3348	-3.4207	-3.4191	-3.4296	-3.4308	-3.5535	-3.6688	-3.5873	-3.3144	-2.8414	-2.6273	-2.6193	-2.8371	-2.9407	-2.9872	-2.909	-2.5996	-2.3453	-2.3658	-2.409	-2.3627	-2.4169	-2.6291	-2.8763	-3.0717	-3.156	-3.19	-3.1686	-3.1502	-3.1602	-3.0173	-2.8956	-2.9649	-3.1303	-3.2909	-3.1873	-3.0982	-2.8372	-2.6048	-2.5599	-2.5044	-2.4854	-2.4683	-2.2684	-2.1094	-2.1119	-2.1203	-2.1316	-2.2107	-2.2965
-2.3752	-2.4217	-2.5174	-2.6155	-2.6615	-2.7241	-2.6867	-2.595	-2.568	-2.4901	-2.4234	-2.3967	-2.3879	-2.4069	-2.5043	-2.6448	-2.8022	-2.8021	-2.7755	-2.9082	-2.8432	-2.7201	-2.6246	-2.5927	-2.534	-2.5392	-2.5614	-2.5569	-2.5633	-2.5582	-2.5696	-2.6251	-2.8047	-2.78	-2.7239	-2.7808	-2.7704	-2.6459	-2.6126	-2.6227	-2.6076	-2.6542	-2.5896	-2.5316	-2.3193	-2.1295	-2.1143	-2.2358	-2.3724	-2.491
[truncated: 31 more columns]

## Sheet: FigS13B_NoReward
-2.6128	-2.6315	-2.6771	-2.6963	-2.6526	-2.5536	-2.4491	-2.3399	-2.1679	-2.0342	-2.0159	-1.9951	-2.1232	-2.2929	-2.5881	-2.9359	-3.1158	-3.2649	-3.4377	-3.5952	-3.6452	-3.6482	-3.5924	-3.5995	-3.6458	-3.5197	-3.4646	-3.4639	-3.3639	-3.2676	-3.2746	-3.182	-3.0698	-3.1202	-3.2871	-3.4747	-3.4749	-3.5307	-3.5833	-3.7294	-3.8266	-3.9877	-4.1899	-4.247	-4.1104	-4.0792	-3.97	-3.9965	-3.9591	-3.8656
-2.6989	-2.7711	-2.8308	-2.8498	-2.9009	-2.956	-2.9878	-2.9447	-2.9344	-2.952	-2.9794	-2.9934	-2.9714	-3.1121	-3.2826	-3.2263	-3.1987	-3.0552	-2.9014	-2.9153	-3.037	-2.9748	-2.9025	-2.931	-3.115	-3.1671	-3.1474	-3.1713	-3.0423	-2.9551	-2.9287	-2.8535	-2.7898	-2.9054	-3.0439	-2.9597	-2.8148	-2.9094	-2.9269	-3.0496	-3.1603	-3.2309	-3.2641	-3.3133	-3.3564	-3.2308	-2.899	-2.5933	-2.2898	-2.2856
-2.6949	-2.6904	-2.5848	-2.4535	-2.4128	-2.5636	-2.5111	-2.4103	-2.5846	-2.6856	-2.8967	-2.8778	-2.783	-2.8584	-2.7859	-2.5407	-2.4754	-2.484	-2.4426	-2.3823	-2.3925	-2.5318	-2.6626	-2.8945	-3.1038	-3.2118	-3.304	-3.2912	-3.142	-2.9277	-2.8139	-2.6743	-2.6067	-2.6667	-2.654	-2.6283	-2.6192	-2.3443	-2.2326	-2.2437	-2.2786	-2.3597	-2.449	-2.3301	-2.2344	-2.193	-2.2822	-2.3214	-2.2853	-2.0522
-2.4934	-2.6333	-2.7389	-2.7787	-2.8256	-2.8522	-2.8458	-2.8871	-2.9213	-2.9538	-3.0148	-3.1239	-3.0142	-2.9719	-3.0244	-3.1755	-3.3128	-3.291	-3.2325	-3.2459	-3.1943	-3.1273	-3.1436	-3.1844	-3.2054	-3.1704	-3.3016	-3.4107	-3.5416	-3.5138	-3.3075	-3.1899	-3.0753	-2.9982	-3.0217	-3.0754	-3.1609	-3.2524	-3.0932	-2.9422	-2.7223	-2.6202	-2.5579	-2.7608	-3.0663	-3.2337	-3.3767	-3.3789	-3.2663	-3.2149
-2.6879	-2.5755	-2.5026	-2.5055	-2.4621	-2.4921	-2.6292	-2.944	-3.1484	-3.3032	-3.4266	-3.5605	-3.5773	-3.5084	-3.4076	-3.3009	-3.2211	-3.1398	-3.1186	-3.0567	-2.9874	-2.7912	-2.51	-2.3441	-2.3786	-2.5225	-2.6626	-2.7667	-2.8661	-2.8765	-2.8661	-2.8513	-2.8978	-2.8376	-2.7503	-2.6996	-2.6891	-2.7416	-2.8664	-2.9056	-2.9745	-3.0003	-2.9518	-2.8354	-2.7985	-2.7597	-2.8838	-3.0525	-3.2918	-3.302
-2.6454	-2.6518	-2.672	-2.6815	-2.6221	-2.5925	-2.5221	-2.4892	-2.6561	-2.8426	-2.9099	-2.9545	-2.8726	-2.7855	-2.716	-2.6494	-2.5384	-2.5104	-2.6404	-2.7765	-2.7277	-2.6262	-2.5982	-2.5759	-2.5718	-2.6433	-2.8058	-2.8791	-2.9909	-2.8357	-2.7244	-2.6297	-2.4736	-2.4554	-2.5214	-2.7259	-2.9222	-2.9745	-2.9708	-2.9978	-3.1712	-3.2467	-3.2482	-3.236	-3.1632	-3.0696	-2.8936	-2.7659	-2.6556	-2.7491
-3.0452	-2.9834	-2.9068	-2.9456	-2.9367	-2.8694	-2.7442	-2.6539	-2.6039	-2.4901	-2.2808	-2.3186	-2.3437	-2.5122	-2.7696	-3.0003	-3.1119	-3.1849	-3.2489	-3.377	-3.3361	-3.1907	-2.9032	-2.7442	-2.6261	-2.5283	-2.5136	-2.6329	-2.709	-2.6168	-2.4744	-2.5305	-2.5262	-2.6321	-2.7882	-2.9137	-2.9359	-2.9372	-2.9996	-3.0246	-3.0229	-3.067	-2.9426	-2.7545	-2.5501	-2.2885	-2.0431	-1.8765	-1.7137	-1.5665
-2.9838	-3.1248	-3.2568	-3.4369	-3.5124	-3.5579	-3.5577	-3.5	-3.5779	-3.5867	-3.4337	-3.3791	-3.4675	-3.2556	-3.0839	-2.9869	-3.0256	-3.1571	-3.3444	-3.5282	-3.5344	-3.4604	-3.2752	-3.1626	-3.0613	-2.9887	-3.0708	-3.2844	-3.5676	-3.5582	-3.5566	-3.6117	-3.551	-3.429	-3.3862	-3.2742	-3.2242	-3.2215	-3.295	-3.3632	-3.3064	-3.3553	-3.4468	-3.6111	-3.7824	-3.9289	-4.1317	-4.2423	-4.2233	-4.1304
-2.8525	-3.0281	-3.0558	-3.2273	-3.0842	-2.9376	-2.8561	-2.7246	-2.5865	-2.4398	-2.2993	-2.2986	-2.3624	-2.5099	-2.6209	-2.5917	-2.7268	-2.7736	-2.7903	-2.6604	-2.534	-2.5533	-2.5569	-2.5684	-2.615	-2.681	-2.8746	-3.045	-3.1045	-3.0242	-2.8707	-2.7893	-2.8531	-3.0827	-3.4079	-3.5506	-3.4701	-3.2652	-3.1349	-3.0666	-3.1275	-3.1993	-3.1797	-3.2206	-3.2345	-3.257	-3.3472	-3.3297	-3.254	-3.1602
-3.4356	-3.3603	-3.2024	-3.0203	-2.8617	-2.7714	-2.6221	-2.6476	-2.7146	-2.7093	-2.5962	-2.5775	-2.6803	-2.8449	-3.0509	-3.2064	-3.2826	-3.4072	-3.4935	-3.5657	-3.3722	-3.148	-2.9844	-2.859	-2.8512	-2.9483	-3.038	-2.9057	-2.7735	-2.7516	-2.7466	-2.7895	-2.9318	-3.1234	-3.1657	-3.0712	-3.0827	-3.0208	-2.9057	-2.8559	-3.0164	-3.0189	-2.927	-2.7638	-2.6795	-2.7558	-2.961	-2.9871	-2.9114	-2.9425
-2.6103	-2.4992	-2.3928	-2.4409	-2.7039	-2.7955	-2.9553	-3.1019	-3.22	-3.3948	-3.4484	-3.4116	-3.2377	-2.9891	-2.8639	-2.7321	-2.5139	-2.4528	-2.5741	-2.8353	-3.2711	-3.4964	-3.6415	-3.7536	-3.6486	-3.3418	-3.1129	-2.8173	-2.6003	-2.5939	-2.6127	-2.8157	-3.0863	-3.1829	-3.2185	-3.1869	-3.1754	-3.2138	-3.3227	-3.3846	-3.4098	-3.3893	-3.4299	-3.5232	-3.7018	-3.7405	-3.5715	-3.3125	-3.0829	-2.909
-2.4066	-2.4191	-2.605	-2.8135	-3.0212	-3.1709	-3.2107	-3.1531	-3.0328	-3.0085	-3.0539	-3.0139	-2.9704	-2.9399	-2.8871	-2.8851	-2.9346	-2.9162	-3.0246	-2.9725	-3.0179	-3.1264	-3.3776	-3.5821	-3.8297	-3.8773	-3.7062	-3.6443	-3.4977	-3.3069	-3.0577	-2.9163	-2.9783	-3.1033	-3.0645	-3.028	-2.9632	-3.0055	-3.0275	-3.0323	-3.1346	-3.1545	-3.19	-3.1723	-3.2098	-3.1126	-2.9631	-2.7748	-2.6046	-2.3289
-2.6248	-2.8578	-3.0325	-3.1081	-3.2685	-3.59	-3.7157	-3.8095	-3.6309	-3.3626	-3.0372	-2.789	-2.7492	-2.7623	-2.801	-2.8587	-2.8671	-2.8574	-2.9093	-2.9106	-2.9305	-2.9967	-2.9981	-2.9118	-2.7276	-2.5195	-2.5091	-2.7121	-2.7776	-2.8633	-3.0252	-3.0947	-3.0677	-3.005	-2.931	-2.7858	-2.6961	-2.6783	-2.6236	-2.5549	-2.4848	-2.6655	-2.8499	-2.9922	-2.994	-2.8157	-2.6685	-2.5172	-2.441	-2.4601
-3.2246	-3.3237	-3.4955	-3.4998	-3.6079	-3.6888	-3.8264	-3.8429	-3.7947	-3.8584	-3.9851	-3.9776	-3.776	-3.55	-3.6416	-3.7804	-3.8306	-3.8305	-3.9619	-3.9668	-3.7532	-3.5568	-3.5778	-3.6986	-3.7232	-3.7919	-3.666	-3.4232	-3.2751	-3.2338	-3.1132	-3.0925	-3.0476	-2.9915	-3.0613	-3.0402	-3.0172	-2.9226	-2.824	-2.72	-2.6233	-2.5836	-2.7036	-2.8899	-3.0426	-3.1471	-3.1078	-3.0492	-2.9704	-2.7622
-2.4208	-2.4103	-2.5971	-2.7802	-2.907	-2.9906	-3.1185	-3.2643	-3.2103	-3.1424	-3.167	-3.2122	-3.1774	-3.1526	-2.9807	-2.898	-2.8786	-2.7558	-2.6785	-2.5434	-2.4293	-2.4443	-2.5249	-2.5932	-2.6814	-2.7023	-2.7672	-2.8839	-3.1233	-3.323	-3.422	-3.4815	-3.486	-3.4069	-3.4129	-3.4102	-3.2579	-3.021	-2.7681	-2.624	-2.5871	-2.4935	-2.5307	-2.6849	-2.8629	-2.9567	-2.97	-3.0295	-3.0545	-3.0931
-3.3214	-3.276	-3.1335	-3.0332	-2.9996	-2.8946	-2.8111	-2.7478	-2.7141	-2.6867	-2.4689	-2.3168	-2.1931	-2.2485	-2.402	-2.5564	-2.6746	-2.605	-2.5797	-2.5554	-2.4758	-2.4797	-2.5592	-2.6647	-2.7553	-2.7825	-2.8277	-2.7704	-2.7221	-2.8354	-2.8891	-2.8585	-2.6616	-2.4625	-2.4572	-2.4066	-2.3247	-2.3086	-2.2726	-2.2837	-2.3234	-2.4276	-2.5716	-2.5667	-2.5654	-2.653	-2.6511	-2.663	-2.7042	-2.6168
-2.6927	-2.7928	-2.9516	-3.0686	-3.2083	-3.3266	-3.4409	-3.4665	-3.3973	-3.3022	-3.1133	-2.9121	-3.0977	-3.3135	-3.5168	-3.7394	-3.826	-3.7547	-3.4903	-3.3101	-3.2778	-3.3607	-3.5447	-3.7534	-3.9154	-3.8665	-3.688	-3.5943	-3.4696	-3.2547	-2.9935	-2.9083	-2.9485	-3.043	-3.2076	-3.3083	-3.5219	-3.7303	-3.8947	-3.96	-3.8562	-3.6426	-3.5119	-3.6117	-3.6406	-3.6444	-3.6625	-3.5114	-3.536	-3.5911
-2.62	-2.6248	-2.7219	-2.6997	-2.6041	-2.5884	-2.7173	-2.8977	-3.0128	-3.0088	-2.924	-2.9016	-2.993	-2.9376	-2.6934	-2.4942	-2.3719	-2.4396	-2.5827	-2.5632	-2.6216	-2.7148	-2.8045	-2.8542	-2.7258	-2.5924	-2.6417	-2.6793	-2.5714	-2.5744	-2.701	-2.9236	-3.0326	-3.0238	-2.9888	-2.9806	-2.9343	-2.8179	-2.7486	-2.763	-2.6969	-2.5206	-2.4204	-2.3278	-2.1832	-2.1114	-2.102	-2.0641	-1.9117	-1.6878
-3.0864	-3.1857	-3.3265	-3.4157	-3.2264	-2.9031	-2.7022	-2.5324	-2.4104	-2.39	-2.5575	-2.6524	-2.7596	-2.6592	-2.5179	-2.5478	-2.7059	-2.825	-2.9161	-3.1332	-3.3101	-3.4465	-3.4563	-3.4974	-3.3896	-3.4596	-3.5206	-3.4918	-3.464	-3.3423	-3.3269	-3.3009	-3.2852	-3.2381	-3.1176	-3.0129	-3.0944	-3.2452	-3.3692	-3.4426	-3.4359	-3.3198	-3.3681	-3.4429	-3.4099	-3.2631	-3.0875	-3.061	-3.2201	-3.4243
-1.8385	-1.8247	-2.0503	-2.322	-2.6874	-3.021	-3.226	-3.292	-3.2101	-3.2001	-3.1796	-3.0089	-2.7795	-2.5925	-2.4686	-2.5088	-2.5922	-2.592	-2.4924	-2.701	-2.9323	-3.1944	-3.291	-3.296	-3.3154	-3.2962	-3.3189	-3.202	-2.9944	-2.861	-2.8679	-2.8062	-2.6911	-2.5993	-2.5952	-2.7101	-2.8662	-3.0055	-3.2147	-3.2528	-3.2259	-3.1624	-2.9726	-2.7068	-2.5204	-2.4538	-2.4331	-2.4704	-2.4971	-2.2653
-2.635	-2.5864	-2.4096	-2.1932	-2.1203	-2.117	-2.2041	-2.3093	-2.3825	-2.3974	-2.4278	-2.4471	-2.4518	-2.3744	-2.3465	-2.5181	-2.7362	-2.9644	-3.1048	-3.1829	-3.2389	-3.1689	-3.1911	-3.1911	-3.2096	-3.2767	-3.3905	-3.4921	-3.5086	-3.4986	-3.3305	-3.1581	-2.9572	-2.8511	-2.9843	-3.0037	-2.9359	-2.8623	-2.7071	-2.6527	-2.7443	-2.8308	-2.7701	-2.7158	-2.6143	-2.3497	-2.2215	-2.1025	-2.0073	-2.008
-3.0381	-2.9365	-2.9567	-3.0363	-3.0049	-2.9648	-2.981	-2.9858	-2.9493	-2.9011	-2.907	-2.9869	-3.1736	-3.331	-3.3959	-3.4718	-3.5778	-3.7751	-3.7098	-3.6299	-3.7093	-3.6842	-3.5372	-3.4894	-3.5096	-3.4163	-3.4785	-3.5633	-3.5645	-3.447	-3.251	-3.1371	-3.1109	-3.0833	-3.1519	-3.299	-3.2773	-3.3112	-3.2328	-3.1785	-3.195	-3.3294	-3.411	-3.5121	-3.5228	-3.659	-3.7967	-3.8733	-4.0873	-4.2441
-5.1203	-5.1468	-5.2787	-5.5104	-5.7472	-5.7709	-5.7108	-5.6144	-5.4583	-5.2289	-4.9032	-4.8632	-4.9457	-5.0504	-5.0443	-5.0933	-5.2207	-5.2599	-5.2718	-5.2397	-5.1678	-5.0912	-5.0932	-5.2179	-5.2123	-5.2265	-5.2723	-5.3375	-5.2689	-5.1174	-5.0564	-4.945	-4.8733	-4.7762	-4.8079	-4.8143	-4.8405	-4.8387	-4.704	-4.686	-4.7731	-4.7164	-4.7123	-4.7763	-4.8241	-4.8235	-4.7256	-4.6663	-4.723	-4.6774
-3.3411	-3.526	-3.7006	-3.7773	-3.7374	-3.5565	-3.3875	-3.219	-3.2576	-3.2001	-3.0701	-3.1037	-3.257	-3.3282	-3.3797	-3.4009	-3.4051	-3.4274	-3.3729	-3.3158	-3.1264	-2.9232	-2.9583	-3.1371	-3.1869	-3.2532	-3.3141	-3.2182	-3.0002	-2.7426	-2.7015	-2.6765	-2.7857	-3.0449	-3.2757	-3.5882	-3.757	-3.6054	-3.5672	-3.6165	-3.6506	-3.6522	-3.6819	-3.6973	-3.5728	-3.4281	-3.3516	-3.2792	-3.1175	-3.0334
-2.4075	-2.3743	-2.2283	-2.1386	-2.1192	-2.191	-2.4586	-2.68	-2.7324	-2.6721	-2.6573	-2.631	-2.4255	-2.2823	-2.1962	-2.2079	-2.3335	-2.4538	-2.6578	-2.7499	-2.6637	-2.5028	-2.4081	-2.3431	-2.3147	-2.381	-2.3992	-2.3345	-2.4374	-2.5209	-2.614	-2.6761	-2.6023	-2.5282	-2.5715	-2.5252	-2.5668	-2.7985	-2.9234	-2.873	-2.6941	-2.6046	-2.5816	-2.6096	-2.509	-2.5991	-2.5481	-2.5492	-2.5792	-2.6017
-3.4783	-3.56	-3.6635	-3.7018	-3.675	-3.5022	-3.4162	-3.3094	-3.25	-3.1979	-3.2268	-3.2025	-3.1877	-3.1152	-3.2032	-3.336	-3.4508	-3.4823	-3.5205	-3.5221	-3.5356	-3.5438	-3.6	-3.6413	-3.6378	-3.5668	-3.5251	-3.5556	-3.5831	-3.5263	-3.34	-3.2064	-3.0379	-3.0446	-3.1528	-3.1932	-3.1774	-3.2497	-3.3319	-3.3819	-3.3567	-3.3429	-3.2875	-3.2982	-3.3147	-3.3399	-3.2824	-3.2364	-3.0903	-3.0661
-4.2344	-4.1862	-4.1783	-4.1661	-4.1513	-4.1371	-4.2049	-4.1516	-4.1876	-4.2332	-4.2845	-4.1204	-3.8604	-3.7718	-3.8369	-3.8773	-3.9093	-3.8492	-3.7854	-3.5913	-3.4832	-3.3383	-3.2197	-3.1142	-3.0573	-3.0736	-3.1463	-3.1599	-3.0683	-2.945	-2.7969	-2.7115	-2.6823	-2.6798	-2.6463	-2.6537	-2.7043	-2.6909	-2.7135	-2.6782	-2.4884	-2.2996	-2.2651	-2.2931	-2.3997	-2.5096	-2.5357	-2.4382	-2.4292	-2.3704
-3.1573	-3.0219	-2.9398	-2.8509	-2.8957	-2.9414	-3.001	-3.0309	-3.0461	-2.9256	-2.7159	-2.5468	-2.4828	-2.6891	-2.889	-3.109	-3.2169	-3.2728	-3.3541	-3.3953	-3.3843	-3.2945	-3.1407	-3.0796	-2.9586	-2.6895	-2.5528	-2.4195	-2.3328	-2.2723	-2.2485	-2.1822	-2.246	-2.2756	-2.2052	-2.2471	-2.3136	-2.4799	-2.6833	-2.6918	-2.6066	-2.5085	-2.4	-2.3499	-2.3928	-2.4628	-2.6278	-2.747	-2.554	-2.3936
-2.3285	-2.1924	-2.0611	-2.1	-2.2038	-2.3228	-2.3812	-2.4813	-2.4761	-2.5145	-2.5737	-2.726	-2.8853	-3.1427	-3.3548	-3.4585	-3.3683	-3.1847	-3.0181	-2.8691	-2.7786	-2.8762	-2.891	-2.8686	-2.9942	-3.0987	-3.1942	-3.2326	-3.3303	-3.4809	-3.5007	-3.4676	-3.344	-3.2713	-3.1549	-3.1137	-3.0319	-3.1464	-3.1751	-3.2376	-3.2508	-3.3074	-3.5074	-3.6282	-3.6233	-3.4721	-3.3051	-3.1723	-3.1204	-3.1611
-2.9301	-2.9363	-2.901	-2.855	-2.8056	-2.7172	-2.491	-2.4307	-2.4172	-2.3962	-2.4558	-2.5777	-2.6842	-2.8502	-2.8585	-2.8853	-2.9434	-2.9307	-2.8474	-2.8018	-2.8005	-2.8357	-2.7739	-2.6043	-2.455	-2.4254	-2.5198	-2.6566	-2.8012	-2.863	-3.0059	-3.0807	-3.0503	-2.979	-3.0023	-3.055	-2.9372	-2.9915	-3.1044	-3.1679	-3.1099	-3.0322	-2.9271	-2.9179	-2.857	-2.7306	-2.5833	-2.4698	-2.4894	-2.556
-2.8593	-2.8956	-2.9535	-3.079	-3.1441	-3.1268	-2.9222	-2.6388	-2.3081	-2.1474	-2.1012	-2.1838	-2.2907	-2.4859	-2.7248	-2.8237	-3.0134	-3.1792	-3.2148	-3.0369	-2.8689	-2.6294	-2.4315	-2.3049	-2.1977	-2.2821	-2.5755	-2.94	-3.3124	-3.4199	-3.3918	-3.3	-3.2122	-3.1368	-3.0739	-2.9945	-2.7841	-2.583	-2.3915	-2.3642	-2.5831	-2.7979	-2.8819	-2.8889	-2.9002	-3	-2.9997	-2.8915	-2.8013	-2.8517
-2.9531	-2.9073	-2.6988	-2.5281	-2.3155	-2.2365	-2.2398	-2.2776	-2.2862	-2.2967	-2.2748	-2.4121	-2.4318	-2.4429	-2.4996	-2.6173	-2.6292	-2.763	-2.8498	-3.0607	-3.2661	-3.2741	-3.0259	-2.8811	-2.6327	-2.4257	-2.3292	-2.2523	-2.3689	-2.5306	-2.5754	-2.6004	-2.5396	-2.4687	-2.4868	-2.4446	-2.37	-2.4577	-2.392	-2.3961	-2.4949	-2.5238	-2.6593	-2.8561	-3.1168	-3.4581	-3.6153	-3.4831	-3.2599	-3.0591
[truncated: 31 more columns]

## Sheet: FigS13B_NoPunishment
-2.3131	-2.285	-2.2695	-2.3309	-2.4415	-2.6583	-2.7579	-2.8134	-2.9712	-3.0922	-3.1816	-3.2802	-3.4542	-3.5162	-3.4739	-3.52	-3.6	-3.6291	-3.7113	-3.8028	-3.9242	-3.957	-3.894	-3.7829	-3.6929	-3.5769	-3.5772	-3.5566	-3.4942	-3.5661	-3.5207	-3.4903	-3.5581	-3.7307	-3.7932	-3.9621	-4.1481	-4.2555	-4.2619	-4.1193	-4.0232	-3.9081	-3.7806	-3.6354	-3.6024	-3.5391	-3.5336	-3.6773	-3.9257	-3.9996
-2.9807	-2.9209	-2.8928	-2.8445	-2.8285	-2.8382	-2.903	-2.8251	-2.6918	-2.5642	-2.4507	-2.4121	-2.3949	-2.437	-2.4756	-2.5609	-2.6844	-2.7693	-2.9167	-2.9493	-2.8371	-2.874	-2.9385	-2.8814	-2.8612	-2.7558	-2.6125	-2.5703	-2.6205	-2.5635	-2.6356	-2.748	-2.8446	-2.959	-2.9079	-2.7302	-2.6574	-2.6216	-2.6417	-2.5796	-2.4878	-2.5748	-2.6874	-2.7765	-2.7706	-2.8217	-2.9031	-3.0186	-3.0208	-2.8891
-2.5142	-2.3984	-2.3856	-2.3311	-2.1769	-2.0929	-2.1005	-2.2419	-2.4355	-2.3283	-2.3911	-2.4936	-2.6118	-2.6025	-2.4998	-2.4532	-2.4715	-2.557	-2.6632	-2.701	-2.8686	-2.938	-2.9219	-2.8996	-2.9029	-2.9822	-3.1188	-3.133	-2.973	-2.8937	-2.8795	-2.9502	-2.961	-2.8645	-2.932	-2.8982	-2.8952	-2.8818	-2.9061	-2.9049	-2.8338	-2.8242	-2.78	-2.6685	-2.5303	-2.462	-2.442	-2.3441	-2.2672	-2.2805
-3.1112	-3.5263	-3.6418	-3.6968	-3.6163	-3.6617	-3.4576	-3.05	-2.8106	-2.6321	-2.6278	-2.718	-2.8951	-3.0418	-3.0623	-3.0238	-3.0458	-3.0134	-3.044	-3.0241	-2.978	-2.9979	-3.0753	-3.2795	-3.3525	-3.2899	-3.297	-3.2969	-3.395	-3.4487	-3.3088	-3.1512	-3.0916	-3.1798	-3.3652	-3.4644	-3.4088	-3.2309	-3.1395	-3.0665	-2.947	-3.0556	-3.2688	-3.4502	-3.5114	-3.528	-3.4754	-3.3404	-3.284	-3.2709
-2.8358	-2.9016	-2.9523	-3.0927	-3.344	-3.6486	-3.7917	-3.9099	-3.8262	-3.7309	-3.7745	-3.7149	-3.5718	-3.4861	-3.2267	-3.1416	-3.0273	-2.8711	-2.8968	-3.0591	-3.1167	-3.2621	-3.2524	-3.0542	-3.035	-3.0492	-3.2079	-3.2565	-3.3366	-3.4695	-3.5616	-3.5808	-3.583	-3.5345	-3.7155	-3.733	-3.6024	-3.5165	-3.4553	-3.4653	-3.5621	-3.6952	-3.5546	-3.5083	-3.3704	-3.226	-3.0106	-3.0452	-3.189	-3.4069
-3.4973	-3.4761	-3.3456	-3.2343	-3.1404	-3.1236	-3.1191	-3.1942	-3.349	-3.4496	-3.461	-3.4815	-3.4596	-3.4712	-3.5174	-3.5543	-3.5093	-3.3452	-3.1611	-2.9672	-2.9284	-2.948	-3.0187	-3.2254	-3.4589	-3.5361	-3.4731	-3.5346	-3.5292	-3.5732	-3.6229	-3.77	-3.7681	-3.5745	-3.3943	-3.2605	-3.1899	-3.2812	-3.5332	-3.6309	-3.5631	-3.4187	-3.1914	-3.0613	-2.9294	-2.9289	-2.9592	-3.0291	-3.1027	-3.2057
-2.8296	-2.9327	-2.811	-2.6303	-2.5739	-2.6399	-2.7574	-2.9267	-2.9506	-2.9153	-2.7885	-2.8538	-3.0705	-3.299	-3.4359	-3.3889	-3.3316	-3.4229	-3.4801	-3.4451	-3.2676	-3.2298	-3.2449	-3.1466	-2.9952	-2.953	-2.8638	-2.8503	-2.7109	-2.5952	-2.5853	-2.6043	-2.6259	-2.7259	-2.8234	-2.824	-2.667	-2.5769	-2.3853	-2.226	-2.183	-2.1814	-2.199	-2.1525	-1.9707	-1.785	-1.7036	-1.5587	-1.4597	-1.4113
-3.5722	-3.4188	-3.3433	-3.4301	-3.5363	-3.7203	-3.9288	-4.0805	-4.1624	-3.9264	-3.7129	-3.4805	-3.3928	-3.1176	-2.9944	-3.0726	-3.1859	-3.3703	-3.5409	-3.8157	-3.9248	-3.8953	-3.9837	-3.964	-3.8398	-3.7994	-3.6812	-3.6518	-3.7117	-3.6095	-3.5329	-3.6012	-3.467	-3.4694	-3.6363	-3.6135	-3.4549	-3.356	-3.3767	-3.5395	-3.5987	-3.6372	-3.8552	-3.991	-4.0917	-4.0038	-3.8478	-3.6151	-3.5024	-3.2362
-2.5067	-2.4452	-2.4496	-2.4043	-2.3102	-2.2923	-2.381	-2.5808	-2.6182	-2.7173	-2.7648	-2.7904	-2.7636	-2.7646	-2.6824	-2.5537	-2.5689	-2.7086	-2.8627	-2.9041	-2.9734	-3.0445	-2.9159	-2.6348	-2.4459	-2.2753	-2.1571	-2.2256	-2.2984	-2.3311	-2.3954	-2.4853	-2.5669	-2.6135	-2.6832	-2.8935	-3.0987	-3.0997	-2.9038	-2.7928	-2.6776	-2.7107	-2.7573	-2.7433	-2.8176	-3.0455	-3.1961	-3.1048	-2.9538	-2.8969
-2.8055	-2.8155	-2.6866	-2.6531	-2.5849	-2.5886	-2.6336	-2.7774	-2.8927	-2.9573	-2.9283	-2.8597	-2.8137	-2.8806	-3.0294	-3.1858	-3.2422	-3.1158	-2.93	-2.841	-2.9081	-2.9722	-3.0798	-3.208	-3.2967	-3.3398	-3.2129	-3.0342	-2.9717	-2.7747	-2.6438	-2.5812	-2.5261	-2.6016	-2.7432	-2.8481	-2.9259	-2.9929	-3.1178	-3.1382	-3.1511	-3.1637	-2.9808	-2.7365	-2.5715	-2.5821	-2.6478	-2.8869	-2.9445	-2.8982
-2.6205	-2.5546	-2.5176	-2.6102	-2.6999	-2.683	-2.6366	-2.654	-2.7682	-2.833	-2.9178	-2.929	-2.8807	-2.8372	-2.8087	-2.8723	-2.9768	-2.9689	-2.9619	-2.9215	-2.8914	-2.8718	-2.897	-2.9184	-3.003	-2.9659	-2.9696	-3.0331	-3.0731	-3.0408	-3.0809	-3.0828	-3.0247	-3.0559	-3.1159	-3.044	-2.9473	-2.8604	-2.7566	-2.7593	-2.7878	-2.9027	-2.9382	-2.9933	-3.0041	-3.0225	-3.2247	-3.2917	-3.29	-3.2014
-2.6275	-2.5802	-2.7453	-3.0068	-3.1502	-3.1692	-3.0316	-2.8033	-2.6545	-2.6501	-2.738	-2.7301	-2.8016	-2.9445	-3.0785	-3.2073	-3.2924	-3.261	-2.9727	-2.7384	-2.6387	-2.5797	-2.4957	-2.5518	-2.5796	-2.5511	-2.6361	-2.8374	-3.0769	-3.2849	-3.4285	-3.5089	-3.4736	-3.4418	-3.5138	-3.6347	-3.699	-3.6634	-3.5338	-3.4466	-3.4942	-3.5084	-3.4839	-3.4699	-3.4806	-3.3809	-3.2179	-3.0374	-2.8104	-2.6012
-2.5805	-2.6723	-2.7885	-3.0609	-2.9449	-2.6326	-2.3544	-2.2479	-2.1195	-2.1318	-2.301	-2.5039	-2.6898	-2.8745	-2.9342	-2.9622	-2.9839	-2.9109	-2.8216	-2.8663	-2.7761	-2.6981	-2.5495	-2.4507	-2.4536	-2.4919	-2.3785	-2.4239	-2.5359	-2.6708	-2.7049	-2.6576	-2.5786	-2.606	-2.7605	-2.9259	-3.1489	-3.2526	-3.2321	-3.272	-3.2914	-3.3081	-3.1877	-2.9873	-2.8373	-2.6768	-2.5472	-2.5351	-2.592	-2.6096
-3.0416	-3.1266	-3.3107	-3.39	-3.3101	-3.1781	-3.0871	-3.1223	-3.1248	-3.1692	-3.2613	-3.2495	-3.0993	-2.9235	-2.8179	-2.7038	-2.4944	-2.3861	-2.471	-2.5713	-2.695	-2.7976	-2.8982	-2.9473	-2.9362	-2.968	-2.9173	-2.8152	-2.7967	-2.7537	-2.7176	-2.5963	-2.5367	-2.4712	-2.4089	-2.4152	-2.4033	-2.4096	-2.4427	-2.5624	-2.6855	-2.7872	-2.7768	-2.7334	-2.7139	-2.6982	-2.6242	-2.4523	-2.3394	-2.2018
-3.241	-3.3088	-3.2918	-3.282	-3.3051	-3.3912	-3.3532	-3.3505	-3.2496	-3.1699	-3.2041	-3.2715	-3.0225	-2.8253	-2.7569	-2.7743	-2.8982	-3.0638	-3.2179	-3.4338	-3.4201	-3.3895	-3.2525	-3.2074	-3.2041	-3.2442	-3.2031	-3.2307	-3.2557	-3.2953	-3.4383	-3.5302	-3.5363	-3.4793	-3.3489	-3.1991	-3.1076	-3.0408	-3.1335	-3.1463	-3.1208	-3.2609	-3.2415	-3.1122	-2.9376	-2.6378	-2.3577	-2.2653	-2.2602	-2.3599
-2.448	-2.3379	-2.2519	-2.2338	-2.3185	-2.485	-2.5329	-2.4744	-2.5189	-2.6319	-2.7162	-2.8259	-2.8836	-2.8649	-2.7892	-2.6643	-2.5802	-2.5408	-2.5052	-2.4443	-2.3403	-2.3328	-2.4307	-2.4929	-2.5978	-2.4865	-2.4122	-2.4159	-2.479	-2.6594	-2.689	-2.71	-2.7597	-2.7379	-2.7768	-2.8225	-2.8896	-2.8357	-2.7919	-2.7321	-2.8001	-2.8522	-2.8325	-2.7658	-2.6063	-2.4253	-2.3185	-2.2477	-2.2987	-2.2482
-2.8027	-2.8759	-2.9547	-2.965	-2.98	-2.9249	-2.9844	-3.0322	-3.0561	-3.1838	-3.4079	-3.5032	-3.4855	-3.4463	-3.5759	-3.6274	-3.5462	-3.4519	-3.2532	-3.0433	-2.9636	-3.0841	-3.0698	-3.0354	-3.1924	-3.3925	-3.5937	-3.6831	-3.6479	-3.7604	-3.9667	-4.1061	-4.0909	-3.9943	-3.918	-3.866	-3.8552	-3.9852	-4.0809	-4.0398	-3.9622	-3.9197	-3.9945	-4.1018	-4.2209	-4.3295	-4.4388	-4.3762	-4.1268	-3.9388
-2.603	-2.557	-2.5695	-2.715	-2.7359	-2.7577	-2.7418	-2.7133	-2.6318	-2.364	-2.3296	-2.3985	-2.3115	-2.1446	-2.1012	-2.1813	-2.2813	-2.3812	-2.5222	-2.5268	-2.7358	-2.8806	-2.8709	-2.7722	-2.5536	-2.269	-2.2485	-2.2751	-2.4027	-2.6077	-2.6244	-2.4309	-2.3196	-2.3232	-2.2871	-2.1032	-2.0527	-2.1236	-2.336	-2.3154	-2.331	-2.4573	-2.7431	-2.8963	-2.8496	-2.7459	-2.5369	-2.3079	-2.1838	-2.0787
-3.6471	-3.7625	-3.7391	-3.7024	-3.6342	-3.3897	-3.3367	-3.3918	-3.3666	-3.4301	-3.5456	-3.647	-3.5832	-3.6262	-3.5393	-3.4061	-3.3091	-3.1824	-3.0275	-3.1415	-3.4204	-3.7626	-4.037	-3.9899	-3.7916	-3.7681	-3.7926	-3.8179	-3.891	-3.842	-3.8122	-3.6252	-3.5455	-3.4485	-3.5177	-3.4541	-3.4822	-3.333	-3.2068	-3.2288	-3.3822	-3.4486	-3.5756	-3.6463	-3.6269	-3.6903	-3.8125	-3.8644	-3.9018	-4.0482
-2.9146	-3.0333	-3.0393	-3.0303	-2.9898	-2.9085	-2.8201	-2.7529	-2.8176	-2.8962	-2.981	-3.0324	-3.0724	-2.9752	-2.8519	-2.7593	-2.8067	-2.8775	-2.9013	-2.9112	-2.8574	-2.7604	-2.6534	-2.5968	-2.5602	-2.5668	-2.5728	-2.525	-2.4693	-2.443	-2.3297	-2.1364	-2.1439	-2.19	-2.278	-2.2854	-2.4084	-2.4807	-2.5018	-2.3973	-2.2903	-2.419	-2.7174	-2.8599	-2.8632	-2.8371	-2.8547	-2.7957	-2.5655	-2.2763
-2.164	-2.2137	-2.1524	-2.1377	-2.2623	-2.4444	-2.516	-2.5232	-2.4834	-2.4514	-2.3345	-2.3043	-2.37	-2.4526	-2.6932	-2.8451	-2.8682	-2.8849	-2.9293	-2.9429	-2.9158	-2.8929	-2.7269	-2.6023	-2.5299	-2.5956	-2.6255	-2.6729	-2.5896	-2.6116	-2.6479	-2.6593	-2.6931	-2.7068	-2.7539	-2.8967	-2.9839	-3.0402	-3.0022	-2.9676	-2.9065	-2.771	-2.6759	-2.6866	-2.8005	-2.8819	-2.7886	-2.7387	-2.795	-2.7833
-3.539	-3.3822	-3.2411	-3.2419	-3.2285	-3.2786	-3.2241	-3.2152	-3.2115	-3.2032	-3.0607	-3.049	-3.08	-3.073	-3.1346	-3.2833	-3.3445	-3.1889	-3.0978	-3.0478	-2.994	-3.0928	-3.3604	-3.6694	-3.9058	-3.9107	-3.7102	-3.5396	-3.3661	-3.2974	-3.4402	-3.4306	-3.6422	-3.7022	-3.7568	-3.8585	-4.0249	-4.0876	-4.0447	-4.0154	-3.9373	-3.7666	-3.5599	-3.488	-3.6134	-3.7832	-3.7854	-3.8938	-3.9857	-4.0176
-5.2832	-5.1125	-4.9672	-4.8525	-4.717	-4.5538	-4.5009	-4.5372	-4.6627	-4.6573	-4.7181	-4.7763	-4.8818	-4.9354	-4.9242	-4.9816	-4.9928	-4.916	-4.8892	-4.8506	-4.8271	-4.8541	-4.897	-4.7506	-4.5895	-4.3786	-4.2248	-4.1725	-4.018	-3.9425	-3.9135	-3.9635	-4.1347	-4.1814	-4.1866	-4.1981	-4.154	-4.041	-4.0587	-3.9736	-3.9828	-3.9987	-4.1336	-4.3146	-4.5023	-4.4769	-4.4876	-4.5605	-4.6137	-4.625
-3.2537	-3.3052	-3.3002	-3.2394	-3.3035	-3.2811	-3.311	-3.3524	-3.3371	-3.3932	-3.418	-3.4484	-3.5011	-3.5433	-3.6686	-3.6487	-3.4993	-3.3799	-3.3271	-3.3203	-3.2937	-3.1862	-3.1774	-3.2925	-3.4466	-3.4962	-3.4761	-3.4594	-3.4851	-3.3726	-3.3131	-3.4198	-3.4785	-3.4866	-3.4832	-3.4808	-3.4715	-3.538	-3.6105	-3.6894	-3.7752	-3.8256	-3.5475	-3.3411	-3.1855	-3.0009	-2.9292	-2.7884	-2.743	-2.6563
-2.6829	-2.8126	-2.8925	-2.8268	-2.7444	-2.6919	-2.8022	-2.9626	-3.0818	-3.1467	-3.1118	-3.0134	-2.866	-2.567	-2.4083	-2.299	-2.1792	-2.0712	-2.1216	-2.2557	-2.3735	-2.3903	-2.4404	-2.4108	-2.3894	-2.4272	-2.4884	-2.4445	-2.5117	-2.5659	-2.5118	-2.3293	-2.1374	-2.0321	-2.0033	-2.1759	-2.3881	-2.5302	-2.6769	-2.8267	-2.9154	-2.988	-2.8759	-2.7455	-2.5676	-2.4874	-2.4532	-2.3723	-2.2417	-2.1534
-3.3724	-3.4721	-3.628	-3.7745	-3.9208	-3.9645	-3.9238	-3.8087	-3.7173	-3.6927	-3.6536	-3.4783	-3.2893	-3.1182	-3.025	-2.9875	-2.8948	-2.9272	-2.9688	-3.1046	-3.1564	-3.2089	-3.1732	-3.1218	-3.0361	-3.1001	-3.1774	-3.1439	-3.0719	-2.9592	-2.9701	-2.8065	-2.8183	-2.9678	-3.1647	-3.2319	-3.2046	-3.1469	-3.0534	-3.0263	-3.1488	-3.259	-3.4424	-3.5315	-3.4412	-3.2413	-3.0013	-2.852	-2.735	-2.8014
-4.2457	-4.2105	-4.1309	-4.0946	-3.9521	-3.8904	-3.7665	-3.6368	-3.6319	-3.6206	-3.5853	-3.5408	-3.4658	-3.3782	-3.3019	-3.328	-3.3179	-3.362	-3.5375	-3.6236	-3.6077	-3.5389	-3.4946	-3.5143	-3.506	-3.5071	-3.4716	-3.4371	-3.363	-3.4214	-3.3966	-3.2833	-3.131	-3.0021	-2.9007	-2.8665	-2.9292	-3.0628	-3.1062	-3.1566	-3.1091	-2.958	-2.7374	-2.5327	-2.3681	-2.1956	-2.1591	-2.1869	-2.1897	-2.246
-3.3582	-3.3807	-3.4476	-3.4611	-3.475	-3.4	-3.2238	-3.1035	-3.1449	-3.2609	-3.496	-3.5948	-3.8265	-3.9098	-3.8298	-3.8096	-3.8555	-3.8222	-3.8387	-3.8042	-3.9934	-4.0782	-4.0216	-3.8479	-3.8387	-3.832	-3.8144	-3.6497	-3.5514	-3.5344	-3.4966	-3.4795	-3.5199	-3.3611	-3.1977	-3.1237	-3.2159	-3.4182	-3.4853	-3.2857	-3.23	-3.3215	-3.4563	-3.4796	-3.4855	-3.3489	-3.1762	-3.0586	-2.9558	-2.9561
-2.7986	-2.7278	-2.749	-2.6152	-2.492	-2.4861	-2.5051	-2.5487	-2.6866	-2.843	-3.0076	-3.1092	-3.2368	-3.2627	-3.3553	-3.2517	-3.1963	-3.1547	-3.1014	-3.0217	-3.0383	-3.15	-3.1208	-3.1739	-3.1971	-3.2254	-3.2543	-3.273	-3.1998	-3.2119	-3.4454	-3.5097	-3.4094	-3.2912	-3.2269	-3.1641	-2.9158	-2.8635	-3.0322	-3.2077	-3.3586	-3.4319	-3.3985	-3.3755	-3.3498	-3.3636	-3.4145	-3.4941	-3.6345	-3.5933
-2.5421	-2.6071	-2.5906	-2.5357	-2.4057	-2.3918	-2.3406	-2.3571	-2.2359	-2.2532	-2.1777	-2.1464	-2.346	-2.5005	-2.6491	-2.7177	-2.7588	-2.7373	-2.7348	-2.7486	-2.7812	-2.7011	-2.6339	-2.6253	-2.6842	-2.742	-2.9862	-3.037	-2.9219	-2.8899	-2.818	-2.6904	-2.5977	-2.5753	-2.4124	-2.2989	-2.2942	-2.406	-2.5735	-2.777	-2.9102	-3.0488	-3.0243	-2.9714	-2.8682	-2.7964	-2.6403	-2.5559	-2.5791	-2.6912
-2.5738	-2.6625	-2.9868	-3.2309	-3.3372	-3.414	-3.3679	-3.3906	-3.3115	-2.8904	-2.5246	-2.3273	-2.4415	-2.6994	-2.7319	-2.6937	-2.8076	-3.036	-3.266	-3.3024	-3.0984	-2.8592	-2.7124	-2.7221	-2.641	-2.6487	-2.671	-2.6066	-2.6714	-2.6652	-2.4483	-2.4183	-2.4159	-2.3358	-2.4539	-2.6781	-2.7798	-2.8079	-2.8548	-2.9299	-3.0527	-2.8795	-2.7613	-2.7919	-2.7981	-2.866	-2.9775	-3.0566	-3.1351	-3.0579
-2.5867	-2.6799	-2.7946	-2.8992	-2.9357	-2.8691	-2.7486	-2.6637	-2.6538	-2.8069	-3.0076	-3.0952	-3.0472	-2.833	-2.6897	-2.6889	-2.6327	-2.6252	-2.8303	-3.0114	-3.0443	-3.0374	-2.9094	-2.8753	-2.8478	-2.7558	-2.7315	-2.7011	-2.5384	-2.4159	-2.3422	-2.3781	-2.3427	-2.3772	-2.4782	-2.5237	-2.5464	-2.6211	-2.6524	-2.6497	-2.7572	-2.8926	-3.0598	-3.0979	-3.1982	-3.1458	-2.9598	-2.7938	-2.758	-2.6173
[truncated: 31 more columns]

## Sheet: FigS13B_Punishment
-2.5866	-2.7579	-2.9402	-3.0906	-3.3488	-3.4253	-3.4215	-3.4128	-3.237	-3.1749	-3.1388	-2.9575	-2.7898	-2.8065	-2.8664	-2.9744	-3.1214	-3.2427	-2.9756	-2.7892	-2.6483	-2.6166	-2.6101	-2.7221	-2.8057	-3.0324	-3.2518	-3.5531	-3.7897	-4.0018	-4.1113	-4.0756	-3.9232	-3.6	-3.4963	-3.4882	-3.5104	-3.5837	-3.708	-3.8753	-3.9108	-3.9865	-4.0815	-3.9172	-3.7011	-3.6327	-3.5151	-3.4111	-3.3275	-3.3748
-2.7146	-2.8314	-2.883	-2.8893	-2.9437	-2.9751	-3.0328	-2.9298	-2.91	-2.9634	-2.9075	-2.7954	-2.6704	-2.7352	-2.7327	-2.8181	-2.9068	-2.9536	-2.9854	-3.1397	-3.1595	-3.1009	-3.0084	-2.946	-3.0874	-3.0992	-2.9789	-2.9865	-3.07	-3.2377	-3.3133	-3.2402	-3.2247	-3.3272	-3.2306	-3.0157	-2.7443	-2.6175	-2.5996	-2.6966	-2.7832	-2.738	-2.8564	-2.9921	-2.9325	-2.7586	-2.7765	-2.8035	-2.7399	-2.6495
-2.3407	-2.27	-2.2326	-2.2433	-2.1724	-2.2149	-2.1543	-2.0274	-1.8783	-1.8811	-1.8141	-1.8163	-1.9241	-1.9273	-1.8836	-1.8919	-1.9296	-1.8839	-1.7661	-1.7287	-1.7965	-1.9182	-2.1752	-2.1223	-1.9471	-1.8536	-1.851	-1.905	-2.0841	-2.2029	-2.1531	-2.3032	-2.5028	-2.4619	-2.5553	-2.5462	-2.543	-2.3911	-2.1448	-1.9483	-1.7011	-1.645	-1.7354	-1.8706	-2.0698	-2.1821	-2.2896	-2.4066	-2.5168	-2.4772
-2.8809	-2.879	-2.8949	-2.9234	-2.928	-3.0089	-3.039	-3.125	-3.1519	-3.1453	-3.1744	-3.1988	-3.3174	-3.4145	-3.6106	-3.6535	-3.534	-3.4535	-3.315	-3.2369	-3.3374	-3.5138	-3.6548	-3.6784	-3.6861	-3.7037	-3.5742	-3.5057	-3.5457	-3.448	-3.429	-3.3645	-3.1658	-3.124	-3.1057	-3.07	-3.0169	-2.835	-2.786	-2.7827	-2.841	-2.9781	-3.1147	-3.1807	-3.206	-3.1293	-2.9193	-2.8019	-2.6945	-2.7806
-2.3875	-2.5386	-2.7265	-2.9473	-3.0669	-3.2346	-3.2005	-3.1611	-3.1677	-3.1549	-3.1529	-3.1844	-3.1323	-3.0174	-2.958	-2.7991	-2.6533	-2.5151	-2.4029	-2.4761	-2.558	-2.6614	-2.6985	-2.7439	-2.8503	-2.7014	-2.6753	-2.7168	-2.9292	-3.1952	-3.3043	-3.4613	-3.5931	-3.6144	-3.4925	-3.299	-3.1486	-3.0851	-3.0361	-3.0552	-3.1843	-3.3251	-3.2645	-3.0951	-2.8509	-2.6179	-2.5063	-2.4922	-2.5703	-2.5759
-2.8424	-2.5682	-2.3015	-2.1166	-2.1674	-2.2741	-2.448	-2.6343	-2.7385	-2.7436	-2.6046	-2.62	-2.6038	-2.6794	-2.806	-2.9182	-2.823	-2.8597	-2.9294	-3.0458	-3.0539	-2.9497	-2.884	-2.8963	-2.755	-2.6326	-2.6541	-2.7906	-2.8778	-2.8587	-2.8969	-2.9298	-2.9039	-2.8504	-2.889	-2.9696	-3.0467	-3.1409	-3.2011	-3.1481	-3.049	-3.0412	-3.0626	-3.1348	-3.4112	-3.6868	-3.8923	-3.9138	-3.8761	-3.7504
-3.2421	-3.209	-3.2233	-3.196	-3.0864	-3.0072	-3.0253	-2.9159	-2.9148	-3.0919	-3.2262	-3.2529	-3.2613	-3.2328	-3.2171	-3.2241	-3.4507	-3.5261	-3.2323	-2.8493	-2.5981	-2.4226	-2.4121	-2.3356	-2.3219	-2.2672	-2.2142	-2.1543	-2.0486	-2.1112	-2.099	-2.2198	-2.4425	-2.5361	-2.6094	-2.6099	-2.71	-2.7164	-2.5923	-2.4255	-2.3331	-2.2459	-2.3133	-2.444	-2.5061	-2.5325	-2.3576	-1.9112	-1.5627	-1.0485
-2.3775	-2.5899	-2.7625	-2.8576	-2.8741	-2.9708	-3.0925	-3.2167	-3.2741	-3.2806	-3.3641	-3.444	-3.3652	-3.251	-3.1559	-3.0755	-3.1349	-3.2327	-3.4841	-3.6136	-3.6007	-3.5823	-3.6345	-3.637	-3.5816	-3.5183	-3.4734	-3.2068	-2.9048	-2.8706	-2.9708	-3.0717	-3.2207	-3.2757	-3.1601	-2.9563	-2.8513	-2.8513	-2.7978	-2.8151	-2.8199	-2.9005	-2.9523	-3.0225	-3.1438	-3.3021	-3.3259	-3.2809	-3.2033	-3.0936
-2.238	-2.3567	-2.5033	-2.6951	-2.8081	-2.8793	-2.9059	-2.9198	-3.0027	-2.9354	-2.8997	-2.8378	-2.8853	-2.9936	-2.9539	-3.0233	-3.0892	-3.1928	-3.1831	-3.2619	-3.3405	-3.462	-3.4302	-3.4289	-3.3149	-3.193	-3.191	-3.1401	-2.9588	-3.0163	-3.0321	-2.9647	-3.0066	-3.1235	-3.4073	-3.5607	-3.5729	-3.4351	-3.2327	-3.1129	-3.0341	-3.0157	-2.9413	-2.9206	-2.9233	-2.9336	-2.9671	-2.9934	-3.1223	-3.2476
-3.4089	-3.3164	-3.2426	-3.2171	-3.076	-2.9263	-2.913	-2.8932	-2.9401	-2.9927	-3.0966	-3.363	-3.5296	-3.7832	-3.8115	-3.734	-3.5839	-3.5646	-3.4193	-3.2191	-3.1085	-3.1816	-3.3179	-3.5095	-3.6596	-3.6246	-3.6029	-3.5374	-3.5745	-3.6013	-3.564	-3.4461	-3.267	-3.0017	-2.8146	-2.7707	-2.7558	-2.6359	-2.5696	-2.5064	-2.4924	-2.6394	-2.785	-3.0037	-3.1994	-3.3349	-3.3547	-3.3218	-3.1912	-2.9889
-2.42	-2.4373	-2.4916	-2.6244	-2.8212	-3.1322	-3.3316	-3.4914	-3.6147	-3.5343	-3.2569	-3.0141	-2.9763	-2.8802	-2.6161	-2.3681	-2.1996	-1.9802	-1.8909	-1.9927	-2.0986	-2.3233	-2.5692	-2.7741	-2.8989	-3.0719	-3.2084	-3.1214	-2.9552	-2.6519	-2.6132	-2.6518	-2.8331	-2.9631	-3.0607	-3.1546	-3.2336	-3.3712	-3.6264	-3.6158	-3.5272	-3.1147	-2.8219	-2.5997	-2.5305	-2.4558	-2.3283	-2.2411	-2.2873	-2.0604
-3.374	-3.3676	-3.1919	-2.9831	-2.8684	-2.6787	-2.4349	-2.2165	-2.2086	-2.2273	-2.4226	-2.7402	-3.0046	-3.0603	-2.9585	-2.9134	-3.0889	-3.2122	-3.3026	-3.3792	-3.4159	-3.4605	-3.4753	-3.4565	-3.4547	-3.3203	-3.1502	-3.1363	-3.1307	-3.2405	-3.1052	-3.0006	-2.9635	-3.0145	-3.0557	-3.1942	-3.397	-3.4774	-3.4083	-3.3139	-3.239	-3.1668	-3.0924	-3.1101	-3.0761	-3.0888	-3.0358	-2.8586	-2.6993	-2.4279
-2.2269	-2.3147	-2.3896	-2.3818	-2.529	-2.7972	-2.8614	-3.0065	-3.0966	-3.1987	-3.1374	-3.054	-3.0259	-2.973	-2.9102	-2.9493	-2.9622	-2.9991	-3.0817	-3.104	-3.0986	-3.0622	-2.9456	-2.9222	-2.8796	-2.8324	-2.7813	-2.7441	-2.6943	-2.5506	-2.4743	-2.514	-2.5341	-2.431	-2.4121	-2.331	-2.3346	-2.3915	-2.479	-2.5523	-2.7178	-2.8322	-2.9933	-3.0757	-3.0824	-2.9302	-2.7847	-2.6811	-2.6807	-2.5482
-3.2648	-3.2702	-3.2979	-3.1618	-3.0448	-2.9512	-2.7955	-2.7628	-2.8082	-2.7403	-2.783	-2.6598	-2.6803	-2.7892	-2.9661	-3.0109	-2.817	-2.677	-2.2796	-1.9922	-1.8919	-1.8577	-1.9398	-2.082	-2.255	-2.3665	-2.5166	-2.5119	-2.4346	-2.2619	-2.2183	-2.2799	-2.4363	-2.6368	-2.6505	-2.6919	-2.6675	-2.5929	-2.6711	-2.6654	-2.7017	-2.7293	-2.6228	-2.3927	-2.1479	-1.9623	-1.8275	-1.8168	-1.7662	-1.6527
-2.9786	-3.0578	-3.0118	-3.1106	-3.1554	-3.2808	-3.4503	-3.3441	-3.2621	-3.1983	-3.0531	-2.8783	-2.9035	-2.9133	-2.903	-2.9141	-3.0881	-3.1386	-3.0415	-2.8177	-2.7666	-2.7148	-2.6982	-2.6988	-2.7858	-2.9785	-3.1161	-3.1005	-3.199	-3.337	-3.2985	-3.1976	-3.1997	-3.1707	-3.1947	-3.2599	-3.3908	-3.4568	-3.5423	-3.5738	-3.6739	-3.7233	-3.6009	-3.4866	-3.3827	-3.3814	-3.5316	-3.4344	-3.1592	-2.7483
-2.852	-2.6858	-2.685	-2.672	-2.7407	-2.6889	-2.5515	-2.5775	-2.6659	-2.7075	-2.8835	-3.0036	-3.1426	-3.25	-3.3007	-3.5004	-3.6786	-3.669	-3.5449	-3.3975	-3.2434	-3.2767	-3.0814	-2.8912	-2.7985	-2.7491	-2.6835	-2.7014	-2.6723	-2.5472	-2.5474	-2.6613	-2.9135	-3.0784	-3.2306	-3.2906	-3.2592	-3.1989	-3.155	-3.1506	-3.097	-3.0208	-2.9611	-2.9004	-2.8908	-2.741	-2.7051	-2.5083	-2.3067	-2.1332
-3.4487	-3.5596	-3.4112	-3.0998	-2.8052	-2.6446	-2.7653	-3.0333	-3.2514	-3.5221	-3.6365	-3.774	-3.7664	-3.6842	-3.5422	-3.4474	-3.2874	-3.3158	-3.4161	-3.3704	-3.3444	-3.3701	-3.414	-3.48	-3.4668	-3.5637	-3.6538	-3.7545	-3.6987	-3.6113	-3.4921	-3.5339	-3.4867	-3.5138	-3.6355	-3.6644	-3.6737	-3.6884	-3.5762	-3.5511	-3.5411	-3.5835	-3.6904	-3.825	-3.8633	-3.9016	-3.9272	-3.9608	-3.9236	-3.845
-2.5137	-2.4356	-2.3685	-2.3435	-2.4567	-2.5588	-2.7106	-2.803	-2.7692	-2.777	-2.7821	-2.815	-3.0249	-3.176	-3.273	-3.3525	-3.2887	-3.2329	-3.0479	-2.9927	-2.9734	-3.0052	-3.0031	-2.9437	-2.9034	-2.789	-2.7085	-2.6364	-2.5023	-2.4551	-2.6237	-2.8021	-2.9792	-3.0902	-3.1547	-3.2268	-3.1637	-3.0472	-2.9677	-2.8448	-2.746	-2.6577	-2.4511	-2.2451	-2.1292	-2.0723	-2.1348	-2.0852	-1.8816	-1.6219
-3.1779	-3.2234	-3.3185	-3.4471	-3.405	-3.2029	-3.0609	-3.061	-3.1487	-3.3141	-3.5689	-3.7055	-3.8033	-3.8424	-3.8564	-3.7623	-3.6385	-3.5513	-3.3988	-3.2179	-3.1985	-3.0596	-2.9458	-2.8242	-2.9691	-3.0352	-2.9252	-2.8993	-2.904	-2.8387	-2.728	-2.7424	-2.8587	-3.0303	-3.1858	-3.2608	-3.2505	-3.3188	-3.3366	-3.3221	-3.2437	-3.0793	-2.9053	-2.8161	-2.8762	-2.9888	-2.9972	-2.9618	-2.7989	-2.743
-2.4813	-2.3882	-2.4087	-2.5709	-2.7671	-2.9615	-3.0694	-3.1448	-3.1844	-3.227	-3.3242	-3.3127	-3.1053	-2.888	-2.7712	-2.6482	-2.5281	-2.6263	-2.8554	-3.1293	-3.0959	-3.1508	-3.2315	-3.1854	-3.1604	-3.036	-2.9853	-3.0018	-3.1251	-3.191	-3.1148	-3.0141	-2.9433	-2.9371	-2.8425	-2.8402	-2.7378	-2.644	-2.5322	-2.4498	-2.4371	-2.4704	-2.5582	-2.6432	-2.6885	-2.7146	-2.6757	-2.5198	-2.331	-1.9695
-1.8514	-1.9878	-2.0831	-2.2545	-2.4231	-2.6125	-2.6409	-2.5456	-2.476	-2.4574	-2.4613	-2.4207	-2.462	-2.4123	-2.4176	-2.4028	-2.3612	-2.3653	-2.4046	-2.5047	-2.4758	-2.5266	-2.5986	-2.7131	-2.8911	-2.8585	-2.8343	-2.7984	-2.7753	-2.8936	-2.9334	-2.9805	-3.0099	-3.1487	-3.2217	-3.1906	-3.1765	-3.0964	-2.9376	-2.6899	-2.5176	-2.5085	-2.558	-2.5986	-2.7053	-2.8364	-2.9143	-2.8081	-2.5521	-2.3137
-3.6388	-3.5301	-3.4053	-3.2023	-3.179	-3.204	-3.1141	-2.9067	-2.8831	-2.8951	-3.0097	-3.0836	-3.2794	-3.4575	-3.5194	-3.4958	-3.4228	-3.4464	-3.5513	-3.566	-3.6168	-3.6614	-3.6759	-3.5817	-3.5968	-3.5907	-3.4997	-3.4902	-3.5717	-3.6843	-3.8111	-3.895	-3.7793	-3.6379	-3.5045	-3.4046	-3.4253	-3.4907	-3.5328	-3.68	-3.8517	-3.9785	-4.0138	-3.9152	-3.8676	-3.8793	-3.9894	-4.0873	-4.0805	-4.1322
-5.9441	-6.0691	-6.141	-6.1175	-5.9494	-5.8492	-5.7587	-5.6628	-5.5227	-5.4628	-5.4664	-5.5844	-5.6613	-5.6213	-5.4637	-5.337	-5.2583	-5.2177	-5.0671	-4.8355	-4.7799	-4.6648	-4.583	-4.5113	-4.5139	-4.5077	-4.4053	-4.4279	-4.5023	-4.5759	-4.6267	-4.6593	-4.6537	-4.7674	-4.8786	-4.8661	-4.8662	-4.9729	-4.7903	-4.7039	-4.7297	-4.7625	-4.7614	-4.8672	-4.9533	-4.9619	-5.0098	-4.8592	-4.7923	-4.6856
-3.3378	-3.514	-3.6103	-3.5941	-3.6683	-3.7666	-3.9064	-4.0669	-3.9488	-3.6971	-3.4968	-3.3519	-3.221	-3.1532	-2.9652	-2.6537	-2.5184	-2.6406	-2.8608	-3.1548	-3.2585	-3.2872	-3.3774	-3.3696	-3.3098	-3.4482	-3.5834	-3.6637	-3.7904	-3.9067	-3.9772	-4.0619	-4.0396	-3.765	-3.4876	-3.5668	-3.5853	-3.5594	-3.6028	-3.3957	-3.3197	-3.431	-3.5043	-3.6301	-3.7243	-3.6955	-3.423	-3.179	-2.9847	-2.9623
-2.3136	-2.4069	-2.6009	-2.8241	-3.0709	-3.1643	-3.245	-3.163	-3.0901	-3.0517	-3.0934	-2.9852	-2.9425	-2.8322	-2.6407	-2.3136	-1.942	-1.7002	-1.6114	-1.5558	-1.4665	-1.4184	-1.4606	-1.6857	-2.0947	-2.3554	-2.5086	-2.4447	-2.5086	-2.6528	-2.6865	-2.6342	-2.5885	-2.6138	-2.6206	-2.6675	-2.569	-2.4908	-2.5428	-2.6696	-2.8029	-2.8631	-2.9354	-2.9709	-2.8234	-2.5922	-2.2786	-2.0309	-1.6988	-1.4596
-3.3918	-3.3244	-3.2424	-3.0711	-2.9356	-2.9161	-3.0385	-3.1085	-3.213	-3.2746	-3.2955	-3.4063	-3.5321	-3.6423	-3.6178	-3.6584	-3.7041	-3.6058	-3.4748	-3.4936	-3.6368	-3.7521	-3.823	-3.7492	-3.5469	-3.3353	-3.2277	-3.1618	-3.1637	-3.2093	-3.3	-3.3187	-3.3486	-3.4626	-3.4989	-3.5388	-3.4934	-3.284	-3.098	-3.0548	-3.0249	-2.9393	-2.9028	-2.861	-2.858	-2.8407	-2.7007	-2.6885	-2.6066	-2.582
-3.9237	-4.0047	-4.0794	-4.0097	-4.154	-4.1644	-4.1298	-4.2104	-4.2508	-4.2908	-4.3702	-4.4947	-4.4568	-4.3461	-4.4325	-4.3903	-4.3864	-4.2564	-4.137	-3.911	-3.7709	-3.562	-3.3969	-3.3934	-3.5215	-3.377	-3.2226	-3.2149	-3.2856	-3.5656	-3.6652	-3.6923	-3.6788	-3.5873	-3.6541	-3.6624	-3.7036	-3.7091	-3.7072	-3.7655	-3.9444	-4.037	-3.8252	-3.5896	-3.3402	-3.1545	-3.0725	-2.8164	-2.4381	-2.1494
-2.763	-2.8635	-2.9689	-3.0672	-3.0151	-2.9813	-3.0872	-3.1502	-3.2706	-3.4817	-3.5834	-3.5962	-3.5997	-3.5804	-3.5519	-3.5088	-3.3553	-3.0839	-2.9186	-2.8993	-2.8999	-2.937	-2.966	-2.9675	-3.0263	-3.1279	-3.3877	-3.5049	-3.5556	-3.6294	-3.5239	-3.7039	-3.9265	-3.9806	-3.6443	-3.3611	-3.1529	-2.9849	-2.8743	-2.9152	-3.0495	-3.0942	-3.1276	-3.2465	-3.4048	-3.5201	-3.4632	-3.385	-3.3671	-3.3646
-2.6566	-2.6315	-2.4618	-2.392	-2.5471	-2.7251	-2.7996	-2.8291	-2.7702	-2.7674	-2.8834	-3.243	-3.4934	-3.5918	-3.6546	-3.6097	-3.4663	-3.2942	-3.1463	-3.0776	-3.0217	-3.124	-3.1759	-3.0755	-3.0798	-3.143	-3.0629	-3.0425	-2.9784	-2.7992	-2.6811	-2.6042	-2.5713	-2.6767	-2.7122	-2.8913	-3.2075	-3.4726	-3.6203	-3.6617	-3.786	-3.8597	-3.8232	-3.7964	-3.7454	-3.8714	-3.7865	-3.7418	-3.7445	-3.7245
-3.2178	-3.0826	-2.9671	-2.6825	-2.5216	-2.4577	-2.271	-2.2108	-2.2078	-2.3581	-2.5557	-2.6355	-2.7412	-2.7279	-2.7896	-2.8158	-2.8655	-2.9516	-3.085	-3.1649	-3.0239	-2.7831	-2.6119	-2.619	-2.7221	-2.7772	-2.9082	-3.0744	-3.1131	-3.1597	-3.0087	-2.9287	-2.7397	-2.5681	-2.4285	-2.3072	-2.1342	-2.1297	-2.2848	-2.6234	-2.8627	-2.9745	-3.1086	-3.1042	-3.0832	-3.0116	-2.9122	-2.8522	-2.7632	-2.7072
-2.5637	-2.4555	-2.4859	-2.546	-2.7005	-2.7217	-2.6635	-2.6658	-2.756	-2.9445	-3.0358	-3.1004	-3.2203	-3.3938	-3.5489	-3.6526	-3.4244	-3.1898	-3.0876	-3.0855	-2.862	-2.567	-2.4263	-2.4457	-2.5712	-2.5624	-2.6728	-2.6547	-2.5594	-2.4872	-2.5102	-2.5756	-2.6678	-2.6975	-2.6606	-2.5912	-2.5138	-2.4702	-2.4577	-2.4576	-2.4286	-2.4577	-2.5309	-2.5158	-2.5039	-2.5301	-2.5682	-2.4471	-2.4693	-2.3718
-3.3186	-3.24	-3.1942	-3.1326	-3.0832	-2.9569	-2.816	-2.8087	-2.8473	-2.8383	-2.6645	-2.6448	-2.5533	-2.5951	-2.7098	-2.8206	-2.9804	-3.2379	-3.4078	-3.4423	-3.3694	-3.3695	-3.1655	-3.0008	-2.9739	-2.9801	-2.9496	-2.8209	-2.7724	-2.84	-2.9827	-3.1197	-3.3232	-3.4095	-3.5236	-3.747	-3.8669	-3.7112	-3.5228	-3.4799	-3.5296	-3.5139	-3.41	-3.266	-3.2812	-3.2069	-3.056	-2.817	-2.691	-2.4305
[truncated: 31 more columns]

## Sheet: FigS13B_topo
Fp1	-0.193658
Fp2	-0.178218
F3	-0.194417
F4	-0.216776
C3	-0.101163
C4	-0.0736647
P3	-0.113583
P4	-0.120733
O1	-0.0224456
O2	-0.0192913
F7	-0.0784388
F8	0.0354517
T7	-0.0214903
T8	0.00567495
P7	-0.146328
P8	-0.0761688
Fz	-0.242899
Cz	-0.189719
Pz	0.0182232
Oz	-0.0114305
FC1	-0.261492
FC2	-0.219376
CP2	-0.0437954
FC5	-0.0572366
FC6	-0.101477
CP5	-0.112489
CP6	-0.0845456
TP9	-0.0728098
TP10	-0.0505451
POz	0.0245157
F1	-0.253559
F2	-0.265233
C1	-0.228303
C2	-0.121732
P1	-0.0233428
P2	-0.0158735
AF3	-0.237178
AF4	-0.198737
FC3	-0.192137
FC4	-0.1917
CP3	-0.120073
CP4	-0.0542251
PO3	-0.00390987
PO4	-0.0435951
F5	-0.141111
F6	-0.102642
C5	-0.0171985
C6	0.00645421
P5	-0.162021
P6	-0.11553
AF7	-0.139021
AF8	-0.049132
FT7	-0.0994785
FT8	0.0440858
TP7	-0.0960337
PO7	-0.118014
PO8	-0.101188
FT9	-0.0574145
FT10	-0.00566958
Fpz	-0.162429
CPz	-0.0718285
FCz	-0.231709
CP1	-0.123826
TP8	0.00255725

## Sheet: FigS13C_Reward
-2.7332	-2.7936	-2.8927	-2.9195	-2.9288	-2.8926	-2.84	-2.7229	-2.7015	-2.6613	-2.6498	-2.5934	-2.5252	-2.5421	-2.591	-2.6343	-2.718	-2.7743	-2.8979	-2.973	-3.0089	-2.9927	-2.8882	-2.8599	-2.8941	-2.9091	-2.9497	-3.0307	-3.1465	-3.1444	-3.1078	-3.047	-2.9642	-2.9146	-2.8472	-2.7674	-2.7375	-2.7495	-2.7872	-2.7798	-2.7838	-2.7745	-2.7822	-2.7821	-2.7481	-2.7259	-2.712	-2.7946	-2.8622	-2.9932
-2.7494	-2.6815	-2.6271	-2.5826	-2.556	-2.5201	-2.4654	-2.3928	-2.3967	-2.4873	-2.605	-2.7076	-2.8014	-2.9356	-2.96	-2.9447	-2.9488	-2.9698	-2.9687	-2.9642	-2.9064	-2.8907	-2.9363	-3.0046	-3.1318	-3.2455	-3.2076	-3.197	-3.1874	-3.1664	-3.1446	-3.1402	-3.1171	-3.0093	-2.9439	-2.8918	-2.8599	-2.8062	-2.8051	-2.8006	-2.8205	-2.7536	-2.7105	-2.6728	-2.6927	-2.6942	-2.6983	-2.7507	-2.8418	-2.9163
-2.142	-2.081	-1.9747	-1.9289	-1.9285	-1.9465	-1.9509	-1.9427	-2.0395	-2.07	-2.1438	-2.1716	-2.2132	-2.3498	-2.4346	-2.5389	-2.6133	-2.6789	-2.6856	-2.6823	-2.6717	-2.6559	-2.5552	-2.5277	-2.4874	-2.5245	-2.5204	-2.5309	-2.4851	-2.4396	-2.3659	-2.3497	-2.4187	-2.5069	-2.5746	-2.5974	-2.6329	-2.6298	-2.6365	-2.6161	-2.5529	-2.5272	-2.5306	-2.4172	-2.3479	-2.377	-2.4407	-2.453	-2.4397	-2.4226
-2.8513	-2.8026	-2.7277	-2.6344	-2.5429	-2.4746	-2.4607	-2.4933	-2.5429	-2.6248	-2.6509	-2.7439	-2.8019	-2.8526	-2.8315	-2.7806	-2.7112	-2.6647	-2.7143	-2.7966	-2.8844	-2.9065	-2.9756	-2.9782	-2.9595	-2.91	-2.8584	-2.84	-2.8035	-2.8074	-2.8396	-2.9625	-3.1383	-3.3322	-3.4417	-3.4891	-3.5015	-3.5144	-3.4446	-3.3367	-3.2791	-3.2047	-3.1851	-3.1814	-3.2166	-3.2562	-3.2973	-3.3736	-3.4721	-3.5271
-2.4151	-2.3391	-2.2465	-2.2567	-2.3274	-2.4041	-2.4835	-2.4846	-2.459	-2.4292	-2.4858	-2.6107	-2.7548	-2.8154	-2.787	-2.7739	-2.8123	-2.8698	-2.8455	-2.8795	-2.869	-2.9054	-2.9544	-2.9607	-2.9436	-2.8762	-2.8685	-2.8254	-2.8196	-2.7777	-2.7684	-2.6888	-2.6512	-2.6571	-2.5875	-2.6758	-2.8223	-2.8455	-2.8705	-2.9435	-2.9433	-2.8668	-2.8016	-2.794	-2.8242	-2.8753	-2.839	-2.8143	-2.8272	-2.8901
-2.7791	-2.786	-2.8431	-2.8503	-2.8547	-2.8659	-2.8319	-2.7649	-2.7415	-2.7825	-2.8996	-3.0323	-3.1089	-3.1425	-3.1472	-3.1805	-3.193	-3.1933	-3.145	-3.0839	-3.0187	-2.9727	-2.9586	-2.9362	-2.984	-3.0105	-3.0448	-3.0516	-3.0286	-3.1072	-3.1659	-3.1991	-3.1905	-3.1815	-3.2009	-3.1857	-3.2109	-3.2274	-3.2249	-3.1483	-2.9697	-2.8354	-2.7463	-2.616	-2.4945	-2.4717	-2.5224	-2.5979	-2.6859	-2.7965
-2.3885	-2.341	-2.3112	-2.2937	-2.2671	-2.2935	-2.3323	-2.3873	-2.5209	-2.5621	-2.5717	-2.6367	-2.6914	-2.7261	-2.733	-2.763	-2.7769	-2.7405	-2.6625	-2.6176	-2.6007	-2.6556	-2.8227	-3.0458	-3.1625	-3.2371	-3.2616	-3.2565	-3.2669	-3.292	-3.2394	-3.1941	-3.135	-3.1002	-3.0889	-3.1435	-3.1989	-3.2412	-3.2577	-3.2662	-3.2634	-3.2583	-3.1799	-3.0908	-2.9953	-2.8661	-2.8336	-2.8349	-2.9252	-2.9741
-2.7834	-2.8027	-2.7177	-2.5849	-2.5162	-2.5476	-2.635	-2.7465	-2.8498	-3.0308	-3.1187	-3.144	-3.1716	-3.1215	-3.123	-3.0138	-2.8741	-2.7713	-2.7309	-2.7618	-2.8276	-2.9092	-2.8329	-2.7232	-2.6569	-2.6851	-2.6306	-2.6449	-2.6569	-2.655	-2.6268	-2.6082	-2.6493	-2.6758	-2.6982	-2.7058	-2.7297	-2.7635	-2.6906	-2.657	-2.6698	-2.7258	-2.8142	-2.8138	-2.8957	-2.9498	-2.8842	-2.8043	-2.8261	-2.8609
-3.0665	-2.9305	-2.817	-2.6767	-2.664	-2.7044	-2.7439	-2.8665	-2.9632	-3.0388	-3.1351	-3.1193	-3.033	-2.932	-2.9	-2.8786	-2.9025	-3.0285	-3.0331	-3.0159	-3.0114	-3.0228	-2.9758	-2.9234	-2.8661	-2.8849	-2.9757	-3.0783	-3.1139	-3.1666	-3.2476	-3.2861	-3.3224	-3.366	-3.383	-3.3787	-3.3784	-3.4248	-3.3616	-3.3121	-3.3206	-3.3165	-3.2864	-3.2718	-3.2765	-3.2686	-3.2206	-3.1812	-3.2177	-3.2211
-2.8109	-2.7856	-2.7631	-2.756	-2.6709	-2.6801	-2.6913	-2.7132	-2.7437	-2.8037	-2.8651	-2.8809	-2.8337	-2.8123	-2.7878	-2.7467	-2.7187	-2.7617	-2.8117	-2.852	-2.8673	-2.8619	-2.8502	-2.8175	-2.8258	-2.8211	-2.857	-2.8789	-2.84	-2.7829	-2.6885	-2.6458	-2.6618	-2.6692	-2.6726	-2.6748	-2.6505	-2.6197	-2.5755	-2.5249	-2.4999	-2.4945	-2.4836	-2.5322	-2.5687	-2.5896	-2.5989	-2.6133	-2.5374	-2.4138
-2.7094	-2.7309	-2.7913	-2.805	-2.7959	-2.7793	-2.7971	-2.8189	-2.8203	-2.7729	-2.7605	-2.8249	-2.8516	-2.856	-2.8489	-2.8657	-2.8239	-2.8093	-2.7963	-2.7287	-2.6283	-2.6031	-2.6152	-2.5709	-2.5663	-2.574	-2.5944	-2.6439	-2.6454	-2.7029	-2.7502	-2.6967	-2.7033	-2.7406	-2.7613	-2.7403	-2.7572	-2.7518	-2.7701	-2.7826	-2.789	-2.779	-2.8112	-2.8282	-2.8146	-2.8297	-2.9376	-3.015	-2.9972	-2.9305
-3.1128	-2.9854	-2.8535	-2.7704	-2.8116	-2.9115	-2.9048	-2.9203	-2.9173	-2.8658	-2.8177	-2.8334	-2.8241	-2.773	-2.765	-2.7684	-2.835	-2.8698	-2.8882	-2.8549	-2.7634	-2.7314	-2.6907	-2.6985	-2.7391	-2.7498	-2.6816	-2.6513	-2.6609	-2.774	-2.8695	-2.8885	-2.9016	-2.8844	-2.7762	-2.7138	-2.6851	-2.673	-2.7114	-2.7754	-2.8583	-2.8684	-2.8429	-2.8109	-2.7485	-2.6918	-2.6734	-2.6715	-2.68	-2.7793
-2.9268	-2.997	-3.0427	-3.0409	-2.9277	-2.8049	-2.6895	-2.6696	-2.6793	-2.6646	-2.5969	-2.5824	-2.6628	-2.7145	-2.8109	-2.8557	-2.8237	-2.7723	-2.6867	-2.6249	-2.6476	-2.6877	-2.7378	-2.7867	-2.8638	-2.8932	-2.8483	-2.8383	-2.858	-2.9321	-3.0362	-3.077	-3.1003	-3.073	-3.007	-3.0233	-3.0262	-3.0561	-3.0676	-3.0238	-3.0065	-2.9416	-2.8059	-2.7183	-2.6716	-2.657	-2.5965	-2.5904	-2.637	-2.7568
-2.4866	-2.4724	-2.4359	-2.3894	-2.4366	-2.5245	-2.6146	-2.6608	-2.7013	-2.7578	-2.7557	-2.6803	-2.6388	-2.5842	-2.5275	-2.5286	-2.4924	-2.5323	-2.6494	-2.7755	-2.8445	-2.8984	-2.8532	-2.779	-2.7302	-2.692	-2.6538	-2.6099	-2.5803	-2.5916	-2.6221	-2.7434	-2.8279	-2.868	-2.8594	-2.8412	-2.8065	-2.7403	-2.728	-2.7423	-2.7078	-2.7179	-2.6924	-2.6603	-2.6539	-2.6516	-2.6817	-2.741	-2.7718	-2.8557
-2.6034	-2.613	-2.5959	-2.559	-2.5354	-2.4657	-2.3989	-2.4824	-2.5162	-2.6077	-2.7211	-2.7664	-2.7635	-2.738	-2.6439	-2.5964	-2.6011	-2.5476	-2.5329	-2.5284	-2.5013	-2.5037	-2.4815	-2.4903	-2.5364	-2.5286	-2.5029	-2.4715	-2.5121	-2.5668	-2.5871	-2.6134	-2.688	-2.7501	-2.8161	-2.9293	-2.9097	-2.9118	-2.9182	-2.8496	-2.8641	-2.9003	-2.8085	-2.7417	-2.7633	-2.7372	-2.6687	-2.5778	-2.4585	-2.4625
-2.7485	-2.7339	-2.7373	-2.7315	-2.6983	-2.7234	-2.7506	-2.7726	-2.7827	-2.7374	-2.6989	-2.683	-2.7814	-2.8691	-2.9397	-2.9792	-2.9153	-2.824	-2.7506	-2.7458	-2.7529	-2.7585	-2.7656	-2.7246	-2.6617	-2.6472	-2.6577	-2.6474	-2.6167	-2.6808	-2.7729	-2.8877	-2.8797	-2.7572	-2.6175	-2.4828	-2.438	-2.5292	-2.6546	-2.6911	-2.6483	-2.59	-2.515	-2.4425	-2.441	-2.4761	-2.4624	-2.4422	-2.4975	-2.4778
-2.8755	-2.9229	-2.9433	-2.9454	-2.9414	-2.9838	-3.0008	-2.9424	-2.8845	-2.8906	-2.9091	-2.9564	-3.041	-3.1206	-3.1283	-3.1204	-3.1502	-3.1941	-3.1672	-3.0526	-2.9368	-2.8294	-2.6674	-2.5667	-2.5444	-2.6427	-2.705	-2.8149	-2.9405	-3.0181	-3.123	-3.2081	-3.1347	-3.0915	-3.0243	-2.9895	-3.0513	-3.0405	-3.0127	-3.0247	-2.9937	-2.9849	-3.0077	-3.1139	-3.1711	-3.1557	-3.1533	-3.1689	-3.1551	-3.2088
-2.7676	-2.8922	-3.0354	-3.109	-3.1052	-3.0569	-2.9104	-2.8586	-2.8025	-2.831	-2.8158	-2.8472	-2.913	-3.0145	-3.088	-3.1432	-3.1741	-3.1805	-3.1373	-3.1116	-3.1312	-3.1418	-3.0881	-3.0115	-3.0104	-3.0812	-3.2051	-3.2434	-3.1991	-3.0847	-3.0563	-3.0246	-2.9482	-2.8837	-2.9195	-2.9893	-3.0384	-3.0753	-3.0808	-3.0927	-3.0752	-3.1762	-3.2302	-3.2949	-3.2684	-3.1916	-3.1857	-3.2505	-3.3727	-3.5106
-2.3211	-2.3182	-2.3886	-2.4629	-2.564	-2.6532	-2.7355	-2.8074	-2.802	-2.7679	-2.8261	-2.9293	-2.9453	-2.9851	-2.9872	-2.9776	-2.8761	-2.7875	-2.689	-2.5957	-2.5881	-2.5678	-2.5821	-2.5815	-2.5505	-2.6014	-2.6891	-2.7475	-2.7851	-2.8812	-2.9803	-3.069	-3.1971	-3.2765	-3.2242	-3.2192	-3.1837	-3.1477	-3.1685	-3.131	-3.1692	-3.1976	-3.1688	-3.1308	-3.1357	-3.2229	-3.3002	-3.4207	-3.4814	-3.4645
-2.622	-2.6052	-2.5278	-2.462	-2.4084	-2.3663	-2.3541	-2.3896	-2.3894	-2.4356	-2.4132	-2.4636	-2.5523	-2.5114	-2.4617	-2.4061	-2.3957	-2.4361	-2.4977	-2.5716	-2.6714	-2.7067	-2.6402	-2.5734	-2.5051	-2.5295	-2.5855	-2.6311	-2.7068	-2.7372	-2.736	-2.6916	-2.6524	-2.6625	-2.6844	-2.7522	-2.8232	-2.8997	-2.8792	-2.7759	-2.6514	-2.5786	-2.5853	-2.6396	-2.6598	-2.6693	-2.6893	-2.7425	-2.7686	-2.8733
-2.1948	-2.2317	-2.195	-2.1487	-2.1019	-2.0893	-2.0708	-2.0916	-2.2049	-2.2979	-2.3027	-2.3289	-2.3866	-2.4312	-2.4775	-2.4957	-2.4902	-2.5167	-2.5649	-2.5649	-2.5892	-2.6315	-2.5767	-2.6089	-2.5815	-2.6359	-2.8192	-2.9129	-2.9542	-3.0179	-3.0062	-2.962	-3.0154	-2.9756	-2.9881	-2.9271	-2.8635	-2.9245	-2.9878	-2.9658	-2.8822	-2.8159	-2.737	-2.6706	-2.585	-2.5652	-2.5545	-2.5602	-2.6023	-2.7002
-2.3627	-2.3101	-2.2813	-2.2663	-2.3551	-2.4505	-2.5276	-2.6127	-2.6926	-2.7918	-2.8668	-2.9456	-2.9879	-2.9833	-2.9914	-2.8949	-2.7684	-2.6627	-2.7576	-2.9528	-3.0949	-3.203	-3.3531	-3.3738	-3.2856	-3.1419	-2.9253	-2.7778	-2.6963	-2.6412	-2.579	-2.5571	-2.5797	-2.6149	-2.6827	-2.7656	-2.8164	-2.9274	-3.0054	-2.9787	-2.8917	-2.741	-2.5983	-2.4541	-2.3389	-2.299	-2.3168	-2.4418	-2.6007	-2.7145
-2.9012	-2.8666	-2.8848	-2.9342	-2.9645	-2.9466	-2.9084	-2.9534	-3.0541	-3.0964	-3.1424	-3.1081	-3.114	-3.1218	-3.1402	-3.1874	-3.2356	-3.299	-3.3378	-3.3827	-3.3176	-3.2375	-3.1421	-3.1409	-3.0698	-3.0877	-3.0822	-3.0871	-3.0818	-3.0666	-3.0657	-3.1163	-3.226	-3.3339	-3.3634	-3.277	-3.2394	-3.3426	-3.3904	-3.4055	-3.3812	-3.369	-3.3299	-3.2926	-3.3036	-3.3089	-3.3055	-3.3879	-3.4638	-3.4866
-2.7483	-2.838	-2.8663	-2.8287	-2.7851	-2.7054	-2.6373	-2.6053	-2.6426	-2.6952	-2.7184	-2.7491	-2.7863	-2.8136	-2.864	-2.8533	-2.853	-2.8725	-2.8336	-2.7212	-2.6666	-2.6186	-2.6162	-2.6564	-2.6658	-2.7056	-2.7625	-2.7464	-2.7409	-2.7812	-2.8283	-2.8193	-2.7636	-2.7397	-2.6901	-2.6761	-2.6766	-2.6589	-2.5765	-2.5435	-2.5552	-2.5898	-2.6097	-2.6438	-2.6455	-2.6443	-2.6234	-2.6179	-2.6415	-2.6085
-2.4762	-2.4485	-2.4774	-2.5322	-2.4919	-2.421	-2.3865	-2.3012	-2.2193	-2.2194	-2.3033	-2.4587	-2.6327	-2.738	-2.8281	-2.9271	-2.8724	-2.8108	-2.7951	-2.7532	-2.7285	-2.6926	-2.6829	-2.6868	-2.6811	-2.6703	-2.6434	-2.6947	-2.7805	-2.8697	-2.8864	-2.8767	-2.7917	-2.7281	-2.7324	-2.7934	-2.8517	-2.9251	-2.8737	-2.7966	-2.7546	-2.699	-2.6889	-2.7726	-2.8287	-2.8485	-2.8125	-2.7249	-2.6918	-2.762
-2.968	-2.7972	-2.6982	-2.6484	-2.6574	-2.6762	-2.6871	-2.6753	-2.65	-2.6974	-2.7493	-2.7897	-2.8953	-3.0319	-3.1287	-3.1362	-3.0775	-2.9924	-2.8396	-2.7272	-2.6955	-2.7691	-2.8024	-2.83	-2.8326	-2.825	-2.81	-2.7563	-2.6394	-2.6365	-2.6523	-2.7051	-2.7069	-2.7606	-2.761	-2.7511	-2.637	-2.5757	-2.5883	-2.5897	-2.5621	-2.4811	-2.4703	-2.4807	-2.486	-2.5169	-2.5876	-2.6321	-2.6968	-2.7489
-2.7942	-2.7805	-2.8726	-3.057	-3.1883	-3.2543	-3.2132	-3.1803	-3.0386	-2.898	-2.7979	-2.7554	-2.7592	-2.7873	-2.817	-2.8293	-2.7992	-2.7602	-2.7965	-2.8317	-2.8656	-2.8184	-2.7974	-2.8354	-2.8892	-2.9011	-2.9046	-2.9045	-2.8507	-2.8301	-2.8388	-2.8653	-2.8825	-2.8841	-2.8512	-2.7862	-2.6606	-2.5962	-2.5734	-2.5792	-2.6385	-2.6305	-2.6374	-2.5783	-2.4669	-2.2136	-1.9011	-1.658	-1.4983	-1.41
-2.8393	-2.7618	-2.6127	-2.5163	-2.5486	-2.5475	-2.5769	-2.6366	-2.8109	-2.9403	-2.9986	-2.938	-2.9372	-2.8791	-2.8439	-2.8864	-2.8093	-2.7589	-2.6996	-2.5608	-2.4396	-2.3389	-2.3006	-2.2503	-2.2832	-2.3846	-2.4831	-2.5758	-2.5978	-2.5549	-2.5041	-2.528	-2.604	-2.6413	-2.7167	-2.8932	-3.1714	-3.2638	-3.2284	-3.1365	-3.041	-3.0016	-2.8753	-2.7775	-2.7585	-2.8139	-2.8867	-2.9207	-2.9165	-2.9355
-2.4435	-2.4311	-2.4465	-2.4784	-2.4448	-2.3582	-2.342	-2.3972	-2.5109	-2.5316	-2.5592	-2.552	-2.561	-2.6154	-2.7699	-2.9267	-2.876	-2.6866	-2.5453	-2.4805	-2.5192	-2.6663	-2.7369	-2.7268	-2.7082	-2.6283	-2.481	-2.3377	-2.2673	-2.3074	-2.4471	-2.5633	-2.6938	-2.8261	-2.8947	-2.852	-2.7847	-2.7162	-2.654	-2.6481	-2.6614	-2.6599	-2.7543	-2.8221	-2.8742	-2.9029	-2.8642	-2.6604	-2.5588	-2.5375
-2.5848	-2.6181	-2.6737	-2.7518	-2.7715	-2.8172	-2.8414	-2.8065	-2.8199	-2.867	-2.8549	-2.8664	-2.8682	-2.8647	-2.8766	-2.9127	-2.9266	-2.9609	-3.018	-3.0954	-3.0995	-3.0743	-3.0317	-3.0645	-3.1094	-3.1214	-3.104	-3.0746	-3.0347	-2.9796	-2.9483	-2.8515	-2.7651	-2.6858	-2.6875	-2.7206	-2.7097	-2.6444	-2.5835	-2.5392	-2.5487	-2.5613	-2.556	-2.5528	-2.6042	-2.6346	-2.7171	-2.743	-2.6896	-2.6009
-2.7689	-2.8043	-2.8079	-2.6724	-2.5765	-2.5227	-2.5141	-2.4911	-2.4702	-2.5686	-2.6298	-2.768	-2.8003	-2.7219	-2.6697	-2.6727	-2.7049	-2.7058	-2.6874	-2.6632	-2.6546	-2.5753	-2.5439	-2.588	-2.6625	-2.6652	-2.6919	-2.6548	-2.6091	-2.6436	-2.6948	-2.7715	-2.8646	-2.9022	-2.8855	-2.9182	-3.0162	-3.0771	-3.0874	-3.1285	-3.1923	-3.1879	-3.1649	-3.1957	-3.2244	-3.1885	-3.1702	-3.1724	-3.2441	-3.3076
-2.5457	-2.6114	-2.7532	-2.8257	-2.7967	-2.7788	-2.7837	-2.689	-2.6265	-2.5698	-2.6052	-2.7204	-2.8251	-2.9023	-3.0099	-3.0636	-3.0578	-2.9684	-2.8342	-2.6685	-2.5815	-2.539	-2.5829	-2.6803	-2.6899	-2.6564	-2.6132	-2.5668	-2.5936	-2.6298	-2.6349	-2.652	-2.7039	-2.7703	-2.8669	-2.9501	-3.0205	-3.0684	-3.1191	-3.1349	-3.0539	-2.9821	-2.9548	-2.8979	-2.8409	-2.8494	-2.9371	-3.0356	-3.0826	-3.1204
[truncated: 31 more columns]

## Sheet: FigS13C_NoReward
-2.823	-2.7591	-2.7072	-2.6621	-2.6656	-2.6574	-2.6903	-2.7552	-2.8779	-2.9644	-2.9843	-2.9098	-2.8046	-2.7263	-2.7036	-2.7284	-2.7146	-2.6799	-2.6407	-2.6028	-2.6451	-2.6624	-2.6205	-2.5869	-2.5315	-2.4689	-2.4707	-2.5522	-2.6628	-2.8044	-2.9034	-3.0077	-3.0855	-3.1053	-3.1529	-3.2201	-3.2355	-3.239	-3.2261	-3.1699	-3.0803	-3	-2.9645	-2.9051	-2.9379	-3.0072	-3.0981	-3.1308	-3.1617	-3.2443
-2.5522	-2.5859	-2.6479	-2.6787	-2.7127	-2.7923	-2.8535	-2.894	-2.9165	-2.8707	-2.8468	-2.8795	-2.9132	-2.9373	-2.9457	-2.8731	-2.7828	-2.7363	-2.6352	-2.591	-2.5621	-2.5297	-2.5307	-2.5937	-2.6707	-2.6634	-2.5424	-2.4934	-2.5809	-2.794	-2.9923	-3.1611	-3.3034	-3.3433	-3.3	-3.1627	-3.0322	-2.8703	-2.7895	-2.7422	-2.7933	-2.8592	-2.892	-2.906	-2.8807	-2.8145	-2.7536	-2.7693	-2.8212	-2.9118
-2.168	-2.1936	-2.2554	-2.2971	-2.3567	-2.4568	-2.4781	-2.4324	-2.3057	-2.2539	-2.3256	-2.3318	-2.3289	-2.2454	-2.2029	-2.1792	-2.2133	-2.2688	-2.3413	-2.365	-2.4645	-2.6529	-2.7433	-2.7372	-2.6905	-2.6117	-2.5256	-2.4887	-2.5011	-2.572	-2.7365	-2.8093	-2.8588	-2.869	-2.9079	-3.0001	-2.9532	-2.9305	-2.8612	-2.7487	-2.6089	-2.4681	-2.4364	-2.4121	-2.4315	-2.3541	-2.3396	-2.3881	-2.3516	-2.3219
-2.839	-2.8912	-2.8561	-2.7766	-2.6799	-2.6729	-2.7228	-2.7005	-2.6756	-2.653	-2.6405	-2.6313	-2.6571	-2.6802	-2.6887	-2.7853	-2.8731	-2.8862	-2.916	-2.944	-2.9606	-3.0513	-3.0582	-3.0428	-3.042	-3.1083	-3.1294	-3.1587	-3.1117	-3.0124	-2.9153	-2.8427	-2.8103	-2.8441	-2.9327	-2.993	-3.067	-3.1549	-3.1889	-3.2539	-3.2991	-3.3147	-3.2769	-3.1819	-3.0551	-3.0105	-3.0809	-3.2269	-3.3618	-3.4211
-2.0717	-2.1552	-2.2563	-2.3034	-2.3476	-2.395	-2.389	-2.4061	-2.3839	-2.4178	-2.5438	-2.7356	-2.8957	-3.0729	-3.0715	-3.0244	-2.9272	-2.7978	-2.703	-2.7766	-2.8432	-2.9682	-3.1146	-3.1473	-3.1107	-3.0169	-2.892	-2.8301	-2.7741	-2.7655	-2.7697	-2.8261	-2.929	-3.0287	-2.9989	-2.9803	-2.9272	-2.9296	-2.9746	-2.9638	-2.9267	-2.8375	-2.7434	-2.7168	-2.7229	-2.696	-2.6668	-2.5943	-2.5495	-2.5142
-2.6353	-2.7077	-2.7292	-2.7406	-2.8539	-2.9006	-2.88	-2.8228	-2.8266	-2.8345	-2.8819	-2.834	-2.8634	-2.9328	-3.0377	-3.0792	-3.0787	-3.0485	-2.9918	-2.8949	-2.7963	-2.7962	-2.8494	-2.9286	-2.978	-3.0519	-3.076	-2.9646	-2.8734	-2.7444	-2.6711	-2.7237	-2.7717	-2.8368	-2.846	-2.8535	-2.8781	-2.8744	-2.9006	-2.9293	-2.945	-2.9903	-3.1136	-3.1827	-3.1581	-3.0049	-2.8291	-2.7329	-2.7276	-2.876
-2.0146	-2.1027	-2.1288	-2.1946	-2.3011	-2.3642	-2.4312	-2.482	-2.4882	-2.36	-2.2343	-2.2153	-2.2216	-2.234	-2.3048	-2.3593	-2.3829	-2.4384	-2.5521	-2.6776	-2.6862	-2.6744	-2.6793	-2.7214	-2.7464	-2.7455	-2.7038	-2.7507	-2.8529	-2.8905	-2.8536	-2.8398	-2.92	-2.893	-2.8518	-2.834	-2.8913	-2.8959	-2.9499	-2.9689	-3.0817	-3.2722	-3.387	-3.5327	-3.6021	-3.5739	-3.5685	-3.5415	-3.4722	-3.4064
-2.6925	-2.6625	-2.5975	-2.5997	-2.5582	-2.5546	-2.5703	-2.6165	-2.6016	-2.6139	-2.6143	-2.6269	-2.642	-2.6259	-2.5951	-2.5388	-2.5531	-2.6448	-2.8251	-2.8686	-2.9072	-2.8934	-2.9252	-2.9743	-3.0556	-3.0924	-3.1313	-3.1435	-3.1813	-3.1552	-3.0675	-3.0175	-2.9416	-2.9139	-2.8841	-2.8961	-2.9818	-3.0206	-3.0835	-3.1824	-3.2222	-3.1201	-2.9388	-2.7966	-2.733	-2.6566	-2.636	-2.5999	-2.5597	-2.5906
-3.184	-3.1557	-3.0829	-2.9341	-2.8406	-2.7843	-2.7451	-2.7599	-2.7758	-2.8316	-2.8852	-2.871	-2.8155	-2.827	-2.8621	-2.9835	-3.1243	-3.1595	-3.2699	-3.345	-3.2932	-3.249	-3.2198	-3.1963	-3.2458	-3.335	-3.4058	-3.4288	-3.3745	-3.2048	-3.0511	-2.9805	-2.8967	-2.861	-2.9469	-3.0247	-3.1579	-3.2764	-3.3736	-3.4797	-3.4472	-3.4183	-3.3259	-3.2847	-3.1571	-3.0514	-2.9941	-3.0468	-3.1232	-3.1933
-2.4697	-2.4872	-2.57	-2.6557	-2.7425	-2.795	-2.7577	-2.672	-2.6342	-2.62	-2.6524	-2.7469	-2.8908	-2.943	-2.9572	-2.942	-2.8569	-2.7289	-2.6652	-2.5913	-2.5848	-2.6339	-2.7063	-2.8525	-2.9871	-3.0426	-3.0482	-3.019	-2.9799	-2.9585	-2.9688	-2.908	-2.8905	-2.8403	-2.8446	-2.8641	-2.8608	-2.8591	-2.9165	-2.9404	-2.9505	-2.9319	-2.9187	-2.933	-2.9676	-2.9335	-2.9262	-2.8849	-2.8445	-2.6945
-3.0118	-3.0305	-3.0609	-3.0214	-3.0572	-2.9939	-3.0271	-3.0716	-3.1503	-3.1278	-3.1151	-3.0984	-3.0521	-3.0211	-2.9912	-2.9856	-2.9309	-2.8667	-2.8007	-2.7281	-2.7013	-2.6408	-2.7191	-2.8227	-2.8977	-3.059	-3.1852	-3.1494	-3.0257	-2.8877	-2.8209	-2.8626	-2.8986	-2.8979	-2.8417	-2.9274	-2.9684	-2.985	-3.0483	-3.1603	-3.2689	-3.2511	-3.0701	-2.9098	-2.7693	-2.6065	-2.5092	-2.4862	-2.5598	-2.6598
-2.9379	-2.9089	-2.8235	-2.7937	-2.7926	-2.7226	-2.6932	-2.7352	-2.7789	-2.7948	-2.8454	-2.8386	-2.8021	-2.7664	-2.7402	-2.6809	-2.6635	-2.6808	-2.734	-2.7764	-2.7294	-2.7308	-2.842	-2.9163	-3.0097	-2.9624	-2.8488	-2.7355	-2.67	-2.6891	-2.6521	-2.5884	-2.5976	-2.6999	-2.8597	-2.9253	-2.9507	-2.9291	-2.7989	-2.6336	-2.5321	-2.5247	-2.5832	-2.5868	-2.6068	-2.6209	-2.6856	-2.8776	-3.0031	-3.099
-2.9019	-2.8221	-2.7393	-2.6313	-2.592	-2.611	-2.6666	-2.6458	-2.5693	-2.5394	-2.5325	-2.5221	-2.4668	-2.355	-2.3511	-2.3366	-2.3629	-2.4195	-2.4667	-2.4195	-2.3858	-2.4744	-2.639	-2.7579	-2.8357	-2.8856	-3.0108	-3.1227	-3.1831	-3.1318	-3.1458	-3.1268	-3.0679	-2.9939	-2.965	-3.0193	-3.0934	-3.1516	-3.1479	-3.1483	-3.1316	-2.9646	-2.9187	-2.8966	-2.9148	-2.9108	-2.9385	-2.992	-3.0218	-3.1285
-2.7578	-2.826	-2.9926	-3.141	-3.2587	-3.2839	-3.251	-3.1989	-3.086	-2.9939	-2.9813	-2.9908	-2.9454	-2.8956	-2.775	-2.7088	-2.7468	-2.8315	-2.9525	-3.027	-3.0618	-3.0642	-3.1328	-3.2385	-3.2685	-3.2505	-3.2262	-3.2004	-3.2041	-3.2485	-3.3166	-3.3264	-3.355	-3.401	-3.4466	-3.4377	-3.4189	-3.4416	-3.4874	-3.445	-3.3454	-3.2439	-3.2485	-3.2607	-3.227	-3.2212	-3.2196	-3.196	-3.1083	-3.0315
-2.3246	-2.3823	-2.342	-2.2326	-2.1711	-2.1615	-2.155	-2.1452	-2.1509	-2.1817	-2.2475	-2.2318	-2.1684	-2.1585	-2.2191	-2.3331	-2.4897	-2.5836	-2.6199	-2.6446	-2.646	-2.7216	-2.8195	-2.8568	-2.8994	-2.8716	-2.8661	-2.8913	-2.9254	-2.9273	-2.9302	-2.9221	-2.9483	-2.9867	-2.9617	-2.9347	-2.8579	-2.8212	-2.8737	-2.9087	-2.9226	-2.8533	-2.8043	-2.8166	-2.9035	-2.9604	-2.8943	-2.8682	-2.8515	-2.891
-2.9597	-2.9876	-3.0282	-2.9859	-2.9519	-3.0442	-3.096	-3.123	-3.1002	-3.0051	-2.874	-2.7264	-2.5986	-2.5618	-2.5924	-2.6456	-2.7086	-2.7378	-2.7885	-2.8543	-2.8286	-2.8014	-2.7274	-2.6352	-2.5192	-2.5038	-2.5279	-2.5086	-2.4756	-2.4813	-2.5134	-2.5475	-2.6036	-2.716	-2.7834	-2.7951	-2.7877	-2.7544	-2.7688	-2.7489	-2.6686	-2.6193	-2.5657	-2.5459	-2.5652	-2.5921	-2.5803	-2.606	-2.6836	-2.7508
-2.2923	-2.3748	-2.5124	-2.7048	-2.7947	-2.9068	-3.024	-3.1086	-3.1482	-3.1102	-3.0324	-2.9796	-2.9249	-2.8695	-2.8687	-2.8485	-2.9381	-3.0363	-3.1637	-3.2267	-3.264	-3.18	-3.0633	-2.9763	-2.8948	-2.8732	-2.9312	-3.0114	-3.0306	-2.9952	-2.9944	-2.9505	-2.8734	-2.8429	-2.7776	-2.7415	-2.8346	-2.9611	-3.0369	-3.0956	-3.1203	-3.0864	-3.0588	-3.0472	-3.0813	-3.1381	-3.2263	-3.2953	-3.362	-3.495
-2.9797	-3.1235	-3.1494	-3.1457	-3.0532	-3.0149	-2.9918	-3.0508	-3.2267	-3.2977	-3.3336	-3.3342	-3.2741	-3.2704	-3.187	-3.0814	-3.0351	-3.0537	-3.049	-3.0868	-3.0664	-3.0591	-2.9915	-2.9612	-3.0165	-3.1701	-3.3142	-3.3996	-3.4525	-3.3542	-3.2558	-3.2148	-3.2014	-3.1414	-3.0821	-2.9938	-2.9267	-2.9151	-2.9633	-3.0063	-3.0855	-3.1613	-3.1914	-3.1257	-2.9848	-2.9302	-2.9191	-3.0045	-3.0123	-3.0683
-2.2404	-2.3725	-2.4485	-2.4948	-2.5613	-2.5819	-2.5901	-2.5908	-2.5647	-2.5221	-2.5271	-2.6044	-2.6617	-2.6289	-2.606	-2.5442	-2.5526	-2.5883	-2.5824	-2.4968	-2.4281	-2.4405	-2.4872	-2.5132	-2.5907	-2.5493	-2.5145	-2.4967	-2.5293	-2.5532	-2.5715	-2.6011	-2.6047	-2.6287	-2.6839	-2.7555	-2.766	-2.806	-2.8903	-2.923	-2.9106	-2.9187	-2.9755	-2.9863	-2.9989	-3.0186	-3.088	-3.111	-3.0972	-3.1169
-1.9031	-1.8578	-1.8081	-1.7693	-1.8399	-1.8769	-1.9343	-1.8918	-1.9458	-1.9744	-2.0755	-2.1482	-2.3117	-2.3495	-2.2508	-2.1675	-2.1754	-2.2271	-2.285	-2.3927	-2.4895	-2.5465	-2.6183	-2.7065	-2.7217	-2.6622	-2.597	-2.5186	-2.5058	-2.5447	-2.6676	-2.8319	-2.9157	-2.9372	-2.9534	-2.9805	-2.9328	-2.7923	-2.7739	-2.7219	-2.6757	-2.5937	-2.5576	-2.5804	-2.5974	-2.6126	-2.6847	-2.7097	-2.7611	-2.832
-2.1601	-2.1366	-2.0508	-1.9795	-1.9475	-1.9887	-2.0552	-2.0706	-2.1117	-2.1248	-2.1937	-2.2626	-2.25	-2.2596	-2.3504	-2.4496	-2.5376	-2.5459	-2.5589	-2.5691	-2.648	-2.7578	-2.8043	-2.827	-2.7844	-2.7714	-2.7587	-2.8036	-2.8779	-2.9507	-3.0022	-2.9959	-3.0157	-2.9715	-2.9126	-2.8409	-2.7569	-2.6994	-2.6932	-2.7047	-2.7098	-2.7026	-2.6468	-2.5956	-2.6268	-2.7041	-2.793	-2.838	-2.8149	-2.7902
-2.608	-2.5954	-2.5745	-2.5595	-2.645	-2.6657	-2.7019	-2.6626	-2.6097	-2.5569	-2.5429	-2.5599	-2.5562	-2.5193	-2.4717	-2.4297	-2.3671	-2.3641	-2.4119	-2.4998	-2.5485	-2.5578	-2.5955	-2.6083	-2.5913	-2.5736	-2.5379	-2.514	-2.5027	-2.5404	-2.6161	-2.6591	-2.715	-2.6925	-2.6534	-2.6107	-2.629	-2.6609	-2.68	-2.6596	-2.6118	-2.5436	-2.5552	-2.5737	-2.6072	-2.6398	-2.6584	-2.6273	-2.5533	-2.5364
-3.3388	-3.4671	-3.4949	-3.5014	-3.4833	-3.3745	-3.2492	-3.1293	-3.1289	-3.0922	-2.9644	-2.9046	-2.9118	-2.936	-3.0001	-3.1244	-3.2628	-3.3552	-3.3819	-3.3615	-3.3213	-3.2728	-3.2707	-3.2385	-3.2155	-3.1789	-3.2179	-3.2941	-3.3928	-3.4231	-3.4192	-3.4315	-3.4499	-3.4662	-3.4558	-3.5271	-3.6347	-3.6978	-3.7953	-3.7456	-3.6907	-3.5746	-3.4676	-3.3646	-3.3418	-3.3442	-3.3338	-3.3234	-3.3769	-3.4439
-2.3275	-2.2699	-2.2392	-2.3273	-2.3077	-2.2541	-2.1726	-2.1985	-2.3271	-2.469	-2.5072	-2.5563	-2.5529	-2.6051	-2.706	-2.7673	-2.7816	-2.7565	-2.7325	-2.6861	-2.6234	-2.5334	-2.5153	-2.6127	-2.7656	-2.7795	-2.7572	-2.7324	-2.8118	-2.8538	-2.8596	-2.9023	-2.9103	-2.8849	-2.8611	-2.7545	-2.7196	-2.7496	-2.7921	-2.7677	-2.7395	-2.7549	-2.8707	-2.9302	-3.0295	-3.1118	-3.1421	-3.1016	-2.9749	-2.8381
-2.5162	-2.6814	-2.8424	-2.8655	-2.8274	-2.7712	-2.6588	-2.6024	-2.4917	-2.4356	-2.3357	-2.3655	-2.3791	-2.409	-2.4297	-2.4117	-2.4767	-2.5387	-2.5865	-2.6432	-2.7097	-2.8012	-2.817	-2.8404	-2.8754	-2.9379	-3.0549	-3.1839	-3.2586	-3.2786	-3.2711	-3.2311	-3.0916	-2.992	-2.9308	-2.9216	-2.8845	-2.8541	-2.7395	-2.7004	-2.7163	-2.7421	-2.7236	-2.668	-2.602	-2.5489	-2.52	-2.4822	-2.5037	-2.4869
-2.4589	-2.4627	-2.4641	-2.4763	-2.5225	-2.5581	-2.5659	-2.5756	-2.5916	-2.586	-2.5164	-2.5056	-2.5132	-2.4966	-2.477	-2.4117	-2.3557	-2.3801	-2.4652	-2.5775	-2.707	-2.8194	-2.8944	-2.9128	-2.9082	-2.8362	-2.7875	-2.7718	-2.7643	-2.7533	-2.691	-2.6527	-2.6826	-2.7712	-2.9396	-3.0255	-3.0897	-3.0686	-3.0342	-2.9803	-2.8906	-2.8041	-2.6778	-2.5972	-2.5967	-2.6162	-2.654	-2.6962	-2.7035	-2.7333
-2.749	-2.7116	-2.6776	-2.6892	-2.6995	-2.7015	-2.7025	-2.7022	-2.6843	-2.5775	-2.5207	-2.5172	-2.5024	-2.5462	-2.6902	-2.7747	-2.8299	-2.8267	-2.8031	-2.8245	-2.93	-3.0141	-3.046	-2.9906	-2.8684	-2.7476	-2.7143	-2.6782	-2.7556	-2.8525	-2.9207	-2.989	-3.0361	-3.0826	-3.1328	-3.1645	-3.1191	-3.0624	-3.0117	-2.98	-2.8756	-2.8132	-2.7078	-2.594	-2.5204	-2.4204	-2.3695	-2.2006	-2.0525	-2.0044
-2.2853	-2.3738	-2.5258	-2.6592	-2.701	-2.7023	-2.7305	-2.8071	-2.8862	-2.9638	-3.0144	-3.0399	-3.0805	-3.129	-3.1435	-3.1187	-3.1511	-3.122	-3.0964	-3.1841	-3.2396	-3.268	-3.1958	-3.1047	-3.0288	-3.0214	-3.0213	-3.0085	-2.9087	-2.845	-2.7764	-2.7582	-2.7791	-2.8352	-2.9812	-3.0069	-2.9958	-2.943	-2.9006	-2.9422	-2.9831	-3.0339	-3.0355	-3.0286	-3.0387	-2.9858	-3.0119	-3.071	-3.2247	-3.3374
-2.248	-2.2616	-2.2495	-2.2902	-2.3644	-2.5308	-2.6569	-2.716	-2.7673	-2.809	-2.8458	-2.8467	-2.8383	-2.8444	-2.802	-2.7582	-2.7634	-2.8147	-2.8951	-2.9628	-2.9914	-2.9818	-2.962	-2.9593	-2.9573	-2.9203	-2.8312	-2.7956	-2.7843	-2.8368	-2.8595	-2.8268	-2.8196	-2.8308	-2.8378	-2.9174	-2.9599	-2.9678	-2.9588	-2.9719	-3.0735	-3.1321	-3.0722	-2.9813	-2.9428	-2.9744	-2.9588	-2.9946	-3.0559	-3.197
-2.6404	-2.644	-2.6436	-2.6162	-2.5913	-2.6084	-2.6632	-2.6816	-2.7307	-2.8003	-2.8463	-2.8357	-2.8059	-2.8629	-2.8643	-2.7553	-2.6717	-2.6396	-2.6028	-2.5896	-2.552	-2.5674	-2.5598	-2.5385	-2.5195	-2.4913	-2.4636	-2.4673	-2.4552	-2.4899	-2.5482	-2.6189	-2.7413	-2.8056	-2.8717	-2.8946	-2.8274	-2.7804	-2.7272	-2.6338	-2.527	-2.4693	-2.5071	-2.5437	-2.5784	-2.6274	-2.627	-2.6427	-2.6036	-2.5212
-2.521	-2.486	-2.558	-2.6757	-2.7268	-2.7288	-2.695	-2.6469	-2.5558	-2.4259	-2.4093	-2.4558	-2.5511	-2.6722	-2.8059	-2.8631	-2.9004	-2.8844	-2.8112	-2.7631	-2.7423	-2.7299	-2.7471	-2.7507	-2.6628	-2.5834	-2.5803	-2.6259	-2.6676	-2.6973	-2.7504	-2.7001	-2.7031	-2.7511	-2.8253	-2.8926	-2.9322	-2.929	-2.9	-2.8705	-2.8639	-2.8522	-2.8959	-2.9741	-3.0295	-3.0577	-3.0458	-3.06	-3.0823	-3.0855
-2.3631	-2.4345	-2.504	-2.6346	-2.6684	-2.6564	-2.7113	-2.7613	-2.7535	-2.8165	-2.827	-2.8292	-2.8399	-2.8571	-2.9075	-2.9741	-2.9264	-2.8618	-2.8375	-2.8779	-2.9113	-3.008	-3.0233	-3.0623	-3.0621	-3.0079	-2.935	-2.8865	-2.819	-2.8321	-2.9098	-3.0188	-3.0641	-3.0985	-3.0924	-3.119	-3.1584	-3.2585	-3.3501	-3.4624	-3.485	-3.5075	-3.4815	-3.3645	-3.3277	-3.3185	-3.359	-3.3946	-3.3774	-3.3093
[truncated: 31 more columns]

## Sheet: FigS13C_NoPunishment
-2.4636	-2.4451	-2.4857	-2.5159	-2.5717	-2.6729	-2.6849	-2.6827	-2.7152	-2.693	-2.6412	-2.6096	-2.6048	-2.5166	-2.4115	-2.3606	-2.4275	-2.5434	-2.6491	-2.6751	-2.6649	-2.5893	-2.5473	-2.5564	-2.5294	-2.4971	-2.5851	-2.66	-2.7829	-2.9015	-2.9065	-2.8332	-2.7973	-2.8458	-2.8266	-2.7801	-2.7806	-2.6995	-2.6287	-2.5498	-2.5494	-2.5311	-2.4812	-2.486	-2.5847	-2.712	-2.9018	-3.0433	-3.1123	-3.1631
-2.6613	-2.5767	-2.5626	-2.5088	-2.4134	-2.35	-2.3742	-2.4473	-2.5282	-2.5519	-2.5648	-2.4888	-2.4748	-2.4704	-2.4923	-2.5529	-2.6166	-2.6523	-2.6975	-2.7675	-2.8194	-2.8388	-2.817	-2.7842	-2.7872	-2.8016	-2.8024	-2.8413	-2.7863	-2.7964	-2.8693	-2.9189	-2.9766	-2.9686	-2.9399	-2.9075	-2.836	-2.7619	-2.7749	-2.7732	-2.7477	-2.6981	-2.6224	-2.5904	-2.6223	-2.7566	-2.8827	-2.9602	-3.0744	-3.1182
-2.4723	-2.4712	-2.4506	-2.4602	-2.4825	-2.5055	-2.4716	-2.486	-2.5473	-2.5605	-2.6129	-2.736	-2.7749	-2.6608	-2.6679	-2.7179	-2.8138	-2.8405	-2.8025	-2.7442	-2.7148	-2.6833	-2.6714	-2.7349	-2.8131	-2.7966	-2.7889	-2.7398	-2.7555	-2.7463	-2.7199	-2.601	-2.5778	-2.6162	-2.6934	-2.7712	-2.8406	-2.846	-2.862	-2.7754	-2.7078	-2.6742	-2.6393	-2.6115	-2.5389	-2.4809	-2.5042	-2.5612	-2.5533	-2.6238
-2.2131	-2.2377	-2.2307	-2.2351	-2.2464	-2.3105	-2.4194	-2.4609	-2.4527	-2.4837	-2.5045	-2.4984	-2.5743	-2.6773	-2.7388	-2.8168	-2.8791	-2.8728	-2.7816	-2.7677	-2.7581	-2.7357	-2.7959	-2.9625	-3.1117	-3.23	-3.1898	-3.076	-2.9372	-2.8682	-2.8058	-2.7607	-2.7343	-2.7307	-2.6867	-2.6619	-2.6176	-2.6591	-2.7343	-2.7906	-2.8321	-2.8895	-2.9982	-3.0842	-3.1191	-3.107	-3.11	-3.1747	-3.2477	-3.2513
-2.5842	-2.6574	-2.6826	-2.7351	-2.7763	-2.7737	-2.6908	-2.7502	-2.91	-2.912	-2.9329	-2.886	-2.759	-2.5907	-2.5291	-2.5495	-2.6068	-2.695	-2.7893	-2.818	-2.7771	-2.8125	-2.8699	-2.949	-2.9628	-2.8823	-2.8611	-2.837	-2.8591	-2.8579	-2.8354	-2.8955	-2.9214	-2.8822	-2.797	-2.6398	-2.516	-2.3718	-2.1952	-2.1171	-2.1161	-2.1635	-2.3192	-2.4547	-2.621	-2.7529	-2.8672	-2.9599	-2.9689	-2.9561
-2.7171	-2.7015	-2.6784	-2.6362	-2.6476	-2.7116	-2.7782	-2.8368	-2.9734	-3.0746	-3.1211	-3.0847	-3.0329	-2.9483	-2.903	-2.8428	-2.84	-2.814	-2.7959	-2.8033	-2.7556	-2.6977	-2.6789	-2.6841	-2.7277	-2.8206	-2.889	-2.9616	-3.0319	-3.0424	-3.0482	-3.007	-2.953	-2.9485	-2.9933	-3.0366	-3.0716	-3.0259	-2.9731	-2.9997	-3.1296	-3.203	-3.2656	-3.2246	-3.1485	-3.0763	-3.0407	-3.0982	-3.1167	-3.0912
-2.0577	-2.0865	-2.0996	-2.1181	-2.2137	-2.3336	-2.441	-2.4794	-2.4822	-2.4173	-2.3664	-2.3877	-2.4102	-2.4038	-2.4377	-2.4341	-2.3649	-2.3745	-2.4163	-2.5046	-2.5667	-2.5858	-2.6142	-2.6936	-2.8034	-2.8216	-2.7702	-2.6867	-2.655	-2.6584	-2.6805	-2.6653	-2.6775	-2.7155	-2.7417	-2.7341	-2.6636	-2.6017	-2.5967	-2.5951	-2.6357	-2.6275	-2.6387	-2.6611	-2.6762	-2.756	-2.8472	-2.9045	-2.9662	-3.0093
-2.6955	-2.6196	-2.5305	-2.5469	-2.6367	-2.66	-2.5835	-2.6328	-2.6682	-2.7202	-2.6319	-2.608	-2.6158	-2.6281	-2.5968	-2.6173	-2.6761	-2.8008	-2.8468	-2.8887	-2.8693	-2.7886	-2.8136	-2.7999	-2.7779	-2.8153	-2.8496	-2.9003	-2.9428	-3.0318	-3.0836	-3.187	-3.2021	-3.0477	-2.9696	-2.9309	-2.8884	-2.8979	-2.9179	-2.8398	-2.7548	-2.6646	-2.7124	-2.7821	-2.8179	-2.9299	-3.0982	-3.2495	-3.2655	-3.2731
-2.8775	-2.8596	-2.8756	-2.8911	-2.9557	-2.9878	-3.0455	-3.1476	-3.19	-3.2022	-3.2093	-3.2256	-3.1915	-3.191	-3.2179	-3.1498	-3.051	-2.9806	-2.9559	-2.9287	-2.8644	-2.7663	-2.7699	-2.8834	-2.9913	-3.0612	-3.1089	-3.1437	-3.2192	-3.2155	-3.1907	-3.1456	-3.1159	-3.0867	-3.0753	-3.11	-3.1796	-3.2131	-3.1933	-3.2313	-3.3026	-3.4399	-3.5171	-3.5214	-3.4514	-3.3276	-3.1932	-3.0836	-3.002	-2.9844
-2.6616	-2.7186	-2.7683	-2.8341	-2.939	-3.0324	-3.0564	-3.0493	-3.018	-2.971	-2.9515	-2.8848	-2.8771	-2.824	-2.8363	-2.8128	-2.7966	-2.8157	-2.8861	-2.9328	-2.9697	-2.9525	-2.9592	-2.9973	-2.9604	-2.8822	-2.7684	-2.7039	-2.5782	-2.5449	-2.5679	-2.6175	-2.6827	-2.7789	-2.8167	-2.8001	-2.7921	-2.8444	-2.9247	-2.9841	-3.0231	-3.0056	-2.8519	-2.716	-2.6634	-2.6503	-2.6439	-2.6951	-2.7605	-2.751
-2.5159	-2.4961	-2.4824	-2.4935	-2.4766	-2.4699	-2.4807	-2.5402	-2.6365	-2.7648	-2.8587	-2.8976	-2.8611	-2.851	-2.7938	-2.7267	-2.6698	-2.682	-2.7836	-2.8548	-2.9568	-3.046	-3.0469	-2.982	-2.9216	-2.9202	-2.8644	-2.7997	-2.7288	-2.6037	-2.4846	-2.3783	-2.3515	-2.41	-2.5071	-2.6099	-2.687	-2.7549	-2.7796	-2.8877	-2.9784	-3.0268	-3.0036	-2.9203	-2.8199	-2.699	-2.6337	-2.5964	-2.5489	-2.5268
-2.6548	-2.6308	-2.6269	-2.6292	-2.6186	-2.6757	-2.7502	-2.8215	-2.8849	-2.9444	-2.9609	-2.9947	-3.0208	-2.9477	-2.8625	-2.8308	-2.8213	-2.8292	-2.8628	-2.8925	-2.9245	-2.9565	-3.0543	-3.1221	-3.1162	-3.1025	-3.0731	-3.0984	-3.048	-2.9784	-2.9609	-2.959	-2.9693	-3.0033	-3.0942	-3.0722	-3.0723	-3.0003	-3.0132	-3.0467	-3.0135	-2.9468	-2.873	-2.8424	-2.8732	-2.857	-2.8199	-2.868	-2.9517	-3.0444
-3.1915	-3.1053	-3.0682	-3.0835	-3.0527	-2.9971	-2.9833	-2.9294	-2.9301	-2.8983	-2.8303	-2.8444	-2.7957	-2.7925	-2.7694	-2.7307	-2.7262	-2.7531	-2.7342	-2.6642	-2.7318	-2.8111	-2.8243	-2.8243	-2.8799	-2.9206	-2.9355	-2.8753	-2.7863	-2.7672	-2.7758	-2.8081	-2.7951	-2.7066	-2.6481	-2.5891	-2.6236	-2.6645	-2.6825	-2.6903	-2.8324	-2.9109	-2.9615	-2.9079	-2.8206	-2.7697	-2.737	-2.8205	-2.9728	-3.1371
-2.7889	-2.831	-2.8083	-2.7727	-2.7687	-2.7874	-2.766	-2.7269	-2.636	-2.5121	-2.3922	-2.3552	-2.4053	-2.4977	-2.5706	-2.5952	-2.5643	-2.4947	-2.4096	-2.3015	-2.2458	-2.2327	-2.2331	-2.3202	-2.4717	-2.5928	-2.697	-2.6995	-2.6821	-2.6251	-2.5704	-2.4725	-2.4107	-2.3858	-2.3984	-2.4829	-2.5931	-2.6975	-2.8674	-2.9463	-2.9916	-3.0058	-2.9819	-2.9493	-2.954	-2.9897	-2.986	-2.9782	-2.9858	-2.9824
-2.193	-2.1083	-2.0165	-2.0032	-1.9576	-1.8796	-1.8504	-1.8456	-1.8279	-1.8852	-2.0204	-2.1408	-2.2651	-2.3087	-2.313	-2.2941	-2.2717	-2.2226	-2.1591	-2.1432	-2.2039	-2.2294	-2.2201	-2.2755	-2.3584	-2.4611	-2.5469	-2.6628	-2.7212	-2.7132	-2.5858	-2.5269	-2.5195	-2.528	-2.588	-2.6457	-2.6717	-2.7233	-2.7596	-2.7745	-2.6836	-2.5906	-2.5324	-2.4959	-2.5613	-2.6306	-2.6887	-2.8185	-2.9414	-3.0069
-2.5763	-2.6794	-2.7511	-2.8024	-2.8643	-2.8675	-2.8374	-2.8691	-2.8907	-2.8468	-2.8184	-2.8113	-2.8458	-2.7759	-2.7672	-2.716	-2.6539	-2.6727	-2.6847	-2.6953	-2.7288	-2.7768	-2.7871	-2.8306	-2.886	-2.9159	-2.9067	-2.9409	-2.9515	-2.9714	-2.9234	-2.8797	-2.8767	-2.8568	-2.7915	-2.7782	-2.7543	-2.7815	-2.8062	-2.8683	-2.8942	-2.8883	-2.8754	-2.8963	-2.8709	-2.8311	-2.8119	-2.8236	-2.8403	-2.8371
-2.7031	-2.7514	-2.8356	-2.8164	-2.7766	-2.6854	-2.6263	-2.5574	-2.5241	-2.5586	-2.6343	-2.8264	-2.9956	-3.1702	-3.253	-3.2663	-3.2507	-3.1746	-3.1405	-3.1414	-3.2046	-3.218	-3.1925	-3.2018	-3.163	-3.1684	-3.15	-3.1178	-3.0263	-2.9919	-2.9719	-2.9277	-2.9866	-3.0562	-3.0258	-3.0202	-3.01	-2.9564	-2.8763	-2.8246	-2.8228	-2.8784	-2.8496	-2.7774	-2.7121	-2.753	-2.8504	-2.9717	-3.0262	-3.0986
-2.397	-2.3515	-2.417	-2.4809	-2.5544	-2.6485	-2.8088	-2.9621	-3.0771	-3.1059	-3.1653	-3.2308	-3.2467	-3.1904	-3.1317	-3.0612	-3.1023	-3.0132	-2.9229	-2.792	-2.6641	-2.611	-2.5557	-2.537	-2.5584	-2.5513	-2.495	-2.4821	-2.4984	-2.5794	-2.7139	-2.8247	-2.8507	-2.8445	-2.749	-2.6548	-2.6537	-2.6995	-2.7136	-2.8541	-3.0074	-3.1275	-3.2037	-3.292	-3.3892	-3.3947	-3.3408	-3.3211	-3.2291	-3.2278
-2.6587	-2.7011	-2.7359	-2.6907	-2.6582	-2.4046	-2.2697	-2.2657	-2.4015	-2.6084	-2.7731	-2.8238	-2.824	-2.7783	-2.7888	-2.8621	-2.8717	-2.9182	-2.8626	-2.8113	-2.7148	-2.6912	-2.7128	-2.8595	-2.9857	-3.0416	-3.0349	-3.0591	-3.2054	-3.3241	-3.3597	-3.3362	-3.378	-3.4168	-3.4493	-3.3251	-3.1995	-3.1482	-3.0943	-3.1447	-3.1085	-3.0937	-3.0505	-3.0136	-2.9778	-3.0779	-3.0389	-2.9973	-3.0224	-3.0475
-2.3653	-2.3995	-2.4028	-2.3969	-2.4266	-2.4785	-2.5569	-2.6134	-2.5941	-2.5858	-2.6455	-2.6914	-2.6458	-2.6144	-2.5682	-2.5884	-2.598	-2.6166	-2.6568	-2.6826	-2.6775	-2.607	-2.5208	-2.442	-2.4169	-2.4057	-2.4192	-2.4999	-2.5968	-2.6451	-2.6415	-2.6886	-2.756	-2.8006	-2.7911	-2.7563	-2.7295	-2.7059	-2.6818	-2.6827	-2.6871	-2.6931	-2.7319	-2.7713	-2.7815	-2.7897	-2.7655	-2.8103	-2.8422	-2.9006
-2.2441	-2.2393	-2.1787	-2.1576	-2.1633	-2.2201	-2.2075	-2.2127	-2.2165	-2.2431	-2.3101	-2.2851	-2.3349	-2.3594	-2.4245	-2.4289	-2.3896	-2.3422	-2.335	-2.3614	-2.3937	-2.4467	-2.5775	-2.6861	-2.7971	-2.9085	-2.9841	-2.9584	-2.9491	-2.8973	-2.8559	-2.7971	-2.7277	-2.6286	-2.6007	-2.6726	-2.7633	-2.8839	-2.9074	-2.9206	-2.9219	-2.8908	-2.8746	-2.8595	-2.8287	-2.8004	-2.8181	-2.8532	-2.8361	-2.8707
-2.8588	-2.8033	-2.7513	-2.7042	-2.6305	-2.5731	-2.5217	-2.5622	-2.5621	-2.5268	-2.5463	-2.4838	-2.4575	-2.4642	-2.4901	-2.5209	-2.5402	-2.5955	-2.5849	-2.5442	-2.5332	-2.4768	-2.4507	-2.5127	-2.5945	-2.6276	-2.543	-2.4276	-2.3968	-2.39	-2.4402	-2.5387	-2.6392	-2.7486	-2.8912	-3.0532	-3.0837	-3.1239	-3.13	-3.0623	-2.9664	-2.8111	-2.6718	-2.5928	-2.5822	-2.5588	-2.586	-2.6198	-2.6295	-2.581
-3.2287	-3.155	-3.1364	-3.1558	-3.175	-3.0834	-3.031	-3.0882	-3.0818	-3.1024	-3.1486	-3.2045	-3.2849	-3.3013	-3.2721	-3.1849	-3.0685	-2.9965	-2.8863	-2.8384	-2.9066	-2.9323	-2.9605	-2.9445	-2.9483	-3.0089	-3.1222	-3.308	-3.478	-3.5189	-3.4255	-3.3781	-3.309	-3.2704	-3.2278	-3.1106	-3.0773	-3.1103	-3.1259	-3.1545	-3.1529	-3.1171	-3.1709	-3.284	-3.388	-3.4489	-3.412	-3.429	-3.3983	-3.3383
-2.2345	-2.2589	-2.2663	-2.3034	-2.3673	-2.4439	-2.498	-2.5263	-2.5171	-2.5397	-2.5682	-2.6203	-2.7022	-2.6847	-2.6259	-2.6471	-2.6613	-2.661	-2.7055	-2.7939	-2.842	-2.8387	-2.8773	-2.8872	-2.8856	-2.8398	-2.8069	-2.8177	-2.8188	-2.77	-2.7949	-2.8259	-2.8474	-2.7674	-2.6994	-2.6304	-2.6593	-2.6295	-2.5923	-2.5852	-2.5951	-2.6338	-2.6425	-2.6085	-2.5594	-2.5645	-2.527	-2.5954	-2.6884	-2.7581
-2.6582	-2.7218	-2.7397	-2.6742	-2.7342	-2.6893	-2.7056	-2.7268	-2.7692	-2.7655	-2.7593	-2.7715	-2.8094	-2.8287	-2.8933	-2.9276	-2.9743	-3.0071	-3.0772	-3.151	-3.1679	-3.1245	-3.1371	-3.1034	-3.0974	-3.1161	-3.1351	-3.1225	-3.0383	-2.9643	-2.9513	-2.9636	-2.9948	-3.0327	-3.0628	-3.1117	-3.2101	-3.2418	-3.2103	-3.0444	-2.922	-2.9027	-2.9308	-2.9193	-2.9106	-2.9053	-3.0205	-3.1943	-3.3754	-3.5401
-2.6966	-2.6069	-2.538	-2.5003	-2.5082	-2.5335	-2.5719	-2.5753	-2.5932	-2.629	-2.6851	-2.7295	-2.7178	-2.686	-2.6274	-2.6025	-2.5632	-2.5	-2.4929	-2.5256	-2.5335	-2.5259	-2.5204	-2.5283	-2.5117	-2.4533	-2.4154	-2.3927	-2.4612	-2.6311	-2.7585	-2.7808	-2.8286	-2.8506	-2.8461	-2.8037	-2.7191	-2.6702	-2.6291	-2.5773	-2.5483	-2.5463	-2.5201	-2.4757	-2.4476	-2.4686	-2.467	-2.5224	-2.5639	-2.6616
-2.5834	-2.6076	-2.6722	-2.682	-2.7053	-2.7775	-2.8666	-2.8762	-2.787	-2.6613	-2.5794	-2.6045	-2.6754	-2.7159	-2.7331	-2.7706	-2.8031	-2.7615	-2.7305	-2.6403	-2.5107	-2.401	-2.3846	-2.4368	-2.5422	-2.6596	-2.6884	-2.7622	-2.8095	-2.8435	-2.855	-2.8723	-2.846	-2.7961	-2.7919	-2.7986	-2.8201	-2.7883	-2.7394	-2.7026	-2.7059	-2.7074	-2.6849	-2.6726	-2.5748	-2.3664	-2.116	-1.8691	-1.6317	-1.5356
-2.8884	-3.0271	-3.2114	-3.2463	-3.2048	-3.2212	-3.2858	-3.3206	-3.3531	-3.3492	-3.33	-3.3188	-3.2636	-3.2177	-3.1191	-3.0251	-2.9478	-2.9234	-2.9582	-2.9493	-2.9672	-2.9813	-2.9748	-2.9836	-2.9788	-2.9903	-2.9245	-2.814	-2.7254	-2.6501	-2.6073	-2.6175	-2.6576	-2.7274	-2.7903	-2.8418	-2.8442	-2.8962	-2.9348	-2.9596	-2.9882	-3.0358	-3.0547	-3.0892	-3.0774	-3.0317	-2.9919	-2.9703	-2.8845	-2.8422
-2.3868	-2.4225	-2.5112	-2.6225	-2.6788	-2.7277	-2.7617	-2.7511	-2.6972	-2.6324	-2.5957	-2.6124	-2.7004	-2.7913	-2.8495	-2.8424	-2.7756	-2.6795	-2.66	-2.6054	-2.5357	-2.5283	-2.5707	-2.6126	-2.6136	-2.5656	-2.4928	-2.4087	-2.3875	-2.4043	-2.4911	-2.5653	-2.6866	-2.7613	-2.7841	-2.8224	-2.9319	-2.9445	-2.9591	-3.0054	-2.993	-2.9522	-2.9573	-3.0424	-3.107	-3.1298	-3.0934	-3.0339	-3.028	-3.0665
-2.8673	-2.7541	-2.6845	-2.7034	-2.7348	-2.8025	-2.8727	-2.8576	-2.7687	-2.7298	-2.7901	-2.8586	-2.908	-2.8905	-2.8742	-2.8904	-2.8821	-2.864	-2.8508	-2.8688	-2.8821	-2.8814	-2.824	-2.719	-2.6547	-2.6315	-2.6156	-2.573	-2.5864	-2.5804	-2.597	-2.6245	-2.694	-2.7328	-2.7849	-2.8593	-2.8052	-2.7181	-2.6866	-2.6516	-2.6053	-2.6207	-2.6292	-2.6172	-2.6127	-2.5981	-2.5924	-2.6292	-2.6642	-2.6805
-2.5506	-2.5557	-2.5867	-2.5506	-2.5164	-2.5191	-2.412	-2.3608	-2.4029	-2.5126	-2.5841	-2.7264	-2.7866	-2.9123	-2.9597	-2.9766	-2.9273	-2.9367	-2.8585	-2.8546	-2.8904	-3.0231	-3.1389	-3.2008	-3.1717	-3.2131	-3.1748	-3.1121	-3.0176	-2.9528	-2.9324	-2.9165	-2.8802	-2.7953	-2.7269	-2.7409	-2.775	-2.7898	-2.8178	-2.8476	-2.8841	-2.909	-2.9308	-2.8628	-2.9086	-2.9903	-2.9948	-3.0353	-3.1023	-3.1796
-2.445	-2.4863	-2.4778	-2.4658	-2.4655	-2.4776	-2.4679	-2.471	-2.4874	-2.4732	-2.5399	-2.6806	-2.7766	-2.8298	-2.8484	-2.8609	-2.9403	-2.9348	-2.9488	-2.9665	-2.9509	-2.9466	-2.9189	-2.9027	-2.8425	-2.7977	-2.8077	-2.8081	-2.8493	-2.8958	-2.915	-2.9529	-2.9827	-3.0176	-3.0093	-3.0283	-3.0861	-3.113	-3.189	-3.2721	-3.282	-3.2479	-3.1846	-3.1474	-3.1617	-3.2583	-3.27	-3.3038	-3.2627	-3.2291
[truncated: 31 more columns]

## Sheet: FigS13C_Punishment
-2.6553	-2.6713	-2.7997	-2.9337	-2.9968	-3.0431	-3.002	-2.8758	-2.7656	-2.7925	-2.8299	-2.9329	-2.9443	-2.9445	-2.9068	-2.7832	-2.7086	-2.645	-2.6239	-2.6281	-2.5299	-2.555	-2.6469	-2.7131	-2.8362	-2.8498	-2.7526	-2.647	-2.5669	-2.4891	-2.5235	-2.6243	-2.8038	-2.9325	-2.8813	-2.8092	-2.7717	-2.7382	-2.6923	-2.6346	-2.5689	-2.5774	-2.5876	-2.6747	-2.7694	-2.8945	-2.9796	-3.0576	-3.1837	-3.259
-2.3945	-2.4856	-2.5881	-2.5989	-2.5965	-2.5961	-2.5539	-2.5509	-2.6065	-2.6403	-2.5938	-2.5786	-2.6077	-2.6547	-2.7078	-2.7324	-2.7223	-2.7473	-2.6532	-2.5666	-2.5748	-2.5175	-2.5172	-2.5262	-2.5268	-2.5375	-2.5582	-2.5984	-2.7031	-2.7869	-2.8081	-2.9185	-2.9364	-2.784	-2.6878	-2.7017	-2.7763	-2.8482	-2.9235	-2.9618	-3.0484	-3.1267	-3.1499	-3.1122	-2.9988	-2.8936	-2.8885	-2.8876	-2.8984	-2.9659
-2.1542	-2.1044	-2.0236	-1.9847	-1.9936	-2.095	-2.221	-2.3911	-2.4796	-2.4542	-2.4904	-2.4595	-2.4646	-2.4786	-2.5295	-2.6142	-2.5903	-2.6161	-2.5981	-2.589	-2.5329	-2.5481	-2.5185	-2.5962	-2.6182	-2.6437	-2.6547	-2.6524	-2.6008	-2.477	-2.3968	-2.3349	-2.367	-2.4243	-2.4348	-2.4456	-2.4379	-2.3387	-2.3421	-2.4132	-2.4897	-2.5522	-2.5467	-2.4911	-2.3543	-2.2996	-2.3467	-2.2804	-2.1884	-2.1921
-2.3546	-2.3459	-2.3218	-2.3093	-2.311	-2.3398	-2.3942	-2.4794	-2.6122	-2.7707	-2.8368	-2.7774	-2.6445	-2.5782	-2.5411	-2.5871	-2.6767	-2.78	-2.8751	-2.8875	-2.8805	-2.9024	-2.8917	-2.875	-2.9166	-2.9169	-2.9609	-2.9481	-2.9567	-2.9298	-2.9944	-3.0707	-3.1913	-3.3159	-3.4284	-3.462	-3.4159	-3.4403	-3.4039	-3.281	-3.2369	-3.1708	-3.175	-3.2543	-3.284	-3.3515	-3.4326	-3.5386	-3.6086	-3.654
-2.66	-2.7277	-2.6575	-2.6053	-2.6028	-2.6747	-2.7775	-2.8555	-2.8283	-2.7761	-2.7148	-2.6715	-2.668	-2.6201	-2.6032	-2.572	-2.5217	-2.4499	-2.4166	-2.3295	-2.2549	-2.2893	-2.4824	-2.6495	-2.7438	-2.7163	-2.7565	-2.7497	-2.8177	-2.8415	-2.9325	-3.0319	-3.0661	-3.0258	-2.9346	-2.8096	-2.7078	-2.5722	-2.5426	-2.5368	-2.5769	-2.6536	-2.8347	-3.033	-3.1374	-3.1594	-3.0798	-3.0411	-2.971	-2.8584
-2.6801	-2.7963	-2.804	-2.7635	-2.7478	-2.7654	-2.859	-2.9492	-2.9472	-2.8603	-2.7067	-2.5982	-2.548	-2.5218	-2.5614	-2.6215	-2.7067	-2.7515	-2.7279	-2.7267	-2.692	-2.6867	-2.6725	-2.7443	-2.8132	-2.8418	-2.8528	-2.8583	-2.894	-2.8475	-2.7774	-2.7317	-2.762	-2.7458	-2.7635	-2.7872	-2.7603	-2.739	-2.7491	-2.7879	-2.7809	-2.8881	-2.9537	-3.0697	-3.0408	-2.9534	-2.9022	-2.8776	-3.018	-3.1975
-2.4854	-2.5243	-2.5786	-2.6291	-2.6915	-2.8549	-3.0015	-3	-3.0402	-3.0968	-3.1158	-3.1913	-3.265	-3.2572	-3.2033	-3.2231	-3.2202	-3.1875	-3.1627	-3.187	-3.17	-3.1628	-3.1595	-3.1353	-3.0588	-3.0831	-3.1137	-3.1044	-3.0338	-3.0287	-3.0777	-3.0324	-3.0737	-3.0724	-3.0192	-3.034	-3.0599	-3.0878	-3.1473	-3.0891	-2.992	-3.008	-2.9574	-2.942	-3.0164	-3.0935	-3.1905	-3.2471	-3.3337	-3.4288
-2.8745	-2.823	-2.6834	-2.5144	-2.4263	-2.4753	-2.5064	-2.5608	-2.6601	-2.7785	-2.7523	-2.6723	-2.6143	-2.599	-2.5837	-2.5686	-2.5767	-2.5794	-2.5894	-2.5959	-2.6915	-2.7461	-2.7493	-2.7699	-2.7601	-2.7516	-2.7553	-2.7336	-2.7345	-2.7835	-2.7934	-2.7343	-2.6362	-2.6004	-2.5738	-2.6282	-2.647	-2.6949	-2.699	-2.7082	-2.7749	-2.8527	-2.9282	-2.9278	-2.8808	-2.8433	-2.8243	-2.7664	-2.7888	-2.8444
-2.7882	-2.7654	-2.8466	-2.885	-3.0118	-3.1705	-3.2718	-3.3195	-3.2807	-3.2495	-3.1881	-3.1631	-3.1131	-3.0639	-3.0225	-3.0023	-2.9889	-2.9863	-3.0005	-3.052	-3.0419	-2.9853	-3.0344	-3.0655	-3.1479	-3.2366	-3.2908	-3.3236	-3.4091	-3.4806	-3.5105	-3.5458	-3.5363	-3.4992	-3.4486	-3.4144	-3.345	-3.2968	-3.3064	-3.3234	-3.3762	-3.361	-3.3882	-3.4054	-3.3554	-3.3521	-3.3517	-3.3563	-3.3926	-3.4746
-3.1943	-3.1676	-3.092	-3.0003	-2.9792	-3.0898	-3.1521	-3.2099	-3.2905	-3.2095	-3.1746	-3.1132	-3.0832	-3.0894	-3.0603	-3.0013	-3.1241	-3.2739	-3.2904	-3.2037	-3.145	-3.1396	-3.1666	-3.1692	-3.1826	-3.1823	-3.0782	-2.9998	-2.8746	-2.8257	-2.8034	-2.8918	-2.9808	-3.0041	-2.9313	-2.8284	-2.7587	-2.7289	-2.7567	-2.7671	-2.7346	-2.73	-2.708	-2.7608	-2.8401	-2.8289	-2.7411	-2.6604	-2.5934	-2.484
-2.7448	-2.8532	-2.9611	-3.0765	-3.1515	-3.1582	-3.1327	-3.0524	-2.851	-2.6365	-2.5114	-2.393	-2.3902	-2.4406	-2.4527	-2.4745	-2.4632	-2.5026	-2.6348	-2.759	-2.8062	-2.7384	-2.7115	-2.7766	-2.8477	-2.9537	-3.0175	-3.0204	-2.9938	-2.9887	-3.0878	-3.1303	-3.1306	-3.1095	-2.9514	-2.7729	-2.6651	-2.6162	-2.669	-2.8045	-3.0191	-3.1837	-3.2326	-3.24	-3.2449	-3.2522	-3.3073	-3.2973	-3.2648	-3.0925
-2.9931	-2.8897	-2.7834	-2.6291	-2.5235	-2.5013	-2.5137	-2.6024	-2.6827	-2.7996	-2.9688	-3.0994	-3.1885	-3.2816	-3.3582	-3.2276	-3.0633	-2.9433	-2.8431	-2.7648	-2.6877	-2.7038	-2.7141	-2.8398	-2.9009	-2.8662	-2.8391	-2.8168	-2.8468	-2.8928	-2.954	-2.9883	-3.0136	-3.0261	-3.0327	-2.9907	-2.9986	-3.0049	-2.9867	-2.8767	-2.7182	-2.5696	-2.4613	-2.4127	-2.4458	-2.5233	-2.628	-2.8503	-3.1145	-3.3826
-2.728	-2.7713	-2.7391	-2.6974	-2.7324	-2.7616	-2.7815	-2.8678	-2.9465	-2.8632	-2.7872	-2.7481	-2.6813	-2.5916	-2.4983	-2.4687	-2.435	-2.4457	-2.5027	-2.6102	-2.6778	-2.7764	-2.9006	-2.9574	-2.96	-2.9514	-2.9519	-2.9653	-2.92	-2.859	-2.787	-2.7832	-2.7204	-2.6559	-2.6418	-2.6139	-2.5916	-2.6001	-2.599	-2.6307	-2.6949	-2.7394	-2.7569	-2.7743	-2.8302	-2.8273	-2.9136	-2.9555	-2.9765	-2.9684
-2.6214	-2.7075	-2.8155	-2.8392	-2.8624	-2.8281	-2.8676	-2.8269	-2.7577	-2.7098	-2.7441	-2.8442	-2.9714	-3.0924	-3.1981	-3.2842	-3.3264	-3.4254	-3.3914	-3.2964	-3.2212	-3.1349	-3.127	-3.1336	-3.172	-3.1959	-3.1509	-3.0696	-3.0016	-2.9967	-3.0735	-3.1324	-3.0827	-2.9554	-2.8824	-2.8697	-2.723	-2.5673	-2.5454	-2.6231	-2.808	-2.8738	-3.0139	-3.044	-3.0719	-3.1229	-3.1197	-3.0799	-2.9891	-2.9139
-2.3801	-2.5041	-2.6326	-2.726	-2.756	-2.784	-2.7563	-2.6658	-2.6391	-2.6631	-2.6395	-2.6765	-2.7484	-2.8457	-2.9838	-3.1213	-3.2171	-3.2609	-3.1786	-3.0954	-2.9813	-2.9796	-2.9478	-2.9114	-2.8515	-2.8222	-2.7909	-2.8438	-2.942	-3.0751	-3.1356	-3.0715	-3.0213	-3.0307	-3.0038	-3.0165	-3.0403	-3.0869	-3.1447	-3.1517	-3.139	-3.014	-2.9094	-2.8229	-2.8244	-2.826	-2.8403	-2.9049	-2.9995	-3.0562
-3.123	-3.2722	-3.386	-3.4429	-3.4219	-3.3228	-3.166	-3.0422	-2.8808	-2.8343	-2.7979	-2.8653	-3.0177	-3.1593	-3.1268	-3.0863	-3.1059	-3.1269	-3.1114	-3.1101	-3.1549	-3.2501	-3.2348	-3.1926	-3.2183	-3.2071	-3.2321	-3.1879	-3.1032	-2.9797	-2.8091	-2.6242	-2.4898	-2.386	-2.3991	-2.5051	-2.6821	-2.7882	-2.9439	-3.1916	-3.3468	-3.3722	-3.2869	-3.1849	-3.1132	-2.9672	-2.8912	-2.9552	-2.979	-2.8786
-2.8287	-2.7543	-2.6739	-2.5773	-2.5614	-2.5923	-2.6211	-2.6577	-2.6801	-2.7339	-2.7466	-2.7829	-2.8632	-2.8864	-2.8747	-2.8275	-2.756	-2.7457	-2.7143	-2.7682	-2.8406	-2.9417	-3.061	-3.1888	-3.3026	-3.3477	-3.3484	-3.272	-3.3007	-3.2615	-3.2101	-3.1781	-3.1644	-3.1859	-3.2071	-3.1877	-3.103	-3.1096	-3.0931	-3.1398	-3.1374	-3.1366	-3.1596	-3.1139	-3.0916	-3.0998	-3.0977	-3.0862	-3.1601	-3.2107
-2.5143	-2.4934	-2.5104	-2.6551	-2.7802	-2.9197	-3.0617	-3.1562	-3.1642	-3.1363	-3.058	-2.9764	-2.9092	-2.9191	-2.9286	-2.8933	-2.9071	-2.9762	-3.0057	-2.9907	-3.0333	-3.0837	-3.0882	-3.0237	-2.9149	-2.8933	-2.8689	-2.8634	-2.8323	-2.8232	-2.7495	-2.7573	-2.8654	-2.8819	-2.8084	-2.7887	-2.8778	-3.0526	-3.204	-3.2928	-3.329	-3.3681	-3.4726	-3.5007	-3.4489	-3.4373	-3.3965	-3.3842	-3.3818	-3.3596
-2.7799	-2.8512	-2.8772	-2.8445	-2.7667	-2.8003	-2.8009	-2.8357	-2.918	-2.9386	-2.9955	-3.0755	-3.1255	-3.1949	-3.2911	-3.2818	-3.2859	-3.2096	-3.03	-2.9266	-2.8691	-2.8024	-2.6988	-2.7031	-2.6734	-2.617	-2.6204	-2.5758	-2.5616	-2.5762	-2.6126	-2.6531	-2.6468	-2.6588	-2.6899	-2.7755	-2.9058	-3.0092	-3.0177	-2.9601	-2.9296	-2.9226	-2.9147	-2.9496	-3.0103	-3.0377	-3.0931	-3.1509	-3.2145	-3.317
-2.1404	-2.0712	-1.9957	-1.9768	-1.9705	-2.0279	-2.0624	-2.1478	-2.2596	-2.343	-2.3915	-2.4419	-2.469	-2.4811	-2.4584	-2.4839	-2.4735	-2.5018	-2.4958	-2.5653	-2.6539	-2.7087	-2.7075	-2.7158	-2.7646	-2.7944	-2.7853	-2.7704	-2.7743	-2.7822	-2.7796	-2.8014	-2.6755	-2.5774	-2.5867	-2.6536	-2.5988	-2.6041	-2.582	-2.58	-2.5507	-2.472	-2.3912	-2.3388	-2.2686	-2.2849	-2.3801	-2.4721	-2.6503	-2.8088
-2.507	-2.5531	-2.5791	-2.5709	-2.5591	-2.6146	-2.6932	-2.7089	-2.7205	-2.8038	-2.8958	-2.8651	-2.7976	-2.8017	-2.7928	-2.685	-2.6269	-2.5501	-2.498	-2.5462	-2.5848	-2.5643	-2.5599	-2.6078	-2.7002	-2.7816	-2.8749	-2.9279	-2.9615	-2.8998	-2.8372	-2.8303	-2.8317	-2.8329	-2.861	-2.8599	-2.8538	-2.82	-2.8103	-2.825	-2.8922	-2.9158	-2.9005	-2.8782	-2.9086	-2.9457	-3.0647	-3.2129	-3.3397	-3.3969
-2.6393	-2.7236	-2.7843	-2.8554	-2.8339	-2.7622	-2.7067	-2.6921	-2.6356	-2.647	-2.7163	-2.7483	-2.7395	-2.7293	-2.6759	-2.7021	-2.7119	-2.7002	-2.7075	-2.7507	-2.8099	-2.9137	-3.0319	-3.0897	-3.0289	-2.9399	-2.8407	-2.7496	-2.7139	-2.6605	-2.6613	-2.7025	-2.7126	-2.7031	-2.7362	-2.7813	-2.7835	-2.7936	-2.8371	-2.9151	-2.911	-2.8699	-2.8169	-2.7754	-2.8061	-2.9261	-2.9525	-2.9152	-2.8754	-2.8544
-2.7949	-2.836	-2.8505	-2.8773	-2.968	-3.0276	-3.1166	-3.1879	-3.1969	-3.1634	-2.9637	-2.8409	-2.7977	-2.7355	-2.6506	-2.5999	-2.5612	-2.4584	-2.416	-2.3855	-2.3996	-2.4253	-2.4752	-2.5601	-2.6844	-2.8543	-2.974	-3.0402	-3.0396	-3.0335	-2.9776	-2.9254	-2.8455	-2.7782	-2.7582	-2.7389	-2.7476	-2.7718	-2.8978	-3.017	-3.0204	-3.0422	-3.0606	-3.1337	-3.1739	-3.3009	-3.3947	-3.3995	-3.3646	-3.3583
-2.7061	-2.7634	-2.7693	-2.835	-2.8658	-2.9198	-2.9203	-2.9559	-2.9383	-2.8744	-2.8364	-2.8306	-2.9395	-3.0274	-3.1296	-3.1413	-3.0725	-3.0275	-2.9524	-2.9692	-3.0077	-2.9925	-2.9304	-2.8949	-2.8507	-2.8719	-2.9302	-2.9632	-3.0427	-3.0923	-3.0001	-2.8973	-2.8248	-2.7285	-2.6593	-2.598	-2.5301	-2.6058	-2.7119	-2.756	-2.7674	-2.7414	-2.6655	-2.6146	-2.6042	-2.5783	-2.6424	-2.7129	-2.7359	-2.7911
-2.7247	-2.866	-3.047	-3.1247	-3.0149	-2.8731	-2.7459	-2.7718	-2.7651	-2.7415	-2.7371	-2.7053	-2.766	-2.8425	-2.9483	-2.9547	-2.8787	-2.7487	-2.6855	-2.67	-2.7425	-2.8211	-2.8557	-2.9289	-3.011	-3.0102	-2.9979	-2.9569	-2.9465	-3.0367	-3.0514	-3.0424	-3.0986	-3.1973	-3.3096	-3.2352	-3.0883	-3.0085	-2.9871	-2.9539	-2.9359	-2.974	-3.0582	-3.0805	-3.1174	-3.1071	-3.0912	-3.1165	-3.2261	-3.3594
-2.8933	-2.8447	-2.8306	-2.7577	-2.684	-2.6436	-2.5776	-2.5823	-2.5612	-2.5251	-2.5257	-2.575	-2.5973	-2.5662	-2.5403	-2.5593	-2.5779	-2.6405	-2.6915	-2.6888	-2.6558	-2.6309	-2.5845	-2.5398	-2.4798	-2.5109	-2.5848	-2.68	-2.7825	-2.7929	-2.8246	-2.7938	-2.7169	-2.6749	-2.6105	-2.6392	-2.7405	-2.7781	-2.8006	-2.7647	-2.7013	-2.6046	-2.5067	-2.4162	-2.399	-2.3798	-2.3585	-2.4072	-2.4326	-2.4702
-2.8327	-2.7227	-2.5743	-2.4878	-2.5232	-2.5759	-2.6673	-2.711	-2.7096	-2.7057	-2.6677	-2.6392	-2.6429	-2.6946	-2.7561	-2.803	-2.8492	-2.8524	-2.8435	-2.8473	-2.9	-2.9201	-2.9722	-2.9258	-2.8242	-2.7671	-2.7726	-2.7679	-2.7853	-2.7993	-2.6665	-2.6492	-2.6631	-2.7888	-2.8773	-2.8441	-2.8523	-2.9078	-3.049	-3.1601	-3.1411	-3.0556	-2.9987	-2.9179	-2.7791	-2.5725	-2.3264	-2.0271	-1.8587	-1.7376
-2.9184	-3.113	-3.237	-3.2557	-3.2128	-3.136	-3.0515	-2.9836	-2.9132	-2.9364	-3.0317	-3.0616	-3.0818	-3.0823	-3.0426	-2.954	-2.8685	-2.796	-2.8063	-2.8631	-2.9311	-3.0401	-3.0785	-3.0936	-3.1654	-3.2248	-3.2609	-3.3146	-3.2765	-3.125	-3.0336	-2.9779	-2.9761	-2.9878	-2.9858	-2.9519	-2.9588	-2.9123	-2.8542	-2.8488	-2.9096	-2.9714	-3.0394	-2.9745	-2.9622	-3.0635	-3.1435	-3.1538	-3.2007	-3.3371
-2.7054	-2.5239	-2.3264	-2.2382	-2.2005	-2.2541	-2.3052	-2.3733	-2.3708	-2.2921	-2.3724	-2.5207	-2.5913	-2.5387	-2.517	-2.524	-2.5435	-2.5692	-2.6087	-2.6646	-2.6467	-2.6387	-2.6416	-2.5892	-2.5504	-2.5078	-2.5021	-2.4988	-2.4661	-2.4566	-2.4975	-2.5842	-2.6805	-2.7439	-2.8392	-2.9614	-3.0239	-3.0091	-3.0365	-2.9998	-2.9649	-3.0008	-3.0436	-3.0537	-2.9735	-2.8963	-2.8586	-2.9399	-2.9704	-3.0862
-2.5595	-2.4506	-2.3427	-2.2708	-2.2305	-2.2272	-2.2473	-2.3659	-2.4326	-2.4534	-2.459	-2.4719	-2.4251	-2.3808	-2.4001	-2.4276	-2.4044	-2.3861	-2.5168	-2.5796	-2.6293	-2.6471	-2.6415	-2.6445	-2.6691	-2.6159	-2.5918	-2.5955	-2.6174	-2.6207	-2.6566	-2.682	-2.6601	-2.6421	-2.7355	-2.7566	-2.7737	-2.7924	-2.8007	-2.7365	-2.6875	-2.6314	-2.613	-2.5772	-2.5819	-2.6101	-2.619	-2.6779	-2.7662	-2.7621
-2.0698	-2.09	-2.1695	-2.3006	-2.3929	-2.467	-2.5126	-2.5295	-2.5725	-2.683	-2.8005	-2.8602	-2.8591	-2.8078	-2.7339	-2.6591	-2.6158	-2.6029	-2.584	-2.5729	-2.5567	-2.4819	-2.4481	-2.4455	-2.4625	-2.5009	-2.5411	-2.5035	-2.419	-2.3978	-2.3966	-2.4651	-2.5439	-2.6146	-2.652	-2.662	-2.7268	-2.7952	-2.8134	-2.7951	-2.8002	-2.7814	-2.7861	-2.8137	-2.8401	-2.7843	-2.7397	-2.6969	-2.6818	-2.7512
-2.4459	-2.4994	-2.552	-2.6497	-2.7239	-2.7563	-2.7365	-2.6567	-2.7256	-2.8359	-2.9839	-3.0788	-3.1544	-3.1206	-3.1021	-3.1321	-3.1039	-3.0287	-3.0118	-3.0138	-3.0408	-3.0887	-3.0399	-3.0403	-3.102	-3.1686	-3.2194	-3.2416	-3.2109	-3.159	-3.169	-3.2146	-3.2833	-3.251	-3.2215	-3.2015	-3.1333	-3.0967	-3.1035	-3.1402	-3.2	-3.3096	-3.455	-3.5381	-3.6096	-3.6434	-3.5444	-3.4942	-3.4682	-3.4707
[truncated: 31 more columns]

[truncated: 5 more sheets: FigS13C_topo, FigS13D, FigS13D_topo, FigS13E, FigS13F]
