# Supplementary material for: Prefrontal signals precede striatal signals for biased credit assignment in motivational learning biases
Source: Nat Commun. 2024 Jan 2;15:19. doi: 10.1038/s41467-023-44632-x (PMC10762147; doi:10.1038/s41467-023-44632-x)
Supplement: Supplementary file 4 — Source Data [file 41467_2023_44632_MOESM4_ESM.zip › SourceDataFiles/SourceDataFiles_FigS14.xlsx]

## Sheet: FigS14A_Favorable
0.020192	0.020119	0.0199	0.019533	0.019021	0.018373	0.017605	0.016736	0.015791	0.014797	0.013783	0.012779	0.011815	0.010917	0.010111	0.009416	0.0088479	0.008417	0.0081285	0.0079816	0.0079708	0.0080856	0.0083109	0.0086285	0.0090171	0.0094536	0.0099141	0.010375	0.010812	0.011206	0.011538	0.011792	0.011956	0.012023	0.011986	0.011846	0.011602	0.011261	0.010827	0.010309	0.0097147	0.0090551	0.0083402	0.0075808	0.0067879	0.0059726	0.0051459	0.0043188	0.0035019	0.0027058
0.01145	0.011698	0.011938	0.012161	0.012356	0.012513	0.012621	0.01267	0.012655	0.012567	0.012405	0.012166	0.011851	0.011465	0.011013	0.010504	0.0099454	0.0093494	0.0087274	0.0080909	0.0074515	0.0068201	0.0062062	0.0056181	0.0050621	0.0045431	0.0040637	0.0036252	0.003227	0.0028674	0.0025435	0.0022517	0.0019876	0.0017467	0.001524	0.0013149	0.0011148	0.00091953	0.00072567	0.0005305	0.00033234	0.00013073	-7.3522e-05	-0.00027817	-0.00047959	-0.00067275	-0.00085136	-0.001008	-0.0011343	-0.0012213
0.004224	0.0040713	0.003856	0.0035808	0.0032495	0.0028673	0.0024396	0.0019729	0.0014735	0.00094848	0.00040477	-0.00015041	-0.00070974	-0.0012658	-0.0018113	-0.0023389	-0.0028417	-0.0033132	-0.0037476	-0.0041401	-0.004487	-0.0047858	-0.0050354	-0.0052359	-0.0053888	-0.0054964	-0.0055621	-0.0055901	-0.0055847	-0.0055507	-0.0054928	-0.0054156	-0.0053236	-0.0052209	-0.0051112	-0.0049979	-0.0048838	-0.0047716	-0.0046632	-0.0045605	-0.0044643	-0.0043752	-0.0042929	-0.0042166	-0.0041443	-0.0040735	-0.0040007	-0.0039219	-0.0038324	-0.0037269
0.0055327	0.0054161	0.005289	0.0051583	0.0050313	0.0049162	0.0048211	0.0047539	0.0047219	0.0047311	0.0047859	0.0048885	0.0050388	0.0052341	0.005469	0.0057355	0.0060234	0.0063205	0.0066132	0.0068876	0.0071293	0.007325	0.0074626	0.0075321	0.0075258	0.0074389	0.0072698	0.0070197	0.0066928	0.0062961	0.0058385	0.005331	0.0047855	0.0042147	0.0036314	0.0030478	0.0024757	0.0019252	0.0014054	0.00092348	0.00048481	9.284e-05	-0.0002509	-0.00054664	-0.00079622	-0.0010027	-0.0011701	-0.0013028	-0.0014054	-0.0014823
0.014319	0.013985	0.013549	0.013025	0.012426	0.011769	0.011071	0.01035	0.0096215	0.0089031	0.0082089	0.0075516	0.0069415	0.0063863	0.0058908	0.0054568	0.0050835	0.0047668	0.0045001	0.0042747	0.0040797	0.0039027	0.0037307	0.0035502	0.0033482	0.0031124	0.0028323	0.002499	0.002106	0.0016494	0.0011277	0.00054235	-0.00010249	-0.00080023	-0.001542	-0.0023168	-0.0031122	-0.0039144	-0.004709	-0.0054812	-0.0062165	-0.0069013	-0.0075233	-0.0080722	-0.00854	-0.0089216	-0.0092152	-0.0094221	-0.0095467	-0.0095968
0.0087414	0.0089552	0.0091846	0.00943	0.0096906	0.0099649	0.01025	0.010543	0.010838	0.01113	0.011412	0.011678	0.011922	0.012136	0.012314	0.012452	0.012545	0.01259	0.012586	0.012533	0.01243	0.01228	0.012084	0.011845	0.011564	0.011244	0.010888	0.010498	0.010075	0.0096217	0.0091413	0.0086365	0.0081108	0.0075686	0.0070147	0.0064546	0.0058943	0.0053398	0.0047975	0.0042733	0.0037728	0.0033015	0.0028639	0.0024641	0.0021057	0.0017916	0.0015244	0.001306	0.0011379	0.001021
0.0095105	0.0092162	0.0089392	0.008688	0.0084707	0.0082946	0.0081658	0.0080888	0.008067	0.0081016	0.0081924	0.0083373	0.0085327	0.0087731	0.0090518	0.0093608	0.009691	0.010033	0.010376	0.01071	0.011026	0.011314	0.011568	0.011781	0.011949	0.012069	0.012142	0.012167	0.012149	0.01209	0.011997	0.011874	0.011728	0.011564	0.011387	0.011203	0.011015	0.010826	0.010637	0.01045	0.010263	0.010077	0.0098897	0.0096981	0.0094999	0.0092922	0.0090721	0.0088369	0.0085842	0.0083122
-0.013944	-0.014828	-0.015502	-0.015941	-0.016125	-0.01604	-0.015678	-0.01504	-0.014132	-0.012968	-0.011567	-0.0099537	-0.0081583	-0.0062136	-0.004155	-0.0020191	0.00015692	0.0023366	0.004485	0.0065694	0.00856	0.010431	0.012159	0.013727	0.015122	0.016334	0.01736	0.018201	0.01886	0.019347	0.019672	0.019849	0.019895	0.019828	0.019665	0.019426	0.019128	0.018789	0.018426	0.018055	0.01769	0.017342	0.017024	0.016743	0.016508	0.016322	0.016188	0.016106	0.016073	0.016084
-0.004655	-0.0045606	-0.0043673	-0.0040751	-0.0036865	-0.0032061	-0.0026404	-0.0019975	-0.0012868	-0.0005189	0.000295	0.0011432	0.0020137	0.0028948	0.0037747	0.0046427	0.0054885	0.0063031	0.0070783	0.0078075	0.0084851	0.0091066	0.0096687	0.010169	0.010606	0.010979	0.011288	0.011533	0.011714	0.011833	0.011891	0.011891	0.011834	0.011723	0.011563	0.011358	0.011113	0.010833	0.010524	0.010192	0.0098424	0.0094819	0.0091156	0.0087488	0.0083859	0.0080313	0.0076888	0.0073619	0.007054	0.006768
0.0054743	0.0053411	0.0051995	0.0050593	0.0049313	0.0048262	0.0047545	0.0047258	0.0047482	0.0048281	0.0049697	0.0051749	0.0054427	0.0057697	0.0061498	0.0065746	0.0070335	0.0075144	0.0080041	0.0084888	0.0089547	0.0093885	0.0097783	0.010114	0.010386	0.01059	0.010722	0.010783	0.010775	0.010705	0.010581	0.010413	0.010215	0.010001	0.0097859	0.0095836	0.0094081	0.0092719	0.0091851	0.0091555	0.0091877	0.0092833	0.0094405	0.0096544	0.0099172	0.010219	0.010548	0.010891	0.011235	0.011567
0.0009859	0.00078709	0.00057591	0.00035771	0.0001377	-7.9073e-05	-0.00028781	-0.00048394	-0.00066314	-0.00082133	-0.00095474	-0.0010599	-0.0011339	-0.0011741	-0.0011786	-0.0011463	-0.0010768	-0.0009709	-0.00083009	-0.00065709	-0.0004556	-0.00023023	1.3653e-05	0.00027008	0.00053278	0.00079541	0.0010518	0.0012964	0.0015242	0.0017315	0.0019155	0.0020749	0.0022096	0.002321	0.0024117	0.0024849	0.002545	0.0025964	0.0026437	0.0026912	0.002743	0.0028022	0.0028715	0.002953	0.003048	0.0031573	0.0032816	0.0034214	0.0035768	0.0037481
0.0063402	0.0067186	0.007047	0.0073221	0.0075415	0.007703	0.0078057	0.0078494	0.0078355	0.0077665	0.0076465	0.0074809	0.0072767	0.0070418	0.0067856	0.0065181	0.0062501	0.0059925	0.0057565	0.0055525	0.0053902	0.0052783	0.0052235	0.0052307	0.0053028	0.0054397	0.0056389	0.0058952	0.0062005	0.0065442	0.006913	0.0072921	0.0076648	0.0080136	0.008321	0.0085696	0.0087434	0.008828	0.0088113	0.0086836	0.0084382	0.0080715	0.0075825	0.0069736	0.0062498	0.005419	0.0044915	0.0034795	0.0023975	0.0012611
0.0035547	0.0032937	0.0030029	0.0026814	0.0023282	0.0019427	0.0015251	0.0010765	0.00059913	9.6942e-05	-0.00042472	-0.00095898	-0.0014977	-0.0020316	-0.002551	-0.0030459	-0.0035067	-0.0039248	-0.0042925	-0.0046039	-0.0048552	-0.0050448	-0.0051733	-0.0052442	-0.0052631	-0.0052385	-0.0051807	-0.0051023	-0.0050172	-0.0049402	-0.0048867	-0.0048714	-0.0049083	-0.0050092	-0.0051836	-0.0054377	-0.0057744	-0.0061922	-0.0066859	-0.0072466	-0.0078615	-0.008515	-0.0091891	-0.0098643	-0.01052	-0.011137	-0.011695	-0.012178	-0.01257	-0.01286
0.0048498	0.0045256	0.0042154	0.0039284	0.0036746	0.0034639	0.0033061	0.0032101	0.0031836	0.0032327	0.0033615	0.0035718	0.003863	0.004232	0.0046733	0.005179	0.0057393	0.0063425	0.0069758	0.0076252	0.0082764	0.0089147	0.009526	0.010097	0.010614	0.011067	0.011446	0.011742	0.011949	0.012064	0.012084	0.012008	0.011839	0.01158	0.011237	0.010816	0.010326	0.009777	0.0091784	0.0085417	0.0078784	0.0072002	0.0065189	0.0058458	0.0051919	0.004567	0.0039804	0.0034395	0.0029506	0.0025184
0.014267	0.015119	0.015955	0.016758	0.017509	0.018191	0.018786	0.019277	0.019649	0.019889	0.019985	0.019926	0.019707	0.019321	0.018768	0.018047	0.017161	0.016116	0.014919	0.013581	0.012115	0.010535	0.0088591	0.0071066	0.0052986	0.0034579	0.0016085	-0.00022482	-0.0020166	-0.0037418	-0.0053756	-0.0068951	-0.0082791	-0.0095098	-0.010573	-0.011457	-0.012158	-0.012674	-0.013009	-0.013169	-0.013167	-0.013016	-0.012734	-0.012338	-0.011848	-0.011281	-0.010658	-0.0099955	-0.0093091	-0.0086133
0.00084698	0.00058313	0.00028984	-3.7059e-05	-0.00039954	-0.00079721	-0.0012272	-0.0016844	-0.0021615	-0.0026494	-0.0031374	-0.003614	-0.0040668	-0.0044835	-0.0048516	-0.0051594	-0.005396	-0.0055517	-0.0056183	-0.0055895	-0.0054609	-0.0052305	-0.0048988	-0.004469	-0.003947	-0.0033419	-0.002665	-0.0019304	-0.0011541	-0.00035387	0.00045184	0.0012441	0.0020046	0.0027157	0.0033616	0.0039285	0.0044049	0.0047816	0.0050522	0.0052127	0.0052617	0.0051997	0.0050291	0.0047539	0.0043794	0.0039119	0.0033584	0.0027269	0.0020257	0.0012642
-0.0023701	-0.0025375	-0.0026771	-0.002784	-0.0028535	-0.0028809	-0.0028616	-0.0027913	-0.0026659	-0.0024818	-0.0022358	-0.0019258	-0.00155	-0.001108	-0.00060044	-2.912e-05	0.00060263	0.00129	0.0020269	0.0028054	0.0036166	0.0044503	0.0052951	0.006139	0.0069694	0.0077731	0.0085369	0.0092477	0.009893	0.010461	0.01094	0.011322	0.011597	0.011761	0.011809	0.01174	0.011557	0.011265	0.010873	0.010391	0.0098367	0.0092262	0.0085798	0.0079184	0.0072632	0.006635	0.006053	0.005534	0.0050921	0.0047377
-0.0025588	-0.002454	-0.0023444	-0.0022355	-0.0021329	-0.0020412	-0.0019644	-0.0019053	-0.0018653	-0.0018441	-0.0018399	-0.001849	-0.0018663	-0.001885	-0.0018974	-0.0018953	-0.0018707	-0.0018162	-0.0017258	-0.0015955	-0.0014235	-0.0012106	-0.00095989	-0.00067699	-0.00036933	-4.5847e-05	0.00028351	0.00060838	0.00091849	0.0012042	0.001457	0.0016698	0.0018373	0.0019561	0.0020249	0.0020445	0.0020175	0.0019478	0.0018412	0.001704	0.0015433	0.0013663	0.0011804	0.00099235	0.00080834	0.00063376	0.00047297	0.00032921	0.0002045	9.9629e-05
0.010632	0.010499	0.010348	0.010184	0.010015	0.0098481	0.0096896	0.0095457	0.0094211	0.0093184	0.0092386	0.0091804	0.0091413	0.009117	0.0091023	0.0090917	0.0090791	0.0090589	0.0090262	0.0089766	0.0089071	0.0088157	0.0087015	0.0085648	0.0084067	0.0082293	0.0080349	0.0078262	0.0076058	0.0073765	0.007141	0.0069018	0.0066619	0.0064243	0.0061924	0.0059703	0.0057626	0.0055744	0.0054115	0.0052796	0.0051848	0.0051328	0.0051284	0.005176	0.0052784	0.0054369	0.0056515	0.00592	0.0062385	0.0066011
-0.0063461	-0.0062204	-0.0059955	-0.0056677	-0.0052361	-0.0047035	-0.0040763	-0.0033641	-0.0025801	-0.0017403	-0.00086302	3.1548e-05	0.00092205	0.0017868	0.0026046	0.0033557	0.0040221	0.0045892	0.0050456	0.005384	0.0056018	0.0057007	0.0056875	0.005573	0.0053722	0.0051031	0.0047863	0.0044438	0.0040977	0.0037698	0.0034797	0.0032449	0.0030793	0.002993	0.0029921	0.0030782	0.0032487	0.0034969	0.0038127	0.0041826	0.0045907	0.0050197	0.005451	0.005866	0.0062469	0.0065771	0.0068421	0.00703	0.0071319	0.007142
-0.0044555	-0.0036774	-0.0026969	-0.0015383	-0.00023599	0.0011659	0.0026161	0.0040578	0.0054318	0.0066786	0.0077413	0.0085687	0.0091171	0.009353	0.0092543	0.0088121	0.0080306	0.0069274	0.0055327	0.0038882	0.0020448	6.0946e-05	-0.0020004	-0.0040743	-0.0060966	-0.0080068	-0.0097505	-0.011282	-0.012565	-0.013577	-0.014306	-0.014754	-0.014936	-0.014879	-0.01462	-0.014205	-0.013686	-0.01312	-0.012563	-0.01207	-0.01169	-0.011466	-0.011428	-0.011596	-0.011979	-0.01257	-0.013349	-0.014285	-0.015334	-0.016445
0.0084465	0.0086585	0.0088923	0.0091388	0.0093883	0.0096307	0.0098562	0.010055	0.010219	0.010341	0.010414	0.010434	0.010397	0.0103	0.010143	0.0099241	0.0096441	0.0093031	0.0089024	0.0084437	0.0079297	0.0073642	0.0067525	0.0061012	0.0054184	0.0047139	0.0039988	0.0032854	0.0025869	0.0019167	0.0012881	0.00071374	0.00020469	-0.0002299	-0.00058352	-0.00085276	-0.0010376	-0.0011417	-0.0011718	-0.001138	-0.0010527	-0.00093015	-0.00078532	-0.00063333	-0.00048847	-0.00036349	-0.0002691	-0.0002135	-0.0002022	-0.00023794
-0.0022186	-0.0030785	-0.0040018	-0.0049683	-0.0059576	-0.0069495	-0.0079246	-0.0088647	-0.0097534	-0.010576	-0.011321	-0.011978	-0.01254	-0.013003	-0.013366	-0.013628	-0.013795	-0.01387	-0.013859	-0.013771	-0.013613	-0.013392	-0.013116	-0.012792	-0.012424	-0.012016	-0.011571	-0.011091	-0.010576	-0.010025	-0.0094377	-0.0088115	-0.008145	-0.0074365	-0.0066847	-0.0058891	-0.0050505	-0.004171	-0.0032545	-0.0023071	-0.0013367	-0.00035356	0.00062999	0.0015999	0.0025406	0.0034355	0.0042675	0.0050196	0.0056755	0.0062201
0.0075868	0.0071525	0.0067408	0.0063613	0.0060225	0.0057309	0.0054913	0.005306	0.0051756	0.0050981	0.0050699	0.0050854	0.0051378	0.005219	0.0053203	0.0054326	0.0055468	0.005654	0.0057457	0.0058142	0.0058525	0.0058543	0.0058142	0.0057275	0.00559	0.0053986	0.0051505	0.004844	0.0044782	0.0040532	0.0035706	0.0030334	0.0024463	0.0018159	0.0011505	0.00046025	-0.00024303	-0.00094626	-0.0016354	-0.0022957	-0.0029127	-0.0034725	-0.003962	-0.0043702	-0.0046882	-0.0049097	-0.0050311	-0.0050521	-0.0049752	-0.0048059
0.0062832	0.0063195	0.0063147	0.0062593	0.0061456	0.0059682	0.0057244	0.0054141	0.0050403	0.004609	0.0041283	0.003609	0.0030635	0.0025055	0.0019499	0.0014116	0.0009054	0.00044555	4.4916e-05	-0.00028528	-0.00053589	-0.00070014	-0.00077383	-0.00075547	-0.00064622	-0.00044984	-0.00017245	0.00017768	0.0005905	0.0010545	0.001557	0.0020849	0.0026247	0.0031628	0.0036863	0.004183	0.0046414	0.0050512	0.0054037	0.0056913	0.0059082	0.0060506	0.0061163	0.0061053	0.0060197	0.0058635	0.0056426	0.0053648	0.0050395	0.004677
0.00090319	0.00090641	0.0009293	0.00096392	0.0010021	0.0010362	0.0010591	0.001065	0.0010495	0.0010102	0.00094644	0.00085942	0.00075229	0.00062984	0.00049816	0.00036436	0.00023601	0.0001208	2.6014e-05	-4.1779e-05	-7.7054e-05	-7.5507e-05	-3.416e-05	4.8627e-05	0.00017321	0.00033879	0.00054351	0.00078468	0.0010589	0.0013622	0.0016904	0.0020391	0.0024036	0.0027797	0.003163	0.0035497	0.0039358	0.004318	0.004693	0.005058	0.0054105	0.0057481	0.0060688	0.0063707	0.0066521	0.0069114	0.0071466	0.0073557	0.0075365	0.0076862
0.0075999	0.0077517	0.0078246	0.0078151	0.0077218	0.0075452	0.0072872	0.0069518	0.0065442	0.0060714	0.0055413	0.004963	0.0043464	0.0037017	0.0030395	0.00237	0.0017034	0.0010491	0.00041587	-0.00018847	-0.00075688	-0.0012832	-0.0017622	-0.0021894	-0.0025608	-0.0028733	-0.0031241	-0.0033107	-0.0034313	-0.0034841	-0.0034679	-0.0033818	-0.0032255	-0.0029992	-0.0027038	-0.0023413	-0.0019145	-0.0014272	-0.0008848	-0.00029355	0.00033886	0.0010037	0.0016912	0.0023911	0.0030927	0.0037853	0.0044585	0.0051029	0.0057098	0.0062718
0.016998	0.016552	0.01609	0.015615	0.015133	0.014648	0.014163	0.013683	0.01321	0.012746	0.01229	0.011843	0.011404	0.010969	0.010536	0.010098	0.0096526	0.0091926	0.0087128	0.0082071	0.00767	0.0070962	0.0064811	0.005821	0.0051133	0.0043568	0.0035523	0.0027019	0.0018099	0.00088234	-7.3161e-05	-0.0010478	-0.0020318	-0.0030154	-0.0039889	-0.0049432	-0.0058704	-0.0067639	-0.0076186	-0.008431	-0.009199	-0.0099219	-0.0106	-0.011236	-0.011833	-0.012393	-0.012921	-0.013422	-0.0139	-0.01436
0.0015312	0.0013236	0.0011169	0.00089795	0.00065435	0.00037464	4.869e-05	-0.00033191	-0.00077359	-0.0012805	-0.0018544	-0.0024942	-0.0031962	-0.0039536	-0.0047573	-0.0055953	-0.006454	-0.0073178	-0.0081703	-0.0089949	-0.009775	-0.010495	-0.011141	-0.0117	-0.012163	-0.012522	-0.012772	-0.012912	-0.012943	-0.01287	-0.012698	-0.012438	-0.012101	-0.011699	-0.011246	-0.010753	-0.010234	-0.0096984	-0.0091547	-0.0086092	-0.0080657	-0.0075253	-0.006987	-0.0064479	-0.0059041	-0.0053506	-0.0047827	-0.0041964	-0.0035887	-0.0029588
-4.2545e-05	-0.00072276	-0.0012932	-0.0017417	-0.0020614	-0.0022509	-0.0023141	-0.0022599	-0.0021014	-0.0018556	-0.001542	-0.0011821	-0.00079785	-0.00041112	-4.2373e-05	0.00029012	0.00057105	0.00078862	0.00093489	0.0010058	0.0010012	0.00092406	0.00078037	0.00057823	0.00032721	3.7702e-05	-0.00027971	-0.0006147	-0.00095758	-0.0012996	-0.0016329	-0.0019511	-0.0022485	-0.0025209	-0.0027647	-0.0029774	-0.0031573	-0.0033033	-0.0034146	-0.0034911	-0.0035331	-0.0035411	-0.0035159	-0.0034583	-0.0033693	-0.0032499	-0.0031014	-0.0029251	-0.0027227	-0.0024964
8.3724e-05	4.74e-05	8.298e-05	0.00019148	0.00037222	0.00062257	0.00093776	0.0013109	0.001733	0.0021931	0.002679	0.003177	0.0036731	0.0041528	0.0046026	0.0050097	0.0053633	0.0056552	0.0058797	0.0060345	0.0061207	0.0061427	0.0061076	0.0060251	0.0059065	0.0057641	0.0056102	0.0054564	0.0053129	0.0051877	0.0050863	0.0050114	0.0049626	0.0049369	0.0049289	0.0049312	0.0049349	0.0049306	0.0049089	0.0048609	0.0047793	0.0046581	0.0044938	0.0042849	0.0040322	0.0037392	0.0034111	0.0030554	0.0026811	0.0022987
-0.0044864	-0.003688	-0.0028679	-0.0020348	-0.001199	-0.00037201	0.00043381	0.0012055	0.0019303	0.0025956	0.00319	0.0037034	0.0041276	0.0044565	0.0046863	0.0048159	0.0048465	0.0047821	0.0046289	0.0043953	0.0040919	0.0037305	0.0033243	0.0028873	0.0024338	0.0019776	0.0015323	0.0011097	0.0007205	0.00037317	7.4034e-05	-0.00017295	-0.00036626	-0.00050669	-0.00059721	-0.00064269	-0.0006496	-0.00062562	-0.00057926	-0.00051951	-0.00045544	-0.00039586	-0.00034897	-0.00032207	-0.00032126	-0.0003512	-0.00041494	-0.0005138	-0.00064729	-0.0008132
[truncated: 1,001 more columns]

## Sheet: FigS14A_Unfavorable
-0.00019111	-0.0005722	-0.00093326	-0.0012611	-0.0015442	-0.001773	-0.001941	-0.0020449	-0.002085	-0.0020648	-0.0019906	-0.0018717	-0.0017191	-0.0015449	-0.0013622	-0.0011836	-0.001021	-0.00088483	-0.00078367	-0.00072371	-0.0007086	-0.00073942	-0.00081474	-0.00093089	-0.0010824	-0.0012624	-0.0014631	-0.0016763	-0.0018937	-0.0021072	-0.0023092	-0.0024923	-0.0026498	-0.0027753	-0.0028631	-0.0029076	-0.0029043	-0.0028489	-0.0027384	-0.0025703	-0.0023436	-0.0020582	-0.0017153	-0.0013174	-0.00086791	-0.00037146	0.00016645	0.00073946	0.0013404	0.0019615
-0.0018915	-0.0018282	-0.0017235	-0.0015806	-0.0014043	-0.0012015	-0.00098082	-0.00075266	-0.00052848	-0.00032047	-0.00014099	-1.8152e-06	8.654e-05	0.0001156	7.9598e-05	-2.3904e-05	-0.00019362	-0.00042431	-0.00070688	-0.0010287	-0.0013744	-0.0017265	-0.0020665	-0.0023762	-0.0026386	-0.0028387	-0.0029647	-0.0030081	-0.0029645	-0.0028333	-0.0026178	-0.0023245	-0.0019634	-0.0015464	-0.0010872	-0.00060007	-9.9607e-05	0.00040047	0.00088771	0.0013514	0.0017829	0.0021758	0.0025259	0.002831	0.0030906	0.0033061	0.00348	0.0036158	0.0037181	0.0037921
0.0030568	0.0036223	0.0041695	0.0046834	0.0051507	0.0055601	0.0059032	0.0061745	0.0063721	0.0064976	0.0065557	0.0065548	0.0065056	0.0064211	0.0063156	0.0062043	0.0061022	0.0060235	0.0059808	0.0059842	0.0060416	0.0061572	0.0063322	0.0065646	0.0068487	0.007176	0.0075353	0.0079132	0.0082944	0.0086627	0.0090017	0.0092953	0.0095284	0.0096879	0.0097628	0.0097452	0.00963	0.0094156	0.0091037	0.0086991	0.0082097	0.007646	0.0070209	0.0063492	0.0056473	0.0049324	0.0042219	0.0035331	0.0028822	0.0022837
-0.0019164	-0.0018028	-0.0017064	-0.0016286	-0.0015705	-0.0015326	-0.0015151	-0.0015174	-0.0015387	-0.0015773	-0.0016312	-0.0016975	-0.0017729	-0.0018535	-0.0019349	-0.0020123	-0.0020807	-0.0021349	-0.00217	-0.002181	-0.0021637	-0.0021144	-0.0020301	-0.0019088	-0.0017495	-0.0015522	-0.0013179	-0.0010488	-0.00074776	-0.00041884	-6.6584e-05	0.00030383	0.00068686	0.0010768	0.0014678	0.0018543	0.0022311	0.0025934	0.002937	0.0032584	0.0035546	0.0038236	0.0040641	0.0042758	0.0044589	0.0046148	0.0047454	0.0048532	0.0049413	0.0050129
0.011672	0.010102	0.0084129	0.0066225	0.0047529	0.002829	0.00087851	-0.0010689	-0.0029823	-0.00483	-0.0065803	-0.0082022	-0.0096661	-0.010944	-0.012012	-0.012848	-0.013436	-0.013761	-0.013818	-0.013605	-0.013125	-0.012389	-0.011412	-0.010214	-0.0088201	-0.0072596	-0.0055649	-0.003771	-0.0019147	-3.3929e-05	0.0018332	0.0036488	0.0053764	0.0069811	0.0084305	0.0096953	0.01075	0.011573	0.012147	0.01246	0.012505	0.01228	0.011789	0.01104	0.010044	0.0088196	0.0073851	0.0057637	0.0039807	0.002063
0.0017527	0.0020135	0.0022272	0.0023856	0.0024827	0.0025151	0.002482	0.0023856	0.0022307	0.0020252	0.0017792	0.0015053	0.0012179	0.0009328	0.00066655	0.00043603	0.00025759	0.00014647	0.00011605	0.00017726	0.00033806	0.000603	0.00097299	0.0014452	0.002013	0.0026666	0.0033929	0.0041763	0.0049995	0.0058437	0.0066896	0.0075182	0.008311	0.0090511	0.0097231	0.010314	0.010813	0.011213	0.011508	0.011695	0.011776	0.011753	0.011631	0.011417	0.011121	0.010754	0.010327	0.0098534	0.0093449	0.0088148
0.020014	0.019506	0.018944	0.018341	0.017712	0.017069	0.016426	0.015795	0.015185	0.014607	0.014066	0.013565	0.013107	0.01269	0.012312	0.011966	0.011646	0.011341	0.011042	0.010736	0.010412	0.010058	0.0096644	0.0092203	0.0087185	0.0081538	0.0075236	0.0068287	0.0060729	0.0052634	0.0044104	0.0035274	0.0026298	0.0017351	0.00086172	2.8334e-05	-0.00074709	-0.0014481	-0.0020604	-0.002573	-0.0029778	-0.0032708	-0.0034515	-0.003523	-0.0034919	-0.0033671	-0.0031599	-0.0028827	-0.0025488	-0.0021713
-0.010949	-0.010427	-0.0097734	-0.0090123	-0.0081693	-0.0072719	-0.0063495	-0.0054323	-0.0045507	-0.0037345	-0.0030112	-0.0024056	-0.0019381	-0.0016236	-0.0014708	-0.0014813	-0.0016492	-0.0019612	-0.0023968	-0.0029291	-0.003526	-0.0041517	-0.0047685	-0.0053389	-0.0058278	-0.006204	-0.0064426	-0.0065259	-0.0064447	-0.0061987	-0.0057959	-0.0052528	-0.0045922	-0.0038424	-0.0030348	-0.0022021	-0.001376	-0.00058543	0.00014508	0.00079699	0.0013584	0.0018246	0.0021978	0.0024866	0.0027054	0.0028724	0.0030088	0.0031368	0.0032783	0.0034534
0.00059061	0.00047667	0.0003872	0.0003219	0.00027987	0.00025994	0.0002609	0.00028177	0.00032195	0.0003813	0.00046025	0.00055964	0.00068067	0.00082457	0.00099223	0.0011839	0.0013985	0.0016338	0.0018856	0.002148	0.0024134	0.0026728	0.0029161	0.0031328	0.0033129	0.0034472	0.0035282	0.0035509	0.003513	0.0034155	0.0032627	0.0030621	0.0028243	0.0025623	0.0022908	0.0020254	0.001782	0.0015753	0.0014185	0.0013223	0.0012943	0.0013388	0.0014564	0.0016443	0.0018962	0.0022029	0.0025528	0.0029326	0.003328	0.0037245
-0.0041269	-0.0043996	-0.0046578	-0.0048978	-0.0051146	-0.0053027	-0.0054553	-0.0055649	-0.0056237	-0.0056241	-0.0055584	-0.00542	-0.0052033	-0.0049043	-0.0045203	-0.0040504	-0.0034956	-0.0028585	-0.0021433	-0.0013563	-0.00050482	0.00040177	0.0013529	0.0023364	0.0033392	0.0043471	0.0053452	0.0063185	0.0072521	0.0081319	0.0089449	0.00968	0.010328	0.010883	0.011342	0.011703	0.011969	0.012145	0.012239	0.012261	0.012221	0.012131	0.012004	0.011852	0.011685	0.011515	0.011349	0.011194	0.011054	0.010932
0.0076519	0.0076973	0.0076767	0.0075944	0.0074551	0.0072639	0.0070256	0.0067452	0.0064271	0.0060757	0.0056952	0.0052897	0.0048634	0.0044209	0.003967	0.0035069	0.0030463	0.0025916	0.0021495	0.0017272	0.0013323	0.00097252	0.0006553	0.00038756	0.00017523	2.2897e-05	-6.6577e-05	-9.2345e-05	-5.5721e-05	3.9793e-05	0.00018866	0.00038357	0.00061587	0.00087607	0.0011543	0.0014411	0.0017275	0.0020058	0.0022698	0.0025151	0.0027387	0.0029396	0.0031185	0.0032771	0.0034187	0.0035473	0.0036674	0.0037838	0.0039013	0.0040243
-0.0012346	-0.00045851	0.00028096	0.00098809	0.0016687	0.0023298	0.0029787	0.0036228	0.0042685	0.0049217	0.0055862	0.0062648	0.0069582	0.0076658	0.0083854	0.0091134	0.0098455	0.010577	0.011301	0.012013	0.012706	0.013375	0.014014	0.014618	0.015179	0.015694	0.016155	0.016557	0.016893	0.017158	0.017346	0.01745	0.017468	0.017395	0.017229	0.01697	0.016618	0.016178	0.015653	0.015049	0.014376	0.013642	0.012856	0.01203	0.011175	0.0103	0.0094154	0.0085304	0.0076523	0.006787
-0.0063932	-0.0059686	-0.0054911	-0.0049696	-0.0044147	-0.0038379	-0.0032518	-0.0026692	-0.0021029	-0.0015646	-0.0010643	-0.00061006	-0.00020736	0.00014141	0.00043697	0.00068327	0.00088731	0.0010589	0.0012099	0.0013543	0.0015066	0.0016815	0.0018931	0.0021541	0.0024746	0.0028619	0.0033201	0.003849	0.0044446	0.005099	0.0058001	0.0065327	0.0072787	0.0080179	0.008729	0.0093909	0.0099832	0.010488	0.010889	0.011176	0.01134	0.011381	0.0113	0.011105	0.010809	0.010427	0.0099795	0.0094897	0.008982	0.0084815
0.0029585	0.0027705	0.0026149	0.0024915	0.0024006	0.0023438	0.0023233	0.0023424	0.0024048	0.0025148	0.0026768	0.0028948	0.0031723	0.0035116	0.003914	0.0043791	0.0049048	0.0054873	0.0061209	0.0067982	0.0075101	0.0082461	0.0089949	0.0097439	0.010481	0.011192	0.011866	0.01249	0.013055	0.013552	0.013973	0.014314	0.014571	0.014746	0.014838	0.014853	0.014795	0.014672	0.014491	0.014261	0.013989	0.013685	0.013355	0.013004	0.012637	0.012257	0.011864	0.011459	0.011037	0.010596
0.0013981	0.00065518	-9.1106e-05	-0.00083214	-0.0015596	-0.0022655	-0.0029426	-0.0035844	-0.0041853	-0.0047404	-0.0052464	-0.0057008	-0.0061028	-0.0064525	-0.0067516	-0.0070028	-0.0072099	-0.0073775	-0.0075107	-0.0076146	-0.0076942	-0.0077539	-0.0077972	-0.0078269	-0.0078448	-0.0078518	-0.0078481	-0.0078331	-0.0078059	-0.0077653	-0.0077095	-0.007637	-0.0075457	-0.007434	-0.0073	-0.0071422	-0.0069597	-0.0067517	-0.0065181	-0.0062592	-0.0059759	-0.0056693	-0.0053408	-0.0049923	-0.0046257	-0.0042429	-0.0038459	-0.0034363	-0.0030156	-0.0025843
0.00787	0.0083895	0.0088976	0.0093766	0.0098099	0.010183	0.010483	0.0107	0.010829	0.010865	0.010809	0.010664	0.010437	0.010138	0.0097773	0.0093704	0.0089327	0.0084811	0.0080329	0.0076055	0.0072156	0.0068785	0.0066082	0.0064162	0.0063117	0.0063011	0.0063877	0.0065719	0.0068508	0.0072187	0.0076669	0.0081838	0.0087557	0.0093664	0.0099978	0.010631	0.011244	0.011818	0.012332	0.012766	0.013105	0.013333	0.013439	0.013417	0.013264	0.012982	0.012576	0.012056	0.011434	0.010726
0.0066728	0.0063411	0.005981	0.005589	0.0051622	0.0046989	0.004199	0.0036647	0.0031006	0.0025138	0.0019141	0.0013138	0.00072714	0.00016972	-0.00034199	-0.00079159	-0.0011635	-0.0014437	-0.0016205	-0.0016851	-0.0016322	-0.0014603	-0.0011718	-0.00077336	-0.00027557	0.00030721	0.0009574	0.0016548	0.0023775	0.0031029	0.0038083	0.0044724	0.0050759	0.0056026	0.0060398	0.0063789	0.0066159	0.0067511	0.0067895	0.0067402	0.0066156	0.0064311	0.006204	0.0059527	0.0056953	0.0054495	0.0052308	0.0050528	0.0049259	0.0048574
0.0069452	0.0064879	0.0059895	0.0054584	0.0049037	0.0043347	0.0037607	0.0031909	0.0026338	0.0020971	0.0015875	0.0011102	0.00066954	0.00026814	-9.2363e-05	-0.00041147	-0.00068958	-0.0009278	-0.0011278	-0.0012914	-0.0014209	-0.0015182	-0.0015852	-0.0016234	-0.0016339	-0.001617	-0.0015727	-0.0015005	-0.0013996	-0.0012688	-0.0011072	-0.00091385	-0.00068835	-0.00043068	-0.00014151	0.00017775	0.00052481	0.00089649	0.0012887	0.0016964	0.0021139	0.0025346	0.0029515	0.0033574	0.0037449	0.004107	0.0044371	0.0047293	0.0049787	0.0051816
0.0099592	0.010773	0.011542	0.012253	0.012895	0.013453	0.013916	0.014272	0.01451	0.014623	0.014604	0.014453	0.014169	0.013759	0.01323	0.012596	0.01187	0.011072	0.01022	0.0093354	0.0084393	0.0075514	0.0066905	0.0058732	0.0051139	0.0044246	0.0038149	0.003292	0.0028612	0.0025261	0.0022887	0.0021501	0.00211	0.0021679	0.0023222	0.0025712	0.0029122	0.0033422	0.003857	0.0044516	0.0051195	0.0058527	0.0066415	0.0074743	0.0083377	0.0092165	0.010094	0.010953	0.011774	0.012538
0.014563	0.014627	0.014683	0.014727	0.014755	0.014767	0.014763	0.014743	0.01471	0.014667	0.014616	0.014562	0.014507	0.014454	0.014406	0.014364	0.014327	0.014292	0.014257	0.014214	0.014156	0.014072	0.01395	0.013777	0.01354	0.013224	0.012816	0.012304	0.011678	0.010934	0.010068	0.0090831	0.0079869	0.0067913	0.0055133	0.004174	0.0027983	0.0014134	4.8829e-05	-0.0012656	-0.0025004	-0.0036275	-0.0046212	-0.0054593	-0.0061237	-0.006601	-0.0068826	-0.0069655	-0.0068517	-0.0065481
-0.012321	-0.01106	-0.0095878	-0.0079326	-0.0061274	-0.0042083	-0.0022131	-0.00017992	0.0018537	0.0038518	0.0057812	0.0076118	0.0093176	0.010877	0.012273	0.013495	0.014537	0.015398	0.016083	0.016602	0.01697	0.017203	0.017322	0.017347	0.0173	0.017201	0.017071	0.016927	0.016783	0.016651	0.01654	0.016454	0.016395	0.016361	0.016348	0.016348	0.016352	0.016351	0.016335	0.016293	0.016219	0.016103	0.015943	0.015736	0.015483	0.015187	0.014852	0.014487	0.014098	0.013693
-0.00063798	-0.00056664	-0.00051862	-0.00049091	-0.00048071	-0.0004856	-0.00050377	-0.00053403	-0.00057588	-0.00062927	-0.00069446	-0.00077166	-0.00086077	-0.00096113	-0.0010712	-0.0011886	-0.0013099	-0.0014311	-0.0015473	-0.0016536	-0.0017453	-0.001818	-0.0018682	-0.0018932	-0.0018912	-0.0018614	-0.0018037	-0.0017183	-0.0016057	-0.0014665	-0.0013009	-0.0011092	-0.00089124	-0.0006469	-0.0003762	-7.9503e-05	0.00024229	0.00058755	0.00095385	0.0013379	0.0017356	0.0021422	0.0025521	0.0029595	0.0033581	0.0037415	0.0041037	0.0044389	0.0047421	0.005009
0.0086345	0.010278	0.011927	0.013573	0.015204	0.016811	0.018385	0.019917	0.021399	0.022825	0.024189	0.025489	0.02672	0.027881	0.028972	0.02999	0.030935	0.031805	0.0326	0.033317	0.033953	0.034505	0.034968	0.035339	0.035613	0.035787	0.035857	0.035823	0.035682	0.035438	0.035092	0.034651	0.03412	0.03351	0.032832	0.032097	0.031319	0.030511	0.029688	0.028861	0.028044	0.027246	0.026475	0.025739	0.025043	0.024387	0.023774	0.023203	0.02267	0.022174
0.0021636	0.0019809	0.0017522	0.0014883	0.0011999	0.00089682	0.00058776	0.00027996	-2.0968e-05	-0.00031094	-0.00058728	-0.0008484	-0.0010934	-0.0013218	-0.0015331	-0.0017261	-0.0018994	-0.0020503	-0.0021756	-0.002271	-0.0023318	-0.0023528	-0.0023289	-0.0022555	-0.0021285	-0.0019454	-0.0017049	-0.0014072	-0.0010546	-0.00065091	-0.00020133	0.00028753	0.00080814	0.0013524	0.0019119	0.0024783	0.0030438	0.0036009	0.004143	0.0046639	0.0051583	0.0056213	0.0060484	0.0064352	0.0067777	0.0070718	0.0073134	0.0074989	0.0076248	0.0076885
-0.01059	-0.01051	-0.010444	-0.010396	-0.010365	-0.010349	-0.010344	-0.010342	-0.010334	-0.010307	-0.010247	-0.010138	-0.0099657	-0.0097136	-0.0093674	-0.0089149	-0.0083463	-0.0076549	-0.0068381	-0.0058968	-0.0048361	-0.0036649	-0.002396	-0.0010451	0.0003693	0.0018264	0.0033038	0.0047782	0.0062259	0.0076232	0.0089475	0.010177	0.011294	0.012279	0.013121	0.013807	0.014331	0.014688	0.014878	0.014904	0.01477	0.014484	0.014056	0.013498	0.012823	0.012047	0.011184	0.010252	0.0092657	0.0082425
-0.005191	-0.0052229	-0.0052087	-0.005146	-0.0050334	-0.0048703	-0.0046576	-0.0043971	-0.0040919	-0.0037463	-0.0033655	-0.0029554	-0.0025227	-0.0020744	-0.0016177	-0.0011596	-0.00070698	-0.00026617	0.00015715	0.00055804	0.00093243	0.0012772	0.0015902	0.0018705	0.0021183	0.002335	0.0025235	0.0026877	0.002833	0.0029656	0.0030926	0.0032215	0.0033601	0.0035154	0.0036943	0.0039022	0.0041434	0.0044203	0.0047339	0.0050832	0.0054654	0.0058763	0.0063104	0.006761	0.0072209	0.0076821	0.0081368	0.0085771	0.0089951	0.0093835
0.0017309	0.0023153	0.0029541	0.0036405	0.004366	0.0051207	0.0058933	0.0066717	0.0074433	0.0081949	0.0089136	0.0095868	0.010202	0.010749	0.011218	0.0116	0.01189	0.012082	0.012174	0.012165	0.012059	0.011858	0.011568	0.011198	0.010758	0.010259	0.0097138	0.009136	0.0085397	0.0079387	0.0073467	0.0067759	0.0062375	0.0057403	0.0052914	0.0048953	0.004554	0.0042674	0.0040334	0.0038481	0.0037063	0.003602	0.003529	0.003481	0.0034522	0.0034375	0.0034328	0.0034349	0.0034415	0.0034513
0.0090684	0.0080577	0.0072274	0.0065955	0.0061736	0.0059664	0.0059716	0.0061798	0.0065753	0.0071366	0.0078374	0.0086478	0.0095356	0.010468	0.011412	0.012337	0.013215	0.014023	0.014742	0.015358	0.015862	0.016252	0.01653	0.016702	0.016778	0.016771	0.016693	0.016559	0.016382	0.016174	0.015947	0.015709	0.015465	0.01522	0.014976	0.014733	0.014489	0.014244	0.013997	0.013746	0.013491	0.013234	0.012976	0.012721	0.012474	0.012239	0.012021	0.011826	0.011658	0.011521
0.0025878	0.0024259	0.0023282	0.0022993	0.0023413	0.0024537	0.0026338	0.0028767	0.0031758	0.0035233	0.00391	0.0043266	0.0047636	0.0052117	0.0056625	0.0061083	0.0065427	0.0069607	0.0073581	0.0077321	0.0080806	0.0084023	0.008696	0.0089608	0.0091957	0.0093997	0.0095714	0.0097094	0.009812	0.0098777	0.0099049	0.0098924	0.0098394	0.0097454	0.0096108	0.0094366	0.0092247	0.008978	0.0087007	0.0083979	0.008076	0.0077425	0.0074057	0.0070747	0.0067589	0.0064678	0.0062108	0.0059963	0.0058317	0.005723
0.0066448	0.0063975	0.0061554	0.0059385	0.0057653	0.0056524	0.0056136	0.0056598	0.0057979	0.0060315	0.00636	0.0067795	0.0072825	0.0078587	0.0084953	0.0091777	0.0098902	0.010617	0.01134	0.012045	0.012716	0.013337	0.013895	0.014376	0.014768	0.015062	0.015247	0.015319	0.015272	0.015107	0.014826	0.014436	0.013946	0.013372	0.01273	0.01204	0.011323	0.010603	0.0099018	0.0092407	0.0086387	0.0081116	0.0076711	0.0073242	0.0070732	0.0069152	0.0068426	0.0068436	0.0069026	0.0070016
0.001694	0.0018049	0.0018732	0.0018932	0.0018608	0.0017739	0.0016326	0.0014393	0.0011988	0.00091779	0.00060512	0.00027113	-7.2659e-05	-0.0004141	-0.00074099	-0.0010416	-0.0013054	-0.0015235	-0.0016889	-0.0017972	-0.0018468	-0.0018389	-0.0017773	-0.0016688	-0.0015224	-0.0013491	-0.0011612	-0.00097192	-0.0007941	-0.00063994	-0.00052002	-0.00044269	-0.00041355	-0.00043501	-0.0005062	-0.00062291	-0.00077791	-0.00096136	-0.0011614	-0.0013648	-0.0015578	-0.0017268	-0.0018589	-0.0019427	-0.0019683	-0.0019278	-0.0018154	-0.0016274	-0.001362	-0.0010194
0.00324	0.0037936	0.0043017	0.004757	0.0051537	0.0054885	0.0057603	0.0059698	0.0061198	0.0062149	0.0062608	0.0062645	0.0062335	0.0061754	0.0060981	0.0060085	0.0059132	0.0058175	0.0057259	0.0056415	0.0055661	0.0055007	0.005445	0.0053977	0.0053569	0.00532	0.0052839	0.0052455	0.0052016	0.0051492	0.0050862	0.005011	0.0049231	0.0048233	0.0047135	0.0045967	0.0044773	0.0043604	0.0042516	0.0041573	0.0040835	0.0040362	0.0040208	0.0040419	0.0041028	0.0042061	0.0043529	0.004543	0.004775	0.0050466
[truncated: 1,001 more columns]

## Sheet: FigS14B_Favorable
0.0066154	0.0058988	0.0052816	0.0047761	0.0043907	0.0041291	0.0039908	0.0039707	0.0040601	0.0042469	0.0045167	0.0048536	0.0052411	0.0056632	0.0061047	0.0065524	0.0069954	0.0074254	0.0078365	0.0082259	0.008593	0.0089395	0.0092691	0.009587	0.0098993	0.010212	0.010533	0.010868	0.011222	0.011599	0.012003	0.012433	0.012891	0.013373	0.013876	0.014395	0.014925	0.01546	0.015995	0.016524	0.017043	0.01755	0.018044	0.018524	0.018993	0.019454	0.019912	0.02037	0.020834	0.021309
0.013723	0.013573	0.013469	0.013413	0.013407	0.013449	0.013537	0.013666	0.013832	0.014029	0.014251	0.014491	0.014745	0.015006	0.015269	0.01553	0.015787	0.016036	0.016275	0.016504	0.016721	0.016926	0.01712	0.017302	0.017472	0.01763	0.017778	0.017914	0.018041	0.018159	0.018268	0.01837	0.018466	0.018559	0.018651	0.018745	0.018844	0.018952	0.019073	0.019211	0.019371	0.019555	0.019767	0.020008	0.020279	0.020579	0.020904	0.02125	0.021609	0.021975
0.017342	0.017489	0.017619	0.017725	0.017803	0.017846	0.01785	0.017812	0.01773	0.017602	0.017428	0.017211	0.016953	0.016658	0.016332	0.01598	0.01561	0.015229	0.014846	0.014468	0.014105	0.013763	0.013449	0.01317	0.01293	0.012734	0.012583	0.012478	0.012419	0.012405	0.012431	0.012495	0.012591	0.012715	0.01286	0.013021	0.013191	0.013364	0.013534	0.013696	0.013845	0.013976	0.014086	0.014171	0.014231	0.014264	0.014271	0.014251	0.014206	0.014139
0.02127	0.021984	0.022713	0.023445	0.02417	0.024875	0.025548	0.026175	0.026745	0.027246	0.027668	0.028004	0.028249	0.0284	0.028456	0.028422	0.028301	0.0281	0.02783	0.027499	0.027118	0.026696	0.026243	0.025767	0.025273	0.024767	0.024251	0.023726	0.023194	0.022651	0.022096	0.021528	0.020943	0.02034	0.019717	0.019074	0.018412	0.017731	0.017035	0.016327	0.015613	0.014896	0.014185	0.013485	0.012804	0.012148	0.011525	0.01094	0.010399	0.0099066
0.021448	0.022077	0.022674	0.023229	0.023733	0.024173	0.024541	0.024827	0.025023	0.02512	0.025114	0.025002	0.024781	0.024452	0.024017	0.023482	0.022853	0.022138	0.021348	0.020495	0.019593	0.018656	0.0177	0.016743	0.015801	0.014893	0.014034	0.013242	0.01253	0.011911	0.011395	0.01099	0.0107	0.010524	0.01046	0.010502	0.010639	0.010859	0.011147	0.011486	0.011857	0.012244	0.012626	0.012989	0.013316	0.013597	0.013823	0.013988	0.014092	0.014136
0.014904	0.014577	0.014238	0.013899	0.013568	0.013255	0.012969	0.012716	0.012501	0.01233	0.012203	0.01212	0.012079	0.012076	0.012107	0.012164	0.01224	0.012328	0.012418	0.012503	0.012575	0.012628	0.012657	0.012659	0.012632	0.012577	0.012496	0.012395	0.01228	0.012158	0.012038	0.011928	0.011837	0.011774	0.011744	0.011754	0.011806	0.011903	0.012044	0.012225	0.012441	0.012687	0.012953	0.013231	0.013512	0.013785	0.014043	0.014277	0.014482	0.014652
0.015214	0.015127	0.015061	0.01502	0.015006	0.015022	0.015068	0.015145	0.015253	0.015388	0.015549	0.015731	0.015929	0.016137	0.016349	0.016558	0.016756	0.016936	0.017089	0.017209	0.017289	0.017323	0.017305	0.01723	0.017097	0.016904	0.016652	0.016343	0.015983	0.015577	0.015136	0.01467	0.01419	0.013709	0.013241	0.012798	0.012391	0.012032	0.01173	0.011492	0.011323	0.011227	0.011205	0.011257	0.01138	0.011569	0.011819	0.012122	0.012468	0.012847
0.0081674	0.0077875	0.0075	0.0073027	0.0071919	0.0071631	0.007211	0.00733	0.0075147	0.0077598	0.0080602	0.0084112	0.0088083	0.0092469	0.0097223	0.010229	0.010762	0.011315	0.01188	0.012451	0.013019	0.013575	0.014113	0.014622	0.015096	0.015527	0.015908	0.016236	0.016504	0.016712	0.016857	0.01694	0.016963	0.016928	0.016839	0.0167	0.016516	0.016292	0.016033	0.015745	0.015431	0.015096	0.014745	0.014382	0.014009	0.013629	0.013247	0.012864	0.012483	0.012108
0.019891	0.019699	0.019405	0.019014	0.018533	0.017973	0.017346	0.016664	0.015942	0.015196	0.014443	0.013696	0.012972	0.012285	0.011646	0.011066	0.010554	0.010117	0.0097578	0.009479	0.0092801	0.0091587	0.0091106	0.0091301	0.0092103	0.0093431	0.0095197	0.0097311	0.0099681	0.010222	0.010485	0.01075	0.011012	0.011268	0.011515	0.011755	0.011989	0.012221	0.012455	0.012696	0.012949	0.013219	0.013508	0.013819	0.014153	0.014507	0.014879	0.015265	0.01566	0.016056
0.011367	0.012313	0.013247	0.014162	0.015046	0.015892	0.016689	0.017427	0.018099	0.018697	0.019214	0.019648	0.019994	0.020254	0.02043	0.020527	0.020552	0.020512	0.020419	0.020282	0.020112	0.019919	0.019712	0.019497	0.01928	0.019062	0.018845	0.018625	0.0184	0.018163	0.017909	0.017631	0.017323	0.016979	0.016595	0.016169	0.015701	0.015193	0.01465	0.01408	0.013492	0.012897	0.012309	0.01174	0.011206	0.01072	0.010295	0.0099423	0.0096705	0.0094856
0.003999	0.0040624	0.0041758	0.0043369	0.0045435	0.0047933	0.0050843	0.0054146	0.0057824	0.0061862	0.0066244	0.0070953	0.0075969	0.0081268	0.008682	0.0092587	0.0098527	0.010459	0.011071	0.011684	0.012291	0.012886	0.013462	0.014016	0.01454	0.015033	0.015489	0.015906	0.016284	0.016619	0.016912	0.017161	0.017367	0.017528	0.017645	0.017716	0.017741	0.017718	0.017648	0.017529	0.01736	0.01714	0.01687	0.016549	0.016178	0.015757	0.015289	0.014776	0.014222	0.01363
0.0090806	0.00907	0.0091157	0.0092117	0.0093522	0.0095313	0.009743	0.0099815	0.010241	0.010516	0.010799	0.011085	0.011367	0.011639	0.011894	0.012124	0.012324	0.012487	0.012608	0.01268	0.012702	0.01267	0.012584	0.012445	0.012258	0.012029	0.011767	0.011483	0.011192	0.01091	0.010652	0.010436	0.010279	0.010195	0.010199	0.0103	0.010507	0.010822	0.011248	0.01178	0.012412	0.013135	0.013937	0.014803	0.015717	0.016664	0.017624	0.018581	0.019515	0.020412
0.011835	0.012521	0.013278	0.014087	0.01493	0.015789	0.016648	0.01749	0.018301	0.019069	0.019784	0.020436	0.02102	0.02153	0.021962	0.022314	0.022584	0.022771	0.022877	0.022901	0.022844	0.02271	0.0225	0.022217	0.021866	0.021452	0.020982	0.020464	0.019907	0.019323	0.018725	0.018125	0.017537	0.016975	0.016451	0.015976	0.015561	0.015213	0.014937	0.014736	0.01461	0.014556	0.01457	0.014644	0.014772	0.014941	0.015141	0.01536	0.015585	0.015802
0.01048	0.010517	0.010565	0.01063	0.010716	0.010823	0.010954	0.011108	0.011281	0.01147	0.01167	0.011873	0.012073	0.012262	0.012433	0.012576	0.012686	0.012756	0.012781	0.012758	0.012684	0.012558	0.012382	0.012159	0.011893	0.01159	0.011256	0.010899	0.010528	0.01015	0.0097748	0.0094099	0.0090633	0.008742	0.0084519	0.008198	0.0079838	0.007812	0.0076836	0.0075988	0.0075569	0.0075559	0.0075939	0.0076679	0.0077751	0.0079124	0.0080769	0.0082655	0.0084755	0.0087039
0.020805	0.021221	0.021536	0.021741	0.021828	0.021793	0.021638	0.021365	0.020981	0.020499	0.01993	0.019291	0.018599	0.01787	0.017121	0.016366	0.015619	0.014891	0.014189	0.013522	0.012893	0.012307	0.011767	0.011276	0.010835	0.010446	0.010111	0.0098299	0.0096009	0.0094219	0.0092888	0.0091964	0.0091387	0.0091094	0.009102	0.0091109	0.0091314	0.00916	0.0091948	0.0092355	0.0092832	0.0093406	0.0094118	0.0095019	0.0096166	0.0097617	0.0099426	0.010164	0.010429	0.010738
0.016987	0.017318	0.017688	0.018089	0.018511	0.018946	0.019383	0.019809	0.020212	0.020583	0.020908	0.021179	0.021385	0.021518	0.021573	0.021544	0.02143	0.021229	0.020942	0.020572	0.020124	0.019603	0.019017	0.018374	0.017684	0.016955	0.0162	0.015428	0.01465	0.013876	0.013116	0.012377	0.011667	0.010991	0.010352	0.0097539	0.0091966	0.0086802	0.0082035	0.0077649	0.0073621	0.0069929	0.0066553	0.0063477	0.006069	0.005819	0.005598	0.0054073	0.0052487	0.0051246
0.017582	0.017474	0.017313	0.017101	0.016847	0.016557	0.016242	0.01591	0.01557	0.015232	0.014906	0.014598	0.014316	0.014065	0.013851	0.013675	0.013539	0.013444	0.013388	0.013368	0.013381	0.013425	0.013493	0.013581	0.013684	0.013797	0.013913	0.014026	0.014132	0.014224	0.014298	0.01435	0.014375	0.014372	0.014338	0.014274	0.014182	0.014063	0.013921	0.01376	0.013585	0.013401	0.013212	0.013024	0.012839	0.012662	0.012495	0.01234	0.012199	0.012074
0.0077591	0.0077116	0.0076918	0.0077011	0.0077409	0.0078113	0.007912	0.0080412	0.0081966	0.0083746	0.0085709	0.0087803	0.0089974	0.0092161	0.0094307	0.0096354	0.0098248	0.0099943	0.01014	0.010259	0.01035	0.010411	0.010442	0.010444	0.010418	0.010365	0.010288	0.010189	0.01007	0.0099344	0.0097838	0.0096216	0.0094513	0.0092769	0.0091031	0.0089352	0.008779	0.0086408	0.0085267	0.0084428	0.0083944	0.008386	0.008421	0.0085012	0.0086268	0.0087964	0.0090071	0.0092545	0.0095328	0.0098355
0.022557	0.021773	0.021003	0.020244	0.01949	0.018735	0.017973	0.0172	0.016411	0.015607	0.014791	0.01397	0.013154	0.012355	0.011589	0.010874	0.010226	0.0096656	0.0092075	0.0088661	0.0086515	0.0085691	0.0086191	0.0087957	0.0090874	0.0094773	0.0099439	0.010462	0.011003	0.011539	0.012041	0.01248	0.012832	0.013075	0.013191	0.013168	0.012999	0.01268	0.012215	0.011612	0.010884	0.010045	0.009117	0.0081202	0.0070781	0.0060139	0.0049501	0.0039079	0.0029059	0.0019596
0.016783	0.016788	0.016646	0.016358	0.015928	0.015368	0.014696	0.013934	0.01311	0.012254	0.011399	0.010581	0.0098333	0.0091906	0.0086831	0.0083378	0.0081767	0.0082156	0.008464	0.0089244	0.0095924	0.010457	0.011499	0.012697	0.014021	0.015439	0.016917	0.018418	0.019905	0.021345	0.022703	0.02395	0.02506	0.026012	0.026791	0.027385	0.027791	0.028009	0.028043	0.027904	0.027605	0.02716	0.026589	0.02591	0.025142	0.024306	0.023418	0.022498	0.02156	0.020619
0.0046206	0.004983	0.0053574	0.0057732	0.0062564	0.0068275	0.0075015	0.0082865	0.0091845	0.010191	0.011297	0.012487	0.013743	0.015044	0.016367	0.017687	0.018982	0.020227	0.0214	0.022481	0.02345	0.024291	0.024988	0.02553	0.025905	0.026107	0.026127	0.025964	0.025613	0.025075	0.024353	0.023448	0.022368	0.021118	0.019707	0.018146	0.016445	0.014618	0.012679	0.010643	0.0085295	0.006356	0.0041431	0.0019121	-0.00031507	-0.0025165	-0.0046709	-0.0067581	-0.0087598	-0.01066
0.0080112	0.008121	0.0082514	0.0084005	0.0085673	0.0087518	0.0089547	0.0091774	0.009422	0.009691	0.0099868	0.010312	0.010668	0.011056	0.011478	0.011931	0.012416	0.012928	0.013464	0.014021	0.014591	0.015171	0.015752	0.01633	0.016897	0.017447	0.017975	0.018476	0.018946	0.019383	0.019786	0.020153	0.020486	0.020787	0.021058	0.021304	0.021527	0.021733	0.021925	0.022106	0.022279	0.022447	0.022612	0.022774	0.022933	0.023086	0.023232	0.023368	0.02349	0.023594
-0.0051663	-0.0040277	-0.0027632	-0.0013801	0.0001115	0.0016992	0.003368	0.0051007	0.0068783	0.0086806	0.010487	0.012275	0.014026	0.015719	0.017335	0.018858	0.020273	0.021567	0.022729	0.02375	0.024622	0.025341	0.025902	0.026305	0.026548	0.026633	0.026564	0.026346	0.025988	0.025499	0.024892	0.024184	0.02339	0.02253	0.021624	0.020691	0.019751	0.018824	0.017928	0.017077	0.016286	0.015566	0.014925	0.014369	0.013901	0.013523	0.013234	0.013032	0.012912	0.01287
0.0095759	0.010411	0.011283	0.012184	0.013105	0.014037	0.014973	0.015904	0.016824	0.017726	0.018602	0.019448	0.020258	0.021027	0.021751	0.022426	0.023052	0.023625	0.024147	0.024618	0.02504	0.025417	0.025752	0.026049	0.026314	0.026551	0.026765	0.02696	0.027139	0.027304	0.027457	0.027595	0.027717	0.027819	0.027895	0.027941	0.027949	0.027912	0.027823	0.027677	0.027469	0.027193	0.026848	0.02643	0.02594	0.025379	0.024747	0.024049	0.023286	0.022464
0.017442	0.01709	0.016758	0.016455	0.016187	0.01596	0.015779	0.015647	0.015567	0.015541	0.015571	0.015655	0.015796	0.01599	0.016238	0.016536	0.016882	0.017273	0.017706	0.018174	0.018674	0.019199	0.019741	0.020293	0.020845	0.02139	0.021916	0.022413	0.022873	0.023285	0.023642	0.023936	0.024161	0.024314	0.024395	0.024403	0.024344	0.024223	0.024048	0.02383	0.02358	0.023312	0.023037	0.022769	0.022518	0.022295	0.022107	0.021959	0.021854	0.021791
0.0084545	0.0078866	0.0073444	0.0068316	0.0063502	0.005901	0.0054835	0.0050967	0.0047395	0.0044111	0.0041113	0.0038411	0.0036027	0.0033994	0.0032359	0.0031179	0.0030515	0.0030433	0.0030996	0.0032261	0.0034271	0.0037055	0.0040618	0.0044945	0.0049994	0.0055701	0.0061981	0.0068731	0.0075836	0.0083174	0.0090625	0.0098076	0.010543	0.01126	0.011953	0.01262	0.013259	0.013874	0.014467	0.015046	0.015617	0.016187	0.016762	0.017348	0.017948	0.018564	0.019194	0.019835	0.020482	0.021128
0.016606	0.016919	0.017249	0.0176	0.017975	0.018377	0.018804	0.019253	0.019722	0.020203	0.02069	0.021174	0.021647	0.0221	0.022524	0.022912	0.023257	0.023555	0.023802	0.023997	0.024139	0.024231	0.024276	0.024281	0.024253	0.024198	0.024125	0.024042	0.023957	0.023876	0.023803	0.023741	0.02369	0.023649	0.023613	0.023578	0.023536	0.023481	0.023405	0.023303	0.02317	0.023003	0.022802	0.022569	0.022307	0.022023	0.021723	0.021416	0.02111	0.020811
0.018349	0.018792	0.019203	0.019575	0.019901	0.020176	0.020399	0.020568	0.020687	0.020757	0.020785	0.020774	0.020733	0.020667	0.020582	0.020487	0.020386	0.020285	0.02019	0.020105	0.020034	0.019981	0.019947	0.019935	0.019945	0.019976	0.020027	0.020094	0.020172	0.020254	0.020334	0.020402	0.020452	0.020475	0.020465	0.020416	0.020325	0.02019	0.020012	0.019793	0.019539	0.019254	0.018947	0.018628	0.018306	0.017992	0.017696	0.017428	0.017199	0.017014
0.018212	0.016989	0.015822	0.014737	0.013754	0.012888	0.012153	0.011555	0.011097	0.010778	0.010591	0.010528	0.010578	0.010726	0.010957	0.011258	0.011613	0.012009	0.012433	0.012874	0.013324	0.013774	0.014221	0.014659	0.015088	0.015505	0.01591	0.016304	0.016688	0.017063	0.01743	0.017789	0.018139	0.018482	0.018814	0.019133	0.019437	0.019722	0.019984	0.020217	0.020417	0.020579	0.0207	0.020774	0.020801	0.020777	0.020703	0.020579	0.020408	0.020192
0.023061	0.022737	0.022385	0.022017	0.021647	0.021286	0.020945	0.020636	0.020368	0.020146	0.019978	0.019865	0.019806	0.019799	0.019838	0.019913	0.020014	0.020128	0.020239	0.020332	0.020391	0.0204	0.020342	0.020206	0.019977	0.019648	0.019212	0.018666	0.01801	0.01725	0.016393	0.015451	0.014439	0.013374	0.012276	0.011166	0.010066	0.0089975	0.0079804	0.0070343	0.006176	0.0054198	0.0047771	0.004256	0.0038615	0.0035959	0.0034586	0.0034469	0.0035565	0.003782
0.014129	0.012941	0.011581	0.010062	0.008406	0.0066388	0.0047926	0.0029026	0.0010063	-0.00085841	-0.0026543	-0.0043467	-0.0059046	-0.0073016	-0.0085167	-0.0095351	-0.010348	-0.010954	-0.011358	-0.011568	-0.011601	-0.011478	-0.01122	-0.010854	-0.010407	-0.0099061	-0.0093753	-0.0088369	-0.0083091	-0.007805	-0.0073318	-0.0068911	-0.0064785	-0.0060843	-0.0056941	-0.0052904	-0.0048538	-0.0043642	-0.0038028	-0.0031532	-0.0024025	-0.0015424	-0.00056905	0.00051588	0.001706	0.0029902	0.0043535	0.0057778	0.0072428	0.0087272
0.014083	0.014202	0.014355	0.014538	0.014748	0.014978	0.015224	0.015477	0.01573	0.015975	0.016206	0.016413	0.01659	0.01673	0.016827	0.016876	0.016872	0.016813	0.016698	0.016526	0.016298	0.016017	0.015688	0.015317	0.014909	0.014472	0.014016	0.01355	0.013082	0.012621	0.012177	0.011757	0.011368	0.011016	0.010705	0.010438	0.010216	0.010041	0.0099098	0.0098211	0.0097717	0.0097578	0.0097752	0.0098195	0.0098863	0.0099716	0.010072	0.010183	0.010304	0.010432
[truncated: 1,001 more columns]

## Sheet: FigS14B_Unfavorable
0.021261	0.020853	0.020435	0.020002	0.019556	0.019098	0.018634	0.018169	0.01771	0.017268	0.01685	0.016464	0.016118	0.015819	0.015569	0.015373	0.015229	0.015139	0.015098	0.015104	0.015153	0.015241	0.015365	0.015523	0.015713	0.015935	0.016189	0.016478	0.016804	0.01717	0.017579	0.018036	0.018542	0.019098	0.019705	0.020361	0.021061	0.0218	0.022568	0.023356	0.024152	0.024943	0.025715	0.026454	0.027148	0.027782	0.028348	0.028833	0.029232	0.029539
0.0064523	0.0057148	0.0051013	0.0046169	0.0042644	0.0040441	0.0039539	0.0039893	0.0041435	0.0044077	0.0047711	0.0052213	0.0057445	0.0063261	0.0069505	0.0076021	0.0082654	0.0089254	0.0095682	0.010181	0.010755	0.011279	0.01175	0.012164	0.01252	0.012821	0.013071	0.013276	0.013444	0.013582	0.013699	0.013801	0.013897	0.013991	0.014087	0.014188	0.014295	0.014407	0.014521	0.014634	0.01474	0.014834	0.01491	0.014964	0.01499	0.014985	0.014946	0.014872	0.014762	0.014617
0.020988	0.020644	0.020258	0.019837	0.019386	0.018914	0.018431	0.017948	0.017474	0.017022	0.016604	0.016229	0.01591	0.015654	0.015469	0.01536	0.01533	0.015379	0.015504	0.0157	0.01596	0.016273	0.016629	0.017015	0.017418	0.017824	0.01822	0.018595	0.018937	0.019239	0.019495	0.0197	0.019854	0.019958	0.020014	0.020027	0.020005	0.019954	0.019882	0.019798	0.019707	0.019618	0.019536	0.019464	0.019407	0.019366	0.019341	0.019332	0.019336	0.019351
0.030576	0.030766	0.030903	0.030984	0.03101	0.03098	0.030898	0.030766	0.030585	0.030361	0.030094	0.02979	0.02945	0.029076	0.02867	0.028234	0.027767	0.02727	0.026743	0.026184	0.025594	0.024971	0.024315	0.023627	0.022906	0.022153	0.021371	0.020562	0.01973	0.018879	0.018014	0.017141	0.016265	0.015394	0.014535	0.013693	0.012876	0.01209	0.011339	0.01063	0.0099661	0.0093513	0.0087883	0.0082795	0.0078263	0.0074297	0.0070903	0.0068081	0.0065829	0.0064145
0.013544	0.013075	0.012687	0.012386	0.01218	0.012073	0.01207	0.012169	0.01237	0.012668	0.013056	0.013525	0.014063	0.014654	0.015282	0.01593	0.016578	0.017207	0.017798	0.018333	0.018794	0.019167	0.019437	0.019595	0.019633	0.019545	0.019329	0.018988	0.018524	0.017945	0.017261	0.016484	0.015629	0.014713	0.013753	0.012771	0.011785	0.010816	0.0098865	0.0090149	0.0082204	0.0075201	0.0069289	0.0064589	0.006119	0.0059149	0.0058482	0.0059169	0.0061149	0.0064327
0.017793	0.017799	0.017844	0.017918	0.018013	0.018117	0.018218	0.018303	0.018361	0.01838	0.01835	0.018262	0.018111	0.017892	0.017602	0.017241	0.016809	0.016309	0.015746	0.015125	0.014454	0.013742	0.012998	0.012234	0.011463	0.010698	0.0099514	0.0092381	0.0085714	0.0079639	0.0074269	0.0069702	0.0066013	0.0063252	0.0061444	0.0060583	0.0060638	0.0061548	0.0063231	0.0065585	0.0068493	0.0071827	0.0075454	0.007924	0.0083057	0.0086783	0.0090308	0.0093536	0.0096387	0.0098798
0.02261	0.022448	0.02228	0.022112	0.021953	0.021814	0.021705	0.021634	0.02161	0.021641	0.021731	0.021883	0.022094	0.022362	0.02268	0.023037	0.023422	0.023823	0.024224	0.024613	0.024976	0.025302	0.02558	0.025803	0.025965	0.026064	0.026097	0.026067	0.025975	0.025827	0.025627	0.025382	0.025097	0.024778	0.024433	0.024067	0.023687	0.023297	0.022904	0.022511	0.022123	0.021743	0.021374	0.021019	0.020679	0.020356	0.020052	0.01977	0.019512	0.019283
0.010685	0.010526	0.010347	0.010148	0.0099346	0.0097113	0.0094856	0.0092658	0.0090616	0.0088827	0.0087386	0.0086384	0.0085893	0.0085971	0.008665	0.008794	0.008982	0.0092246	0.0095145	0.0098428	0.010199	0.010571	0.010949	0.01132	0.011676	0.012008	0.012312	0.012584	0.012825	0.013036	0.013224	0.013394	0.013556	0.013718	0.013891	0.014084	0.014305	0.014559	0.014852	0.015184	0.015555	0.01596	0.016393	0.016845	0.017306	0.017763	0.018206	0.01862	0.018994	0.019317
0.012917	0.012745	0.012527	0.012272	0.011985	0.011674	0.011346	0.011006	0.01066	0.010314	0.009972	0.0096388	0.0093181	0.0090132	0.0087271	0.0084621	0.0082201	0.0080026	0.0078107	0.0076451	0.0075064	0.0073945	0.0073092	0.0072501	0.0072164	0.0072072	0.0072213	0.0072576	0.0073147	0.0073913	0.007486	0.0075972	0.0077233	0.0078624	0.0080125	0.0081715	0.0083369	0.0085064	0.0086775	0.0088477	0.0090147	0.0091767	0.0093321	0.0094797	0.0096192	0.0097507	0.0098753	0.0099945	0.010111	0.010227
0.0011134	0.0015853	0.002139	0.0027759	0.0034955	0.0042948	0.0051686	0.006109	0.007106	0.008147	0.0092176	0.010302	0.011381	0.012439	0.013455	0.01441	0.015287	0.016068	0.016738	0.017281	0.017686	0.017945	0.01805	0.017998	0.017789	0.017425	0.016913	0.016261	0.01548	0.014585	0.013592	0.012519	0.011386	0.010214	0.0090252	0.0078401	0.00668	0.005565	0.0045137	0.0035423	0.0026652	0.0018938	0.0012364	0.00069859	0.00028244	-1.2883e-05	-0.00019129	-0.00025947	-0.00022663	-0.00010412
0.01181	0.012491	0.013162	0.013818	0.014454	0.015064	0.015643	0.016186	0.016689	0.017148	0.01756	0.017923	0.018234	0.018492	0.018694	0.018841	0.018929	0.01896	0.018932	0.018847	0.018706	0.01851	0.018265	0.017974	0.017643	0.01728	0.01689	0.016483	0.016066	0.015648	0.015237	0.014841	0.014466	0.01412	0.013806	0.013531	0.013295	0.013101	0.01295	0.012839	0.012768	0.012734	0.012732	0.012758	0.012809	0.012878	0.012962	0.013054	0.013151	0.013248
0.020139	0.020443	0.020757	0.021068	0.021363	0.021629	0.021854	0.022026	0.022134	0.02217	0.022128	0.022002	0.021792	0.021497	0.021121	0.020668	0.020144	0.019557	0.018914	0.018226	0.017501	0.016749	0.015982	0.015209	0.014444	0.013697	0.012982	0.012313	0.011704	0.011167	0.010718	0.010368	0.010129	0.010013	0.010026	0.010176	0.010466	0.010898	0.011469	0.012176	0.013011	0.013961	0.015012	0.016147	0.017344	0.018579	0.019828	0.021064	0.022259	0.023388
0.021038	0.021361	0.021739	0.022176	0.022674	0.023241	0.023883	0.024607	0.025419	0.026325	0.027327	0.028427	0.029619	0.030896	0.032244	0.033643	0.035073	0.036505	0.037911	0.039259	0.040518	0.041658	0.042652	0.043475	0.044111	0.044546	0.044776	0.0448	0.044629	0.044277	0.043765	0.043119	0.042371	0.041552	0.040696	0.039837	0.039004	0.038227	0.037529	0.036928	0.03644	0.036071	0.035823	0.035694	0.035677	0.035758	0.035922	0.03615	0.036423	0.036717
0.0084054	0.0085659	0.0087073	0.0088234	0.0089086	0.008958	0.0089678	0.0089353	0.0088589	0.0087383	0.0085746	0.0083699	0.0081275	0.0078517	0.0075475	0.0072205	0.0068765	0.0065214	0.0061613	0.0058018	0.0054485	0.0051066	0.0047811	0.0044768	0.0041985	0.0039506	0.0037376	0.0035637	0.0034329	0.0033486	0.0033137	0.0033305	0.0034002	0.0035229	0.0036977	0.0039224	0.0041935	0.0045066	0.0048563	0.0052365	0.0056408	0.0060626	0.0064953	0.0069328	0.0073695	0.0078004	0.008221	0.0086279	0.0090181	0.0093892
0.01641	0.017107	0.017838	0.018582	0.019317	0.020021	0.020674	0.021257	0.021756	0.022156	0.022449	0.02263	0.022695	0.022646	0.022486	0.02222	0.021857	0.021404	0.020871	0.02027	0.019611	0.018906	0.018165	0.0174	0.016619	0.015831	0.015045	0.014269	0.013511	0.012777	0.012078	0.011422	0.010819	0.010281	0.0098182	0.009443	0.0091653	0.0089936	0.0089342	0.0089904	0.0091619	0.0094449	0.0098316	0.010311	0.010868	0.011486	0.012144	0.012822	0.013497	0.014145
0.0038773	0.0030151	0.0021998	0.001437	0.00073156	8.7578e-05	-0.00049177	-0.001004	-0.0014472	-0.0018203	-0.0021225	-0.0023536	-0.0025137	-0.0026033	-0.0026226	-0.0025725	-0.0024539	-0.0022678	-0.0020162	-0.0017016	-0.0013274	-0.00089814	-0.00041921	0.00010314	0.00066194	0.0012498	0.001859	0.0024817	0.0031105	0.0037378	0.0043564	0.0049597	0.0055412	0.0060951	0.0066162	0.0071002	0.0075438	0.0079453	0.0083045	0.0086231	0.0089053	0.0091569	0.0093861	0.0096024	0.0098165	0.010039	0.010282	0.010553	0.01086	0.011207
0.012941	0.012958	0.01297	0.01297	0.012951	0.012906	0.012832	0.012725	0.012587	0.012417	0.01222	0.012	0.011762	0.011515	0.011266	0.011023	0.010793	0.010582	0.010397	0.010242	0.010118	0.010028	0.0099713	0.0099464	0.0099512	0.0099828	0.010038	0.010114	0.010207	0.010314	0.010435	0.010566	0.010707	0.010859	0.01102	0.011192	0.011376	0.011572	0.011782	0.012006	0.012244	0.012495	0.012757	0.013026	0.0133	0.013571	0.013834	0.014081	0.014303	0.014492
0.01078	0.011266	0.011744	0.012201	0.012628	0.013013	0.013351	0.013635	0.013863	0.014032	0.014142	0.014196	0.014194	0.01414	0.014038	0.013891	0.013704	0.01348	0.013223	0.012935	0.012619	0.012278	0.011916	0.011534	0.011138	0.010732	0.010324	0.0099191	0.0095273	0.0091575	0.0088195	0.0085231	0.0082779	0.0080929	0.0079757	0.0079327	0.0079684	0.0080852	0.0082838	0.0085625	0.0089172	0.0093419	0.0098284	0.010367	0.010945	0.01155	0.012167	0.012783	0.013381	0.013948
0.0065405	0.0069243	0.0073764	0.0078876	0.00845	0.009058	0.0097079	0.010398	0.011127	0.011897	0.012707	0.01356	0.014453	0.015387	0.016356	0.017356	0.018378	0.019414	0.020452	0.021479	0.022485	0.023456	0.024383	0.025254	0.026062	0.0268	0.027464	0.028048	0.028551	0.028968	0.029296	0.029533	0.029672	0.029708	0.029634	0.029441	0.029121	0.028663	0.028059	0.0273	0.026382	0.025299	0.024054	0.022651	0.021101	0.019417	0.017621	0.015739	0.0138	0.011839
0.0092426	0.0092519	0.0093116	0.009422	0.0095812	0.0097847	0.010026	0.010296	0.010586	0.010883	0.011177	0.011453	0.011701	0.011907	0.012061	0.012152	0.012172	0.012114	0.011974	0.011751	0.011445	0.011062	0.010608	0.010093	0.0095293	0.008932	0.0083169	0.0077018	0.0071046	0.0065436	0.0060364	0.0056	0.0052499	0.0049999	0.0048618	0.004845	0.0049563	0.0051997	0.0055758	0.006082	0.006712	0.0074563	0.0083017	0.0092317	0.010227	0.011266	0.012326	0.013383	0.014412	0.015391
0.018658	0.017183	0.015574	0.013874	0.012131	0.010391	0.0087006	0.0071051	0.005644	0.0043519	0.0032561	0.0023767	0.0017256	0.0013068	0.0011172	0.0011463	0.0013778	0.0017899	0.0023563	0.003047	0.0038285	0.0046653	0.0055195	0.0063528	0.0071262	0.0078019	0.008344	0.0087201	0.0089021	0.0088682	0.0086032	0.0080999	0.0073592	0.0063905	0.0052112	0.0038459	0.0023259	0.00068741	-0.0010291	-0.0027806	-0.0045231	-0.0062126	-0.0078065	-0.009265	-0.010552	-0.011636	-0.012491	-0.013097	-0.01344	-0.013516
0.015609	0.015257	0.014902	0.014552	0.014215	0.013895	0.013595	0.013316	0.013057	0.012815	0.012585	0.012361	0.012137	0.011907	0.011662	0.0114	0.011117	0.01081	0.010481	0.010133	0.0097695	0.0093985	0.0090277	0.0086659	0.0083222	0.0080056	0.0077241	0.0074846	0.0072926	0.0071522	0.0070654	0.0070328	0.0070532	0.0071237	0.0072401	0.0073967	0.0075866	0.0078022	0.0080355	0.0082782	0.0085221	0.0087597	0.0089842	0.0091897	0.0093714	0.0095256	0.0096499	0.0097426	0.0098033	0.0098323
0.014555	0.014036	0.013492	0.012938	0.012386	0.011849	0.011334	0.010848	0.010393	0.0099681	0.0095689	0.0091891	0.0088199	0.0084507	0.00807	0.0076662	0.0072279	0.0067447	0.0062079	0.0056109	0.0049497	0.0042234	0.0034341	0.0025869	0.0016904	0.00075549	-0.00020404	-0.0011726	-0.0021329	-0.0030668	-0.0039556	-0.0047806	-0.005524	-0.0061688	-0.0066999	-0.0071044	-0.0073717	-0.0074944	-0.0074683	-0.0072925	-0.0069701	-0.0065078	-0.0059162	-0.0052093	-0.0044045	-0.0035219	-0.002584	-0.0016146	-0.0006384	0.00032
0.0089975	0.010025	0.011087	0.012166	0.013245	0.014306	0.015338	0.016329	0.01727	0.018155	0.018979	0.019739	0.020434	0.021063	0.021628	0.022128	0.022564	0.022938	0.023249	0.023498	0.023685	0.02381	0.023874	0.023876	0.023817	0.023696	0.023514	0.023271	0.02297	0.022612	0.022199	0.021734	0.021221	0.020662	0.020061	0.019423	0.018752	0.018053	0.01733	0.016589	0.015837	0.01508	0.014324	0.013578	0.012849	0.012144	0.011471	0.010837	0.010249	0.0097122
-0.00024067	-0.00039101	-0.00053795	-0.00067696	-0.00080159	-0.00090367	-0.00097365	-0.0010011	-0.000975	-0.00088463	-0.00071992	-0.00047216	-0.00013462	0.00029691	0.0008236	0.0014433	0.0021503	0.0029355	0.0037863	0.0046873	0.0056211	0.0065681	0.0075084	0.0084216	0.0092881	0.010089	0.010809	0.011432	0.011947	0.012347	0.012627	0.012785	0.012825	0.012754	0.012582	0.012325	0.011999	0.011625	0.011224	0.01082	0.010434	0.01009	0.0098081	0.0096067	0.0095008	0.0095011	0.0096138	0.0098399	0.010175	0.010609
0.018822	0.018866	0.018824	0.0187	0.018501	0.018234	0.017908	0.017534	0.017122	0.016683	0.016227	0.015765	0.015305	0.014857	0.014428	0.014023	0.013649	0.013307	0.013002	0.012734	0.012503	0.012309	0.01215	0.012024	0.011929	0.011859	0.011813	0.011784	0.01177	0.011764	0.011763	0.011762	0.011757	0.011743	0.011718	0.011677	0.011619	0.011541	0.011443	0.011322	0.01118	0.011017	0.010833	0.010632	0.010415	0.010187	0.0099523	0.0097167	0.0094867	0.0092696
0.0086338	0.0089982	0.0093034	0.0095373	0.0096909	0.0097585	0.009738	0.0096302	0.009439	0.0091709	0.0088345	0.0084401	0.0079995	0.0075249	0.007029	0.0065246	0.0060242	0.0055396	0.005082	0.0046622	0.0042896	0.0039733	0.0037209	0.0035392	0.003434	0.0034092	0.0034676	0.0036099	0.003835	0.0041397	0.0045187	0.0049646	0.0054681	0.0060183	0.0066032	0.0072096	0.0078243	0.0084338	0.0090252	0.0095868	0.010108	0.010579	0.010994	0.011346	0.011633	0.011854	0.012008	0.012098	0.012129	0.012106
-0.0031546	-0.0025899	-0.0020495	-0.0015461	-0.0010908	-0.0006923	-0.00035672	-8.755e-05	0.00011453	0.00025152	0.00032787	0.00035012	0.00032649	0.00026638	0.00017977	7.6703e-05	-3.3314e-05	-0.00014179	-0.00024165	-0.00032748	-0.00039559	-0.00044391	-0.00047168	-0.00047901	-0.00046642	-0.00043428	-0.00038235	-0.00030946	-0.00021322	-9.001e-05	6.4918e-05	0.00025724	0.00049318	0.00077911	0.0011211	0.0015242	0.0019923	0.0025269	0.0031275	0.0037902	0.0045082	0.0052712	0.0060658	0.0068758	0.0076827	0.0084666	0.0092069	0.0098833	0.010477	0.01097
0.024787	0.024972	0.025057	0.025044	0.024939	0.024748	0.02448	0.024146	0.023756	0.023324	0.022861	0.022377	0.021883	0.021389	0.020902	0.020428	0.019973	0.019541	0.019133	0.018751	0.018397	0.01807	0.01777	0.017498	0.017252	0.017033	0.016841	0.016674	0.016535	0.016421	0.016333	0.016271	0.016234	0.016221	0.016231	0.016262	0.016312	0.016378	0.016457	0.016546	0.016641	0.016738	0.016833	0.01692	0.016995	0.017055	0.017095	0.017111	0.017103	0.017067
0.016707	0.01685	0.01698	0.017083	0.017143	0.017147	0.017084	0.016944	0.016722	0.016415	0.016023	0.015551	0.015005	0.014394	0.01373	0.013028	0.012302	0.01157	0.010849	0.010157	0.0095111	0.0089281	0.0084238	0.0080126	0.0077071	0.0075182	0.0074546	0.0075227	0.0077266	0.0080681	0.0085464	0.0091586	0.0098998	0.010763	0.011739	0.012819	0.013991	0.015243	0.016563	0.017938	0.019355	0.0208	0.02226	0.023721	0.02517	0.026594	0.02798	0.029314	0.030585	0.031779
0.0061349	0.0055303	0.0050141	0.004598	0.0042928	0.0041079	0.0040509	0.0041275	0.004341	0.0046924	0.0051798	0.0057989	0.0065427	0.0074021	0.0083657	0.0094207	0.010553	0.011747	0.012988	0.014258	0.015542	0.016823	0.018085	0.019311	0.020485	0.021594	0.022621	0.023554	0.02438	0.025087	0.025663	0.026099	0.026384	0.02651	0.026471	0.026261	0.025877	0.025319	0.024592	0.023704	0.022667	0.0215	0.020226	0.018871	0.017466	0.016046	0.014643	0.013293	0.01203	0.010884
0.01191	0.01192	0.011943	0.011976	0.012022	0.01208	0.012151	0.012235	0.012333	0.012444	0.012569	0.012706	0.012856	0.013016	0.013185	0.013361	0.013542	0.013726	0.013909	0.01409	0.014266	0.014436	0.014597	0.014749	0.014891	0.015024	0.015148	0.015266	0.015379	0.01549	0.015602	0.015717	0.015838	0.015968	0.016106	0.016255	0.016414	0.016583	0.016759	0.016941	0.017127	0.017312	0.017494	0.01767	0.017838	0.017996	0.018141	0.018272	0.018389	0.018492
[truncated: 1,001 more columns]

## Sheet: FigS14C
Fp1	-0.000212329	-0.000454795	-0.00260958	0.000924244	0.00177183	0.000390828	-0.000607357	-0.00127122
Fp2	-9.5662e-05	-9.58586e-05	-0.0021859	0.000835979	0.00145051	0.000381928	-0.00135304	-0.000827168
F4	0.000468627	0.00155727	0.000109433	-0.00375653	0.00101857	0.000122521	-0.000710056	0.00133887
C3	-0.000203923	0.00127407	0.00154134	-0.00197976	0.00149973	0.00133069	-0.000939292	-0.00227282
P3	-0.00101014	0.000177688	0.00530302	6.65444e-05	-0.000180062	-0.00092093	-0.00114051	-0.00231463
P4	-0.00155319	0.00466922	0.00583384	-0.00212169	-0.000635762	-0.00376664	-0.00374386	-5.2875e-05
O1	-0.00510404	0.00501288	0.0105426	-2.95745e-05	-0.00401458	-0.00374184	-0.000401653	0.000632495
O2	-0.00610905	0.012474	0.00878287	-0.00290368	-0.00358408	-0.00515141	-0.00244923	0.00132788
F7	-0.000660974	-0.00126208	-0.00168908	0.000794923	0.00143942	0.000939692	0.000835594	-0.00156574
F8	0.000330032	0.00104005	-0.00148756	-0.00204108	0.000910012	0.00141746	-0.000147181	4.84802e-05
T7	0.000209611	-0.00225733	-0.00139252	0.00207063	0.000569573	0.000701117	-0.00013196	-0.00123897
T8	0.00113486	-0.000964847	-0.00240438	8.38561e-05	0.00145685	0.00114425	-0.000562836	-0.00076461
P7	-0.00204342	-0.00719597	0.00386198	0.00718436	0.00100816	-0.000959337	-0.00129059	-0.00246203
P8	-0.000923274	-0.00179185	0.00337808	0.00513505	0.00121631	-0.00259008	-0.00430651	-0.00271279
Cz	0.00175144	0.00183693	0.00385084	-0.00528579	0.000363971	-0.000846044	-0.000584128	0.00140327
Pz	0.00152794	0.00557478	0.00473216	-0.00691675	-0.00143388	-0.00263992	-0.000641423	0.00111157
Oz	-0.00587885	0.0129002	0.0102569	-0.0047746	-0.00531529	-0.0048724	-0.000466534	0.00246043
FC1	0.00118009	0.00267202	0.00358626	-0.00440304	-0.000223768	-0.000796977	-7.65574e-06	0.000869303
CP1	0.00150943	0.00177367	0.00239007	-0.00424688	0.00122764	0.000498314	-0.000802891	-0.00137082
CP2	0.00111699	0.00239124	0.00325809	-0.00478244	0.00105381	-0.00152297	-0.00208041	0.000603058
FC5	-0.000495925	0.000379259	-0.000812122	-0.000268947	0.00135295	0.00120631	0.000106239	-0.00193301
FC6	0.000285078	0.000814493	-0.00105907	-0.0031638	0.00141747	0.00232817	-0.000487304	0.000123567
CP5	-0.00120992	-0.00299484	0.00145319	0.00324291	0.00172051	0.000428025	-0.00164181	-0.00286665
CP6	-4.14288e-05	-0.000569405	0.00162887	0.00110791	0.00187599	-0.00098016	-0.00345697	-0.00178258
TP9	0.00150064	-0.00576666	-0.00223727	0.00365497	0.00133347	-2.27472e-05	-0.00014702	-0.000459673
TP10	0.00346072	-0.00582613	-0.00156925	0.00401591	0.000914551	0.000138468	-0.000142562	-0.00132281
POz	-0.00192949	0.0108312	0.0088966	-0.0073176	-0.00503848	-0.00468969	-0.000411879	0.00258813
F1	0.00122606	0.0030112	0.00224549	-0.00345814	4.71503e-05	-0.00180547	-0.000338318	0.000918129
C2	0.000883115	0.0016709	0.00336008	-0.00483878	0.000994898	-0.000593716	-0.00136022	0.00117442
P1	0.000836103	0.00316547	0.00460281	-0.0042067	-0.00074324	-0.00133453	-0.000401045	-0.000780517
P2	0.000224963	0.00592131	0.00533843	-0.00565352	-0.00134945	-0.00362525	-0.00205532	0.001415
AF4	0.000220439	0.00124488	-0.000809665	-0.00177304	0.00131948	-0.000368562	-0.00126379	0.000379755
FC3	0.000235537	0.00192374	0.00130766	-0.00251349	0.00103906	0.000584171	-0.000242805	-0.00116938
CP3	-0.000589312	7.68106e-05	0.00227133	-0.000398298	0.0015554	0.000918977	-0.00139248	-0.00299672
CP4	-0.000368916	0.00179315	0.00304005	-0.00204677	0.00153304	-0.00134579	-0.00320686	-0.000668053
PO3	-0.00247425	0.00427635	0.0091981	-0.00167337	-0.00370773	-0.00312322	-0.000260778	0.000132314
PO4	-0.00348205	0.0105625	0.00831473	-0.00425624	-0.00369419	-0.00540999	-0.00255444	0.00154932
F5	-6.65719e-05	0.000403733	-0.00115191	-0.000753263	0.00171855	0.000537578	0.000295461	-0.00136556
F6	0.000616143	0.0011688	-0.000921389	-0.00321667	0.00116901	0.00120668	-0.000363242	0.000511499
C5	-0.000595387	-0.00071502	-0.000171271	0.00101829	0.00127109	0.00130098	-0.000902929	-0.00241656
C6	0.000282327	0.000381256	-0.000677674	-0.00118394	0.00176794	0.00123132	-0.0014574	-0.00102372
P5	-0.00243894	-0.00390221	0.00561288	0.00464582	0.000305262	-0.00107542	-0.00147309	-0.00277905
P6	-0.00191324	0.00175102	0.00501792	0.00218462	0.000481767	-0.00367565	-0.00482064	-0.00163256
AF7	-0.000152751	-0.00122122	-0.00217531	0.00042894	0.00191868	0.000784133	0.000170376	-0.0013569
AF8	0.000435508	0.000272131	-0.00147203	-0.00104082	0.00129943	0.000957071	-0.000949611	-0.000179634
FT7	-0.000640739	-0.000945292	-0.0013958	0.00120539	0.000753975	0.000874269	0.000529293	-0.00154171
FT8	0.000103404	0.000878093	-0.00207453	-0.00162018	0.000879499	0.00170867	-0.000105245	-0.000214124
TP7	7.67882e-05	-0.00556406	-0.000354235	0.0047282	0.00137974	0.000108745	-0.00081118	-0.0017243
TP8	0.00168879	-0.00372717	-0.000443186	0.0032613	0.00169413	-0.00049014	-0.00213636	-0.00174999
PO7	-0.00436111	-0.00323859	0.00882823	0.00561411	-0.00147346	-0.00238499	-0.00107162	-0.00157505
PO8	-0.00441345	0.00513722	0.00657067	0.00232926	-0.00067973	-0.00416549	-0.00439746	-0.00131454
FT9	1.85312e-05	-0.000950716	-0.000771214	0.00114624	-0.000729041	-9.71311e-06	0.00067746	-0.00028954
FT10	0.000265491	-0.000100515	-0.00168135	1.16304e-05	5.78787e-05	0.00111414	-0.00028505	-0.000585869
Fpz	-0.000339032	0.000287871	-0.00248154	0.0010996	0.00151962	-1.69868e-05	-0.00114829	-0.0010774
CPz	0.00228469	0.00259616	0.00259779	-0.00591254	0.000879612	-0.000957317	-0.000940504	0.000476628
FCz	0.00148292	0.00253983	0.00469372	-0.00489838	-0.000891423	-0.00186087	-0.000166171	0.0023512
AF3	0.000435094	0.00156869	-0.00101662	-0.00119425	0.00148246	-0.000588555	-0.000536164	-0.000637892
C1	0.00117821	0.00207671	0.00316327	-0.00435372	0.000630268	0.000335208	-0.000493791	-0.000350127
C4	-3.07183e-05	0.00103803	0.00158903	-0.00331724	0.00170314	0.000805768	-0.00172573	-0.000288841
F2	0.000759141	0.00238413	0.00198904	-0.00420237	0.000207418	-0.00148193	-0.000702414	0.00204621
F3	0.000608169	0.00188914	0.000207202	-0.00217737	0.00125103	-0.000371898	-4.01677e-05	-0.00062254
FC2	0.000792874	0.00209904	0.00343036	-0.00502338	4.49521e-05	-0.00101456	-0.000491459	0.00221665
FC4	0.000294467	0.00139673	0.00125461	-0.00440421	0.000970419	0.000975854	-0.000598708	0.000867341
Fz	0.00115446	0.00304274	0.00249765	-0.00381281	-0.000456877	-0.00235597	-0.000296351	0.00202709

## Sheet: FigS14D_Go
0.013035	0.012716	0.012398	0.01209	0.011796	0.011522	0.011275	0.011056	0.010869	0.010715	0.010594	0.010505	0.010444	0.010408	0.010394	0.010397	0.010413	0.010437	0.010464	0.01049	0.01051	0.010522	0.01052	0.0105	0.010458	0.010389	0.010287	0.010147	0.0099628	0.0097287	0.0094395	0.0090909	0.0086797	0.0082045	0.0076656	0.0070653	0.0064079	0.0056996	0.0049481	0.004163	0.0033546	0.0025346	0.0017151	0.00090834	0.00012691	-0.00061707	-0.001312	-0.0019471	-0.002513	-0.0030016
0.011249	0.0111	0.010966	0.010839	0.010711	0.010571	0.010409	0.010216	0.0099821	0.0096986	0.0093588	0.0089572	0.0084906	0.0079582	0.0073615	0.0067048	0.005995	0.0052414	0.0044554	0.0036499	0.0028393	0.0020379	0.0012602	0.00051951	-0.00017249	-0.00080612	-0.0013742	-0.0018725	-0.0022994	-0.0026564	-0.0029474	-0.0031788	-0.0033587	-0.0034964	-0.0036023	-0.0036867	-0.0037593	-0.003829	-0.0039032	-0.0039873	-0.0040845	-0.0041956	-0.0043188	-0.0044501	-0.0045827	-0.0047079	-0.0048154	-0.0048931	-0.0049283	-0.0049079
0.0065005	0.0066877	0.0068204	0.0068897	0.0068884	0.006811	0.0066545	0.006418	0.0061035	0.0057154	0.0052605	0.0047482	0.0041898	0.0035983	0.002988	0.0023735	0.0017697	0.0011907	0.00064947	0.00015708	-0.00027744	-0.00064766	-0.00094985	-0.0011832	-0.0013496	-0.0014537	-0.0015027	-0.0015057	-0.0014736	-0.0014185	-0.0013528	-0.0012892	-0.0012393	-0.0012139	-0.0012218	-0.0012698	-0.0013621	-0.0015008	-0.0016851	-0.0019121	-0.0021768	-0.0024723	-0.0027903	-0.0031217	-0.0034564	-0.0037843	-0.0040957	-0.0043812	-0.0046321	-0.004841
0.0016788	0.0015263	0.0013853	0.0012579	0.0011464	0.0010536	0.00098215	0.00093536	0.00091639	0.0009283	0.00097375	0.0010548	0.0011726	0.001327	0.0015169	0.0017394	0.0019904	0.0022644	0.0025549	0.0028544	0.003155	0.0034487	0.0037279	0.0039854	0.0042155	0.0044135	0.0045764	0.0047029	0.0047933	0.0048497	0.0048758	0.0048766	0.004858	0.0048267	0.0047899	0.0047548	0.004728	0.0047156	0.0047224	0.004752	0.0048062	0.0048851	0.0049871	0.0051087	0.0052451	0.0053902	0.0055373	0.0056794	0.0058096	0.0059217
0.0073107	0.0070405	0.0066379	0.006119	0.0055033	0.0048128	0.0040716	0.0033048	0.0025382	0.001797	0.0011059	0.00048744	-3.7885e-05	-0.00045266	-0.00074294	-0.00089868	-0.00091401	-0.00078734	-0.00052129	-0.00012249	0.0003988	0.0010292	0.0017526	0.002551	0.0034049	0.0042938	0.0051968	0.0060931	0.0069625	0.0077856	0.0085443	0.0092223	0.0098048	0.01028	0.010636	0.010867	0.010967	0.010934	0.010768	0.010472	0.010052	0.0095165	0.0088753	0.0081409	0.0073274	0.0064498	0.0055241	0.0045663	0.0035928	0.0026189
-0.0030559	-0.002486	-0.0018511	-0.0011564	-0.00040754	0.00038909	0.0012266	0.0020975	0.0029941	0.0039083	0.004832	0.0057572	0.0066763	0.0075824	0.0084697	0.009333	0.010169	0.010973	0.011746	0.012484	0.013187	0.013853	0.014481	0.015067	0.015607	0.016096	0.016526	0.01689	0.017179	0.017383	0.017492	0.017499	0.017396	0.017178	0.016843	0.016392	0.015828	0.015161	0.0144	0.01356	0.012657	0.011712	0.010744	0.009776	0.0088287	0.0079238	0.007081	0.0063183	0.005651	0.0050913
0.014945	0.014502	0.014082	0.013692	0.013337	0.013018	0.012736	0.01249	0.012278	0.012094	0.011934	0.011792	0.011663	0.011542	0.011424	0.011305	0.011182	0.011054	0.010919	0.010776	0.010627	0.010473	0.010317	0.010162	0.01001	0.0098653	0.0097324	0.0096151	0.0095169	0.0094413	0.0093909	0.0093675	0.0093716	0.0094026	0.0094581	0.0095343	0.0096256	0.0097251	0.0098248	0.0099155	0.0099881	0.010033	0.010042	0.010007	0.0099208	0.0097796	0.0095801	0.0093212	0.0090036	0.0086301
-0.0025761	-0.0023071	-0.0019646	-0.0015557	-0.0010887	-0.00057276	-1.7341e-05	0.00056798	0.0011739	0.0017917	0.0024131	0.003031	0.0036388	0.0042311	0.0048032	0.0053514	0.0058727	0.0063649	0.0068266	0.0072568	0.0076549	0.0080207	0.0083541	0.0086548	0.008922	0.0091548	0.0093513	0.0095094	0.0096262	0.0096985	0.0097228	0.0096959	0.0096152	0.0094789	0.0092867	0.0090398	0.0087414	0.0083966	0.0080126	0.0075986	0.0071654	0.0067253	0.006291	0.0058757	0.0054922	0.0051521	0.0048651	0.0046386	0.0044774	0.0043827
0.00063333	0.00034029	0.00011872	-2.5283e-05	-8.7404e-05	-6.4982e-05	4.3152e-05	0.00023685	0.00051481	0.00087474	0.0013134	0.0018269	0.0024103	0.0030579	0.0037631	0.0045186	0.0053156	0.0061448	0.0069957	0.007857	0.0087167	0.0095624	0.010382	0.011163	0.011895	0.012568	0.013174	0.013706	0.014159	0.014533	0.014826	0.015041	0.015181	0.015251	0.015258	0.015207	0.015106	0.014961	0.014778	0.014563	0.014319	0.014048	0.013752	0.01343	0.013083	0.012708	0.012305	0.011873	0.011412	0.010925
0.011296	0.011248	0.011147	0.011001	0.010819	0.010606	0.010373	0.010127	0.0098758	0.0096278	0.0093902	0.0091698	0.0089728	0.0088046	0.0086695	0.0085713	0.0085122	0.0084938	0.0085162	0.0085786	0.0086788	0.0088136	0.0089788	0.0091691	0.0093787	0.0096012	0.00983	0.010059	0.010281	0.010492	0.010687	0.010865	0.011022	0.01116	0.011281	0.011387	0.011482	0.01157	0.011658	0.011748	0.011845	0.011951	0.012067	0.012194	0.012328	0.012466	0.012602	0.012729	0.012839	0.012923
0.0014269	0.0013038	0.0011443	0.00095332	0.00073635	0.00049945	0.00024884	-9.4036e-06	-0.00026952	-0.0005263	-0.0007752	-0.0010124	-0.0012345	-0.0014392	-0.001624	-0.0017874	-0.0019277	-0.0020438	-0.0021345	-0.0021994	-0.002238	-0.0022508	-0.0022385	-0.002203	-0.0021465	-0.0020723	-0.0019843	-0.0018871	-0.0017859	-0.0016858	-0.0015921	-0.00151	-0.0014439	-0.0013976	-0.0013736	-0.0013735	-0.0013974	-0.001444	-0.0015108	-0.0015938	-0.0016877	-0.0017863	-0.0018824	-0.0019678	-0.0020344	-0.0020734	-0.0020768	-0.0020368	-0.0019468	-0.0018017
-0.003578	-0.0031246	-0.0026746	-0.002234	-0.001808	-0.0014008	-0.0010156	-0.00065415	-0.00031676	-2.3713e-06	0.00029166	0.00056953	0.00083687	0.0011007	0.001369	0.0016505	0.0019545	0.0022898	0.002665	0.0030871	0.003562	0.0040931	0.0046815	0.0053259	0.0060218	0.0067623	0.0075375	0.0083354	0.009142	0.0099418	0.010719	0.011456	0.012138	0.012749	0.013276	0.013707	0.014033	0.014247	0.014344	0.014323	0.014184	0.013932	0.013571	0.013109	0.012555	0.01192	0.011214	0.010448	0.0096329	0.0087802
0.0003259	0.00051552	0.00075046	0.0010199	0.001311	0.0016097	0.001901	0.0021701	0.0024029	0.0025867	0.0027115	0.0027697	0.0027572	0.0026735	0.0025215	0.0023073	0.0020405	0.0017327	0.001398	0.0010514	0.00070862	0.0003849	9.4448e-05	-0.00015051	-0.00034036	-0.00046876	-0.00053295	-0.00053404	-0.00047692	-0.00037003	-0.00022484	-5.5138e-05	0.00012382	0.00029632	0.00044721	0.00056292	0.00063235	0.00064768	0.00060488	0.00050402	0.00034932	0.0001489	-8.5642e-05	-0.00033985	-0.0005972	-0.00083992	-0.0010499	-0.0012094	-0.0013022	-0.001314
0.0051709	0.0044086	0.0036703	0.0029685	0.0023162	0.0017264	0.0012117	0.00078434	0.00045524	0.00023402	0.00012827	0.0001432	0.00028128	0.00054191	0.00092128	0.0014124	0.002005	0.0026861	0.00344	0.0042492	0.0050944	0.0059558	0.0068131	0.0076463	0.0084368	0.0091672	0.0098223	0.010389	0.010858	0.011222	0.011476	0.011622	0.011661	0.011598	0.011443	0.011205	0.010895	0.010528	0.010116	0.0096742	0.0092145	0.0087496	0.0082905	0.0078467	0.0074257	0.0070332	0.0066725	0.0063452	0.0060506	0.0057865
-0.002516	-0.0026462	-0.0027572	-0.0028499	-0.0029252	-0.0029846	-0.0030295	-0.003062	-0.0030843	-0.003099	-0.0031088	-0.0031168	-0.0031264	-0.0031407	-0.0031628	-0.0031953	-0.00324	-0.0032979	-0.0033685	-0.00345	-0.0035389	-0.0036301	-0.003717	-0.0037916	-0.0038451	-0.0038681	-0.0038515	-0.0037863	-0.003665	-0.0034813	-0.0032306	-0.0029105	-0.0025206	-0.0020626	-0.0015403	-0.00095985	-0.00032885	0.00034317	0.0010453	0.0017655	0.0024909	0.003208	0.0039031	0.0045628	0.0051739	0.005724	0.0062018	0.0065975	0.0069027	0.0071114
0.0016134	0.0015455	0.0014763	0.0014021	0.0013206	0.0012303	0.0011309	0.0010235	0.00090963	0.0007919	0.00067319	0.0005566	0.00044505	0.00034112	0.00024678	0.0001633	9.1229e-05	3.0435e-05	-1.9747e-05	-6.0304e-05	-9.2308e-05	-0.00011667	-0.00013391	-0.00014399	-0.0001462	-0.00013913	-0.00012073	-8.8402e-05	-3.9182e-05	3.0047e-05	0.00012232	0.00024036	0.0003863	0.00056153	0.00076642	0.0010003	0.001261	0.0015455	0.0018489	0.0021653	0.0024876	0.0028076	0.0031162	0.0034039	0.0036612	0.0038787	0.004048	0.0041618	0.0042146	0.0042029
-0.00030093	-0.00066819	-0.0010511	-0.0014476	-0.0018544	-0.002267	-0.0026794	-0.0030845	-0.0034741	-0.0038394	-0.004171	-0.0044598	-0.0046969	-0.0048745	-0.0049857	-0.0050251	-0.0049891	-0.0048756	-0.0046843	-0.0044165	-0.0040754	-0.0036654	-0.0031923	-0.0026634	-0.0020871	-0.001473	-0.00083184	-0.00017525	0.00048452	0.0011348	0.0017631	0.0023574	0.0029066	0.0034014	0.0038346	0.0042019	0.0045018	0.0047368	0.0049127	0.0050388	0.005128	0.0051952	0.0052575	0.0053326	0.0054379	0.0055896	0.0058016	0.0060848	0.0064464	0.0068893
0.00083285	0.00099707	0.0011815	0.0013836	0.0016006	0.0018293	0.0020668	0.0023099	0.0025559	0.002802	0.0030462	0.0032866	0.0035217	0.0037503	0.0039715	0.0041841	0.0043868	0.0045781	0.0047559	0.0049178	0.0050608	0.0051817	0.0052774	0.0053451	0.0053824	0.005388	0.0053617	0.0053045	0.0052187	0.0051079	0.0049768	0.0048308	0.0046761	0.0045192	0.0043664	0.0042241	0.004098	0.0039929	0.003913	0.0038609	0.0038385	0.0038457	0.0038815	0.0039431	0.0040265	0.0041267	0.0042375	0.0043525	0.0044648	0.0045677
-0.0088756	-0.0088733	-0.0087983	-0.0086475	-0.0084196	-0.0081152	-0.0077373	-0.007291	-0.0067837	-0.0062247	-0.0056249	-0.0049967	-0.0043527	-0.0037058	-0.0030683	-0.0024514	-0.0018649	-0.0013166	-0.00081226	-0.00035571	5.147e-05	0.00040962	0.0007208	0.00098848	0.0012172	0.0014121	0.0015789	0.0017229	0.0018495	0.0019634	0.002069	0.0021697	0.0022688	0.0023688	0.002472	0.0025807	0.002697	0.002823	0.002961	0.003113	0.003281	0.0034662	0.0036693	0.0038898	0.0041261	0.0043751	0.0046326	0.0048928	0.0051488	0.0053929
0.013122	0.012739	0.01233	0.011905	0.011475	0.011048	0.01063	0.010226	0.0098355	0.0094598	0.0090959	0.0087401	0.0083875	0.0080331	0.0076721	0.0073006	0.0069156	0.0065157	0.0061011	0.0056736	0.0052367	0.0047953	0.0043553	0.003924	0.0035088	0.0031178	0.0027588	0.002439	0.0021648	0.0019416	0.001773	0.0016609	0.0016049	0.0016029	0.0016503	0.0017405	0.0018652	0.0020145	0.0021778	0.0023438	0.0025015	0.0026406	0.0027524	0.00283	0.0028687	0.0028668	0.002825	0.0027471	0.0026394	0.0025105
0.0071366	0.0072512	0.0074289	0.0076684	0.007966	0.0083156	0.0087093	0.0091373	0.0095885	0.010051	0.010512	0.01096	0.011382	0.011767	0.012105	0.012387	0.012607	0.012757	0.012835	0.012839	0.012767	0.012621	0.012402	0.012112	0.011756	0.011338	0.01086	0.010329	0.0097496	0.0091267	0.0084662	0.0077742	0.0070571	0.0063216	0.0055746	0.0048234	0.0040751	0.0033372	0.0026171	0.001922	0.001259	0.00063491	5.6142e-05	-0.00047144	-0.00094266	-0.0013531	-0.0016995	-0.0019793	-0.0021915	-0.002336
0.0015832	0.0017552	0.0019184	0.0020676	0.002198	0.002306	0.0023882	0.0024426	0.0024675	0.0024626	0.0024283	0.002366	0.0022781	0.002168	0.0020402	0.0018996	0.001752	0.0016033	0.0014596	0.0013267	0.0012098	0.0011134	0.0010409	0.00099451	0.00097525	0.000983	0.0010166	0.0010739	0.0011522	0.0012479	0.0013575	0.0014769	0.001602	0.0017286	0.0018525	0.0019697	0.0020761	0.0021681	0.0022425	0.0022965	0.0023285	0.0023374	0.0023232	0.002287	0.0022308	0.0021575	0.0020708	0.0019748	0.0018738	0.0017726
0.0084178	0.0075766	0.0066415	0.0056267	0.0045464	0.003415	0.0022469	0.0010562	-0.00014314	-0.0013374	-0.0025133	-0.0036583	-0.0047603	-0.0058084	-0.0067926	-0.0077042	-0.0085358	-0.0092816	-0.009937	-0.010499	-0.010967	-0.01134	-0.01162	-0.011809	-0.011911	-0.011929	-0.011871	-0.011742	-0.011549	-0.011299	-0.011002	-0.010666	-0.010298	-0.0099059	-0.0094974	-0.0090777	-0.0086511	-0.00822	-0.0077857	-0.0073477	-0.0069048	-0.0064548	-0.0059952	-0.0055238	-0.0050388	-0.0045394	-0.0040261	-0.0035007	-0.0029669	-0.0024295
0.0024963	0.0015666	0.00062826	-0.00029891	-0.0011965	-0.002048	-0.0028391	-0.0035585	-0.0041979	-0.0047517	-0.0052177	-0.0055962	-0.00589	-0.0061038	-0.0062441	-0.0063182	-0.0063342	-0.0063004	-0.0062247	-0.0061144	-0.0059761	-0.0058153	-0.0056365	-0.0054433	-0.0052382	-0.0050231	-0.0047993	-0.0045676	-0.0043284	-0.0040819	-0.003828	-0.0035664	-0.0032964	-0.0030173	-0.0027276	-0.0024256	-0.0021094	-0.0017766	-0.0014245	-0.0010507	-0.00065284	-0.00022924	0.00022101	0.0006977	0.0011993	0.0017228	0.0022637	0.0028164	0.003374	0.0039287
0.0080189	0.0084432	0.0088217	0.0091433	0.0093995	0.0095844	0.0096952	0.0097317	0.0096968	0.0095955	0.0094352	0.0092245	0.0089733	0.0086919	0.0083907	0.0080798	0.0077682	0.007464	0.0071743	0.0069046	0.0066594	0.0064419	0.0062547	0.0060997	0.0059783	0.0058917	0.005841	0.005827	0.0058508	0.0059129	0.0060138	0.0061535	0.0063313	0.0065458	0.0067945	0.0070738	0.0073783	0.0077011	0.0080336	0.0083654	0.0086847	0.0089788	0.0092344	0.0094386	0.0095789	0.0096448	0.0096275	0.009521	0.0093219	0.0090302
-0.0022636	-0.0025049	-0.0027257	-0.0029222	-0.0030917	-0.0032329	-0.0033451	-0.0034285	-0.0034841	-0.003513	-0.0035164	-0.0034953	-0.0034505	-0.0033819	-0.0032891	-0.0031709	-0.0030255	-0.0028505	-0.0026434	-0.0024011	-0.0021208	-0.0017997	-0.0014355	-0.0010261	-0.0005705	-6.8263e-05	0.00047992	0.0010722	0.0017056	0.0023757	0.003077	0.0038025	0.0045442	0.0052933	0.0060401	0.0067747	0.0074869	0.0081666	0.0088044	0.0093915	0.0099202	0.010384	0.010778	0.0111	0.011346	0.011518	0.011616	0.011642	0.011601	0.011495
0.010802	0.010781	0.010698	0.010554	0.01035	0.010087	0.0097693	0.0094013	0.0089887	0.0085377	0.0080556	0.00755	0.0070288	0.0065	0.0059712	0.0054498	0.0049427	0.0044561	0.0039954	0.0035654	0.0031704	0.0028141	0.0024997	0.0022301	0.0020081	0.0018364	0.0017175	0.0016537	0.0016472	0.0016996	0.0018122	0.0019853	0.0022182	0.0025088	0.0028538	0.0032479	0.0036844	0.0041548	0.0046489	0.0051554	0.0056619	0.0061555	0.0066231	0.0070522	0.0074313	0.0077503	0.0080013	0.008179	0.0082802	0.0083051
0.0071507	0.0067524	0.0064045	0.0061166	0.0058958	0.0057463	0.0056691	0.0056623	0.0057208	0.0058373	0.0060019	0.0062032	0.0064288	0.006666	0.0069021	0.0071254	0.0073258	0.0074949	0.0076265	0.0077166	0.0077637	0.0077685	0.0077335	0.0076631	0.007563	0.0074401	0.0073017	0.0071558	0.0070102	0.0068723	0.0067492	0.0066467	0.0065696	0.0065212	0.0065033	0.0065162	0.0065587	0.0066282	0.0067214	0.006834	0.0069615	0.0070989	0.0072416	0.0073849	0.0075246	0.0076565	0.007777	0.0078827	0.0079704	0.0080374
0.0080492	0.0082147	0.0083588	0.0084765	0.008563	0.0086134	0.0086237	0.0085903	0.0085108	0.0083844	0.0082112	0.0079936	0.0077352	0.0074417	0.0071202	0.0067791	0.006428	0.0060768	0.0057354	0.0054133	0.0051188	0.0048585	0.0046369	0.0044559	0.0043149	0.0042101	0.0041355	0.0040821	0.0040396	0.0039957	0.0039382	0.0038546	0.0037339	0.003567	0.0033473	0.0030718	0.0027408	0.0023588	0.0019336	0.0014769	0.0010029	0.00052825	7.0864e-05	-0.00035081	-0.00071875	-0.0010162	-0.0012287	-0.0013443	-0.0013547	-0.0012554
0.0012936	0.0011719	0.0010669	0.00097762	0.00090277	0.00084132	0.00079249	0.00075592	0.00073167	0.00072029	0.00072275	0.00074043	0.000775	0.00082831	0.0009023	0.00099886	0.0011197	0.0012663	0.0014397	0.0016406	0.0018693	0.0021253	0.0024077	0.0027149	0.0030444	0.0033931	0.0037569	0.0041309	0.0045094	0.0048859	0.0052536	0.0056051	0.0059332	0.0062308	0.0064915	0.0067097	0.006881	0.0070025	0.0070728	0.0070919	0.0070616	0.0069851	0.0068671	0.0067134	0.0065307	0.0063262	0.0061078	0.0058828	0.0056584	0.0054407
0.001488	0.0017007	0.0019817	0.0023283	0.0027359	0.0031979	0.0037065	0.0042523	0.0048248	0.0054126	0.0060041	0.0065875	0.0071512	0.0076846	0.008178	0.0086232	0.0090134	0.0093439	0.0096115	0.0098151	0.0099548	0.010032	0.010049	0.010009	0.0099136	0.0097658	0.0095671	0.0093183	0.0090195	0.0086701	0.0082692	0.0078158	0.0073094	0.0067503	0.0061399	0.0054813	0.0047797	0.004042	0.0032774	0.002497	0.0017138	0.00094198	0.00019688	-0.0005058	-0.0011505	-0.0017221	-0.0022071	-0.0025932	-0.0028706	-0.0030316
-0.0022428	-0.0015443	-0.00082709	-0.0001008	0.0006241	0.0013365	0.0020252	0.0026794	0.0032889	0.0038447	0.0043393	0.0047669	0.0051236	0.0054076	0.0056189	0.0057594	0.005833	0.0058446	0.0058007	0.0057083	0.0055752	0.0054095	0.005219	0.0050113	0.0047937	0.0045726	0.0043539	0.0041425	0.0039426	0.0037577	0.0035903	0.0034427	0.0033162	0.0032121	0.0031309	0.0030728	0.0030377	0.0030249	0.0030333	0.003061	0.0031059	0.0031652	0.0032356	0.0033134	0.0033946	0.0034751	0.0035508	0.0036179	0.0036727	0.0037123
[truncated: 1,001 more columns]

## Sheet: FigS14D_NoGo
0.0068472	0.0067124	0.0064496	0.006063	0.0055617	0.0049585	0.0042701	0.0035159	0.0027174	0.0018973	0.0010786	0.00028366	-0.00046695	-0.0011548	-0.0017645	-0.0022842	-0.0027054	-0.0030237	-0.0032382	-0.003351	-0.0033673	-0.0032948	-0.0031426	-0.0029214	-0.0026424	-0.0023166	-0.0019551	-0.0015677	-0.0011631	-0.00074865	-0.00032979	8.9668e-05	0.00050765	0.00092364	0.0013384	0.0017536	0.0021712	0.0025933	0.0030214	0.0034563	0.0038974	0.0043432	0.0047907	0.005236	0.005674	0.0060991	0.0065052	0.0068863	0.0072362	0.0075498
-0.0018095	-0.0013496	-0.0008709	-0.00037834	0.00012159	0.00062109	0.0011113	0.0015825	0.002025	0.0024292	0.0027859	0.0030876	0.0033282	0.0035036	0.0036124	0.0036558	0.0036376	0.0035646	0.003446	0.0032931	0.0031187	0.0029366	0.0027604	0.0026032	0.002477	0.0023914	0.0023542	0.0023704	0.0024428	0.0025714	0.0027541	0.0029869	0.0032638	0.0035776	0.0039201	0.0042824	0.0046553	0.0050299	0.0053975	0.0057501	0.0060807	0.0063831	0.0066522	0.0068838	0.0070746	0.0072222	0.0073249	0.0073818	0.007393	0.0073595
0.00066116	0.00088691	0.001086	0.0012553	0.0013927	0.0014973	0.0015693	0.0016103	0.0016231	0.0016116	0.0015809	0.0015371	0.001487	0.0014378	0.0013972	0.0013727	0.0013717	0.0014005	0.0014646	0.001568	0.0017129	0.0018999	0.0021276	0.0023927	0.0026904	0.0030142	0.0033568	0.0037097	0.0040642	0.0044114	0.0047427	0.0050497	0.005325	0.0055618	0.0057543	0.005898	0.0059892	0.0060257	0.0060065	0.0059317	0.0058031	0.005624	0.0053992	0.0051352	0.0048403	0.0045242	0.0041978	0.0038732	0.0035628	0.0032787
0.0018185	0.001968	0.0020783	0.0021527	0.0021953	0.0022109	0.0022048	0.0021821	0.0021478	0.0021064	0.0020619	0.0020171	0.0019743	0.0019345	0.0018982	0.0018648	0.0018333	0.0018021	0.0017693	0.0017331	0.0016915	0.0016428	0.0015855	0.0015187	0.0014416	0.0013541	0.0012564	0.001149	0.0010327	0.00090839	0.00077697	0.00063912	0.0004953	0.00034567	0.00019009	2.8234e-05	-0.00014035	-0.00031607	-0.00049909	-0.00068926	-0.00088592	-0.0010878	-0.0012929	-0.0014987	-0.0017015	-0.0018972	-0.0020811	-0.0022481	-0.0023929	-0.0025103
0.018561	0.016927	0.015205	0.013409	0.011556	0.009666	0.0077588	0.0058567	0.0039819	0.002157	0.00040362	-0.0012572	-0.0028058	-0.0042246	-0.0054977	-0.0066119	-0.0075571	-0.0083262	-0.0089159	-0.0093268	-0.0095636	-0.0096348	-0.009553	-0.0093338	-0.0089959	-0.0085601	-0.0080485	-0.0074842	-0.0068903	-0.0062892	-0.0057026	-0.0051502	-0.00465	-0.0042178	-0.0038667	-0.0036076	-0.0034485	-0.0033949	-0.0034496	-0.0036129	-0.0038832	-0.0042568	-0.0047285	-0.0052924	-0.005942	-0.0066709	-0.0074732	-0.0083437	-0.0092779	-0.010272
0.013431	0.013336	0.013144	0.012853	0.012462	0.011972	0.011386	0.010711	0.0099551	0.0091273	0.0082402	0.0073076	0.0063445	0.005367	0.0043918	0.0034356	0.0025145	0.0016438	0.00083728	0.00010688	-0.0005377	-0.0010892	-0.0015427	-0.001896	-0.002149	-0.0023038	-0.0023643	-0.0023357	-0.0022241	-0.0020366	-0.0017805	-0.0014635	-0.0010931	-0.00067735	-0.00022425	0.00025781	0.00075996	0.0012728	0.0017862	0.0022897	0.0027723	0.003223	0.003631	0.0039861	0.0042793	0.004503	0.0046517	0.004722	0.0047127	0.0046254
0.014461	0.014101	0.013682	0.013218	0.012727	0.012227	0.011736	0.011274	0.010856	0.010495	0.010205	0.0099909	0.009857	0.0098021	0.0098207	0.0099029	0.010035	0.010201	0.01038	0.010551	0.010691	0.01078	0.010796	0.01072	0.010538	0.010238	0.0098136	0.0092617	0.0085856	0.0077932	0.0068973	0.0059149	0.0048669	0.0037772	0.0026719	0.0015781	0.00052315	-0.00046672	-0.0013675	-0.0021581	-0.0028216	-0.0033457	-0.0037228	-0.0039506	-0.0040319	-0.0039736	-0.0037869	-0.003486	-0.0030872	-0.0026083
-0.022436	-0.023067	-0.02343	-0.023517	-0.023325	-0.022858	-0.02213	-0.02116	-0.019976	-0.018613	-0.01711	-0.015509	-0.013854	-0.012187	-0.010548	-0.0089709	-0.0074841	-0.0061086	-0.0048575	-0.0037356	-0.00274	-0.0018609	-0.0010827	-0.00038566	0.00025287	0.00085634	0.0014474	0.0020465	0.0026701	0.0033303	0.0040337	0.0047813	0.005569	0.0063877	0.0072248	0.0080649	0.0088915	0.0096881	0.01044	0.011134	0.011763	0.012322	0.012811	0.013235	0.013602	0.013923	0.014213	0.014485	0.014755	0.015036
-0.0048168	-0.0045434	-0.0042179	-0.003847	-0.0034383	-0.0030003	-0.0025417	-0.0020716	-0.0015988	-0.0011314	-0.00067729	-0.00024317	0.00016504	0.00054236	0.00088474	0.0011889	0.0014523	0.0016729	0.0018491	0.0019794	0.0020627	0.0020978	0.0020837	0.0020196	0.0019048	0.0017392	0.0015235	0.0012591	0.00094881	0.00059676	0.00020885	-0.00020725	-0.0006421	-0.0010846	-0.0015224	-0.001942	-0.0023297	-0.0026717	-0.0029551	-0.0031682	-0.0033012	-0.0033464	-0.0032989	-0.0031565	-0.0029199	-0.002593	-0.0021824	-0.0016974	-0.0011494	-0.00055198
-0.010068	-0.010425	-0.010724	-0.010959	-0.011121	-0.011202	-0.011193	-0.011085	-0.01087	-0.010543	-0.010098	-0.009534	-0.0088526	-0.0080582	-0.0071591	-0.0061662	-0.0050935	-0.003957	-0.0027746	-0.0015652	-0.00034808	0.00085757	0.0020333	0.0031618	0.0042275	0.0052168	0.0061186	0.0069241	0.0076275	0.0082258	0.0087189	0.0091093	0.0094022	0.0096051	0.0097275	0.0097805	0.0097762	0.0097276	0.0096477	0.0095495	0.0094448	0.0093445	0.0092581	0.0091931	0.0091554	0.0091489	0.0091758	0.0092367	0.0093308	0.0094563
0.0070917	0.0070615	0.0069892	0.0068797	0.0067373	0.0065662	0.0063699	0.0061516	0.0059144	0.0056616	0.0053965	0.005123	0.004845	0.0045669	0.0042934	0.0040289	0.0037781	0.0035454	0.0033348	0.0031503	0.0029956	0.002874	0.0027884	0.0027415	0.0027354	0.0027715	0.0028504	0.0029721	0.0031353	0.003338	0.0035772	0.0038494	0.0041503	0.0044756	0.0048205	0.0051804	0.0055507	0.005927	0.0063052	0.006681	0.0070503	0.0074091	0.0077533	0.0080789	0.008382	0.008659	0.0089067	0.0091229	0.0093057	0.0094549
0.0085645	0.0092657	0.0098834	0.010425	0.010899	0.011315	0.011681	0.012007	0.012302	0.012571	0.012822	0.013057	0.013279	0.013488	0.013683	0.013862	0.014022	0.01416	0.014273	0.014359	0.014415	0.014442	0.014437	0.014403	0.014341	0.014252	0.014137	0.013997	0.013833	0.013641	0.013421	0.013167	0.012876	0.01254	0.012155	0.011713	0.01121	0.01064	0.010001	0.0092914	0.0085111	0.0076622	0.0067486	0.0057755	0.0047498	0.0036796	0.0025741	0.0014432	0.00029771	-0.00085113
-0.0032835	-0.0033095	-0.0033577	-0.0034272	-0.0035166	-0.0036239	-0.0037467	-0.003882	-0.0040258	-0.0041735	-0.0043196	-0.0044578	-0.0045814	-0.0046828	-0.0047546	-0.0047891	-0.004779	-0.0047178	-0.0045996	-0.0044202	-0.0041764	-0.0038673	-0.0034937	-0.0030587	-0.0025673	-0.0020269	-0.0014468	-0.00083844	-0.00021477	0.00040966	0.0010192	0.0015973	0.0021275	0.0025933	0.0029792	0.0032712	0.0034574	0.0035287	0.0034791	0.0033059	0.0030104	0.0025979	0.0020774	0.0014615	0.00076626	1.0361e-05	-0.00078522	-0.0015981	-0.0024053	-0.003184
0.0025183	0.0027684	0.0030409	0.0033323	0.0036399	0.0039622	0.0042986	0.004649	0.0050141	0.0053944	0.005791	0.0062043	0.0066349	0.0070826	0.0075469	0.0080266	0.00852	0.0090247	0.0095376	0.010055	0.010573	0.011086	0.011589	0.012075	0.012539	0.012973	0.01337	0.013724	0.014028	0.014275	0.014461	0.014581	0.01463	0.014608	0.014513	0.014345	0.014107	0.013802	0.013434	0.013009	0.012534	0.012017	0.011464	0.010884	0.010284	0.0096718	0.0090532	0.0084337	0.0078179	0.0072092
0.018062	0.018301	0.018502	0.018657	0.018756	0.018791	0.018753	0.018635	0.018429	0.018128	0.017728	0.017223	0.016611	0.01589	0.01506	0.01412	0.013072	0.011917	0.010658	0.0092974	0.0078403	0.0062921	0.0046598	0.0029522	0.0011797	-0.00064492	-0.0025073	-0.0043907	-0.0062766	-0.0081448	-0.0099736	-0.011741	-0.013423	-0.015	-0.016451	-0.017759	-0.018908	-0.019888	-0.020691	-0.021313	-0.021753	-0.022013	-0.022097	-0.022012	-0.021766	-0.021367	-0.020825	-0.020148	-0.019346	-0.018428
0.0069844	0.0073081	0.0075921	0.0078183	0.0079707	0.0080362	0.0080055	0.0078733	0.0076385	0.0073046	0.0068793	0.0063746	0.0058064	0.005194	0.0045599	0.0039286	0.0033264	0.0027798	0.0023152	0.0019572	0.0017278	0.0016456	0.0017242	0.0019721	0.0023918	0.0029793	0.0037244	0.0046108	0.0056168	0.0067157	0.0078773	0.0090685	0.010255	0.011401	0.012474	0.01344	0.014269	0.014935	0.015416	0.015695	0.01576	0.015606	0.015233	0.014648	0.013863	0.012896	0.011767	0.010502	0.0091264	0.0076684
0.0044845	0.0043526	0.0042359	0.0041335	0.004044	0.0039659	0.0038977	0.0038388	0.0037897	0.0037523	0.0037302	0.0037287	0.0037549	0.0038171	0.0039241	0.0040853	0.0043091	0.0046028	0.0049715	0.0054177	0.0059407	0.0065362	0.0071965	0.00791	0.0086618	0.0094342	0.010207	0.010959	0.011667	0.01231	0.012866	0.013317	0.013647	0.013843	0.013895	0.013798	0.013552	0.013161	0.01263	0.011974	0.011205	0.010343	0.0094072	0.0084193	0.0074016	0.0063758	0.0053632	0.0043829	0.0034525	0.0025867
0.0034345	0.0029177	0.0023445	0.0017202	0.0010512	0.00034507	-0.00038959	-0.0011434	-0.0019064	-0.0026681	-0.0034177	-0.0041444	-0.0048375	-0.0054863	-0.0060803	-0.00661	-0.0070662	-0.0074412	-0.0077286	-0.0079238	-0.0080242	-0.0080295	-0.0079416	-0.0077646	-0.0075047	-0.0071699	-0.00677	-0.0063157	-0.0058189	-0.0052916	-0.004746	-0.004194	-0.0036463	-0.0031129	-0.0026021	-0.002121	-0.0016748	-0.0012677	-0.00090215	-0.00057961	-0.0003004	-6.3899e-05	0.00013135	0.00028758	0.00040767	0.00049503	0.00055347	0.00058695	0.00059937	0.00059441
0.029348	0.030027	0.030569	0.030966	0.03121	0.031297	0.031224	0.03099	0.030596	0.030047	0.029349	0.028511	0.027544	0.026463	0.025282	0.02402	0.022695	0.021328	0.019939	0.018549	0.017176	0.015838	0.014552	0.01333	0.012184	0.011123	0.010152	0.0092762	0.0084984	0.0078201	0.0072416	0.0067631	0.0063841	0.0061043	0.0059236	0.0058417	0.0058587	0.0059745	0.0061884	0.0064991	0.0069043	0.0074002	0.0079815	0.0086414	0.0093708	0.010159	0.010994	0.011861	0.012744	0.013627
-0.0050243	-0.0044511	-0.0037611	-0.0029653	-0.0020755	-0.0011039	-6.3156e-05	0.0010341	0.0021752	0.0033474	0.004538	0.005734	0.0069222	0.0080889	0.0092197	0.0103	0.011314	0.012247	0.013082	0.013805	0.014402	0.014858	0.015163	0.015307	0.015284	0.01509	0.014724	0.014189	0.013492	0.012643	0.011655	0.010548	0.0093421	0.0080623	0.006736	0.0053927	0.0040627	0.0027767	0.0015646	0.000454	-0.00053027	-0.0013675	-0.0020417	-0.0025423	-0.0028647	-0.0030098	-0.0029846	-0.0028017	-0.0024783	-0.0020358
-0.024032	-0.022108	-0.019833	-0.017258	-0.014448	-0.011477	-0.0084254	-0.0053785	-0.0024221	0.00036034	0.0028912	0.0051016	0.0069337	0.0083438	0.0093033	0.0098007	0.0098415	0.0094487	0.0086612	0.0075326	0.0061286	0.0045243	0.0028006	0.001041	-0.00067245	-0.0022622	-0.0036587	-0.0048034	-0.0056511	-0.0061716	-0.0063512	-0.0061931	-0.0057171	-0.0049582	-0.0039656	-0.0027995	-0.0015284	-0.00022535	0.0010353	0.0021821	0.0031499	0.0038836	0.0043404	0.0044922	0.0043274	0.0038508	0.0030837	0.0020624	0.00083622	-0.00053495
0.0061062	0.0062175	0.0063361	0.0064612	0.0065904	0.00672	0.006845	0.0069595	0.0070568	0.00713	0.0071722	0.007177	0.0071386	0.0070517	0.0069122	0.0067168	0.006463	0.0061497	0.0057764	0.0053443	0.0048554	0.0043136	0.0037243	0.0030944	0.0024329	0.0017504	0.0010594	0.00037416	-0.00029005	-0.00091682	-0.0014894	-0.0019915	-0.0024077	-0.0027245	-0.0029314	-0.0030211	-0.0029905	-0.0028413	-0.0025795	-0.0022157	-0.0017647	-0.0012444	-0.00067545	-7.99e-05	0.00051969	0.0011014	0.0016447	0.0021316	0.002547	0.0028793
-0.002121	-0.00049599	0.001165	0.0028586	0.0045808	0.0063275	0.0080945	0.0098768	0.011669	0.013467	0.015263	0.01705	0.018821	0.020568	0.02228	0.023946	0.025557	0.027098	0.028559	0.029926	0.031188	0.032334	0.033353	0.034237	0.034981	0.035581	0.036038	0.036354	0.036536	0.036593	0.036538	0.036385	0.036154	0.035861	0.035526	0.035167	0.0348	0.034441	0.0341	0.033783	0.033493	0.033228	0.032981	0.032744	0.032503	0.032243	0.031949	0.031604	0.031194	0.030704
0.0071351	0.0074478	0.0077456	0.0080294	0.0082998	0.0085566	0.0087991	0.0090254	0.0092334	0.0094198	0.0095812	0.0097141	0.0098153	0.0098819	0.0099122	0.0099056	0.0098626	0.009785	0.0096757	0.0095386	0.0093778	0.0091978	0.0090027	0.0087962	0.0085805	0.0083571	0.0081258	0.0078852	0.0076328	0.007365	0.0070781	0.0067682	0.0064318	0.0060664	0.0056708	0.0052451	0.0047911	0.0043121	0.003813	0.0032998	0.0027793	0.002259	0.0017463	0.0012482	0.00077114	0.00032025	-0.00010051	-0.00048872	-0.00084342	-0.0011651
-0.012444	-0.012753	-0.013071	-0.013399	-0.013738	-0.014084	-0.014434	-0.014779	-0.015109	-0.015412	-0.015673	-0.015873	-0.015995	-0.016019	-0.015927	-0.015702	-0.015328	-0.014793	-0.014087	-0.013206	-0.01215	-0.010926	-0.0095437	-0.0080193	-0.0063743	-0.0046343	-0.0028287	-0.00099022	0.0008465	0.0026457	0.0043716	0.0059898	0.0074679	0.0087773	0.0098934	0.010797	0.011475	0.011919	0.012129	0.012111	0.011874	0.011436	0.010819	0.010046	0.009145	0.0081465	0.0070803	0.0059765	0.0048641	0.0037702
-0.0021432	-0.0019307	-0.0016728	-0.0013791	-0.0010586	-0.00072031	-0.00037252	-2.268e-05	0.00032263	0.00065781	0.00097825	0.0012802	0.0015609	0.0018182	0.0020505	0.0022565	0.0024354	0.002586	0.0027074	0.0027983	0.0028571	0.0028823	0.0028724	0.0028262	0.0027429	0.002623	0.002468	0.0022811	0.0020672	0.001833	0.001587	0.0013391	0.0011004	0.00088273	0.00069811	0.00055808	0.00047322	0.00045263	0.00050347	0.00063063	0.00083656	0.0011211	0.0014816	0.0019129	0.0024076	0.0029565	0.0035485	0.0041712	0.0048115	0.0054552
-0.0015907	-0.00083264	-3.8403e-05	0.00078245	0.0016191	0.0024598	0.0032921	0.004103	0.0048797	0.0056095	0.0062802	0.0068807	0.0074008	0.007832	0.0081673	0.0084015	0.0085314	0.0085557	0.0084751	0.0082925	0.0080123	0.0076411	0.007187	0.0066596	0.00607	0.0054301	0.0047531	0.0040525	0.0033422	0.002636	0.0019475	0.0012898	0.00067473	0.00011324	-0.0003853	-0.0008131	-0.001164	-0.0014337	-0.0016194	-0.00172	-0.0017359	-0.0016689	-0.001522	-0.0012992	-0.0010055	-0.00064657	-0.00022906	0.00023977	0.00075196	0.0012989
0.018797	0.017738	0.016793	0.015975	0.015291	0.014749	0.014347	0.014082	0.013946	0.013926	0.014007	0.014169	0.014392	0.014652	0.014926	0.015191	0.015423	0.015602	0.015709	0.015729	0.015649	0.015461	0.015158	0.014741	0.01421	0.013568	0.012824	0.011986	0.011062	0.010065	0.0090059	0.0078954	0.0067448	0.0055647	0.0043647	0.003154	0.0019409	0.00073311	-0.00046227	-0.0016383	-0.0027885	-0.0039062	-0.0049852	-0.0060193	-0.0070026	-0.0079297	-0.0087958	-0.0095972	-0.010331	-0.010996
-0.0040494	-0.0045843	-0.0050328	-0.0053984	-0.0056865	-0.0059042	-0.0060603	-0.0061646	-0.0062277	-0.0062607	-0.0062747	-0.0062803	-0.0062869	-0.0063027	-0.0063341	-0.0063853	-0.0064583	-0.006553	-0.0066668	-0.0067952	-0.0069323	-0.0070705	-0.0072011	-0.0073147	-0.0074016	-0.0074517	-0.0074556	-0.0074042	-0.0072899	-0.0071067	-0.0068505	-0.0065195	-0.0061148	-0.0056401	-0.0051015	-0.0045078	-0.0038694	-0.0031982	-0.0025067	-0.0018073	-0.0011117	-0.00043012	0.00022877	0.00085844	0.0014544	0.0020144	0.0025376	0.0030251	0.0034786	0.0039005
0.0051895	0.0043837	0.0036762	0.0031	0.002682	0.002441	0.0023879	0.0025248	0.0028457	0.0033365	0.0039761	0.0047379	0.0055906	0.0065002	0.0074315	0.0083498	0.0092225	0.01002	0.010716	0.011291	0.011729	0.012017	0.012148	0.01212	0.011932	0.011587	0.011092	0.010454	0.0096861	0.0088023	0.0078202	0.0067602	0.0056454	0.0045012	0.0033546	0.0022335	0.0011657	0.00017815	-0.00070465	-0.0014614	-0.0020751	-0.0025337	-0.002831	-0.0029665	-0.0029459	-0.0027801	-0.0024857	-0.0020834	-0.0015975	-0.0010547
0.00017068	3.2465e-05	-0.0001447	-0.00036279	-0.00062196	-0.00092057	-0.0012553	-0.0016212	-0.0020122	-0.0024208	-0.0028391	-0.0032584	-0.0036699	-0.004065	-0.0044356	-0.0047742	-0.0050746	-0.0053313	-0.0055398	-0.0056969	-0.0058	-0.0058473	-0.005838	-0.0057716	-0.0056486	-0.0054699	-0.0052373	-0.0049529	-0.0046198	-0.0042414	-0.003822	-0.0033663	-0.0028795	-0.0023675	-0.0018363	-0.0012922	-0.00074183	-0.00019186	0.00035099	0.00088002	0.0013886	0.0018703	0.0023189	0.0027289	0.0030953	0.0034144	0.0036837	0.0039021	0.0040706	0.0041917
0.00087734	0.0015307	0.0021418	0.0027038	0.0032115	0.0036609	0.0040498	0.0043768	0.0046421	0.0048467	0.0049924	0.0050819	0.0051183	0.0051052	0.0050464	0.0049458	0.0048076	0.0046359	0.004435	0.0042094	0.0039637	0.0037026	0.0034312	0.0031546	0.0028779	0.0026059	0.0023432	0.0020936	0.0018603	0.0016457	0.0014508	0.0012763	0.0011215	0.00098543	0.00086627	0.0007621	0.00067087	0.0005907	0.00052001	0.00045766	0.00040303	0.00035605	0.00031715	0.0002873	0.0002679	0.00026075	0.00026801	0.00029216	0.00033589	0.00040205
[truncated: 1,001 more columns]

## Sheet: FigS14E_Go
0.01218	0.011565	0.011013	0.010523	0.010095	0.0097263	0.0094136	0.0091527	0.0089387	0.0087661	0.0086296	0.0085238	0.0084435	0.0083842	0.0083419	0.0083135	0.0082971	0.0082921	0.0082989	0.0083198	0.008358	0.0084185	0.008507	0.00863	0.0087947	0.0090077	0.0092757	0.009604	0.0099969	0.010457	0.010985	0.011579	0.012237	0.012954	0.013721	0.014532	0.015375	0.016242	0.017121	0.018001	0.018874	0.019731	0.020564	0.021368	0.02214	0.022876	0.023579	0.024247	0.024884	0.025492
0.0045524	0.0042993	0.0041138	0.0039997	0.0039596	0.003995	0.0041062	0.0042924	0.0045514	0.00488	0.0052738	0.0057276	0.006235	0.0067891	0.0073821	0.0080058	0.0086514	0.0093103	0.0099735	0.010633	0.01128	0.011908	0.012512	0.013085	0.013625	0.01413	0.014598	0.01503	0.015428	0.015793	0.01613	0.016442	0.016732	0.017005	0.017264	0.017514	0.017756	0.017994	0.018229	0.018464	0.0187	0.018937	0.019175	0.019415	0.019655	0.019895	0.020133	0.020366	0.020591	0.020805
0.016399	0.016356	0.016307	0.016252	0.016189	0.016118	0.016041	0.015956	0.015866	0.015772	0.015676	0.01558	0.015486	0.015397	0.015315	0.015242	0.01518	0.01513	0.015093	0.015069	0.015058	0.01506	0.015075	0.015101	0.015138	0.015185	0.01524	0.015302	0.01537	0.015441	0.015516	0.015592	0.015668	0.015744	0.015819	0.015893	0.015965	0.016036	0.016105	0.016173	0.016242	0.016311	0.016382	0.016456	0.016533	0.016614	0.016701	0.016791	0.016886	0.016985
0.022377	0.022845	0.023315	0.023783	0.024246	0.024696	0.025128	0.025532	0.025901	0.026226	0.0265	0.026714	0.026862	0.02694	0.026944	0.026872	0.026725	0.026504	0.026214	0.025858	0.025445	0.02498	0.024472	0.02393	0.023364	0.022782	0.022192	0.021605	0.021027	0.020465	0.019924	0.019411	0.018926	0.018473	0.018051	0.017659	0.017297	0.016959	0.016644	0.016345	0.016059	0.015779	0.015501	0.01522	0.014931	0.01463	0.014314	0.013982	0.013634	0.013269
0.022254	0.022201	0.022178	0.022187	0.022226	0.022291	0.022375	0.022472	0.022573	0.022668	0.022748	0.022802	0.022821	0.022799	0.022726	0.022599	0.022412	0.022165	0.021856	0.021487	0.021061	0.020582	0.020055	0.019487	0.018885	0.018257	0.017611	0.016956	0.016301	0.015655	0.015027	0.014426	0.013859	0.013335	0.012859	0.012436	0.012071	0.011767	0.011525	0.011344	0.011225	0.011163	0.011156	0.011198	0.011284	0.011409	0.011565	0.011745	0.011941	0.012148
0.018719	0.018106	0.017497	0.016894	0.016298	0.01571	0.015127	0.014548	0.01397	0.01339	0.012802	0.012205	0.011594	0.010966	0.010318	0.0096483	0.0089542	0.0082354	0.0074921	0.0067256	0.0059385	0.0051349	0.0043207	0.0035031	0.0026911	0.0018949	0.0011259	0.00039643	-0.00028115	-0.00089448	-0.0014321	-0.0018836	-0.0022409	-0.0024977	-0.0026507	-0.0026993	-0.0026461	-0.0024965	-0.0022586	-0.0019426	-0.0015608	-0.0011263	-0.00065302	-0.0001545	0.00035651	0.00086866	0.0013725	0.0018607	0.0023285	0.0027735
0.017829	0.017634	0.017451	0.017287	0.017147	0.017038	0.016965	0.016932	0.016943	0.017001	0.017105	0.017255	0.017449	0.017682	0.017948	0.01824	0.018551	0.018869	0.019187	0.019495	0.019782	0.020041	0.020262	0.02044	0.020569	0.020645	0.020665	0.02063	0.020541	0.020401	0.020215	0.019989	0.019731	0.01945	0.019153	0.01885	0.01855	0.018261	0.017991	0.017745	0.017529	0.017345	0.017198	0.017086	0.01701	0.016967	0.016956	0.016973	0.017014	0.017074
0.014171	0.014041	0.013906	0.013774	0.013652	0.013549	0.013474	0.013436	0.013442	0.013498	0.013608	0.013773	0.013992	0.01426	0.014571	0.014916	0.015283	0.015658	0.016029	0.016378	0.016693	0.016958	0.017161	0.017293	0.017345	0.017313	0.017196	0.016995	0.016716	0.016367	0.015959	0.015504	0.015016	0.014512	0.014004	0.013508	0.013037	0.012601	0.012209	0.011865	0.011574	0.011336	0.011146	0.011001	0.010893	0.010814	0.010755	0.010707	0.01066	0.010608
0.021596	0.021931	0.022155	0.022273	0.022292	0.022222	0.022074	0.021861	0.021598	0.021298	0.020977	0.020649	0.020326	0.020021	0.019744	0.019502	0.019303	0.019149	0.019043	0.018983	0.018968	0.018993	0.019053	0.01914	0.019248	0.01937	0.019496	0.01962	0.019734	0.019834	0.019915	0.019974	0.02001	0.020022	0.020014	0.019988	0.019949	0.019902	0.019851	0.019803	0.019761	0.019729	0.019708	0.0197	0.019703	0.019717	0.019738	0.019764	0.01979	0.019814
0.012284	0.012701	0.013091	0.013449	0.013769	0.014048	0.014283	0.014473	0.014617	0.014717	0.014772	0.014787	0.014764	0.014706	0.01462	0.014509	0.014379	0.014235	0.014082	0.013926	0.013771	0.013621	0.01348	0.013349	0.01323	0.013122	0.013024	0.012933	0.012846	0.012758	0.012665	0.012562	0.012444	0.012307	0.012146	0.011959	0.011744	0.011501	0.011231	0.010936	0.010622	0.010292	0.0099559	0.0096203	0.0092953	0.0089911	0.0087187	0.0084887	0.0083117	0.0081973
0.0065528	0.0070209	0.0075388	0.0081008	0.0087	0.0093293	0.0099811	0.010647	0.011321	0.011993	0.012657	0.013306	0.013934	0.014536	0.015104	0.015636	0.016127	0.016573	0.016971	0.017318	0.017612	0.017852	0.018038	0.018168	0.018243	0.018265	0.018234	0.018154	0.018026	0.017853	0.017637	0.017382	0.017089	0.016763	0.016405	0.016019	0.015606	0.015169	0.014712	0.014237	0.013746	0.013242	0.012728	0.012206	0.011679	0.011147	0.010612	0.010077	0.0095424	0.0090093
0.016268	0.016661	0.017095	0.017559	0.018042	0.018532	0.019019	0.01949	0.019936	0.020346	0.020711	0.02102	0.021266	0.021442	0.021541	0.021558	0.021492	0.021338	0.021098	0.020773	0.020367	0.019886	0.019338	0.018733	0.018085	0.017407	0.016716	0.01603	0.015367	0.014747	0.014187	0.013705	0.013316	0.013031	0.012863	0.012816	0.012896	0.013101	0.013429	0.013872	0.014422	0.015064	0.015783	0.016561	0.017377	0.018211	0.019041	0.019846	0.020605	0.0213
0.026248	0.026607	0.026978	0.027353	0.027722	0.02808	0.028422	0.028746	0.029054	0.029346	0.029627	0.029899	0.030165	0.030429	0.030689	0.030945	0.031191	0.031422	0.031626	0.031794	0.03191	0.031961	0.031931	0.031806	0.031573	0.031222	0.030746	0.030143	0.029413	0.028563	0.027603	0.026549	0.025418	0.024234	0.023019	0.021799	0.020601	0.019448	0.018366	0.017377	0.016498	0.015746	0.015132	0.014665	0.014348	0.014182	0.014161	0.014278	0.014521	0.014876
0.012327	0.012559	0.012795	0.013032	0.013263	0.013485	0.013692	0.013876	0.014032	0.014152	0.014231	0.014262	0.014239	0.01416	0.014019	0.013816	0.01355	0.013224	0.01284	0.012405	0.011924	0.011407	0.010864	0.010305	0.0097433	0.0091898	0.0086566	0.008155	0.0076955	0.007287	0.006937	0.006651	0.0064324	0.0062824	0.0062002	0.0061829	0.0062257	0.0063223	0.0064656	0.0066474	0.0068598	0.007095	0.0073457	0.0076059	0.0078708	0.0081368	0.0084017	0.0086645	0.0089253	0.0091849
0.012866	0.013027	0.013234	0.013477	0.013746	0.014027	0.01431	0.014581	0.014829	0.015044	0.015219	0.015348	0.015428	0.01546	0.015443	0.015381	0.01528	0.015144	0.014981	0.014796	0.014599	0.014396	0.014194	0.014	0.013819	0.013658	0.013521	0.013411	0.013331	0.01328	0.01326	0.013268	0.013302	0.013357	0.013427	0.013507	0.013591	0.013671	0.013742	0.013797	0.013831	0.013841	0.013824	0.013779	0.013704	0.013601	0.013472	0.01332	0.013147	0.012959
0.014128	0.014321	0.014525	0.01474	0.014962	0.015189	0.015416	0.015641	0.015858	0.016063	0.016253	0.016421	0.016562	0.016673	0.016749	0.016786	0.01678	0.016731	0.016637	0.016497	0.016313	0.016087	0.015822	0.015521	0.015191	0.014835	0.014462	0.014076	0.013685	0.013295	0.012912	0.012541	0.012187	0.011853	0.01154	0.01125	0.010982	0.010735	0.010506	0.010291	0.010089	0.009894	0.0097036	0.0095144	0.0093238	0.0091298	0.0089312	0.0087275	0.0085187	0.0083057
0.01712	0.016763	0.016355	0.015902	0.015414	0.014902	0.014378	0.013854	0.013343	0.012855	0.0124	0.011986	0.01162	0.011306	0.011045	0.010839	0.010685	0.01058	0.01052	0.0105	0.010512	0.010552	0.010613	0.010688	0.010774	0.010866	0.01096	0.011056	0.011153	0.011251	0.011352	0.011459	0.011576	0.011706	0.011854	0.012024	0.012219	0.012443	0.012698	0.012985	0.013303	0.013652	0.014027	0.014424	0.014838	0.015261	0.015686	0.016105	0.016509	0.016891
0.0062111	0.0064134	0.0066864	0.0070203	0.0074048	0.0078283	0.0082789	0.0087442	0.0092118	0.0096697	0.010106	0.010511	0.010875	0.011191	0.011453	0.011658	0.011804	0.011892	0.011926	0.01191	0.011851	0.011755	0.011632	0.011491	0.01134	0.01119	0.01105	0.010927	0.010829	0.010762	0.010732	0.010742	0.010794	0.01089	0.011029	0.01121	0.011432	0.011691	0.011987	0.012315	0.012674	0.013059	0.013469	0.013899	0.014345	0.014804	0.015271	0.015741	0.016208	0.016667
0.010419	0.0096955	0.0089781	0.0082767	0.0076017	0.006965	0.0063789	0.0058562	0.0054097	0.0050517	0.0047937	0.0046459	0.0046164	0.0047116	0.0049351	0.0052879	0.0057683	0.0063718	0.0070909	0.0079152	0.0088321	0.0098264	0.010881	0.011977	0.013094	0.014212	0.01531	0.016369	0.01737	0.018295	0.019128	0.019857	0.02047	0.020959	0.021319	0.021545	0.021638	0.021599	0.021432	0.021143	0.020742	0.02024	0.019651	0.018993	0.018282	0.017539	0.016786	0.016044	0.015334	0.014676
0.014575	0.014934	0.015152	0.015224	0.015152	0.01494	0.014596	0.014135	0.013572	0.012928	0.012224	0.011483	0.010727	0.009978	0.0092561	0.0085787	0.00796	0.0074109	0.0069387	0.0065471	0.0062361	0.0060026	0.0058411	0.0057438	0.0057011	0.0057027	0.0057382	0.0057971	0.0058699	0.0059485	0.0060266	0.0060998	0.0061663	0.0062264	0.0062827	0.00634	0.0064044	0.0064834	0.006585	0.0067168	0.0068858	0.0070976	0.0073557	0.0076613	0.0080129	0.008406	0.0088339	0.0092871	0.0097545	0.010224
0.016626	0.017113	0.017547	0.017929	0.018263	0.018553	0.018807	0.019034	0.019242	0.019441	0.019641	0.019851	0.020077	0.020323	0.020592	0.020882	0.021189	0.021506	0.021822	0.022125	0.022399	0.02263	0.022799	0.022891	0.022891	0.022783	0.022557	0.022201	0.021712	0.021084	0.02032	0.019425	0.018407	0.017279	0.016057	0.014761	0.013412	0.012035	0.010656	0.0092998	0.0079937	0.0067625	0.0056297	0.0046165	0.0037407	0.0030169	0.0024552	0.0020613	0.0018359	0.0017753
0.014055	0.013973	0.013908	0.013855	0.01381	0.013769	0.013727	0.01368	0.013625	0.013559	0.013482	0.013393	0.013294	0.013189	0.01308	0.012972	0.012871	0.012781	0.012709	0.012657	0.01263	0.012631	0.01266	0.012717	0.0128	0.012906	0.01303	0.013167	0.01331	0.013454	0.013591	0.013716	0.013823	0.013908	0.013967	0.013999	0.014	0.013972	0.013914	0.013828	0.013716	0.013581	0.013428	0.013261	0.013084	0.012903	0.012724	0.01255	0.012388	0.012241
0.015225	0.016155	0.01712	0.018115	0.019131	0.020159	0.021188	0.022207	0.023204	0.024166	0.025079	0.025932	0.026711	0.027406	0.028005	0.028499	0.02888	0.029141	0.029278	0.029286	0.029163	0.028909	0.028525	0.028013	0.027378	0.026624	0.025761	0.024797	0.023744	0.022614	0.021422	0.020185	0.01892	0.017644	0.016378	0.015137	0.01394	0.012801	0.011734	0.010749	0.0098549	0.0090566	0.0083567	0.0077551	0.0072497	0.0068362	0.0065089	0.0062612	0.0060856	0.0059744
0.010199	0.011112	0.012087	0.013113	0.014179	0.015274	0.016389	0.017514	0.01864	0.019756	0.020855	0.021927	0.022963	0.023954	0.02489	0.025763	0.026564	0.027284	0.027917	0.028456	0.028897	0.029236	0.029472	0.029604	0.029634	0.029566	0.029403	0.029152	0.028817	0.028406	0.027927	0.027388	0.026796	0.026158	0.025483	0.024778	0.02405	0.023306	0.02255	0.02179	0.021029	0.020273	0.019525	0.01879	0.018068	0.017363	0.016677	0.016009	0.015361	0.014732
0.016568	0.016629	0.016681	0.016721	0.016748	0.016761	0.016757	0.016735	0.016696	0.016638	0.016563	0.01647	0.016362	0.016242	0.016113	0.015979	0.015845	0.015718	0.015601	0.015502	0.015425	0.015375	0.015355	0.015368	0.015414	0.015492	0.015601	0.015736	0.015892	0.016063	0.016242	0.016421	0.016593	0.016751	0.016889	0.017001	0.017084	0.017137	0.017158	0.017152	0.01712	0.017069	0.017005	0.016936	0.016869	0.016812	0.016772	0.016753	0.016759	0.016793
0.0082574	0.0086943	0.0091396	0.009584	0.010019	0.010435	0.010827	0.011189	0.011519	0.011816	0.012083	0.012324	0.012547	0.012758	0.012968	0.013188	0.013428	0.013697	0.014006	0.014364	0.014775	0.015246	0.015778	0.016372	0.017025	0.017733	0.018487	0.019279	0.020099	0.020935	0.021776	0.022609	0.023425	0.024214	0.024969	0.025683	0.026354	0.026978	0.027556	0.028088	0.028575	0.029018	0.029419	0.029776	0.03009	0.030356	0.030573	0.030736	0.030839	0.03088
0.016866	0.016916	0.01692	0.016878	0.016791	0.016665	0.016504	0.016317	0.016111	0.015896	0.015681	0.015473	0.01528	0.015107	0.014958	0.014836	0.014741	0.014672	0.014628	0.014605	0.014599	0.014607	0.014625	0.014651	0.014682	0.014717	0.014756	0.014799	0.014845	0.014897	0.014953	0.015015	0.015082	0.015153	0.015225	0.015296	0.015364	0.015425	0.015476	0.015517	0.015544	0.015558	0.015559	0.01555	0.015533	0.01551	0.015486	0.015465	0.015448	0.01544
0.02168	0.022582	0.023394	0.024105	0.024705	0.025189	0.025555	0.025805	0.025944	0.02598	0.025923	0.025786	0.025583	0.025329	0.025037	0.024723	0.0244	0.024077	0.023766	0.023471	0.023197	0.022944	0.022712	0.022497	0.022291	0.022088	0.02188	0.021656	0.021407	0.021125	0.020802	0.02043	0.020006	0.019528	0.018996	0.018413	0.017785	0.017118	0.016424	0.015712	0.014994	0.014284	0.013592	0.012931	0.012311	0.01174	0.011225	0.010771	0.010381	0.010054
0.022099	0.02142	0.020688	0.019913	0.019105	0.018275	0.017433	0.016588	0.015753	0.014935	0.014144	0.013391	0.012684	0.012032	0.011445	0.010931	0.0105	0.01016	0.0099166	0.009778	0.0097488	0.0098324	0.01003	0.010343	0.010766	0.011297	0.011926	0.012646	0.013444	0.014307	0.015221	0.016168	0.017131	0.018092	0.019034	0.019938	0.020789	0.02157	0.022268	0.022871	0.023371	0.023761	0.024037	0.024199	0.024249	0.02419	0.024028	0.023772	0.023432	0.023016
0.018599	0.018423	0.018243	0.018062	0.017883	0.017708	0.01754	0.01738	0.01723	0.017089	0.016958	0.016834	0.016714	0.016597	0.016477	0.01635	0.016214	0.016062	0.015892	0.015701	0.015485	0.015243	0.014975	0.014681	0.014361	0.014018	0.013654	0.013272	0.012876	0.01247	0.012059	0.011648	0.011243	0.010848	0.01047	0.010115	0.0097898	0.0094991	0.0092488	0.0090441	0.0088892	0.0087876	0.0087419	0.0087535	0.0088226	0.0089485	0.0091289	0.0093607	0.0096397	0.0099606
0.016989	0.017037	0.016956	0.016756	0.016454	0.016071	0.015629	0.01515	0.01466	0.014178	0.013725	0.013315	0.012962	0.012673	0.012455	0.012309	0.012236	0.012232	0.012293	0.012416	0.012593	0.01282	0.013089	0.013395	0.013731	0.014092	0.014471	0.014862	0.015261	0.015661	0.016059	0.01645	0.016831	0.017198	0.01755	0.017885	0.018203	0.018504	0.018787	0.019051	0.019297	0.019524	0.019731	0.019916	0.020077	0.020212	0.020318	0.020394	0.020437	0.020445
0.015598	0.015489	0.015403	0.015337	0.015289	0.015256	0.015233	0.015219	0.015207	0.015196	0.01518	0.015156	0.01512	0.015067	0.014996	0.014903	0.014786	0.014644	0.014477	0.014284	0.014068	0.013832	0.013578	0.013312	0.013038	0.012763	0.012493	0.012233	0.011989	0.011767	0.011571	0.011405	0.011271	0.011172	0.011108	0.011079	0.011085	0.011123	0.01119	0.011284	0.0114	0.011535	0.011683	0.011841	0.012006	0.012172	0.012338	0.012502	0.012662	0.012817
[truncated: 1,001 more columns]

## Sheet: FigS14E_NoGo
0.016028	0.015519	0.015035	0.014587	0.014183	0.013833	0.013542	0.013318	0.013163	0.01308	0.013068	0.013125	0.013248	0.013429	0.013664	0.013943	0.014259	0.014604	0.014967	0.015341	0.015719	0.016094	0.016459	0.016812	0.01715	0.017471	0.017779	0.018074	0.01836	0.018643	0.018929	0.019221	0.019526	0.019849	0.020191	0.020556	0.020942	0.021349	0.021774	0.02221	0.022653	0.023094	0.023527	0.023942	0.024333	0.024692	0.025012	0.025288	0.025514	0.025688
0.015955	0.01532	0.014788	0.014362	0.014044	0.01383	0.013716	0.013695	0.013756	0.013888	0.01408	0.014317	0.014586	0.014874	0.015169	0.015458	0.015732	0.015982	0.016201	0.016384	0.016527	0.016629	0.01669	0.016712	0.016698	0.016653	0.016582	0.016492	0.016389	0.016279	0.016168	0.016061	0.015963	0.015877	0.015806	0.015751	0.015715	0.015697	0.015696	0.015712	0.015742	0.015784	0.015834	0.015889	0.015946	0.016001	0.016049	0.016087	0.016112	0.016118
0.022262	0.022108	0.021902	0.021642	0.021332	0.020973	0.020573	0.020135	0.019669	0.019184	0.018688	0.018193	0.017709	0.017247	0.016818	0.01643	0.016091	0.015809	0.015588	0.015431	0.015338	0.015307	0.015335	0.015415	0.015541	0.015704	0.015894	0.016102	0.016318	0.016534	0.016742	0.016935	0.017109	0.01726	0.017386	0.017487	0.017562	0.017614	0.017643	0.017652	0.017642	0.017614	0.017571	0.017512	0.017437	0.017348	0.017243	0.017123	0.016987	0.016837
0.0298	0.030237	0.030632	0.030978	0.031266	0.031491	0.03165	0.03174	0.031761	0.031712	0.031594	0.031412	0.031168	0.030867	0.030514	0.030115	0.029674	0.029198	0.028691	0.028157	0.027599	0.027019	0.026418	0.025795	0.025146	0.02447	0.023761	0.023016	0.022229	0.021397	0.020518	0.01959	0.018614	0.017593	0.016533	0.01544	0.014323	0.013193	0.012062	0.010944	0.0098519	0.0088004	0.007804	0.0068765	0.0060312	0.0052799	0.0046326	0.0040974	0.0036801	0.0033837
0.01307	0.013284	0.013514	0.01376	0.014018	0.014288	0.014567	0.014856	0.015151	0.015452	0.015755	0.016057	0.016353	0.016638	0.016905	0.017145	0.017351	0.017512	0.017623	0.017673	0.017658	0.017572	0.017414	0.017183	0.016881	0.016512	0.016084	0.015605	0.015085	0.014533	0.013961	0.01338	0.012801	0.012233	0.011686	0.011168	0.010684	0.01024	0.0098401	0.0094878	0.0091848	0.0089324	0.0087312	0.0085813	0.0084827	0.0084351	0.0084383	0.0084922	0.008597	0.0087529
0.01431	0.014602	0.014916	0.015254	0.015614	0.015994	0.016391	0.016802	0.017224	0.017652	0.018082	0.018508	0.018927	0.019334	0.019722	0.020088	0.020427	0.020733	0.021003	0.021234	0.021422	0.021566	0.021666	0.021721	0.021735	0.021711	0.021653	0.021569	0.021464	0.021348	0.021228	0.021113	0.021011	0.020928	0.020871	0.020843	0.020848	0.020886	0.020957	0.021057	0.021183	0.021327	0.021483	0.021641	0.021793	0.021927	0.022033	0.022102	0.022123	0.02209
0.020327	0.020273	0.020221	0.020176	0.020143	0.020129	0.020139	0.020178	0.020251	0.02036	0.020507	0.02069	0.020906	0.021149	0.021412	0.021686	0.021959	0.02222	0.022458	0.02266	0.022815	0.022916	0.022954	0.022925	0.022825	0.022655	0.022415	0.022111	0.021749	0.021335	0.02088	0.020394	0.019887	0.01937	0.018853	0.018347	0.01786	0.0174	0.016975	0.01659	0.016249	0.015957	0.015714	0.015522	0.01538	0.015289	0.015246	0.01525	0.015297	0.015387
0.0050127	0.0046041	0.004272	0.0040088	0.0038066	0.0036573	0.0035541	0.0034913	0.0034656	0.0034756	0.0035222	0.0036082	0.0037377	0.0039159	0.0041481	0.0044393	0.0047934	0.0052127	0.0056978	0.006247	0.0068566	0.0075206	0.0082317	0.0089809	0.0097583	0.010554	0.011356	0.012156	0.012944	0.013712	0.014453	0.015162	0.015834	0.016466	0.017058	0.017607	0.018115	0.018582	0.019008	0.019395	0.019743	0.020052	0.020324	0.020557	0.020753	0.02091	0.021029	0.021109	0.021149	0.021149
0.011544	0.010844	0.010108	0.009344	0.0085582	0.0077578	0.0069496	0.0061402	0.0053362	0.0045438	0.0037691	0.0030179	0.002296	0.0016085	0.00096076	0.00035749	-0.00019682	-0.00069806	-0.0011426	-0.0015274	-0.0018499	-0.0021082	-0.0023011	-0.0024283	-0.00249	-0.0024876	-0.0024231	-0.0022993	-0.00212	-0.0018895	-0.0016128	-0.0012952	-0.00094253	-0.00056039	-0.00015438	0.0002703	0.00070893	0.0011575	0.0016128	0.0020723	0.0025345	0.0029985	0.0034639	0.0039309	0.0044002	0.0048722	0.0053477	0.0058274	0.0063117	0.0068013
0.00052789	0.0015287	0.0026268	0.0038205	0.0051046	0.0064704	0.0079056	0.0093947	0.010919	0.012459	0.013992	0.015494	0.016944	0.018318	0.019597	0.02076	0.021792	0.022678	0.023406	0.023968	0.024359	0.024574	0.024613	0.024478	0.024171	0.023697	0.023066	0.022285	0.021366	0.020322	0.019167	0.017919	0.016596	0.015218	0.013806	0.012382	0.010968	0.0095887	0.0082648	0.0070178	0.0058672	0.0048301	0.0039208	0.00315	0.0025246	0.0020475	0.0017166	0.0015257	0.0014638	0.0015158
0.0095877	0.0098637	0.01013	0.010386	0.010629	0.010859	0.011078	0.011285	0.011482	0.011673	0.011859	0.012044	0.012228	0.012415	0.012604	0.012795	0.012987	0.013178	0.013365	0.013545	0.013716	0.013875	0.014022	0.014154	0.014272	0.014379	0.014476	0.014567	0.014655	0.014746	0.014843	0.014952	0.015075	0.015216	0.015377	0.015559	0.015761	0.015982	0.016217	0.016463	0.016714	0.016963	0.017205	0.017433	0.01764	0.01782	0.01797	0.018085	0.018162	0.0182
0.013283	0.013183	0.013109	0.013052	0.013005	0.01296	0.01291	0.012849	0.01277	0.012671	0.012548	0.012399	0.012225	0.012027	0.011806	0.011566	0.011309	0.011038	0.010755	0.010465	0.010167	0.0098645	0.009559	0.0092527	0.0089485	0.0086507	0.0083649	0.0080985	0.0078605	0.0076616	0.007514	0.0074304	0.0074242	0.007508	0.0076936	0.0079912	0.0084085	0.0089507	0.0096201	0.010415	0.011332	0.012364	0.013498	0.014721	0.016016	0.017364	0.018743	0.02013	0.021501	0.022832
0.006956	0.0076071	0.0083705	0.0092412	0.010214	0.011282	0.012441	0.013682	0.014997	0.016379	0.017816	0.019296	0.020806	0.022329	0.023849	0.025344	0.026797	0.028186	0.029492	0.030697	0.031783	0.032738	0.033552	0.034218	0.034736	0.035108	0.035343	0.035453	0.035455	0.035369	0.035218	0.035027	0.034821	0.034625	0.03446	0.034346	0.034297	0.034323	0.034431	0.034619	0.034883	0.035212	0.035592	0.036005	0.036432	0.036849	0.037234	0.037564	0.037818	0.037975
0.0068897	0.0068551	0.006809	0.0067538	0.0066925	0.0066277	0.0065622	0.0064988	0.0064399	0.0063879	0.006345	0.0063129	0.006293	0.0062863	0.0062929	0.0063125	0.006344	0.0063854	0.006434	0.0064867	0.0065397	0.0065892	0.0066312	0.0066625	0.0066802	0.0066826	0.006669	0.0066398	0.006597	0.0065434	0.0064831	0.0064211	0.0063628	0.0063142	0.006281	0.0062691	0.0062833	0.0063279	0.0064059	0.0065196	0.0066695	0.0068552	0.0070751	0.0073264	0.0076054	0.0079076	0.0082279	0.0085606	0.0088998	0.0092398
0.02468	0.025632	0.026472	0.027177	0.027731	0.028119	0.028333	0.028373	0.02824	0.027942	0.027492	0.026905	0.026197	0.025388	0.024496	0.023537	0.022528	0.021482	0.020411	0.019327	0.018237	0.017149	0.016071	0.015007	0.013966	0.012951	0.011967	0.01102	0.010113	0.0092505	0.008438	0.0076811	0.0069871	0.0063648	0.0058247	0.0053781	0.0050373	0.0048141	0.004719	0.0047608	0.0049454	0.0052756	0.0057505	0.0063655	0.007112	0.0079777	0.0089463	0.0099982	0.01111	0.012256
0.0070677	0.0063444	0.005694	0.0051171	0.0046123	0.0041767	0.0038062	0.0034956	0.003239	0.0030307	0.0028648	0.0027361	0.00264	0.002573	0.0025327	0.0025176	0.0025272	0.0025615	0.0026207	0.0027053	0.0028152	0.0029498	0.003108	0.0032877	0.0034864	0.0037012	0.0039286	0.004165	0.0044069	0.0046503	0.0048916	0.0051269	0.0053524	0.0055644	0.0057596	0.0059353	0.0060897	0.0062221	0.0063339	0.0064282	0.0065102	0.0065874	0.0066694	0.0067673	0.0068933	0.0070601	0.00728	0.007564	0.0079211	0.0083578
0.013735	0.014001	0.01426	0.014501	0.014715	0.014893	0.015027	0.015113	0.015146	0.015127	0.015057	0.014943	0.014789	0.014606	0.014403	0.014191	0.013979	0.013778	0.013596	0.013441	0.013319	0.013232	0.013183	0.013171	0.013193	0.013245	0.013322	0.013415	0.013518	0.01362	0.013713	0.013788	0.013838	0.013856	0.013835	0.013774	0.01367	0.013524	0.013337	0.013113	0.012858	0.012576	0.012274	0.011958	0.011633	0.011304	0.010974	0.010647	0.010325	0.010007
0.01266	0.012896	0.013081	0.013214	0.013295	0.013328	0.013316	0.013264	0.013179	0.013069	0.012939	0.012796	0.012647	0.012497	0.012347	0.012201	0.012057	0.011914	0.011768	0.011616	0.01145	0.011266	0.011057	0.010818	0.010547	0.010239	0.0098937	0.0095133	0.0091008	0.0086616	0.0082031	0.0077345	0.0072667	0.0068116	0.0063817	0.0059896	0.0056475	0.0053664	0.0051554	0.0050217	0.0049695	0.0050003	0.0051123	0.0053007	0.0055579	0.0058734	0.0062347	0.0066278	0.0070374	0.0074482
0.01901	0.019333	0.019733	0.020186	0.02067	0.02116	0.021634	0.022073	0.02246	0.022784	0.023037	0.023216	0.023322	0.023362	0.023342	0.023273	0.023168	0.023039	0.0229	0.022762	0.022636	0.022531	0.022453	0.022405	0.022387	0.022398	0.022429	0.022472	0.022516	0.022544	0.022541	0.022488	0.022366	0.022156	0.021838	0.021396	0.020813	0.020076	0.019174	0.018101	0.016855	0.015436	0.013852	0.012111	0.010228	0.0082232	0.006117	0.0039349	0.0017041	-0.00054631
0.011782	0.011438	0.011138	0.010887	0.010688	0.010545	0.010457	0.010428	0.010455	0.010541	0.010683	0.010883	0.011139	0.011451	0.011819	0.012243	0.01272	0.01325	0.013831	0.01446	0.015133	0.015848	0.016598	0.017377	0.01818	0.019	0.019827	0.020654	0.021472	0.022272	0.023045	0.023782	0.024475	0.025117	0.025701	0.026222	0.026675	0.027056	0.027366	0.027601	0.027762	0.027851	0.027867	0.027812	0.027688	0.027498	0.027242	0.026925	0.026549	0.026118
0.0069846	0.0053848	0.0037159	0.00205	0.00045594	-0.0010035	-0.0022737	-0.0033106	-0.0040816	-0.0045664	-0.0047567	-0.0046557	-0.0042765	-0.0036408	-0.0027767	-0.0017172	-0.00049844	0.00084195	0.0022656	0.0037344	0.0052107	0.0066578	0.0080401	0.0093227	0.010472	0.011457	0.012246	0.012814	0.013135	0.013191	0.012967	0.012455	0.011652	0.010561	0.009193	0.0075626	0.0056905	0.0036017	0.0013255	-0.0011055	-0.0036558	-0.0062875	-0.0089615	-0.011638	-0.014276	-0.016837	-0.019285	-0.021584	-0.023705	-0.025619
0.0098972	0.0097365	0.0095772	0.0094295	0.0093035	0.0092088	0.0091537	0.0091446	0.0091856	0.0092783	0.0094216	0.0096117	0.0098424	0.010106	0.010392	0.010691	0.010993	0.011288	0.011569	0.011828	0.012062	0.01227	0.012452	0.012611	0.012751	0.012878	0.013001	0.013125	0.01326	0.013413	0.013592	0.013801	0.014048	0.014334	0.014662	0.015033	0.015445	0.015895	0.016378	0.016888	0.017417	0.017958	0.0185	0.019035	0.019551	0.02004	0.02049	0.020892	0.021237	0.021517
-0.0055056	-0.0058147	-0.0060593	-0.0062254	-0.0063013	-0.006279	-0.0061542	-0.0059268	-0.0056012	-0.0051857	-0.0046922	-0.0041358	-0.0035336	-0.0029045	-0.0022678	-0.0016425	-0.001047	-0.00049789	-9.5985e-06	0.00040598	0.00073991	0.00098642	0.001143	0.0012104	0.0011924	0.001096	0.00093054	0.0007081	0.00044263	0.00014977	-0.00015366	-0.00045012	-0.00072186	-0.00095146	-0.0011223	-0.0012192	-0.0012286	-0.0011392	-0.00094244	-0.00063247	-0.00020685	0.00033344	0.00098385	0.0017362	0.0025789	0.0034971	0.0044732	0.0054878	0.0065196	0.0075471
0.0087062	0.009655	0.010615	0.01157	0.012503	0.013401	0.014254	0.015051	0.015786	0.016456	0.017058	0.017592	0.018061	0.018468	0.01882	0.019123	0.019384	0.01961	0.01981	0.019991	0.02016	0.020323	0.020486	0.020653	0.020828	0.021012	0.021207	0.021411	0.021624	0.021842	0.02206	0.022273	0.022474	0.022654	0.022805	0.022917	0.022982	0.02299	0.022934	0.022809	0.022608	0.022331	0.021978	0.02155	0.021052	0.020491	0.019873	0.019208	0.018506	0.017776
0.00096511	0.00040133	-0.00012887	-0.00061133	-0.001031	-0.0013724	-0.0016199	-0.001758	-0.0017724	-0.0016501	-0.0013803	-0.00095491	-0.00036942	0.00037684	0.0012801	0.0023317	0.0035185	0.0048226	0.006222	0.0076911	0.0092015	0.010723	0.012226	0.013678	0.015051	0.016318	0.017455	0.018441	0.01926	0.019901	0.020359	0.020631	0.020724	0.020649	0.02042	0.020059	0.019591	0.019043	0.018445	0.017829	0.017226	0.016664	0.016171	0.015771	0.015481	0.015315	0.015281	0.015378	0.015601	0.015938
0.01935	0.01839	0.01736	0.016279	0.015164	0.014031	0.012897	0.011774	0.010675	0.0096098	0.008587	0.007613	0.0066928	0.00583	0.0050267	0.0042846	0.0036041	0.0029851	0.0024269	0.0019281	0.0014868	0.0011004	0.00076553	0.00047832	0.00023427	2.8384e-05	-0.00014467	-0.00029041	-0.00041441	-0.00052203	-0.00061831	-0.00070769	-0.00079386	-0.00087957	-0.00096645	-0.0010549	-0.0011441	-0.0012317	-0.0013145	-0.0013877	-0.001446	-0.001483	-0.0014916	-0.0014647	-0.0013946	-0.001274	-0.0010956	-0.00085261	-0.00053919	-0.00015026
0.0087051	0.0093325	0.0099635	0.010591	0.011207	0.011802	0.012369	0.012899	0.013381	0.013809	0.014175	0.014473	0.014698	0.014849	0.014926	0.014932	0.014872	0.014754	0.014588	0.014386	0.014161	0.013929	0.013704	0.013501	0.013336	0.013221	0.013168	0.013185	0.013279	0.013451	0.0137	0.014021	0.014407	0.014846	0.015323	0.015823	0.016328	0.016821	0.017286	0.017705	0.018065	0.018356	0.018568	0.018697	0.018739	0.018698	0.018576	0.018381	0.018121	0.017808
-0.0061539	-0.0060482	-0.0059086	-0.0057441	-0.0055631	-0.0053732	-0.0051812	-0.0049924	-0.0048108	-0.0046391	-0.0044787	-0.00433	-0.0041922	-0.004064	-0.0039435	-0.0038282	-0.0037155	-0.0036024	-0.0034855	-0.0033616	-0.0032266	-0.0030762	-0.0029055	-0.0027092	-0.0024811	-0.0022147	-0.0019032	-0.0015395	-0.0011169	-0.00062919	-7.1157e-05	0.00056127	0.0012706	0.0020577	0.0029214	0.0038587	0.0048642	0.0059305	0.0070477	0.0082037	0.0093842	0.010573	0.011752	0.012904	0.014009	0.01505	0.016009	0.016872	0.017626	0.018262
0.021231	0.020872	0.020523	0.0202	0.019919	0.019693	0.019532	0.019444	0.019433	0.019499	0.019639	0.019846	0.020109	0.020414	0.020746	0.021087	0.021418	0.021722	0.021981	0.022179	0.022303	0.022343	0.022292	0.022146	0.021905	0.021573	0.021156	0.020664	0.02011	0.019508	0.018874	0.018224	0.017574	0.016942	0.016343	0.015789	0.015292	0.014862	0.014505	0.014224	0.014019	0.013888	0.013826	0.013826	0.013879	0.013974	0.014101	0.01425	0.014411	0.014575
0.021502	0.021495	0.021453	0.02137	0.021239	0.021057	0.020821	0.020532	0.020191	0.019803	0.019375	0.018914	0.018428	0.017928	0.017423	0.016922	0.016434	0.015967	0.015528	0.01512	0.014749	0.014416	0.014123	0.013869	0.013655	0.01348	0.013344	0.013248	0.013192	0.013179	0.013212	0.013293	0.013427	0.01362	0.013877	0.014201	0.014599	0.015073	0.015626	0.01626	0.016973	0.017764	0.018626	0.019555	0.020541	0.021573	0.022641	0.023732	0.024833	0.025932
0.0036062	0.0017663	-2.8611e-05	-0.0017638	-0.0034238	-0.0049927	-0.0064534	-0.0077887	-0.0089809	-0.010013	-0.010867	-0.011531	-0.011992	-0.012241	-0.012274	-0.012092	-0.011699	-0.011107	-0.010332	-0.009394	-0.0083207	-0.0071422	-0.0058923	-0.0046066	-0.0033214	-0.0020725	-0.00089312	0.00018668	0.0011416	0.0019519	0.0026036	0.003089	0.0034064	0.00356	0.0035589	0.0034169	0.0031513	0.0027828	0.0023344	0.0018309	0.0012988	0.00076517	0.00025742	-0.00019728	-0.00057274	-0.00084449	-0.00099044	-0.00099162	-0.00083268	-0.0005023
0.010726	0.010965	0.011226	0.011509	0.011812	0.012135	0.012473	0.012825	0.013187	0.013555	0.013926	0.014295	0.014658	0.01501	0.015348	0.015665	0.01596	0.016226	0.016462	0.016663	0.016828	0.016953	0.017039	0.017085	0.017093	0.017064	0.017003	0.016914	0.016803	0.016676	0.01654	0.016401	0.016267	0.016144	0.016035	0.015945	0.015877	0.015832	0.01581	0.01581	0.015829	0.015866	0.015917	0.01598	0.016051	0.016127	0.016205	0.016285	0.016363	0.016438
[truncated: 1,001 more columns]

## Sheet: FigS14F
Fp1	0.000172307	0.000660597	0.000173205	-0.000290406	-0.000120999	-0.000750285	-0.000216379	-0.000162558
Fp2	0.000986086	0.00179484	-0.000964521	-0.00114167	8.24304e-05	-0.000348631	0.000645573	7.59159e-05
F4	0.000987591	0.001457	-0.000892424	-0.000389415	0.000712038	-0.00128674	0.000190808	0.000448752
C3	-0.000170022	-0.000485206	0.000796637	-0.000615385	-0.000210405	0.00189715	0.000228104	-0.000729903
P3	0.000451783	6.44607e-05	0.000527782	-0.00150328	-0.000267067	0.00366948	-0.000341679	-0.000884773
P4	-0.0015332	-0.00228259	-0.00197788	8.85217e-05	0.0031308	0.00282218	-0.0026907	-0.0020869
O1	-0.001512	-0.00106517	-0.000868478	0.000418069	0.0011805	0.00331787	-0.00151385	-0.00143098
O2	-0.00202297	-0.00330665	-0.00142184	0.000711821	0.0044024	0.00297035	-0.00331584	-0.00292575
F7	0.000102625	0.000697062	0.00102347	-0.000176042	9.54987e-05	-0.000576644	-0.000869853	0.000136106
F8	0.00104907	0.00111285	-0.00020187	-0.00107143	0.000306624	-0.00126663	7.12489e-05	0.000926627
T7	0.000195003	0.000433311	0.000667709	0.000234788	-0.000299896	-0.000361842	-0.00113807	-0.000545973
T8	-8.1213e-06	-0.000588023	-0.000354414	-2.95785e-06	4.60696e-05	2.81275e-06	-0.000367432	2.51572e-05
P7	0.000578615	0.0014434	-0.00185424	0.00135084	0.000643831	0.00116461	-0.00078003	-0.00119022
P8	-0.0015359	-0.00154911	-0.0033581	0.00162026	0.00363596	0.00290398	-0.00149511	-0.000826628
Cz	0.000449512	-0.00121214	-0.000128909	-0.000436927	-0.000645616	0.000752614	0.00171712	0.000708393
Pz	-8.14102e-06	-0.00165763	0.000383899	-0.00252873	2.60488e-05	0.00301943	-0.000629489	-0.000912171
Oz	-0.00217479	-0.00256058	-0.000243497	0.000137283	0.00257518	0.00301501	-0.00260783	-0.00271632
FC1	-0.000311052	-0.000905231	0.00034815	0.000760345	0.000210506	4.95609e-05	0.000978506	-0.00045416
CP1	0.000872912	-0.000915822	0.000890222	-0.00218662	-0.00112667	0.00282974	0.00150292	0.000273945
CP2	1.6757e-06	-0.0013967	-0.00038322	-0.00110188	-0.000101157	0.00116349	-0.000281022	0.000112332
FC5	-0.000470995	0.000146718	0.00107169	-4.23741e-05	-0.000127152	0.000106078	-0.000745629	-0.000486923
FC6	0.00048162	0.000596009	0.000129273	-0.00107796	0.000325669	-0.00133973	-8.50625e-05	0.000978848
CP5	0.000298141	0.000463829	0.000391957	0.00010023	-0.000121491	0.00165975	-0.00101103	-0.00121066
CP6	-0.00116107	-0.00146623	-0.00176845	0.000746972	0.00173518	0.00165183	-0.00136338	-0.000454751
TP9	0.000703681	0.00141136	-0.00195091	0.00100249	0.000933994	-0.00108337	-0.000569069	-0.00101346
TP10	0.000656793	0.000384107	-0.00183314	0.000424244	0.000632328	0.000875161	0.000279513	0.000547352
POz	-0.00143448	-0.00242905	-6.75448e-05	-0.00150344	0.00214197	0.00368303	-0.00232814	-0.00249637
F1	-0.000376578	-0.000342043	0.000427007	0.00134507	0.000411595	-0.00133219	0.000123997	-0.000567296
C2	0.000215942	-0.00109722	-0.000634979	-0.000265776	-0.000289116	0.000264029	0.000506996	0.000904498
P1	0.000373585	-0.000816919	0.000867368	-0.0024849	-0.000555747	0.00365894	0.000116541	-0.000486824
P2	-0.000844581	-0.00204967	-0.000799073	-0.00138807	0.00158034	0.00261911	-0.00184399	-0.00166051
AF4	0.000959196	0.00175162	-0.000877851	-0.000516087	0.000671503	-0.00103909	0.000450417	-7.27025e-05
FC3	-0.00048526	-0.000263769	0.00086272	0.000208977	1.48249e-05	0.000348244	-8.80244e-05	-0.000658516
CP3	0.000415975	-0.000177177	0.000899236	-0.00133367	-0.000594947	0.00307803	0.000100127	-0.000679399
CP4	-0.00105471	-0.00158721	-0.00109568	0.000186339	0.00121647	0.00135483	-0.00138991	-0.000314649
PO3	-0.000790752	-0.000772175	-2.174e-05	-0.000882936	0.000880521	0.004137	-0.0011842	-0.00155318
PO4	-0.0020903	-0.00302937	-0.00147256	-0.000202553	0.00413571	0.00367799	-0.00327118	-0.00326701
F5	-0.000181824	0.000578629	0.00109286	7.13445e-05	-4.01655e-05	-0.000787444	-0.000820098	-0.000149845
F6	0.00130308	0.00166243	-0.000683464	-0.00105075	0.0006358	-0.00131773	0.000132279	0.000732996
C5	-0.00028921	-2.30479e-05	0.000849352	-5.19289e-05	-0.000163992	0.000975091	-0.00113172	-0.000873899
C6	-0.000423101	-0.000834024	-0.000105533	-5.13595e-05	0.000388411	-0.000143833	-0.00066604	0.000413983
P5	0.000389815	0.000884812	-0.000664476	0.000113807	0.000312638	0.00283924	-0.000657928	-0.00129753
P6	-0.00211027	-0.0021366	-0.00303009	0.00120079	0.00412363	0.00318091	-0.00250576	-0.00184948
AF7	0.000137324	0.00064241	0.000963296	-0.000111979	3.47752e-06	-0.000999783	-0.000963306	0.000185541
AF8	0.00147226	0.00183983	-0.000938698	-0.00150801	0.000410265	-0.000689227	0.000462887	0.000591135
FT7	5.0691e-05	0.000306896	0.000930151	-0.000223958	-0.000127254	-0.000186112	-0.000738103	-0.000162492
FT8	0.000327602	2.86855e-05	0.000484253	-0.000587751	0.000199509	-0.00127104	-0.000400502	0.000508974
TP7	0.000770975	0.001039	-0.000397114	0.000923338	0.000214978	-0.000354862	-0.00118045	-0.00112465
TP8	-0.00049686	-0.000837475	-0.00223777	0.000920627	0.00139115	0.00168954	-0.000502066	-0.000163704
PO7	-0.000514674	0.000476107	-0.00191042	0.00137789	0.000999297	0.00274256	-0.000697633	-0.00113534
PO8	-0.00189072	-0.00274758	-0.00298451	0.00146558	0.00492565	0.00325416	-0.00283777	-0.0019037
FT9	0.000495208	0.000268616	0.000512412	7.36606e-05	7.50294e-05	-0.000685158	-0.00078176	-0.000253959
FT10	0.000438234	-0.000879902	0.000171812	-0.000195048	0.00049026	-0.000555118	-0.00064947	5.18631e-05
Fpz	0.000391189	0.00107784	-0.000457521	-0.000404808	-0.000154832	-0.000634526	0.000482463	-0.000406069
CPz	0.000848292	-0.00118717	0.000416887	-0.00230548	-0.00108887	0.00193158	0.000996073	0.00044274
FCz	-0.000255855	-0.00110214	-0.000401225	0.00102997	0.000287432	-0.000272768	0.00117625	0.000182468
AF3	3.21246e-05	0.000464487	0.000483244	0.000429317	8.65957e-05	-0.00149321	-0.000323053	-0.000252233
C1	0.00030243	-0.00105631	0.000423859	-0.000897949	-0.000540169	0.00188429	0.00188582	5.48656e-05
C4	-0.000440074	-0.000896832	-0.000439151	-0.00015062	0.000267456	-5.33515e-05	-0.000486856	0.000845753
F2	0.00026002	0.000493074	-0.000869648	0.000752035	0.000961276	-0.00134896	0.000218842	8.52205e-05
F3	-0.000311082	0.000257175	0.000899121	0.000553722	8.08918e-05	-0.00106216	-0.000425926	-0.00047588
FC2	-4.00252e-05	-0.00040762	-0.00084488	0.000583334	0.000428008	-0.000605123	0.000438146	0.000648018
FC4	0.000253956	0.000285721	-0.000630697	-0.000296025	0.000494393	-0.000919676	-0.000139671	0.000877739
Fz	-0.000253641	-0.000188481	-0.000246903	0.00140444	0.00069209	-0.00146399	0.000475809	-0.000386943
