# Supplementary material for: Prefrontal signals precede striatal signals for biased credit assignment in motivational learning biases
Source: Nat Commun. 2024 Jan 2;15:19. doi: 10.1038/s41467-023-44632-x (PMC10762147; doi:10.1038/s41467-023-44632-x)
Supplement: Supplementary file 4 — Source Data [file 41467_2023_44632_MOESM4_ESM.zip › SourceDataFiles/SourceDataFiles_FigS15.xlsx]

## Sheet: FigS15
0.0078324	0.0055942	0.0038085	0.0052978	0.0062872	-0.0023848	0.0055052	0.0081949
0.0076771	0.0055546	0.0037857	0.0052106	0.0064055	-0.0019887	0.0053146	0.00821
0.0075112	0.005505	0.0038058	0.005116	0.0065019	-0.0015409	0.0051469	0.0082174
0.0073374	0.0054451	0.0038678	0.0050171	0.0065732	-0.00105	0.0050061	0.0082204
0.007159	0.0053742	0.0039696	0.004917	0.0066166	-0.00052575	0.0048954	0.008222
0.0069788	0.0052918	0.0041081	0.0048189	0.0066295	2.1269e-05	0.0048167	0.0082259
0.0067998	0.0051975	0.0042792	0.0047259	0.0066094	0.00058023	0.0047707	0.0082356
0.0066249	0.0050911	0.0044782	0.0046409	0.0065544	0.0011403	0.0047569	0.0082544
0.0064567	0.0049727	0.0046997	0.0045666	0.0064629	0.0016912	0.0047737	0.0082855
0.0062977	0.0048432	0.0049381	0.0045052	0.0063339	0.0022232	0.0048186	0.0083314
0.0061501	0.004704	0.0051873	0.0044589	0.006167	0.002728	0.004888	0.0083941
0.0060157	0.0045571	0.0054413	0.0044293	0.0059625	0.0031987	0.0049777	0.008475
0.005896	0.0044056	0.0056943	0.0044179	0.0057215	0.0036298	0.0050831	0.0085744
0.0057922	0.0042533	0.0059406	0.0044259	0.0054462	0.0040182	0.0051991	0.0086923
0.0057049	0.0041045	0.0061749	0.0044542	0.0051394	0.004362	0.0053206	0.0088278
0.0056343	0.0039643	0.0063925	0.0045039	0.004805	0.0046618	0.0054425	0.0089792
0.0055801	0.0038384	0.0065894	0.0045756	0.0044481	0.0049194	0.0055597	0.0091446
0.0055413	0.0037323	0.0067622	0.00467	0.0040743	0.0051383	0.0056677	0.0093216
0.0055169	0.0036514	0.0069084	0.0047878	0.0036901	0.005323	0.005762	0.0095076
0.005505	0.0036007	0.0070261	0.0049293	0.0033024	0.0054787	0.005839	0.0096999
0.0055037	0.0035845	0.0071143	0.005095	0.0029185	0.0056107	0.0058953	0.009896
0.0055107	0.0036059	0.0071729	0.0052849	0.0025458	0.0057242	0.0059284	0.010093
0.0055236	0.0036666	0.0072023	0.0054989	0.0021912	0.0058237	0.0059366	0.01029
0.0055399	0.0037668	0.0072035	0.0057366	0.0018613	0.0059127	0.0059187	0.010483
0.0055571	0.003905	0.007178	0.0059968	0.0015618	0.0059935	0.0058745	0.010672
0.0055727	0.004078	0.0071277	0.0062783	0.0012975	0.0060672	0.0058045	0.010855
0.0055844	0.004281	0.0070546	0.006579	0.0010723	0.0061334	0.0057097	0.01103
0.00559	0.0045074	0.0069608	0.0068963	0.00088889	0.0061909	0.0055918	0.011196
0.0055875	0.0047498	0.0068486	0.0072271	0.00074872	0.0062371	0.0054531	0.011353
0.0055754	0.0049995	0.0067198	0.0075678	0.00065215	0.0062691	0.0052958	0.011498
0.0055522	0.0052474	0.0065764	0.0079144	0.0005983	0.0062835	0.0051228	0.011633
0.0055171	0.0054841	0.0064201	0.0082628	0.00058517	0.0062771	0.0049365	0.011756
0.0054696	0.0057004	0.0062524	0.0086086	0.00060957	0.0062468	0.0047397	0.011867
0.0054097	0.0058877	0.0060748	0.0089479	0.00066722	0.0061904	0.0045348	0.011967
0.0053378	0.0060386	0.0058887	0.0092768	0.00075279	0.0061065	0.0043243	0.012055
0.005255	0.0061465	0.0056958	0.0095918	0.00086001	0.0059951	0.0041101	0.012132
0.0051625	0.0062069	0.0054977	0.00989	0.0009818	0.0058572	0.0038941	0.012198
0.0050621	0.0062167	0.0052963	0.010169	0.0011105	0.0056953	0.0036778	0.012255
0.0049561	0.0061748	0.0050938	0.010426	0.0012382	0.0055129	0.0034625	0.012303
0.0048466	0.0060822	0.0048927	0.010661	0.0013569	0.0053148	0.0032492	0.012341
0.0047361	0.0059416	0.0046958	0.010871	0.001459	0.0051065	0.0030388	0.012372
0.0046271	0.0057578	0.0045058	0.011055	0.0015377	0.0048944	0.002832	0.012394
0.0045217	0.0055372	0.0043257	0.011214	0.0015873	0.0046849	0.0026296	0.012407
0.004422	0.0052877	0.0041586	0.011345	0.0016037	0.0044845	0.002432	0.012412
0.0043293	0.0050182	0.0040074	0.01145	0.0015842	0.0042995	0.00224	0.012409
0.0042448	0.0047384	0.0038746	0.011527	0.0015283	0.0041355	0.0020543	0.012395
0.0041689	0.0044585	0.0037625	0.011576	0.0014374	0.0039972	0.0018756	0.01237
0.0041015	0.0041883	0.0036731	0.011597	0.001315	0.0038882	0.0017047	0.012333
0.0040421	0.0039375	0.0036075	0.011591	0.0011663	0.003811	0.0015426	0.012281
0.0039896	0.0037145	0.0035665	0.011559	0.00099825	0.0037663	0.0013901	0.012214
0.0039426	0.0035266	0.00355	0.0115	0.00081886	0.0037538	0.0012482	0.01213
0.0038996	0.0033795	0.0035572	0.011417	0.00063716	0.0037712	0.0011178	0.012026
0.0038588	0.0032773	0.0035862	0.011311	0.00046253	0.003815	0.00099959	0.011901
0.0038188	0.003222	0.0036348	0.011184	0.00030426	0.0038803	0.00089421	0.011753
0.0037782	0.0032137	0.0036995	0.011038	0.00017109	0.0039611	0.00080206	0.011582
0.0037362	0.0032506	0.0037765	0.010874	7.0741e-05	0.0040506	0.00072334	0.011387
0.0036923	0.0033294	0.0038612	0.010695	9.5722e-06	0.0041415	0.000658	0.011167
0.0036467	0.0034452	0.0039489	0.010502	-7.7371e-06	0.0042264	0.00060572	0.010923
0.0036004	0.0035918	0.0040347	0.010298	2.1631e-05	0.0042985	0.00056597	0.010654
0.0035549	0.0037627	0.0041137	0.010084	9.8547e-05	0.0043515	0.000538	0.010363
0.0035125	0.0039507	0.0041815	0.0098606	0.00022195	0.0043805	0.00052095	0.010049
0.003476	0.0041487	0.0042342	0.0096294	0.00038894	0.0043818	0.00051386	0.009715
0.0034486	0.0043499	0.0042687	0.009391	0.000595	0.0043535	0.00051575	0.0093624
0.0034338	0.0045485	0.0042827	0.0091458	0.0008342	0.0042956	0.00052572	0.0089936
0.0034352	0.0047394	0.004275	0.008894	0.0010995	0.0042096	0.00054291	0.0086109
0.0034562	0.0049188	0.0042456	0.0086356	0.0013832	0.004099	0.00056656	0.0082169
0.0034997	0.0050842	0.0041954	0.0083707	0.0016771	0.0039685	0.00059599	0.0078144
0.0035682	0.0052344	0.0041265	0.0080991	0.001973	0.003824	0.00063057	0.0074064
0.0036632	0.0053693	0.004042	0.0078207	0.0022631	0.0036724	0.00066968	0.0069958
0.0037853	0.0054903	0.003946	0.0075358	0.0025404	0.0035207	0.00071266	0.0065857
0.003934	0.0055995	0.0038431	0.0072445	0.0027987	0.003376	0.00075877	0.0061794
0.0041079	0.0057001	0.0037386	0.0069474	0.0030332	0.0032449	0.0008072	0.00578
0.0043042	0.0057955	0.0036379	0.0066454	0.0032405	0.0031333	0.000857	0.0053909
0.0045194	0.0058894	0.0035464	0.0063395	0.0034187	0.003046	0.00090718	0.0050156
0.0047491	0.0059858	0.0034692	0.0060311	0.0035674	0.0029866	0.00095668	0.0046575
0.0049883	0.0060881	0.0034109	0.0057222	0.0036877	0.0029576	0.0010044	0.0043199
0.0052317	0.0061992	0.003375	0.0054149	0.0037821	0.00296	0.0010494	0.0040061
0.0054739	0.0063213	0.003364	0.0051117	0.003854	0.0029941	0.0010907	0.0037193
0.0057096	0.0064559	0.0033793	0.0048153	0.0039078	0.0030587	0.0011276	0.0034621
0.0059341	0.0066032	0.0034207	0.0045288	0.003948	0.0031522	0.0011593	0.0032367
0.0061428	0.0067629	0.0034866	0.0042553	0.0039795	0.0032723	0.0011857	0.0030447
0.0063323	0.0069333	0.0035743	0.0039982	0.0040066	0.0034163	0.0012064	0.002887
0.0064994	0.0071123	0.0036799	0.0037606	0.0040331	0.0035814	0.0012216	0.0027636
0.0066419	0.0072968	0.0037982	0.0035454	0.0040621	0.003765	0.0012314	0.0026738
0.0067583	0.0074832	0.0039238	0.0033556	0.0040956	0.0039644	0.0012363	0.0026161
0.0068477	0.007668	0.0040506	0.0031933	0.0041345	0.0041772	0.001237	0.0025883
0.0069098	0.0078469	0.0041728	0.0030602	0.0041788	0.0044013	0.0012342	0.0025877
0.0069446	0.0080163	0.0042848	0.0029576	0.0042274	0.0046347	0.0012289	0.0026114
0.0069528	0.0081723	0.0043815	0.0028856	0.0042783	0.0048757	0.0012224	0.002656
0.0069353	0.0083117	0.0044589	0.0028438	0.0043291	0.0051226	0.0012157	0.0027183
0.006893	0.0084314	0.0045141	0.0028308	0.0043769	0.0053742	0.0012104	0.0027952
0.0068273	0.0085293	0.0045454	0.0028446	0.0044183	0.0056291	0.0012078	0.0028841
0.0067397	0.0086036	0.0045522	0.0028823	0.0044505	0.005886	0.0012092	0.0029825
0.0066316	0.0086531	0.0045353	0.0029402	0.0044705	0.0061436	0.0012161	0.0030886
0.0065048	0.0086776	0.0044968	0.0030142	0.0044761	0.0064007	0.0012294	0.0032009
0.006361	0.0086772	0.0044397	0.0031	0.0044653	0.0066557	0.0012501	0.0033185
0.0062022	0.0086527	0.004368	0.0031925	0.0044371	0.0069072	0.0012784	0.0034406
0.0060303	0.0086054	0.0042864	0.0032869	0.0043911	0.0071535	0.0013145	0.0035667
0.0058476	0.0085369	0.0042002	0.0033784	0.0043275	0.007393	0.0013575	0.0036967
0.0056564	0.0084493	0.0041151	0.0034624	0.0042471	0.0076242	0.0014065	0.0038301
0.005459	0.0083446	0.0040366	0.0035348	0.0041512	0.0078456	0.0014597	0.0039667
0.0052583	0.0082251	0.0039701	0.0035919	0.0040413	0.0080564	0.0015149	0.0041063
0.0050568	0.0080928	0.0039208	0.0036309	0.0039189	0.0082558	0.0015693	0.0042484
0.0048577	0.0079499	0.0038931	0.0036498	0.0037853	0.0084441	0.0016204	0.0043926
0.0046638	0.0077983	0.0038904	0.0036473	0.0036417	0.0086219	0.0016651	0.0045388
0.0044784	0.0076395	0.0039153	0.0036231	0.0034887	0.0087909	0.0017009	0.0046864
0.0043043	0.0074751	0.0039694	0.0035776	0.0033263	0.0089535	0.0017252	0.0048354
0.0041447	0.0073064	0.0040531	0.0035123	0.003154	0.0091128	0.0017362	0.0049857
0.0040024	0.0071346	0.0041657	0.0034292	0.002971	0.0092729	0.0017325	0.0051374
0.00388	0.0069607	0.0043056	0.0033308	0.0027762	0.0094381	0.0017135	0.0052908
0.0037798	0.0067856	0.00447	0.0032206	0.0025682	0.0096132	0.0016792	0.0054464
0.0037039	0.0066104	0.0046555	0.003102	0.0023463	0.0098032	0.0016303	0.0056046
0.0036537	0.0064358	0.004858	0.0029793	0.0021098	0.010013	0.0015681	0.005766
0.0036302	0.006263	0.0050727	0.0028566	0.0018591	0.010246	0.0014945	0.005931
0.0036339	0.0060926	0.0052946	0.0027385	0.0015954	0.010507	0.001412	0.0060998
0.0036643	0.0059257	0.0055186	0.0026295	0.0013208	0.010799	0.0013232	0.0062722
0.0037205	0.0057631	0.0057395	0.0025339	0.0010389	0.011123	0.0012314	0.0064476
0.0038005	0.0056055	0.0059522	0.0024561	0.00075418	0.011481	0.0011399	0.0066249
0.0039017	0.0054538	0.006152	0.0023996	0.00047215	0.011871	0.0010522	0.0068023
0.0040206	0.0053086	0.0063346	0.0023679	0.00019919	0.012292	0.00097207	0.0069778
0.0041532	0.0051706	0.0064963	0.0023633	-5.7813e-05	0.012741	0.000903	0.0071485
0.0042946	0.0050403	0.0066337	0.0023874	-0.0002917	0.013215	0.0008486	0.0073114
0.0044398	0.0049183	0.0067445	0.002441	-0.00049543	0.013706	0.00081227	0.0074633
0.0045831	0.0048052	0.0068266	0.0025236	-0.0006624	0.014211	0.00079717	0.0076008
0.004719	0.0047013	0.0068791	0.0026337	-0.00078678	0.014721	0.00080611	0.0077207
0.0048421	0.0046073	0.0069017	0.002769	-0.00086379	0.015229	0.00084148	0.00782
0.0049472	0.0045233	0.0068947	0.002926	-0.0008899	0.015727	0.00090514	0.0078964
0.0050299	0.0044496	0.0068594	0.0031005	-0.00086303	0.016207	0.00099836	0.007948
0.0050864	0.0043866	0.0067977	0.0032878	-0.00078258	0.016662	0.0011217	0.0079733
0.005114	0.0043342	0.0067122	0.0034826	-0.00064945	0.017083	0.001275	0.007972
0.005111	0.0042925	0.0066062	0.0036796	-0.00046591	0.017463	0.0014574	0.0079443
0.0050771	0.0042614	0.0064832	0.0038734	-0.0002355	0.017796	0.0016671	0.007891
0.005013	0.0042406	0.0063474	0.0040586	3.7208e-05	0.018076	0.0019018	0.0078138
0.0049207	0.0042299	0.006203	0.0042307	0.0003469	0.018298	0.0021583	0.0077151
0.0048033	0.0042288	0.0060544	0.0043852	0.00068772	0.018456	0.0024328	0.0075975
0.0046646	0.0042369	0.005906	0.0045185	0.0010536	0.018546	0.0027209	0.0074641
0.0045093	0.0042534	0.0057621	0.0046278	0.0014383	0.018564	0.003018	0.0073183
0.0043424	0.0042776	0.0056266	0.0047108	0.0018359	0.018506	0.0033188	0.0071632
0.0041692	0.0043087	0.0055034	0.0047662	0.0022406	0.01837	0.0036182	0.0070021
0.0039947	0.0043455	0.0053954	0.0047932	0.002647	0.018153	0.0039109	0.0068376
0.0038239	0.0043871	0.0053054	0.0047921	0.0030501	0.017854	0.0041917	0.0066722
0.0036611	0.004432	0.0052353	0.0047635	0.0034451	0.017472	0.0044556	0.0065077
0.00351	0.004479	0.0051863	0.0047091	0.0038276	0.017008	0.0046982	0.0063452
0.0033733	0.0045264	0.0051588	0.0046309	0.0041935	0.016464	0.0049154	0.0061856
0.0032531	0.0045729	0.0051526	0.0045316	0.0045386	0.015844	0.0051037	0.0060288
0.0031503	0.0046167	0.0051666	0.0044142	0.004859	0.015153	0.0052605	0.0058747
0.0030654	0.0046562	0.0051989	0.0042822	0.0051507	0.014397	0.0053838	0.0057228
0.0029976	0.0046898	0.0052475	0.0041392	0.00541	0.013586	0.0054725	0.0055723
0.0029459	0.0047161	0.0053096	0.0039887	0.0056332	0.012728	0.0055262	0.0054224
0.0029087	0.0047338	0.0053825	0.0038343	0.005817	0.011835	0.0055457	0.0052724
0.0028841	0.0047421	0.0054633	0.0036792	0.0059586	0.010918	0.0055325	0.005122
0.0028701	0.0047405	0.0055493	0.0035263	0.0060556	0.0099886	0.0054889	0.0049709
0.0028648	0.0047289	0.0056383	0.0033778	0.0061064	0.0090595	0.0054182	0.0048195
0.0028663	0.0047081	0.0057284	0.0032357	0.0061103	0.0081424	0.0053242	0.0046685
0.002873	0.0046792	0.0058181	0.0031015	0.0060676	0.0072485	0.0052117	0.0045193
0.0028837	0.004644	0.0059068	0.0029759	0.0059795	0.0063881	0.0050857	0.0043736
0.0028974	0.004605	0.0059941	0.0028596	0.005848	0.0055703	0.0049515	0.0042338
0.0029134	0.0045651	0.0060803	0.0027528	0.0056764	0.004803	0.0048147	0.0041023
0.0029314	0.0045275	0.0061657	0.0026557	0.0054687	0.0040926	0.0046809	0.0039818
0.0029512	0.0044958	0.0062512	0.0025685	0.0052297	0.0034443	0.0045553	0.003875
0.0029727	0.0044734	0.0063374	0.0024913	0.0049646	0.0028619	0.0044429	0.0037841
0.002996	0.0044639	0.0064248	0.0024247	0.0046794	0.0023479	0.0043479	0.0037108
0.0030209	0.0044703	0.0065139	0.0023695	0.00438	0.001904	0.0042741	0.0036562
0.003047	0.0044952	0.0066045	0.0023267	0.0040724	0.0015309	0.004224	0.0036202
0.0030739	0.0045406	0.0066961	0.0022979	0.0037627	0.0012286	0.0041996	0.0036021
0.0031009	0.0046079	0.0067877	0.0022846	0.0034564	0.00099619	0.0042016	0.0035999
0.0031271	0.0046976	0.0068779	0.0022887	0.0031585	0.00083243	0.0042298	0.0036111
0.0031515	0.0048092	0.0069648	0.002312	0.0028737	0.00073535	0.0042833	0.003632
0.0031731	0.0049416	0.0070465	0.0023563	0.0026056	0.00070236	0.00436	0.0036586
0.0031909	0.0050927	0.0071206	0.0024229	0.0023576	0.0007302	0.0044571	0.0036865
0.0032045	0.0052598	0.0071848	0.0025129	0.0021319	0.00081497	0.0045715	0.0037114
0.0032133	0.0054395	0.007237	0.0026266	0.0019303	0.00095206	0.0046994	0.003729
0.0032176	0.005628	0.0072749	0.0027637	0.001754	0.0011362	0.0048369	0.0037355
0.003218	0.0058214	0.0072968	0.0029233	0.0016034	0.0013615	0.00498	0.0037279
0.0032154	0.0060153	0.0073012	0.0031034	0.0014786	0.0016216	0.0051247	0.0037039
0.0032113	0.0062058	0.007287	0.0033015	0.0013792	0.0019098	0.0052674	0.0036619
0.0032075	0.0063889	0.0072537	0.0035142	0.0013048	0.0022191	0.0054046	0.0036015
0.0032058	0.0065612	0.0072012	0.0037377	0.0012547	0.0025424	0.0055335	0.0035229
0.0032083	0.0067196	0.0071302	0.0039674	0.0012281	0.0028728	0.0056514	0.0034273
0.0032166	0.0068616	0.0070417	0.0041986	0.0012247	0.0032038	0.0057563	0.0033167
0.0032322	0.0069856	0.0069377	0.0044263	0.0012439	0.0035294	0.0058465	0.0031934
0.003256	0.0070903	0.0068206	0.0046457	0.0012854	0.0038441	0.0059206	0.0030604
0.0032882	0.0071754	0.0066933	0.0048521	0.0013492	0.0041431	0.0059781	0.0029212
0.0033286	0.0072411	0.0065592	0.0050417	0.0014349	0.0044225	0.0060183	0.0027791
0.0033761	0.007288	0.006422	0.0052111	0.0015423	0.0046793	0.0060411	0.0026377
0.003429	0.0073177	0.0062855	0.0053579	0.0016707	0.0049113	0.0060469	0.0025004
0.003485	0.0073317	0.0061535	0.0054805	0.0018191	0.0051173	0.0060362	0.0023704
0.0035413	0.007332	0.0060295	0.0055785	0.0019859	0.005297	0.0060097	0.0022504
0.0035948	0.0073206	0.0059165	0.0056522	0.0021686	0.0054509	0.0059685	0.0021427
0.0036423	0.0072998	0.0058169	0.0057029	0.0023642	0.0055804	0.0059138	0.0020491
0.0036807	0.0072713	0.0057325	0.0057326	0.0025689	0.0056875	0.0058469	0.001971
0.0037069	0.0072368	0.0056641	0.0057438	0.0027783	0.005775	0.0057693	0.0019091
0.0037188	0.0071975	0.0056116	0.0057398	0.0029874	0.0058458	0.0056824	0.0018637
0.0037143	0.0071543	0.0055743	0.0057239	0.003191	0.0059033	0.0055876	0.0018345
0.0036926	0.0071074	0.0055505	0.0057	0.0033837	0.0059508	0.0054863	0.001821
0.0036534	0.0070564	0.0055381	0.0056721	0.0035605	0.0059913	0.00538	0.001822
0.0035971	0.0070007	0.0055345	0.005644	0.0037166	0.0060277	0.0052701	0.0018363
0.0035252	0.006939	0.005537	0.0056194	0.0038477	0.0060622	0.0051579	0.0018622
0.0034396	0.0068699	0.0055429	0.0056019	0.0039503	0.0060966	0.0050448	0.0018978
0.0033427	0.0067916	0.0055495	0.0055943	0.004022	0.0061319	0.0049326	0.0019413
0.0032377	0.0067025	0.0055546	0.0055988	0.0040609	0.0061685	0.0048228	0.0019907
0.0031275	0.0066011	0.0055565	0.0056168	0.0040665	0.0062063	0.0047172	0.0020442
0.0030152	0.0064863	0.0055538	0.0056486	0.0040391	0.0062445	0.0046178	0.0021001
0.0029039	0.0063575	0.0055459	0.0056935	0.0039802	0.006282	0.0045266	0.0021571
0.0027961	0.0062146	0.0055326	0.0057499	0.0038918	0.0063173	0.0044455	0.002214
0.0026941	0.0060585	0.0055142	0.005815	0.0037769	0.0063487	0.0043762	0.0022701
0.0025993	0.0058905	0.0054913	0.0058852	0.0036392	0.0063744	0.0043205	0.002325
0.0025128	0.005713	0.005465	0.0059562	0.0034829	0.0063925	0.0042793	0.0023785
0.0024348	0.0055287	0.0054364	0.0060232	0.0033124	0.0064016	0.0042535	0.0024307
0.002365	0.0053412	0.0054065	0.0060814	0.0031328	0.0063999	0.0042433	0.0024816
0.0023028	0.0051543	0.0053764	0.0061257	0.0029491	0.0063863	0.0042481	0.0025315
0.0022471	0.004972	0.0053468	0.0061517	0.0027666	0.0063598	0.0042669	0.0025806
0.0021965	0.0047985	0.0053178	0.0061553	0.0025906	0.0063198	0.0042983	0.0026286
0.0021499	0.0046378	0.0052891	0.0061332	0.0024264	0.0062663	0.00434	0.0026755
0.0021062	0.0044934	0.0052597	0.0060831	0.0022795	0.0061996	0.0043897	0.0027205
0.0020645	0.0043684	0.0052281	0.0060034	0.0021547	0.0061207	0.0044444	0.0027628
0.0020245	0.0042652	0.0051921	0.005894	0.0020571	0.0060313	0.004501	0.0028011
0.0019864	0.0041851	0.0051489	0.0057554	0.0019909	0.0059336	0.0045562	0.0028338
0.0019507	0.0041288	0.0050956	0.0055893	0.0019598	0.0058304	0.0046067	0.0028592
0.0019187	0.0040957	0.0050288	0.0053983	0.001967	0.0057252	0.0046492	0.0028753
0.001892	0.0040843	0.0049455	0.0051857	0.0020142	0.0056215	0.0046804	0.0028799
0.0018724	0.0040921	0.0048428	0.0049557	0.0021023	0.0055235	0.0046971	0.0028711
0.0018619	0.0041159	0.0047184	0.0047125	0.0022309	0.0054351	0.0046964	0.002847
0.0018626	0.0041517	0.0045707	0.004461	0.0023979	0.00536	0.0046757	0.002806
0.0018763	0.0041953	0.004399	0.0042059	0.0025999	0.0053015	0.0046327	0.002747
0.0019045	0.0042419	0.0042034	0.0039519	0.0028323	0.0052624	0.0045653	0.0026697
0.0019482	0.0042869	0.0039852	0.0037032	0.0030888	0.0052445	0.0044722	0.0025742
0.0020077	0.0043259	0.0037464	0.0034638	0.003362	0.0052485	0.0043524	0.0024613
0.0020829	0.004355	0.0034902	0.0032368	0.0036438	0.0052741	0.0042055	0.0023329
0.002173	0.0043709	0.0032205	0.0030249	0.0039251	0.0053196	0.0040317	0.0021915
0.0022763	0.0043712	0.002942	0.0028299	0.004197	0.0053823	0.0038322	0.0020401
0.0023909	0.0043544	0.0026597	0.0026528	0.0044504	0.0054582	0.0036085	0.0018825
0.0025142	0.0043203	0.0023792	0.002494	0.0046768	0.0055423	0.0033633	0.0017229
0.0026429	0.0042699	0.0021064	0.0023532	0.0048688	0.0056291	0.0030995	0.0015657
0.0027739	0.0042053	0.0018468	0.0022295	0.0050201	0.0057124	0.0028212	0.0014154
0.0029033	0.0041296	0.001606	0.0021217	0.005126	0.0057858	0.0025325	0.0012764
0.0030275	0.0040471	0.0013892	0.002028	0.0051835	0.0058431	0.0022383	0.0011528
0.0031428	0.0039629	0.0012008	0.0019469	0.0051915	0.0058786	0.0019435	0.0010484
0.0032458	0.0038823	0.0010444	0.0018767	0.0051506	0.005887	0.0016533	0.00096625
0.0033337	0.0038112	0.00092295	0.0018159	0.0050631	0.0058643	0.0013726	0.00090864
0.0034038	0.0037551	0.00083799	0.0017634	0.0049328	0.0058072	0.0011064	0.000877
0.0034544	0.0037193	0.00079013	0.0017187	0.0047647	0.0057137	0.00085913	0.00087173
0.0034846	0.0037084	0.00077877	0.0016819	0.0045643	0.0055828	0.0006351	0.0008921
0.003494	0.003726	0.00080219	0.0016535	0.0043382	0.0054148	0.00043794	0.0009363
0.0034833	0.0037745	0.00085762	0.0016348	0.0040927	0.0052108	0.00027081	0.0010014
0.0034538	0.0038552	0.0009414	0.0016277	0.0038342	0.0049731	0.00013626	0.0010836
0.0034075	0.0039678	0.0010491	0.0016343	0.003569	0.0047044	3.6273e-05	0.0011782
0.0033467	0.004111	0.0011758	0.0016573	0.0033027	0.004408	-2.7818e-05	0.00128
0.0032745	0.0042821	0.0013164	0.0016992	0.0030406	0.0040877	-5.5256e-05	0.0013834
0.003194	0.0044773	0.0014655	0.0017625	0.0027874	0.0037476	-4.5862e-05	0.0014828
0.0031084	0.0046918	0.001618	0.0018493	0.0025475	0.0033917	0	0.0015729
0.0030207	0.0049203	0.0017691	0.0019611	0.0023246	0.0030243	8.145e-05	0.0016486
0.0029339	0.0051569	0.0019144	0.0020986	0.0021223	0.00265	0.00019711	0.0017058
0.0028506	0.0053959	0.0020501	0.0022614	0.0019436	0.0022732	0.00034509	0.0017411
0.002773	0.0056312	0.0021726	0.0024481	0.0017915	0.0018989	0.00052305	0.0017521
0.0027029	0.0058576	0.002279	0.002656	0.0016684	0.0015321	0.00072809	0.0017374
0.0026414	0.0060701	0.002367	0.0028812	0.0015765	0.0011785	0.00095686	0.0016969
0.0025893	0.0062646	0.0024345	0.0031186	0.0015176	0.00084373	0.0012054	0.0016315
0.0025469	0.0064381	0.0024799	0.0033623	0.0014931	0.00053404	0.0014695	0.0015433
0.0025139	0.0065884	0.0025022	0.0036055	0.0015039	0.00025583	0.0017442	0.0014353
0.0024896	0.0067142	0.0025006	0.0038408	0.0015503	1.564e-05	0.0020243	0.0013117
0.0024729	0.0068155	0.0024748	0.0040608	0.001632	-0.00018004	0.0023045	0.0011772
0.0024624	0.0068926	0.0024251	0.0042581	0.0017483	-0.00032505	0.0025792	0.0010377
0.0024565	0.0069471	0.0023522	0.0044258	0.0018975	-0.0004138	0.002843	0.00089889
0.0024534	0.0069808	0.0022573	0.0045578	0.0020777	-0.00044164	0.0030907	0.00076715
0.0024512	0.0069958	0.0021421	0.004649	0.0022859	-0.00040511	0.0033177	0.00064854
0.0024481	0.0069944	0.0020089	0.0046956	0.0025189	-0.00030225	0.0035198	0.00054881
0.0024424	0.0069791	0.0018604	0.0046954	0.0027728	-0.00013284	0.0036941	0.00047302
0.0024322	0.0069521	0.0016999	0.0046476	0.003043	0.00010145	0.0038381	0.0004253
0.0024161	0.0069153	0.0015312	0.0045529	0.0033249	0.00039703	0.003951	0.00040867
0.0023927	0.0068704	0.0013582	0.0044137	0.0036134	0.00074833	0.0040325	0.00042481
0.0023606	0.0068187	0.0011853	0.0042334	0.0039033	0.001148	0.0040836	0.00047406
0.0023188	0.0067612	0.001017	0.0040167	0.0041892	0.0015872	0.0041063	0.00055531
0.0022665	0.0066984	0.00085777	0.0037691	0.004466	0.0020554	0.0041033	0.0006661
0.0022028	0.0066306	0.00071222	0.003497	0.0047287	0.0025417	0.0040778	0.00080277
0.0021273	0.0065576	0.00058467	0.0032069	0.0049726	0.0030341	0.0040336	0.00096056
0.0020398	0.0064791	0.0004792	0.0029059	0.0051935	0.0035207	0.0039745	0.0011339
0.0019402	0.0063943	0.00039948	0.0026006	0.0053875	0.0039898	0.0039045	0.0013167
0.001829	0.0063024	0.00034864	0.0022979	0.0055516	0.0044305	0.0038272	0.0015025
0.0017069	0.0062026	0.00032918	0.0020038	0.0056834	0.0048327	0.0037462	0.001685
0.0015746	0.0060937	0.00034279	0.001724	0.0057813	0.0051878	0.0036644	0.0018581
0.0014337	0.005975	0.00039027	0.0014633	0.0058444	0.0054886	0.0035843	0.0020163
0.0012856	0.0058457	0.00047145	0.0012258	0.0058729	0.0057298	0.0035079	0.002155
0.0011323	0.0057057	0.00058509	0.0010145	0.0058678	0.0059076	0.0034369	0.0022707
0.00097559	0.005555	0.00072889	0.00083148	0.005831	0.0060201	0.0033725	0.0023609
0.0008177	0.0053943	0.00089951	0.00067762	0.0057651	0.006067	0.0033154	0.0024242
0.00066066	0.0052247	0.0010927	0.0005529	0.0056737	0.0060498	0.0032663	0.0024607
0.00050642	0.0050481	0.0013034	0.00045624	0.0055607	0.0059712	0.0032258	0.0024715
0.00035678	0.0048668	0.001526	0.00038565	0.0054309	0.0058354	0.0031943	0.0024584
0.00021324	0.0046836	0.0017545	0.00033832	0.0052893	0.0056476	0.0031724	0.0024244
7.7004e-05	0.0045015	0.0019829	0.00031081	0.005141	0.0054138	0.0031607	0.0023728
-5.1049e-05	0.0043239	0.0022054	0.00029919	0.0049912	0.0051409	0.0031599	0.0023073
-0.00017037	0.004154	0.0024165	0.00029928	0.0048446	0.0048362	0.0031709	0.0022317
-0.0002807	0.003995	0.0026116	0.00030685	0.0047058	0.0045072	0.0031945	0.0021497
-0.00038203	0.0038496	0.0027869	0.00031783	0.0045786	0.0041615	0.0032317	0.0020645
-0.00047454	0.0037199	0.0029394	0.00032849	0.0044659	0.0038065	0.0032834	0.0019788
-0.00055854	0.0036077	0.0030676	0.00033564	0.0043699	0.003449	0.0033504	0.0018947
-0.00063438	0.0035137	0.0031708	0.00033679	0.0042919	0.0030953	0.0034332	0.0018133
-0.00070244	0.0034379	0.0032496	0.00033024	0.0042322	0.0027505	0.0035322	0.001735
-0.00076309	0.0033796	0.0033056	0.00031517	0.0041902	0.0024188	0.0036477	0.0016595
-0.00081666	0.0033374	0.003341	0.00029166	0.0041648	0.002103	0.0037794	0.0015855
-0.00086345	0.003309	0.0033591	0.00026068	0.0041539	0.0018046	0.0039268	0.0015114
-0.00090374	0.0032917	0.0033635	0.00022398	0.0041553	0.0015238	0.0040891	0.0014352
-0.00093781	0.0032824	0.003358	0.00018398	0.0041665	0.0012596	0.0042652	0.0013548
-0.00096595	0.0032776	0.0033466	0.00014361	0.0041846	0.0010097	0.0044535	0.0012681
-0.00098847	0.0032736	0.003333	0.00010608	0.0042073	0.00077111	0.0046523	0.0011737
-0.0010057	0.003267	0.0033207	7.4641e-05	0.0042322	0.00054007	0.0048596	0.0010705
-0.0010178	0.0032544	0.0033124	5.24e-05	0.0042574	0.00031248	0.005073	0.00095855
-0.0010251	0.0032326	0.0033103	4.206e-05	0.0042814	8.4162e-05	0.0052902	0.00083838
-0.0010277	0.0031993	0.0033159	4.5756e-05	0.0043032	-0.00014888	0.0055083	0.00071157
-0.0010255	0.0031525	0.0033298	6.4899e-05	0.0043224	-0.00039016	0.0057249	0.00058043
-0.0010181	0.0030909	0.0033517	0.00010009	0.0043387	-0.00064249	0.0059371	0.00044783
-0.0010053	0.0030141	0.0033808	0.00015106	0.0043526	-0.00090777	0.0061423	0.00031701
-0.00098629	0.0029224	0.0034156	0.00021671	0.0043645	-0.0011868	0.0063381	0.00019134
-0.0009603	0.002817	0.0034543	0.00029515	0.0043753	-0.0014793	0.0065223	7.4025e-05
-0.00092645	0.0026997	0.0034946	0.00038379	0.0043858	-0.0017835	0.0066931	-3.2105e-05
-0.0008838	0.0025731	0.0035341	0.00047952	0.0043967	-0.0020967	0.0068489	-0.0001248
-0.00083141	0.0024406	0.0035707	0.00057884	0.0044085	-0.0024148	0.0069887	-0.00020255
-0.00076842	0.0023056	0.0036022	0.00067806	0.0044212	-0.0027328	0.0071119	-0.00026472
-0.00069404	0.0021724	0.0036266	0.0007735	0.0044347	-0.003045	0.0072183	-0.00031156
-0.00060761	0.0020452	0.0036424	0.00086167	0.0044483	-0.0033451	0.0073084	-0.00034432
-0.00050857	0.0019281	0.0036484	0.00093945	0.0044608	-0.0036267	0.0073828	-0.00036509
-0.00039651	0.0018252	0.0036437	0.0010043	0.0044706	-0.0038837	0.0074426	-0.00037684
-0.00027116	0.0017403	0.0036276	0.0010541	0.004476	-0.0041105	0.0074891	-0.00038322
-0.00013245	0.0016764	0.0035998	0.0010878	0.0044747	-0.0043024	0.007524	-0.00038839
1.9479e-05	0.001636	0.0035601	0.0011047	0.0044649	-0.0044557	0.0075488	-0.00039683
0.00018419	0.0016208	0.0035088	0.0011048	0.0044443	-0.0045681	0.0075655	-0.00041307
0.0003609	0.0016315	0.0034461	0.0010888	0.0044111	-0.0046386	0.0075757	-0.00044143
0.00054844	0.001668	0.0033724	0.0010577	0.0043635	-0.0046676	0.0075812	-0.00048581
0.00074524	0.0017294	0.0032887	0.0010127	0.0043001	-0.004657	0.0075836	-0.00054941
0.00094924	0.0018141	0.0031959	0.00095555	0.0042195	-0.00461	0.0075845	-0.00063461
0.001158	0.0019195	0.0030953	0.00088765	0.0041208	-0.0045308	0.0075851	-0.00074277
0.0013686	0.002043	0.0029884	0.00081062	0.0040033	-0.0044245	0.0075869	-0.0008742
0.0015778	0.0021813	0.0028769	0.00072593	0.0038662	-0.004297	0.007591	-0.0010281
0.0017822	0.0023311	0.0027627	0.00063505	0.0037093	-0.0041546	0.0075983	-0.0012026
0.0019783	0.0024888	0.0026476	0.00053938	0.0035322	-0.0040036	0.0076098	-0.0013949
0.0021624	0.0026513	0.0025337	0.00044037	0.0033348	-0.0038502	0.0076261	-0.0016012
0.0023314	0.0028152	0.0024227	0.00033958	0.0031172	-0.0037001	0.0076478	-0.0018171
0.0024822	0.0029778	0.0023164	0.00023869	0.0028796	-0.0035584	0.0076755	-0.0020375
0.0026125	0.0031363	0.002216	0.00013962	0.0026226	-0.0034294	0.0077096	-0.0022569
0.0027205	0.0032887	0.0021228	4.4494e-05	0.002347	-0.0033164	0.0077505	-0.0024699
0.0028054	0.0034331	0.0020376	-4.4349e-05	0.002054	-0.0032212	0.0077987	-0.0026706
0.0028667	0.0035679	0.0019609	-0.0001244	0.0017455	-0.0031445	0.0078546	-0.0028536
0.0029053	0.003692	0.0018929	-0.00019306	0.0014239	-0.0030858	0.0079188	-0.0030136
0.0029224	0.0038047	0.0018334	-0.00024774	0.0010924	-0.003043	0.0079919	-0.0031459
0.0029201	0.0039053	0.0017822	-0.00028597	0.00075487	-0.0030129	0.0080743	-0.0032464
0.0029008	0.0039938	0.0017386	-0.00030555	0.00041606	-0.002991	0.0081665	-0.0033118
0.0028674	0.0040699	0.0017018	-0.00030469	8.1464e-05	-0.002972	0.0082688	-0.0033395
0.0028229	0.0041339	0.001671	-0.00028214	-0.00024278	-0.00295	0.0083813	-0.0033281
0.0027702	0.0041861	0.0016453	-0.00023733	-0.00055001	-0.0029184	0.0085038	-0.0032772
0.0027122	0.0042271	0.0016237	-0.00017049	-0.00083323	-0.0028707	0.0086356	-0.0031875
0.0026513	0.0042574	0.0016053	-8.2683e-05	-0.0010854	-0.0028004	0.0087756	-0.0030609
0.0025898	0.0042778	0.0015892	2.4075e-05	-0.0012997	-0.0027017	0.0089221	-0.0029003
0.0025294	0.0042891	0.0015746	0.00014687	-0.0014699	-0.0025694	0.0090728	-0.0027096
0.0024713	0.0042923	0.0015608	0.00028188	-0.0015904	-0.0023992	0.0092249	-0.0024934
0.0024163	0.0042884	0.0015471	0.00042449	-0.0016571	-0.0021883	0.009375	-0.0022574
0.002365	0.0042788	0.0015329	0.00056936	-0.0016672	-0.001935	0.0095193	-0.0020077
0.0023175	0.0042646	0.0015177	0.00071056	-0.0016196	-0.0016393	0.0096534	-0.001751
0.0022736	0.0042476	0.001501	0.00084176	-0.0015151	-0.0013027	0.009773	-0.0014942
0.002233	0.0042291	0.0014826	0.00095638	-0.0013564	-0.00092807	0.0098734	-0.0012448
0.002195	0.004211	0.0014623	0.0010478	-0.0011484	-0.00052	0.0099501	-0.00101
0.0021591	0.0041949	0.0014401	0.0011094	-0.00089759	-8.4165e-05	0.009999	-0.00079727
0.0021244	0.0041827	0.001416	0.0011352	-0.00061236	0.00037267	0.010016	-0.00061377
0.0020902	0.0041758	0.0013904	0.0011197	-0.0003023	0.00084298	0.0099985	-0.00046625
0.0020555	0.0041759	0.0013634	0.0010583	2.2059e-05	0.0013188	0.0099437	-0.00036089
0.0020197	0.0041843	0.0013354	0.00094736	0.00034982	0.0017921	0.00985	-0.00030308
0.0019819	0.0042021	0.0013066	0.00078475	0.00067023	0.0022549	0.0097169	-0.00029718
0.0019415	0.0042301	0.0012774	0.00056979	0.00097329	0.0026999	0.009545	-0.00034643
0.001898	0.0042688	0.0012479	0.00030346	0.0012502	0.0031203	0.0093358	-0.00045273
0.0018512	0.0043185	0.0012184	-1.1493e-05	0.0014941	0.0035104	0.009092	-0.0006166
0.001801	0.004379	0.0011891	-0.00037063	0.0017001	0.0038652	0.0088174	-0.00083714
0.0017478	0.0044497	0.0011601	-0.00076789	0.0018656	0.0041811	0.0085165	-0.0011121
0.0016923	0.0045299	0.0011317	-0.0011958	0.0019907	0.0044551	0.0081948	-0.0014378
0.0016353	0.0046185	0.0011041	-0.0016458	0.0020778	0.0046858	0.0078583	-0.0018096
0.0015783	0.0047139	0.0010778	-0.0021086	0.0021313	0.0048725	0.0075134	-0.0022219
0.0015226	0.0048144	0.0010529	-0.0025747	0.0021575	0.0050155	0.0071666	-0.0026683
0.0014699	0.0049177	0.0010299	-0.0030348	0.0021638	0.0051163	0.006824	-0.0031421
0.0014214	0.0050214	0.0010089	-0.0034804	0.0021585	0.005177	0.0064915	-0.0036366
0.0013782	0.0051225	0.0009899	-0.0039041	0.0021497	0.0052003	0.0061738	-0.004145
0.0013409	0.0052176	0.0009728	-0.0043002	0.002145	0.0051899	0.0058747	-0.0046613
0.0013093	0.0053029	0.00095712	-0.0046649	0.0021508	0.0051495	0.0055969	-0.0051799
0.0012824	0.0053746	0.00094213	-0.0049964	0.0021718	0.0050833	0.0053412	-0.0056965
0.0012586	0.0054283	0.00092679	-0.0052952	0.0022108	0.0049959	0.0051072	-0.0062075
0.0012351	0.0054596	0.00090975	-0.0055639	0.0022682	0.0048913	0.004893	-0.0067108
0.0012086	0.005464	0.00088947	-0.0058072	0.0023422	0.004774	0.0046951	-0.0072052
0.0011755	0.0054375	0.00086419	-0.0060313	0.0024287	0.0046478	0.0045089	-0.0076906
0.0011314	0.005376	0.00083207	-0.006244	0.0025217	0.0045162	0.0043286	-0.0081678
0.0010721	0.0052761	0.00079121	-0.0064539	0.0026133	0.0043821	0.0041478	-0.0086382
0.0009938	0.005135	0.00073975	-0.0066701	0.0026946	0.004248	0.0039598	-0.0091037
0.00089295	0.0049509	0.00067593	-0.0069017	0.0027558	0.0041156	0.0037575	-0.009566
0.00076692	0.0047226	0.00059816	-0.0071574	0.0027868	0.0039859	0.0035344	-0.010027
0.00061405	0.0044503	0.00050506	-0.0074448	0.002778	0.0038594	0.0032844	-0.010488
0.00043377	0.0041349	0.0003955	-0.0077706	0.0027206	0.0037361	0.0030021	-0.010949
0.00022665	0.0037788	0.00026866	-0.0081396	0.0026071	0.0036154	0.0026834	-0.01141
-5.6445e-06	0.0033853	0.00012401	-0.0085551	0.002432	0.0034963	0.0023251	-0.011871
-0.00026055	0.0029587	-3.8679e-05	-0.0090184	0.0021917	0.0033777	0.0019256	-0.01233
-0.00053475	0.0025041	-0.00021934	-0.0095291	0.0018852	0.0032585	0.0014843	-0.012784
-0.00082448	0.0020275	-0.00041764	-0.010085	0.0015141	0.0031373	0.0010021	-0.01323
-0.0011258	0.0015351	-0.00063304	-0.010682	0.0010821	0.003013	0.00048112	-0.013665
-0.0014347	0.0010335	-0.00086484	-0.011314	0.00059561	0.0028846	-7.5581e-05	-0.014084
-0.0017477	0.00052927	-0.0011122	-0.011975	6.2961e-05	0.0027512	-0.00066391	-0.014483
-0.0020615	2.8491e-05	-0.0013743	-0.012658	-0.00050587	0.0026121	-0.001279	-0.014859
-0.0023736	-0.00046312	-0.0016501	-0.013353	-0.0010997	0.0024664	-0.0019156	-0.015207
-0.0026819	-0.00094065	-0.0019389	-0.014053	-0.0017068	0.0023134	-0.002568	-0.015524
-0.0029852	-0.0014001	-0.0022398	-0.014748	-0.0023152	0.0021523	-0.0032302	-0.015806
-0.0032827	-0.0018385	-0.0025519	-0.015431	-0.0029138	0.0019821	-0.0038965	-0.016052
-0.0035745	-0.0022539	-0.0028745	-0.016094	-0.0034923	0.0018018	-0.004561	-0.01626
-0.0038608	-0.0026455	-0.0032068	-0.01673	-0.004042	0.00161	-0.0052183	-0.01643
-0.0041423	-0.0030134	-0.0035479	-0.017332	-0.0045563	0.0014054	-0.0058632	-0.016562
-0.0044202	-0.0033587	-0.0038969	-0.017897	-0.0050304	0.0011869	-0.006491	-0.016659
-0.0046954	-0.003683	-0.0042529	-0.01842	-0.005462	0.00095323	-0.0070973	-0.016723
-0.0049691	-0.0039886	-0.0046147	-0.0189	-0.0058511	0.0007035	-0.0076783	-0.016758
-0.0052424	-0.0042783	-0.0049811	-0.019334	-0.0061999	0.00043713	-0.0082307	-0.016769
-0.0055165	-0.0045549	-0.0053508	-0.019723	-0.0065125	0.00015394	-0.0087518	-0.016761
-0.0057923	-0.0048213	-0.0057222	-0.020069	-0.0067948	-0.00014582	-0.0092394	-0.01674
-0.0060709	-0.0050802	-0.0060939	-0.020373	-0.007054	-0.00046153	-0.009692	-0.016711
-0.0063531	-0.005334	-0.0064646	-0.020638	-0.0072984	-0.00079217	-0.010109	-0.016679
-0.0066399	-0.0055849	-0.006833	-0.020866	-0.0075366	-0.0011365	-0.010489	-0.01665
-0.0069322	-0.0058347	-0.0071982	-0.021063	-0.0077773	-0.001493	-0.010834	-0.016629
-0.0072306	-0.0060846	-0.0075592	-0.021229	-0.0080288	-0.0018601	-0.011143	-0.016618
-0.007536	-0.0063353	-0.0079155	-0.02137	-0.0082981	-0.0022362	-0.011419	-0.01662
-0.0078488	-0.0065872	-0.0082669	-0.021486	-0.008591	-0.0026193	-0.011663	-0.016636
-0.0081695	-0.0068402	-0.008613	-0.021582	-0.0089111	-0.0030078	-0.011877	-0.016666
-0.0084978	-0.0070936	-0.0089538	-0.021657	-0.0092597	-0.0033994	-0.012063	-0.016708
-0.0088332	-0.0073462	-0.0092888	-0.021713	-0.0096356	-0.0037919	-0.012223	-0.01676
-0.0091746	-0.0075966	-0.0096174	-0.02175	-0.010035	-0.0041825	-0.01236	-0.016816
-0.0095201	-0.0078428	-0.0099387	-0.021766	-0.010451	-0.0045682	-0.012476	-0.016872
-0.0098667	-0.0080823	-0.010251	-0.021759	-0.010876	-0.0049452	-0.012573	-0.01692
-0.010211	-0.0083125	-0.010552	-0.021726	-0.011296	-0.0053092	-0.012651	-0.016952
-0.010548	-0.0085301	-0.010838	-0.021665	-0.011701	-0.0056553	-0.012711	-0.016961
-0.010873	-0.0087316	-0.011105	-0.02157	-0.012076	-0.0059779	-0.012753	-0.016937
-0.011179	-0.0089133	-0.011348	-0.021437	-0.012407	-0.0062706	-0.012777	-0.016872
-0.011459	-0.0090711	-0.011561	-0.021261	-0.012678	-0.0065268	-0.012782	-0.016758
-0.011706	-0.0092007	-0.011739	-0.021036	-0.012877	-0.0067392	-0.012766	-0.016587
-0.011911	-0.0092976	-0.011873	-0.020759	-0.012991	-0.0069006	-0.012725	-0.016352
-0.012067	-0.0093572	-0.011957	-0.020424	-0.013009	-0.0070039	-0.012657	-0.016046
-0.012164	-0.0093747	-0.011983	-0.020026	-0.012923	-0.0070421	-0.012559	-0.015665
-0.012197	-0.0093456	-0.011946	-0.019561	-0.012727	-0.0070092	-0.012426	-0.015204
-0.012157	-0.0092653	-0.011839	-0.019027	-0.012417	-0.0069001	-0.012254	-0.014662
-0.012038	-0.0091294	-0.011658	-0.018421	-0.011991	-0.006711	-0.012039	-0.014037
-0.011835	-0.008934	-0.011399	-0.017741	-0.011452	-0.0064397	-0.011778	-0.01333
-0.011545	-0.0086754	-0.01106	-0.016985	-0.010802	-0.0060856	-0.011467	-0.012542
-0.011165	-0.0083507	-0.010641	-0.016155	-0.010047	-0.0056499	-0.011103	-0.011678
-0.010694	-0.0079575	-0.010141	-0.015251	-0.0091938	-0.0051359	-0.010682	-0.010742
-0.010132	-0.0074943	-0.0095649	-0.014275	-0.0082507	-0.0045481	-0.010205	-0.0097399
-0.0094818	-0.0069605	-0.0089157	-0.01323	-0.007227	-0.003893	-0.009668	-0.0086793
-0.0087456	-0.0063562	-0.008199	-0.012121	-0.0061325	-0.0031779	-0.0090721	-0.0075685
-0.0079279	-0.0056828	-0.0074215	-0.010952	-0.0049776	-0.0024116	-0.0084173	-0.0064163
-0.0070337	-0.0049424	-0.0065906	-0.0097289	-0.0037727	-0.0016032	-0.0077049	-0.0052323
-0.0060691	-0.0041383	-0.0057143	-0.0084591	-0.0025281	-0.0007623	-0.0069369	-0.0040261
-0.0050406	-0.0032746	-0.0048011	-0.0071492	-0.0012541	0.00010155	-0.006116	-0.0028073
-0.0039555	-0.0023563	-0.0038594	-0.0058069	3.9683e-05	0.000979	-0.005246	-0.0015856
-0.0028214	-0.0013892	-0.0028975	-0.0044402	0.0013439	0.0018612	-0.0043311	-0.00037018
-0.0016462	-0.00037995	-0.0019233	-0.0030573	0.0026499	0.0027399	-0.0033765	0.00083004
-0.00043814	0.00066428	-0.00094409	-0.0016662	0.0039494	0.0036077	-0.0023877	0.0020067
0.00079444	0.0017358	3.3626e-05	-0.00027487	0.0052348	0.0044579	-0.001371	0.0031519
0.002043	0.0028266	0.001004	0.0011089	0.0064991	0.0052846	-0.00033295	0.0042585
0.0032989	0.0039284	0.0019622	0.0024777	0.0077356	0.0060825	0.00071958	0.0053198
0.0045535	0.0050331	0.002904	0.0038248	0.0089384	0.0068471	0.0017796	0.0063301
0.005798	0.0061324	0.003826	0.0051439	0.010102	0.0075743	0.0028401	0.0072843
0.0070236	0.0072185	0.0047256	0.0064291	0.01122	0.0082606	0.0038943	0.0081783
0.0082218	0.0082842	0.0056009	0.0076755	0.012289	0.0089028	0.0049358	0.009009
0.0093838	0.0093228	0.0064504	0.0088786	0.013304	0.0094985	0.005959	0.0097742
0.010501	0.010328	0.0072732	0.010035	0.01426	0.010046	0.0069587	0.010473
0.011566	0.011295	0.0080689	0.011141	0.015155	0.010543	0.0079308	0.011105
0.012571	0.01222	0.0088373	0.012196	0.015986	0.01099	0.0088725	0.011671
0.013509	0.013099	0.0095789	0.013196	0.016752	0.011386	0.0097817	0.012173
0.014374	0.013929	0.010294	0.014142	0.01745	0.011733	0.010658	0.012614
0.01516	0.014711	0.010984	0.015033	0.018082	0.012033	0.011501	0.012999
0.015864	0.015442	0.01165	0.015869	0.018648	0.012289	0.012314	0.01333
0.016482	0.016125	0.012293	0.01665	0.019152	0.012505	0.013097	0.013614
0.017012	0.016759	0.012914	0.017377	0.019594	0.012685	0.013853	0.013855
0.017456	0.017346	0.013516	0.018051	0.01998	0.012836	0.014587	0.01406
0.017814	0.017889	0.014101	0.018673	0.020314	0.012964	0.0153	0.014233
0.01809	0.018389	0.014669	0.019243	0.0206	0.013075	0.015995	0.01438
0.018288	0.018848	0.015223	0.019762	0.020843	0.013178	0.016675	0.014505
0.018414	0.01927	0.015763	0.020231	0.021047	0.013278	0.017341	0.014612
0.018475	0.019656	0.016291	0.020649	0.021218	0.013384	0.017993	0.014704
0.018479	0.020007	0.016807	0.021018	0.021358	0.013502	0.018633	0.014783
0.018435	0.020325	0.017312	0.021336	0.021472	0.013638	0.019257	0.01485
0.018351	0.020611	0.017804	0.021604	0.021562	0.013797	0.019866	0.014905
0.018237	0.020865	0.018282	0.021821	0.02163	0.013983	0.020455	0.014947
0.0181	0.021087	0.018745	0.021986	0.021677	0.014198	0.021021	0.014975
0.017948	0.021277	0.01919	0.0221	0.021703	0.014441	0.021561	0.014988
0.01779	0.021432	0.019615	0.022162	0.021709	0.014711	0.02207	0.014984
0.017631	0.021552	0.020017	0.022171	0.021693	0.015003	0.022543	0.014962
0.017477	0.021635	0.020392	0.022129	0.021654	0.015311	0.022975	0.014919
0.017333	0.021678	0.020737	0.022035	0.02159	0.015628	0.023361	0.014855
0.017202	0.021679	0.021049	0.02189	0.021499	0.015943	0.023697	0.014769
0.017087	0.021635	0.021325	0.021697	0.021379	0.016246	0.023979	0.014662
0.016989	0.021546	0.021562	0.021455	0.021229	0.016527	0.024204	0.014533
0.016907	0.021407	0.021757	0.021168	0.021046	0.016775	0.024369	0.014383
0.01684	0.021219	0.021908	0.020837	0.020831	0.016978	0.024474	0.014214
0.016787	0.020979	0.022015	0.020466	0.020583	0.017128	0.024518	0.014027
0.016744	0.020687	0.022076	0.020056	0.020303	0.017216	0.024503	0.013824
0.016708	0.020344	0.022091	0.019612	0.01999	0.017234	0.024429	0.013605
0.016674	0.019951	0.022059	0.019135	0.019647	0.017178	0.024301	0.013373
0.016638	0.019508	0.021983	0.018629	0.019276	0.017044	0.024121	0.013128
0.016594	0.01902	0.021863	0.018095	0.018878	0.01683	0.023894	0.01287
0.016538	0.018488	0.0217	0.017536	0.018455	0.016535	0.023624	0.012599
0.016464	0.017916	0.021496	0.016953	0.01801	0.016162	0.023317	0.012316
0.016368	0.017308	0.021253	0.016348	0.017544	0.015711	0.022976	0.012018
0.016247	0.016669	0.020972	0.015722	0.017061	0.015188	0.022607	0.011706
0.016098	0.016004	0.020657	0.015076	0.01656	0.014597	0.022214	0.011378
0.015917	0.015317	0.020308	0.01441	0.016045	0.013944	0.021801	0.011034
0.015705	0.014613	0.019928	0.013726	0.015517	0.013235	0.021371	0.010673
0.015461	0.013897	0.019519	0.013024	0.014978	0.012476	0.020928	0.010295
0.015185	0.013174	0.019084	0.012307	0.014431	0.011675	0.020473	0.0099019
0.01488	0.012448	0.018626	0.011575	0.013877	0.010838	0.020008	0.0094952
0.014548	0.011723	0.018146	0.010831	0.013322	0.0099728	0.019535	0.009078
0.014191	0.011003	0.017649	0.010078	0.012768	0.009085	0.019055	0.0086545
0.013814	0.010292	0.017136	0.009321	0.012221	0.0081812	0.018567	0.0082302
0.013419	0.0095921	0.016612	0.0085629	0.011686	0.0072673	0.018071	0.0078111
0.013011	0.0089054	0.016079	0.0078089	0.011171	0.0063489	0.017569	0.0074042
0.012594	0.0082337	0.01554	0.0070638	0.010681	0.0054311	0.017059	0.0070171
0.012173	0.0075781	0.014998	0.006333	0.010224	0.004519	0.016542	0.0066575
0.011751	0.0069391	0.014455	0.0056214	0.0098079	0.003617	0.016018	0.006333
0.011333	0.0063167	0.013913	0.0049343	0.0094381	0.0027298	0.015489	0.0060509
0.010922	0.0057108	0.013373	0.0042764	0.0091207	0.0018617	0.014953	0.0058174
0.010522	0.0051208	0.012838	0.0036522	0.0088604	0.0010169	0.014414	0.0056381
0.010138	0.004546	0.012308	0.0030656	0.0086603	0.00019962	0.013872	0.0055171
0.0097716	0.0039858	0.011784	0.0025203	0.008522	-0.00058614	0.013329	0.0054571
0.0094268	0.0034397	0.011266	0.0020191	0.0084451	-0.0013364	0.012789	0.0054592
0.0091062	0.0029074	0.010756	0.0015646	0.0084275	-0.0020471	0.012252	0.0055231
0.008812	0.002389	0.010254	0.0011587	0.0084652	-0.0027146	0.011723	0.005647
0.008546	0.0018852	0.0097612	0.00080268	0.0085524	-0.0033351	0.011204	0.0058279
0.0083095	0.0013971	0.0092774	0.00049754	0.0086823	-0.003905	0.010699	0.0060615
0.0081035	0.00092657	0.0088042	0.00024367	0.0088467	-0.0044208	0.010211	0.0063426
0.0079282	0.00047586	0.0083427	4.1027e-05	0.009037	-0.004879	0.0097444	0.0066655
0.0077836	4.7962e-05	0.0078947	-0.00011079	0.009244	-0.0052764	0.0093027	0.007024
0.0076691	-0.0003537	0.0074621	-0.00021251	0.0094589	-0.0056098	0.0088896	0.0074117
0.0075836	-0.00072529	0.0070473	-0.00026516	0.0096731	-0.0058765	0.0085084	0.0078221
0.0075257	-0.0010627	0.0066528	-0.00026991	0.0098787	-0.0060739	0.0081625	0.0082491
0.0074937	-0.0013615	0.0062818	-0.00022806	0.010069	-0.0061998	0.0078545	0.0086865
0.0074857	-0.0016177	0.0059372	-0.00014095	0.010238	-0.0062527	0.0075868	0.009129
0.0074997	-0.0018272	0.0056223	-9.8802e-06	0.01038	-0.0062319	0.0073611	0.0095713
0.0075342	-0.0019865	0.0053404	0.00016389	0.010493	-0.0061375	0.0071784	0.010009
0.0075874	-0.0020925	0.0050945	0.00037919	0.010573	-0.0059707	0.0070389	0.010438
0.0076583	-0.0021432	0.0048871	0.00063489	0.010617	-0.0057342	0.0069419	0.010854
0.007746	-0.0021374	0.0047205	0.00092992	0.010626	-0.0054321	0.006886	0.011255
0.0078504	-0.0020751	0.0045964	0.0012631	0.010597	-0.0050697	0.006869	0.011638
0.0079714	-0.0019573	0.0045154	0.0016332	0.010532	-0.004654	0.0068877	0.012
0.0081093	-0.0017865	0.0044779	0.0020387	0.010429	-0.004193	0.0069386	0.012341
0.0082646	-0.001566	0.004483	0.0024777	0.010289	-0.0036956	0.0070175	0.012658
0.0084376	-0.0013008	0.0045295	0.0029481	0.010112	-0.0031717	0.0071197	0.012951
0.0086285	-0.00099636	0.0046151	0.0034472	0.0098996	-0.0026312	0.0072407	0.01322
0.0088372	-0.00065936	0.0047368	0.003972	0.0096513	-0.0020841	0.0073758	0.013464
0.0090627	-0.00029695	0.0048912	0.0045189	0.0093683	-0.00154	0.0075205	0.013684
0.0093036	8.3279e-05	0.0050743	0.0050838	0.0090518	-0.0010079	0.0076708	0.01388
0.0095577	0.00047362	0.0052816	0.0056625	0.0087032	-0.00049574	0.0078228	0.014053
0.0098222	0.00086647	0.0055087	0.0062504	0.0083246	-1.0337e-05	0.0079736	0.014205
0.010094	0.0012546	0.0057507	0.0068426	0.0079184	0.00044282	0.0081207	0.014337
0.010368	0.0016314	0.0060034	0.0074346	0.0074878	0.00085969	0.0082621	0.014451
0.010641	0.0019909	0.0062623	0.0080216	0.0070365	0.0012377	0.0083967	0.014548
0.010908	0.0023284	0.0065238	0.0085995	0.0065693	0.0015757	0.0085238	0.014632
0.011165	0.00264	0.0067846	0.0091645	0.0060911	0.0018743	0.0086434	0.014703
0.011408	0.0029232	0.0070423	0.0097132	0.0056079	0.002135	0.0087561	0.014765
0.011633	0.0031766	0.0072951	0.010243	0.0051261	0.0023612	0.0088627	0.014818
0.011837	0.0034001	0.0075417	0.010753	0.0046522	0.002557	0.0089647	0.014863
0.012018	0.0035948	0.0077819	0.011242	0.004193	0.0027278	0.0090636	0.014903
0.012175	0.003763	0.0080157	0.011709	0.0037553	0.0028795	0.0091612	0.014938
0.012305	0.0039079	0.0082438	0.012155	0.0033455	0.0030188	0.0092591	0.014968
0.01241	0.0040335	0.0084673	0.012582	0.0029693	0.0031526	0.009359	0.014994
0.012489	0.0041442	0.0086874	0.012992	0.0026318	0.0032879	0.0094622	0.015015
0.012543	0.0042451	0.0089055	0.013388	0.0023373	0.0034315	0.0095698	0.015032
0.012575	0.0043409	0.009123	0.013772	0.0020889	0.00359	0.0096826	0.015043
0.012586	0.0044364	0.0093411	0.014147	0.0018889	0.0037695	0.0098012	0.01505
0.012579	0.004536	0.0095608	0.014518	0.0017386	0.0039755	0.0099256	0.015051
0.012558	0.0046435	0.0097825	0.014886	0.0016385	0.0042129	0.010056	0.015047
0.012525	0.004762	0.010006	0.015255	0.0015882	0.0044859	0.010192	0.015037
0.012485	0.0048937	0.010232	0.015627	0.0015866	0.0047977	0.010333	0.015023
0.012441	0.0050401	0.010459	0.016003	0.001632	0.0051508	0.010479	0.015005
0.012397	0.005202	0.010687	0.016384	0.0017221	0.0055468	0.01063	0.014984
0.012354	0.0053791	0.010913	0.016769	0.0018543	0.0059858	0.010784	0.014961
0.012317	0.0055708	0.011136	0.017157	0.0020254	0.0064672	0.010941	0.014938
0.012287	0.0057757	0.011354	0.017546	0.0022317	0.0069885	0.011099	0.014916
0.012266	0.005992	0.011566	0.017934	0.0024693	0.007546	0.011258	0.014897
0.012254	0.0062175	0.011769	0.018317	0.0027338	0.0081344	0.011416	0.014884
0.012252	0.0064497	0.011962	0.018691	0.0030204	0.0087465	0.011569	0.014878
0.012258	0.006686	0.012143	0.019052	0.0033242	0.0093736	0.011717	0.014881
0.012272	0.0069237	0.01231	0.019397	0.0036396	0.010006	0.011854	0.014895
0.01229	0.0071598	0.012463	0.019722	0.0039613	0.010632	0.011979	0.014921
0.01231	0.0073914	0.012599	0.020024	0.0042835	0.011239	0.012088	0.014961
0.012327	0.0076155	0.012717	0.020301	0.0046007	0.011816	0.012176	0.015015
0.012338	0.007829	0.012817	0.020549	0.0049076	0.012349	0.01224	0.015085
0.012338	0.008029	0.012898	0.020769	0.0051992	0.012826	0.012277	0.01517
0.012322	0.0082123	0.012958	0.020961	0.0054711	0.013237	0.012283	0.015271
0.012285	0.0083761	0.012998	0.021124	0.0057193	0.013573	0.012255	0.015387
0.012223	0.0085174	0.013016	0.021261	0.0059408	0.013824	0.012192	0.015518
0.012132	0.0086333	0.013013	0.021372	0.006133	0.013986	0.012094	0.015662
0.012006	0.0087213	0.012989	0.021462	0.0062941	0.014055	0.01196	0.01582
0.011844	0.0087786	0.012945	0.021532	0.0064232	0.01403	0.011792	0.01599
0.011643	0.0088029	0.012881	0.021586	0.0065196	0.013912	0.011592	0.016171
0.011402	0.0087922	0.012799	0.021627	0.0065835	0.013703	0.011363	0.016362
0.01112	0.0087444	0.012699	0.021659	0.006615	0.013408	0.01111	0.016562
0.010797	0.0086581	0.012583	0.021684	0.0066152	0.013035	0.010837	0.01677
0.010434	0.0085322	0.012452	0.021705	0.0065849	0.01259	0.010549	0.016984
0.010036	0.008366	0.012308	0.021724	0.0065257	0.012082	0.01025	0.017204
0.0096037	0.0081595	0.012151	0.021744	0.0064392	0.011522	0.0099453	0.017429
0.0091426	0.0079131	0.011984	0.021766	0.0063275	0.010919	0.0096386	0.017656
0.0086572	0.0076282	0.011805	0.021791	0.0061929	0.010283	0.0093331	0.017886
0.0081528	0.0073067	0.011617	0.021819	0.0060381	0.0096236	0.0090316	0.018115
0.0076349	0.0069513	0.011419	0.02185	0.0058664	0.0089512	0.008736	0.018343
0.0071092	0.0065655	0.011212	0.021884	0.005681	0.0082744	0.0084471	0.018567
0.0065812	0.0061535	0.010995	0.021922	0.0054859	0.0076016	0.0081655	0.018784
0.0060561	0.0057199	0.010769	0.021961	0.0052854	0.0069402	0.007891	0.018993
0.0055387	0.0052699	0.010532	0.022	0.0050839	0.0062966	0.0076227	0.01919
0.0050332	0.0048093	0.010284	0.022039	0.0048864	0.0056768	0.0073597	0.019373
0.0045433	0.0043438	0.010026	0.022075	0.0046979	0.0050856	0.0071007	0.01954
0.0040719	0.0038793	0.0097564	0.022108	0.0045236	0.0045271	0.0068443	0.019688
0.0036212	0.0034217	0.009475	0.022134	0.0043687	0.0040048	0.0065887	0.019816
0.0031929	0.0029769	0.0091817	0.022153	0.0042382	0.0035216	0.0063326	0.019922
0.0027878	0.0025502	0.0088763	0.022163	0.0041367	0.0030799	0.0060741	0.020007
0.0024065	0.0021469	0.0085589	0.022162	0.0040682	0.0026815	0.0058117	0.02007
0.0020493	0.0017714	0.0082296	0.022149	0.0040361	0.002328	0.0055439	0.020112
0.001716	0.0014279	0.0078891	0.022123	0.0040428	0.0020206	0.0052692	0.020136
0.0014067	0.0011197	0.0075379	0.022085	0.0040895	0.0017601	0.0049863	0.020142
0.0011212	0.00084927	0.0071773	0.022035	0.0041765	0.0015469	0.0046938	0.020133
0.00086	0.00061829	0.0068087	0.021973	0.0043027	0.0013811	0.004391	0.020113
0.00062374	0.00042749	0.0064339	0.021903	0.004466	0.0012622	0.004077	0.020082
0.00041362	0.00027664	0.0060549	0.021824	0.0046631	0.001189	0.0037515	0.020046
0.00023132	0.00016454	0.0056742	0.021742	0.0048901	0.00116	0.0034146	0.020005
7.9021e-05	8.91e-05	0.0052945	0.021657	0.0051419	0.0011728	0.003067	0.019963
-4.0713e-05	4.7429e-05	0.0049186	0.021575	0.0054133	0.0012245	0.0027098	0.019921
-0.00012505	3.5959e-05	0.0045494	0.021496	0.0056985	0.0013118	0.0023449	0.019881
-0.00017105	5.0621e-05	0.00419	0.021426	0.0059916	0.001431	0.0019748	0.019845
-0.0001759	8.703e-05	0.0038432	0.021366	0.006287	0.0015779	0.0016029	0.019813
-0.00013707	0.00014068	0.003512	0.021319	0.0065791	0.0017485	0.0012332	0.019787
-5.2552e-05	0.00020712	0.0031989	0.021287	0.0068631	0.0019388	0.0008702	0.019767
7.8972e-05	0.00028216	0.0029065	0.021271	0.0071348	0.002145	0.00051928	0.019754
0.00025798	0.00036196	0.002637	0.021273	0.0073909	0.0023636	0.00018616	0.019748
0.00048399	0.00044318	0.0023923	0.021291	0.0076291	0.0025918	-0.00012308	0.019751
0.00075551	0.00052303	0.0021744	0.021328	0.0078482	0.0028272	-0.00040222	0.019763
0.00107	0.00059932	0.0019848	0.021381	0.0080484	0.0030676	-0.00064513	0.019787
0.0014241	0.00067048	0.0018253	0.02145	0.0082306	0.0033118	-0.000846	0.019822
0.0018132	0.00073555	0.0016974	0.021534	0.0083972	0.0035586	-0.00099961	0.019873
0.0022324	0.00079415	0.0016029	0.021632	0.008551	0.003807	-0.0011015	0.019939
0.0026758	0.00084652	0.0015437	0.02174	0.0086959	0.0040565	-0.0011483	0.020023
0.0031373	0.00089344	0.0015216	0.021858	0.0088358	0.0043063	-0.0011376	0.020127
0.0036108	0.00093626	0.0015388	0.021982	0.0089748	0.0045556	-0.0010686	0.020251
0.0040901	0.00097683	0.0015973	0.022111	0.0091166	0.0048037	-0.00094139	0.020396
0.0045692	0.0010175	0.0016991	0.022242	0.0092641	0.0050492	-0.0007576	0.020562
0.005043	0.0010611	0.0018457	0.022372	0.0094196	0.0052912	-0.00051992	0.020747
0.005507	0.0011108	0.0020384	0.022498	0.009584	0.005528	-0.00023207	0.02095
0.0059578	0.0011699	0.0022779	0.022619	0.0097568	0.0057583	0.00010136	0.021169
0.006393	0.0012421	0.0025639	0.022731	0.0099363	0.0059805	0.00047521	0.021399
0.0068116	0.0013311	0.0028954	0.022833	0.010119	0.0061932	0.00088389	0.021635
0.0072137	0.0014402	0.0032706	0.022922	0.010301	0.0063952	0.0013217	0.021874
0.0076007	0.0015729	0.0036863	0.022997	0.010477	0.0065856	0.001783	0.02211
0.0079751	0.001732	0.0041387	0.023055	0.01064	0.0067638	0.0022625	0.022335
0.0083401	0.0019198	0.0046227	0.023096	0.010785	0.0069296	0.0027554	0.022546
0.0086996	0.002138	0.0051325	0.023119	0.010905	0.0070835	0.0032575	0.022736
0.0090578	0.0023877	0.0056617	0.023123	0.010994	0.0072263	0.0037655	0.022901
0.009419	0.0026689	0.0062035	0.023108	0.011048	0.0073593	0.0042767	0.023034
0.0097871	0.0029809	0.0067508	0.023074	0.011063	0.0074842	0.0047893	0.023134
0.010166	0.0033223	0.0072968	0.023023	0.011036	0.0076029	0.0053022	0.023197
0.010557	0.0036907	0.0078351	0.022954	0.010968	0.0077174	0.005815	0.023221
0.010964	0.004083	0.0083601	0.022869	0.010859	0.0078297	0.0063277	0.023206
0.011386	0.0044955	0.0088672	0.022769	0.010711	0.0079416	0.0068407	0.023152
0.011824	0.0049239	0.009353	0.022655	0.010529	0.0080546	0.0073545	0.023061
0.012275	0.0053633	0.0098155	0.022529	0.010317	0.0081699	0.0078696	0.022936
0.012737	0.0058088	0.010254	0.022391	0.010081	0.0082882	0.0083864	0.02278
0.013206	0.006255	0.010669	0.022242	0.0098265	0.0084097	0.0089047	0.022598
0.013679	0.0066967	0.011062	0.022083	0.0095596	0.0085344	0.0094241	0.022395
0.014149	0.0071286	0.011435	0.021915	0.0092865	0.0086617	0.0099432	0.022176
0.014612	0.0075458	0.011791	0.021737	0.0090129	0.0087908	0.01046	0.021949
0.015063	0.0079436	0.012133	0.021551	0.0087443	0.0089209	0.010972	0.021718
0.015497	0.0083181	0.012463	0.021356	0.0084857	0.009051	0.011475	0.02149
0.015909	0.0086656	0.012783	0.021154	0.0082415	0.0091804	0.011967	0.021269
0.016296	0.0089836	0.013095	0.020943	0.0080157	0.0093085	0.012441	0.021061
0.016653	0.0092702	0.013398	0.020725	0.0078119	0.0094352	0.012893	0.020869
0.016979	0.0095244	0.013692	0.0205	0.007633	0.0095607	0.01332	0.020696
0.017271	0.0097463	0.013975	0.020268	0.0074815	0.0096857	0.013715	0.020546
0.017529	0.0099367	0.014244	0.020031	0.0073595	0.0098116	0.014076	0.020418
0.017751	0.010097	0.014497	0.019789	0.0072685	0.00994	0.014398	0.020313
0.017938	0.010231	0.014729	0.019542	0.0072095	0.010073	0.01468	0.02023
0.01809	0.010342	0.014936	0.019292	0.0071828	0.010213	0.014919	0.020167
0.018208	0.010433	0.015116	0.019039	0.0071885	0.010361	0.015116	0.020122
0.018291	0.010509	0.015265	0.018783	0.007226	0.010521	0.015272	0.020089
0.018343	0.010575	0.015381	0.018524	0.007294	0.010694	0.015387	0.020065
0.018363	0.010636	0.015463	0.018263	0.007391	0.010882	0.015466	0.020044
0.018353	0.010697	0.015509	0.017999	0.0075146	0.011086	0.01551	0.02002
0.018313	0.010761	0.015521	0.017732	0.0076622	0.011306	0.015525	0.019986
0.018246	0.010834	0.0155	0.017462	0.0078307	0.011543	0.015515	0.019936
0.018152	0.010919	0.015448	0.017188	0.0080165	0.011795	0.015483	0.019861
0.018031	0.011018	0.015371	0.01691	0.0082156	0.012063	0.015434	0.019756
0.017886	0.011134	0.015271	0.016627	0.0084241	0.012344	0.015372	0.019614
0.017716	0.011267	0.015155	0.01634	0.0086377	0.012635	0.015301	0.019428
0.017523	0.011418	0.015027	0.016048	0.0088523	0.012934	0.015223	0.019195
0.017307	0.011586	0.014894	0.015749	0.0090639	0.013239	0.01514	0.01891
0.017069	0.01177	0.01476	0.015444	0.0092691	0.013545	0.015054	0.01857
0.01681	0.011968	0.01463	0.015134	0.0094648	0.013851	0.014965	0.018175
0.016532	0.012176	0.01451	0.014816	0.0096489	0.014151	0.014873	0.017726
0.016235	0.012391	0.014402	0.014492	0.00982	0.014443	0.014776	0.017225
0.015921	0.012609	0.014309	0.014162	0.0099778	0.014725	0.014675	0.016678
0.015591	0.012827	0.014233	0.013826	0.010123	0.014994	0.014566	0.016088
0.015248	0.01304	0.014174	0.013484	0.010257	0.015248	0.014446	0.015464
0.014894	0.013245	0.014131	0.013138	0.010382	0.015485	0.014314	0.014814
0.01453	0.013438	0.014103	0.012788	0.010503	0.015704	0.014166	0.014147
0.014159	0.013616	0.014087	0.012435	0.010622	0.015904	0.014001	0.013472
0.013784	0.013776	0.014079	0.01208	0.010744	0.016084	0.013815	0.012799
0.013407	0.013915	0.014077	0.011725	0.010873	0.016243	0.013607	0.012136
0.013031	0.014031	0.014074	0.01137	0.011014	0.016382	0.013376	0.011494
0.012659	0.014124	0.014068	0.011017	0.011169	0.016498	0.01312	0.010878
0.012294	0.014191	0.014052	0.010666	0.011342	0.016591	0.012841	0.010297
0.01194	0.014234	0.014024	0.010319	0.011534	0.01666	0.012539	0.0097546
0.011599	0.014251	0.013977	0.0099758	0.011745	0.016702	0.012215	0.009255
0.011273	0.014244	0.01391	0.009637	0.011976	0.016716	0.011872	0.0087999
0.010966	0.014213	0.013818	0.0093026	0.012224	0.016698	0.011513	0.0083896
0.010679	0.014159	0.013698	0.0089724	0.012486	0.016647	0.01114	0.0080229
0.010414	0.014084	0.013549	0.0086457	0.012759	0.016558	0.010758	0.0076972
0.010173	0.013989	0.013369	0.0083216	0.013037	0.016428	0.01037	0.0074087
0.0099566	0.013874	0.013157	0.0079988	0.013315	0.016253	0.00998	0.0071527
0.009765	0.01374	0.012913	0.007676	0.013587	0.016029	0.0095918	0.0069242
0.0095982	0.013589	0.012637	0.0073518	0.013848	0.015752	0.0092091	0.0067177
0.0094555	0.013421	0.012331	0.0070247	0.014093	0.01542	0.0088353	0.0065277
0.009336	0.013235	0.011997	0.0066936	0.014315	0.015028	0.0084735	0.006349
0.0092383	0.013031	0.011636	0.0063576	0.014511	0.014575	0.0081267	0.0061772
0.0091609	0.01281	0.011253	0.0060164	0.014676	0.014061	0.0077973	0.0060083
0.009102	0.012569	0.01085	0.00567	0.014808	0.013486	0.0074872	0.0058395
0.0090596	0.012308	0.010431	0.0053193	0.014905	0.012853	0.0071984	0.0056686
0.0090317	0.012027	0.010001	0.0049653	0.014964	0.012166	0.006932	0.0054949
0.0090162	0.011725	0.009564	0.0046099	0.014984	0.011432	0.0066891	0.0053185
0.009011	0.011402	0.0091235	0.004255	0.014966	0.010662	0.0064702	0.0051408
0.009014	0.011058	0.0086835	0.003903	0.014909	0.0098646	0.0062758	0.0049639
0.0090232	0.010694	0.0082477	0.0035562	0.014814	0.0090543	0.0061055	0.0047908
0.0090368	0.01031	0.007819	0.0032169	0.01468	0.0082449	0.0059591	0.0046248
0.0090529	0.0099105	0.0074	0.0028873	0.014509	0.0074512	0.0058356	0.0044696
0.0090699	0.0094963	0.0069928	0.0025691	0.0143	0.0066879	0.0057338	0.0043288
0.0090864	0.009071	0.0065986	0.0022638	0.014056	0.0059695	0.0056517	0.0042057
0.0091011	0.0086383	0.0062183	0.0019726	0.013776	0.0053089	0.0055873	0.0041028
0.0091126	0.0082022	0.0058524	0.0016962	0.01346	0.0047173	0.0055378	0.0040222
0.00912	0.0077672	0.0055007	0.0014348	0.01311	0.0042034	0.0055	0.0039647
0.0091221	0.0073377	0.0051629	0.0011885	0.012727	0.0037733	0.0054703	0.0039303
0.0091177	0.0069184	0.0048383	0.00095677	0.01231	0.0034303	0.005445	0.0039177
0.0091058	0.0065137	0.0045262	0.00073909	0.011861	0.0031742	0.0054199	0.003925
0.009085	0.0061281	0.0042259	0.00053458	0.011382	0.0030023	0.0053907	0.0039492
0.0090541	0.0057657	0.0039369	0.0003423	0.010873	0.002909	0.0053531	0.0039863
0.0090115	0.00543	0.0036588	0.0001612	0.010338	0.002886	0.005303	0.0040322
0.0089557	0.0051242	0.0033914	-9.7355e-06	0.0097786	0.0029233	0.0052361	0.004082
0.0088851	0.0048508	0.0031349	-0.00017146	0.0091984	0.0030094	0.0051489	0.0041309
0.0087982	0.0046115	0.0028897	-0.00032477	0.0086012	0.0031318	0.0050381	0.004174
0.0086932	0.0044071	0.0026564	-0.00047024	0.0079912	0.0032779	0.0049011	0.0042067
0.0085691	0.0042375	0.0024357	-0.00060822	0.0073728	0.0034352	0.004736	0.0042248
0.0084246	0.0041019	0.0022286	-0.00073874	0.0067509	0.0035924	0.0045417	0.0042248
0.008259	0.0039985	0.0020358	-0.00086155	0.0061304	0.0037392	0.0043181	0.0042035
0.008072	0.0039244	0.0018579	-0.00097611	0.0055167	0.0038673	0.0040658	0.0041587
0.0078638	0.0038765	0.001695	-0.0010816	0.004915	0.0039703	0.0037863	0.0040887
0.0076351	0.0038508	0.0015472	-0.0011772	0.0043307	0.0040442	0.0034822	0.0039925
0.0073871	0.0038432	0.0014137	-0.0012617	0.0037693	0.0040871	0.0031564	0.0038696
0.0071215	0.0038494	0.0012933	-0.0013342	0.0032361	0.0040996	0.002813	0.0037202
0.0068404	0.003865	0.0011844	-0.0013938	0.0027359	0.0040841	0.0024562	0.0035451
0.0065464	0.003886	0.0010849	-0.00144	0.0022736	0.0040448	0.0020907	0.0033455
0.0062419	0.0039085	0.00099218	-0.0014727	0.0018531	0.0039874	0.0017215	0.0031234
0.00593	0.0039292	0.00090339	-0.0014924	0.0014777	0.0039184	0.0013536	0.0028811
0.0056135	0.0039451	0.00081548	-0.0015001	0.0011499	0.0038448	0.00099226	0.0026214
0.0052952	0.0039536	0.00072525	-0.0014978	0.00087109	0.0037732	0.00064215	0.0023479
0.004978	0.0039526	0.00062951	-0.001488	0.00064178	0.0037099	0.0003078	0.0020646
0.0046645	0.0039403	0.0005251	-0.0014738	0.00046135	0.0036602	-6.8062e-06	0.001776
0.0043571	0.0039154	0.00040903	-0.001459	0.00032831	0.003628	-0.00029832	0.001487
0.0040583	0.0038768	0.00027855	-0.0014476	0.00024032	0.0036157	-0.00056419	0.0012027
0.0037702	0.0038239	0.00013121	-0.0014436	0.00019437	0.0036243	-0.00080276	0.00092845
0.0034948	0.0037562	-3.496e-05	-0.0014509	0.00018695	0.0036532	-0.0010133	0.0006695
0.0032342	0.0036738	-0.0002214	-0.001473	0.00021421	0.0037007	-0.0011962	0.00043073
0.00299	0.003577	-0.00042887	-0.0015127	0.00027215	0.0037641	-0.0013525	0.00021651
0.002764	0.0034668	-0.00065731	-0.0015717	0.0003568	0.00384	-0.0014845	3.0456e-05
0.0025576	0.0033445	-0.00090582	-0.0016508	0.00046429	0.0039251	-0.0015948	-0.00012476
0.0023724	0.003212	-0.0011725	-0.0017495	0.00059104	0.0040157	-0.0016869	-0.00024751
0.0022095	0.0030716	-0.0014545	-0.0018664	0.00073381	0.0041088	-0.0017645	-0.00033729
0.0020701	0.0029266	-0.0017481	-0.0019987	0.00088976	0.0042019	-0.0018314	-0.00039471
0.0019553	0.0027803	-0.0020487	-0.0021428	0.0010564	0.0042931	-0.0018916	-0.00042145
0.0018658	0.0026367	-0.0023511	-0.0022942	0.0012318	0.0043814	-0.0019485	-0.00042012
0.0018022	0.0025004	-0.0026496	-0.002448	0.0014142	0.0044664	-0.0020055	-0.00039413
0.0017649	0.0023758	-0.0029383	-0.0025988	0.0016024	0.0045483	-0.0020653	-0.00034757
0.0017542	0.0022679	-0.0032116	-0.0027413	0.0017953	0.0046281	-0.00213	-0.000285
0.0017699	0.0021814	-0.003464	-0.0028705	0.001992	0.0047068	-0.0022012	-0.00021133
0.0018115	0.0021207	-0.0036908	-0.0029815	0.0021918	0.0047859	-0.0022798	-0.00013165
0.0018784	0.00209	-0.0038881	-0.0030702	0.0023938	0.004867	-0.0023661	-5.1032e-05
0.0019695	0.0020928	-0.0040531	-0.003133	0.0025973	0.0049515	-0.00246	2.5596e-05
0.0020835	0.0021317	-0.0041839	-0.0031671	0.0028011	0.0050405	-0.0025606	9.3679e-05
0.0022186	0.0022085	-0.0042798	-0.0031704	0.0030039	0.0051348	-0.002667	0.00014923
0.0023732	0.0023239	-0.0043415	-0.0031414	0.003204	0.0052345	-0.0027775	0.00018905
0.0025452	0.0024774	-0.0043705	-0.0030795	0.0033995	0.0053392	-0.0028902	0.00021092
0.0027325	0.0026674	-0.0043694	-0.0029846	0.0035884	0.0054477	-0.0030031	0.00021378
0.002933	0.0028911	-0.0043416	-0.0028575	0.0037681	0.0055583	-0.0031136	0.00019788
0.0031446	0.0031446	-0.0042911	-0.0026995	0.0039363	0.0056683	-0.0032193	0.00016481
0.0033654	0.0034233	-0.0042223	-0.0025126	0.0040907	0.0057747	-0.0033173	0.00011756
0.0035933	0.0037218	-0.0041398	-0.0022997	0.0042292	0.0058742	-0.0034046	6.0407e-05
0.0038265	0.0040344	-0.0040479	-0.0020641	0.00435	0.0059632	-0.0034783	-1.2898e-06
0.0040633	0.0043551	-0.003951	-0.0018097	0.0044519	0.0060381	-0.0035355	-6.1307e-05
0.0043021	0.0046782	-0.0038524	-0.001541	0.0045343	0.0060955	-0.0035731	-0.00011291
0.0045411	0.0049983	-0.0037552	-0.0012628	0.0045972	0.0061324	-0.0035885	-0.00014925
0.0047789	0.0053107	-0.0036615	-0.00098011	0.0046415	0.0061463	-0.0035793	-0.00016378
0.0050136	0.0056113	-0.0035725	-0.00069809	0.0046685	0.0061354	-0.0035434	-0.00015068
0.0052438	0.0058973	-0.0034887	-0.00042161	0.0046802	0.0060987	-0.0034792	-0.00010524
0.0054677	0.0061665	-0.0034096	-0.00015524	0.0046792	0.0060358	-0.0033858	-2.4208e-05
0.0056835	0.0064179	-0.003334	9.6977e-05	0.0046683	0.0059473	-0.0032628	9.3992e-05
0.0058896	0.0066513	-0.0032601	0.00033172	0.0046507	0.0058346	-0.0031103	0.0002491
0.0060845	0.0068675	-0.0031855	0.00054644	0.0046296	0.0057002	-0.0029294	0.00043901
0.0062666	0.0070678	-0.0031076	0.00073951	0.0046085	0.0055473	-0.0027214	0.00065986
0.0064348	0.0072539	-0.0030237	0.00091015	0.0045906	0.0053801	-0.0024887	0.00090626
0.0065883	0.0074278	-0.0029309	0.0010585	0.0045792	0.0052036	-0.0022338	0.0011716
0.0067265	0.0075918	-0.0028268	0.0011855	0.0045772	0.0050239	-0.00196	0.0014482
0.0068493	0.0077477	-0.0027094	0.0012927	0.0045878	0.0048476	-0.0016711	0.0017283
0.0069573	0.0078974	-0.0025773	0.0013823	0.0046135	0.0046822	-0.0013709	0.0020037
0.0070512	0.0080421	-0.0024295	0.0014571	0.004657	0.0045353	-0.0010639	0.0022668
0.0071324	0.0081827	-0.0022658	0.00152	0.0047206	0.0044152	-0.00075454	0.0025107
0.0072026	0.0083194	-0.0020867	0.0015745	0.0048066	0.0043298	-0.00044731	0.0027297
0.0072639	0.0084518	-0.0018931	0.0016239	0.0049168	0.0042869	-0.00014674	0.0029194
0.0073185	0.008579	-0.0016864	0.0016719	0.0050527	0.0042937	0.00014285	0.003077
0.0073687	0.0086991	-0.0014683	0.0017222	0.0052152	0.0043563	0.00041743	0.0032012
0.0074167	0.00881	-0.0012405	0.0017784	0.005405	0.0044798	0.00067342	0.0032926
0.0074645	0.0089091	-0.001005	0.0018439	0.0056217	0.0046675	0.00090783	0.0033535
0.0075139	0.0089933	-0.00076326	0.0019221	0.0058643	0.004921	0.0011184	0.0033878
0.0075658	0.0090597	-0.00051691	0.002016	0.0061306	0.0052403	0.0013036	0.0034005
0.0076209	0.0091054	-0.00026706	0.0021283	0.0064176	0.0056228	0.0014629	0.0033981
0.007679	0.0091276	-1.4561e-05	0.0022612	0.0067214	0.0060644	0.0015967	0.0033876
0.0077394	0.0091244	0.00024012	0.0024164	0.0070369	0.0065587	0.0017062	0.0033767
0.0078007	0.0090945	0.0004968	0.0025949	0.0073584	0.0070975	0.0017936	0.0033728
0.0078606	0.0090373	0.00075561	0.0027972	0.0076792	0.007671	0.0018617	0.0033832
0.0079164	0.0089534	0.0010169	0.0030231	0.0079923	0.0082682	0.0019143	0.0034143
0.0079651	0.0088442	0.0012809	0.0032715	0.0082901	0.0088767	0.0019552	0.0034715
0.0080032	0.0087123	0.0015483	0.0035408	0.0085651	0.0094839	0.0019887	0.0035587
0.0080269	0.0085608	0.0018191	0.0038286	0.0088094	0.010077	0.0020193	0.003678
0.0080327	0.0083937	0.0020935	0.004132	0.0090159	0.010642	0.0020509	0.0038302
0.0080171	0.0082153	0.0023709	0.0044475	0.0091775	0.011168	0.0020875	0.0040141
0.0079773	0.0080301	0.0026507	0.004771	0.0092882	0.011644	0.0021322	0.0042266
0.007911	0.0078422	0.0029312	0.005098	0.0093429	0.012059	0.0021874	0.0044634
0.0078168	0.0076557	0.0032105	0.0054239	0.0093376	0.012406	0.0022546	0.0047187
0.0076943	0.0074737	0.0034861	0.0057437	0.0092697	0.012679	0.0023345	0.0049857
0.007544	0.0072987	0.0037548	0.0060526	0.0091382	0.012874	0.0024266	0.0052568
0.0073677	0.007132	0.0040133	0.0063458	0.0089436	0.012989	0.0025296	0.005524
0.007168	0.0069742	0.0042577	0.0066186	0.0086879	0.013025	0.0026414	0.0057794
0.0069485	0.006825	0.0044842	0.0068671	0.0083744	0.012985	0.0027589	0.0060151
0.0067131	0.0066832	0.0046892	0.0070874	0.0080081	0.012872	0.0028787	0.0062238
0.0064665	0.006547	0.0048691	0.0072765	0.0075947	0.012692	0.0029969	0.0063992
0.0062133	0.0064142	0.0050209	0.0074318	0.0071409	0.012453	0.0031094	0.0065357
0.0059581	0.0062823	0.0051421	0.0075514	0.0066543	0.012163	0.0032122	0.0066291
0.0057051	0.006149	0.005231	0.0076342	0.0061423	0.01183	0.0033014	0.0066762
0.0054581	0.0060121	0.0052866	0.0076797	0.0056131	0.011463	0.0033737	0.0066753
0.00522	0.0058698	0.005309	0.007688	0.0050743	0.01107	0.0034262	0.0066259
0.0049931	0.0057208	0.005299	0.0076601	0.0045336	0.010659	0.0034568	0.0065289
0.0047787	0.0055646	0.0052583	0.0075974	0.0039981	0.010239	0.0034639	0.0063862
0.0045774	0.0054015	0.0051896	0.0075021	0.0034745	0.0098148	0.003447	0.0062006
0.0043886	0.0052322	0.005096	0.0073766	0.0029688	0.0093929	0.0034064	0.005976
0.004211	0.0050582	0.0049813	0.007224	0.0024862	0.008978	0.0033432	0.0057167
0.0040428	0.0048817	0.0048498	0.0070475	0.0020311	0.0085736	0.003259	0.0054277
0.0038812	0.0047052	0.0047057	0.0068504	0.0016069	0.0081828	0.0031566	0.0051139
0.0037235	0.0045314	0.0045535	0.0066359	0.0012159	0.0078076	0.003039	0.0047809
0.0035663	0.0043633	0.0043974	0.0064073	0.0008594	0.0074497	0.0029098	0.0044338
0.0034067	0.0042036	0.0042412	0.0061674	0.00053751	0.0071101	0.0027726	0.0040782
0.0032419	0.0040548	0.0040885	0.0059186	0.0002492	0.0067897	0.0026315	0.0037194
0.0030694	0.0039192	0.0039419	0.0056631	-7.6998e-06	0.0064891	0.0024901	0.0033627
0.0028877	0.0037984	0.0038038	0.0054025	-0.00023637	0.0062087	0.0023521	0.0030134
0.0026956	0.0036935	0.0036754	0.0051381	-0.00044088	0.0059492	0.0022205	0.0026766
0.0024929	0.0036047	0.0035576	0.0048706	-0.00062598	0.005711	0.002098	0.0023573
0.00228	0.003532	0.0034504	0.0046008	-0.00079681	0.0054948	0.0019867	0.00206
0.002058	0.0034743	0.0033531	0.004329	-0.00095861	0.0053012	0.0018877	0.0017892
0.0018284	0.0034304	0.0032649	0.0040555	-0.0011164	0.005131	0.0018019	0.0015485
0.0015932	0.0033983	0.0031843	0.0037803	-0.0012748	0.0049849	0.0017292	0.0013411
0.0013546	0.0033758	0.0031097	0.0035037	-0.0014374	0.0048635	0.001669	0.0011694
0.0011148	0.0033604	0.0030396	0.0032261	-0.0016071	0.0047673	0.0016202	0.001035
0.00087623	0.0033496	0.0029724	0.0029479	-0.0017853	0.0046964	0.0015813	0.00093846
0.00064106	0.0033406	0.0029067	0.0026698	-0.0019724	0.0046504	0.0015507	0.00087949
0.00041143	0.0033309	0.0028416	0.0023928	-0.0021673	0.0046285	0.0015263	0.00085682
0.00018927	0.0033182	0.0027761	0.0021181	-0.0023678	0.0046293	0.0015064	0.00086818
-2.3704e-05	0.0033001	0.0027098	0.0018471	-0.0025706	0.0046507	0.0014891	0.00091037
-0.00022602	0.003275	0.0026425	0.0015812	-0.0027714	0.0046902	0.0014729	0.00097929
-0.00041643	0.0032415	0.0025744	0.0013219	-0.0029652	0.0047448	0.0014564	0.00107
-0.00059398	0.0031984	0.0025057	0.0010707	-0.0031465	0.0048111	0.0014388	0.0011769
-0.00075797	0.0031455	0.002437	0.00082863	-0.00331	0.0048853	0.0014194	0.0012939
-0.000908	0.0030826	0.002369	0.00059669	-0.0034504	0.0049638	0.0013979	0.0014145
-0.0010439	0.0030101	0.0023024	0.0003753	-0.0035632	0.0050429	0.0013742	0.001532
-0.001166	0.0029288	0.002238	0.00016445	-0.0036448	0.0051189	0.0013482	0.00164
-0.0012748	0.0028396	0.0021763	-3.641e-05	-0.0036931	0.0051888	0.0013199	0.0017324
-0.0013711	0.0027437	0.0021178	-0.00022831	-0.0037075	0.0052494	0.0012892	0.0018037
-0.0014561	0.0026425	0.0020629	-0.00041273	-0.0036892	0.0052985	0.0012555	0.0018493
-0.0015313	0.0025371	0.0020115	-0.0005915	-0.0036416	0.0053339	0.001218	0.0018656
-0.0015983	0.0024287	0.0019636	-0.00076667	-0.0035696	0.0053539	0.0011754	0.00185
-0.001659	0.002318	0.0019188	-0.00094032	-0.0034799	0.0053572	0.0011261	0.0018012
-0.0017155	0.0022057	0.0018765	-0.0011144	-0.0033804	0.0053426	0.0010676	0.0017191
-0.0017696	0.0020919	0.0018362	-0.0012908	-0.0032801	0.0053092	0.00099761	0.0016047
-0.0018233	0.0019767	0.0017969	-0.0014707	-0.0031881	0.0052563	0.00091326	0.00146
-0.0018784	0.0018596	0.0017577	-0.0016551	-0.0031136	0.0051833	0.00081182	0.0012882
-0.0019364	0.00174	0.0017175	-0.0018445	-0.0030648	0.0050893	0.00069075	0.0010929
-0.0019985	0.0016171	0.0016752	-0.0020386	-0.0030489	0.0049738	0.00054798	0.00087865
-0.0020657	0.00149	0.0016296	-0.0022371	-0.0030713	0.0048358	0.00038209	0.00065025
-0.0021384	0.0013576	0.0015795	-0.0024388	-0.0031355	0.0046748	0.00019253	0.00041281
-0.0022171	0.0012191	0.0015241	-0.0026424	-0.0032428	0.0044897	-2.0211e-05	0.00017148
-0.0023016	0.0010735	0.0014623	-0.0028461	-0.0033923	0.0042801	-0.00025458	-6.8693e-05
-0.0023916	0.00091999	0.0013936	-0.0030478	-0.0035807	0.0040452	-0.00050788	-0.00030294
-0.0024868	0.00075803	0.0013176	-0.0032454	-0.0038028	0.003785	-0.00077636	-0.00052689
-0.0025867	0.00058726	0.0012345	-0.0034365	-0.0040514	0.0034997	-0.0010553	-0.00073672
-0.0026905	0.00040761	0.0011445	-0.0036184	-0.0043179	0.0031903	-0.0013392	-0.00092916
-0.0027977	0.00021943	0.0010488	-0.0037889	-0.0045929	0.0028586	-0.001622	-0.0011016
-0.0029076	2.3455e-05	0.00094859	-0.0039455	-0.0048663	0.0025076	-0.0018974	-0.001252
-0.0030196	-0.00017907	0.00084585	-0.0040862	-0.0051279	0.0021411	-0.002159	-0.0013791
-0.0031329	-0.00038639	0.00074289	-0.0042094	-0.0053681	0.0017643	-0.0024007	-0.0014821
-0.0032467	-0.00059616	0.00064248	-0.0043136	-0.0055781	0.0013831	-0.0026173	-0.0015609
-0.00336	-0.00080549	0.00054768	-0.0043985	-0.0057502	0.0010046	-0.0028042	-0.001616
-0.0034717	-0.001011	0.0004618	-0.004464	-0.0058785	0.00063643	-0.0029581	-0.0016482
-0.0035807	-0.0012088	0.00038825	-0.0045108	-0.0059584	0.00028627	-0.0030769	-0.0016591
-0.0036855	-0.0013946	0.00033039	-0.0045406	-0.0059876	-3.814e-05	-0.0031601	-0.0016503
-0.0037847	-0.0015642	0.00029139	-0.0045553	-0.0059653	-0.00032968	-0.0032083	-0.0016241
-0.0038765	-0.0017131	0.00027406	-0.0045577	-0.0058928	-0.00058218	-0.0032239	-0.0015831
-0.0039594	-0.0018371	0.00028066	-0.0045509	-0.0057728	-0.00079078	-0.0032104	-0.0015302
-0.0040316	-0.0019325	0.0003128	-0.0045382	-0.0056098	-0.00095224	-0.0031724	-0.0014683
-0.0040913	-0.0019961	0.00037127	-0.0045229	-0.005409	-0.0010652	-0.0031156	-0.0014008
-0.0041368	-0.0020258	0.00045598	-0.0045081	-0.0051769	-0.0011302	-0.0030461	-0.0013313
-0.0041665	-0.0020202	0.00056588	-0.0044965	-0.00492	-0.0011499	-0.0029706	-0.0012635
-0.0041786	-0.0019792	0.00069898	-0.0044902	-0.0046453	-0.0011289	-0.002896	-0.001201
-0.0041718	-0.0019037	0.00085235	-0.0044906	-0.0043594	-0.0010736	-0.0028287	-0.0011478
-0.0041448	-0.001796	0.0010222	-0.0044983	-0.0040682	-0.00099197	-0.0027746	-0.0011078
-0.0040966	-0.0016593	0.0012042	-0.0045129	-0.0037771	-0.00089304	-0.0027391	-0.0010849
-0.0040266	-0.001498	0.0013934	-0.0045334	-0.0034907	-0.00078685	-0.0027263	-0.0010828
-0.0039345	-0.001317	0.0015843	-0.0045579	-0.0032126	-0.0006838	-0.0027389	-0.0011049
-0.0038205	-0.0011222	0.0017717	-0.0045841	-0.0029452	-0.00059428	-0.0027785	-0.0011543
-0.0036853	-0.00091967	0.0019501	-0.0046091	-0.0026905	-0.00052829	-0.002845	-0.0012337
-0.00353	-0.00071555	0.0021146	-0.00463	-0.0024493	-0.00049499	-0.002937	-0.0013452
-0.0033561	-0.00051591	0.0022606	-0.0046438	-0.002222	-0.00050241	-0.0030514	-0.0014903
-0.0031658	-0.00032641	0.0023844	-0.0046475	-0.0020081	-0.00055714	-0.0031842	-0.0016697
-0.0029611	-0.00015201	0.002483	-0.0046385	-0.0018071	-0.00066411	-0.0033302	-0.0018834
-0.0027446	3.172e-06	0.0025541	-0.0046146	-0.0016178	-0.00082645	-0.0034836	-0.0021303
-0.002519	0.00013608	0.0025965	-0.004574	-0.0014392	-0.0010454	-0.003638	-0.0024087
-0.0022868	0.00024482	0.0026098	-0.0045152	-0.00127	-0.0013204	-0.0037871	-0.0027159
-0.0020506	0.00032875	0.0025944	-0.0044373	-0.0011089	-0.0016491	-0.0039247	-0.0030485
-0.0018129	0.00038845	0.0025515	-0.0043401	-0.00095458	-0.0020272	-0.0040451	-0.0034024
-0.0015758	0.00042568	0.0024828	-0.0042234	-0.00080594	-0.0024493	-0.0041431	-0.0037728
-0.0013414	0.00044326	0.0023906	-0.0040877	-0.00066189	-0.0029084	-0.0042146	-0.0041545
-0.0011113	0.00044487	0.0022777	-0.0039342	-0.00052148	-0.0033963	-0.0042564	-0.0045419
-0.00088693	0.00043486	0.0021471	-0.0037642	-0.00038399	-0.0039042	-0.0042663	-0.0049294
-0.00066939	0.00041804	0.002002	-0.0035797	-0.00024897	-0.0044226	-0.0042433	-0.005311
-0.00045961	0.00039939	0.0018457	-0.0033834	-0.00011635	-0.0049417	-0.0041873	-0.0056812
-0.00025833	0.00038386	0.0016818	-0.0031781	1.3434e-05	-0.0054517	-0.0040995	-0.0060344
-6.6225e-05	0.00037613	0.0015134	-0.0029673	0.0001394	-0.0059431	-0.0039816	-0.0063655
0.00011602	0.0003804	0.001344	-0.0027549	0.00025993	-0.0064071	-0.0038367	-0.0066699
0.00028767	0.00040025	0.0011768	-0.002545	0.00037277	-0.0068355	-0.0036682	-0.0069435
0.00044786	0.00043848	0.0010148	-0.0023419	0.00047508	-0.0072213	-0.0034802	-0.0071833
0.0005956	0.00049699	0.00086096	-0.00215	0.00056357	-0.0075587	-0.0032772	-0.0073867
0.0007298	0.00057677	0.00071784	-0.0019737	0.0006347	-0.0078434	-0.003064	-0.0075527
0.00084934	0.00067783	0.00058795	-0.0018169	0.00068488	-0.0080726	-0.0028452	-0.0076809
0.00095315	0.00079925	0.00047351	-0.0016834	0.00071081	-0.0082451	-0.0026257	-0.0077724
0.0010403	0.0009392	0.00037645	-0.0015762	0.00070974	-0.0083614	-0.0024095	-0.0078291
0.0011103	0.0010951	0.00029839	-0.0014976	0.00067974	-0.0084236	-0.0022004	-0.0078538
0.0011629	0.0012637	0.00024061	-0.0014493	0.00061994	-0.0084353	-0.0020015	-0.0078503
0.0011983	0.0014411	0.00020399	-0.0014316	0.0005307	-0.0084014	-0.0018148	-0.0078228
0.0012175	0.0016235	0.000189	-0.0014442	0.00041371	-0.008328	-0.0016415	-0.0077759
0.0012218	0.0018065	0.00019568	-0.0014857	0.00027203	-0.0082216	-0.0014818	-0.0077141
0.0012132	0.0019863	0.00022367	-0.0015537	0.00010999	-0.0080892	-0.0013349	-0.0076417
0.0011942	0.0021591	0.00027218	-0.0016449	-6.6884e-05	-0.0079376	-0.001199	-0.0075625
0.0011676	0.0023216	0.00034011	-0.0017554	-0.00025205	-0.007773	-0.0010713	-0.0074797
0.0011365	0.0024713	0.00042603	-0.0018805	-0.00043814	-0.0076009	-0.00094876	-0.0073957
0.001104	0.0026065	0.00052825	-0.0020151	-0.00061721	-0.0074253	-0.00082754	-0.0073123
0.0010733	0.0027261	0.0006449	-0.0021541	-0.00078097	-0.0072491	-0.00070383	-0.0072303
0.0010475	0.00283	0.00077395	-0.0022919	-0.00092108	-0.0070739	-0.00057387	-0.00715
0.0010291	0.0029189	0.0009133	-0.0024235	-0.0010294	-0.0069	-0.00043424	-0.0070712
0.0010204	0.0029942	0.0010608	-0.0025441	-0.0010984	-0.0067263	-0.00028205	-0.0069934
0.0010233	0.0030581	0.0012144	-0.0026491	-0.0011213	-0.0065512	-0.00011514	-0.0069162
0.0010389	0.003113	0.001372	-0.002735	-0.0010924	-0.0063721	6.7803e-05	-0.006839
0.001068	0.0031619	0.0015318	-0.0027987	-0.0010074	-0.0061864	0.00026724	-0.0067619
0.0011106	0.0032077	0.0016921	-0.0028382	-0.00086382	-0.0059909	0.00048273	-0.0066851
0.0011664	0.0032532	0.0018514	-0.0028521	-0.00066068	-0.0057827	0.00071303	-0.0066094
0.0012343	0.003301	0.0020086	-0.00284	-0.00039915	-0.0055589	0.00095621	-0.0065362
0.001313	0.0033531	0.0021626	-0.0028025	-8.2401e-05	-0.0053171	0.0012098	-0.0064675
0.0014004	0.0034114	0.0023125	-0.002741	0.00028432	-0.0050549	0.001471	-0.0064054
0.0014944	0.0034766	0.0024576	-0.0026578	0.00069379	-0.0047704	0.0017368	-0.0063525
0.0015924	0.0035494	0.0025976	-0.002556	0.0011369	-0.0044622	0.0020044	-0.0063113
0.0016915	0.0036296	0.0027317	-0.0024392	0.001603	-0.0041293	0.002271	-0.0062843
0.0017887	0.0037166	0.0028597	-0.0023116	0.0020799	-0.0037709	0.0025343	-0.0062735
0.0018807	0.0038094	0.0029811	-0.0021779	0.0025547	-0.0033871	0.0027925	-0.0062804
0.0019645	0.0039065	0.0030956	-0.0020428	0.0030139	-0.0029783	0.0030442	-0.0063055
0.0020368	0.0040064	0.0032029	-0.0019111	0.0034441	-0.0025458	0.0032887	-0.0063489
0.0020947	0.0041072	0.0033026	-0.0017876	0.0038322	-0.0020912	0.0035256	-0.0064095
0.0021353	0.004207	0.0033944	-0.0016765	0.0041663	-0.001617	0.0037552	-0.0064856
0.0021562	0.0043037	0.0034781	-0.0015818	0.004436	-0.0011262	0.0039781	-0.0065747
0.0021555	0.0043954	0.0035532	-0.0015069	0.0046325	-0.00062261	0.0041952	-0.0066738
0.0021316	0.0044801	0.0036196	-0.0014548	0.0047496	-0.00011022	0.0044077	-0.0067796
0.0020835	0.0045559	0.0036772	-0.0014275	0.0047832	0.00040648	0.0046166	-0.0068886
0.0020112	0.0046211	0.0037257	-0.0014267	0.0047319	0.00092289	0.0048231	-0.006997
0.0019149	0.0046742	0.0037653	-0.0014532	0.0045969	0.0014345	0.0050279	-0.0071017
0.0017958	0.0047139	0.0037962	-0.0015072	0.0043818	0.001937	0.0052313	-0.0071995
0.0016555	0.0047391	0.0038188	-0.0015884	0.0040924	0.0024266	0.0054332	-0.007288
0.0014963	0.0047492	0.0038336	-0.0016958	0.0037365	0.0029002	0.0056327	-0.007365
0.001321	0.0047438	0.0038415	-0.0018279	0.0033236	0.0033553	0.0058283	-0.0074291
0.0011324	0.0047225	0.0038438	-0.0019827	0.0028641	0.0037904	0.006018	-0.0074793
0.00093377	0.0046856	0.0038416	-0.0021578	0.0023689	0.0042044	0.0061988	-0.007515
0.00072829	0.0046332	0.0038365	-0.0023502	0.0018493	0.0045973	0.0063674	-0.0075358
0.000519	0.0045659	0.00383	-0.0025567	0.0013162	0.0049693	0.0065201	-0.0075418
0.00030874	0.0044841	0.0038237	-0.0027734	0.0007799	0.0053213	0.0066529	-0.0075328
9.9977e-05	0.0043887	0.003819	-0.0029965	0.00024982	0.0056543	0.0067616	-0.0075089
-0.00010524	0.0042805	0.0038171	-0.0032213	-0.00026577	0.0059693	0.0068425	-0.0074697
-0.00030533	0.0041603	0.0038189	-0.0034433	-0.00075984	0.0062674	0.0068921	-0.007415
-0.00049927	0.0040293	0.003825	-0.0036574	-0.0012266	0.0065494	0.0069073	-0.0073441
-0.00068654	0.0038885	0.0038355	-0.0038588	-0.0016616	0.0068158	0.0068861	-0.0072562
-0.00086716	0.0037391	0.0038502	-0.0040423	-0.0020615	0.0070668	0.0068272	-0.0071504
-0.0010416	0.0035825	0.0038686	-0.0042031	-0.0024241	0.0073021	0.0067303	-0.0070253
-0.0012109	0.0034202	0.00389	-0.0043369	-0.0027482	0.007521	0.0065963	-0.0068798
-0.0013763	0.0032534	0.0039135	-0.0044395	-0.0030334	0.0077222	0.0064271	-0.0067126
-0.0015392	0.0030838	0.0039382	-0.0045076	-0.0032799	0.007904	0.0062255	-0.0065226
-0.0017012	0.0029127	0.0039632	-0.0045387	-0.0034885	0.0080641	0.0059956	-0.0063089
-0.0018638	0.0027416	0.0039877	-0.004531	-0.0036605	0.0081999	0.0057419	-0.0060707
-0.0020281	0.0025716	0.0040113	-0.0044837	-0.0037975	0.0083082	0.00547	-0.0058078
-0.0021949	0.0024038	0.0040336	-0.0043969	-0.0039013	0.0083857	0.0051855	-0.0055204
-0.0023646	0.0022392	0.0040546	-0.004272	-0.0039737	0.0084287	0.0048946	-0.0052089
-0.0025369	0.0020785	0.0040743	-0.0041108	-0.004017	0.0084336	0.0046032	-0.0048743
-0.0027107	0.0019222	0.004093	-0.0039164	-0.0040334	0.0083966	0.0043171	-0.0045183
-0.0028847	0.0017705	0.0041112	-0.0036925	-0.0040251	0.0083146	0.0040417	-0.0041428
-0.0030569	0.0016238	0.0041291	-0.0034434	-0.0039944	0.0081846	0.0037816	-0.0037502
-0.0032249	0.001482	0.004147	-0.0031742	-0.0039433	0.0080043	0.0035409	-0.0033433
-0.0033861	0.0013451	0.0041649	-0.0028902	-0.0038737	0.0077725	0.0033227	-0.0029252
-0.0035377	0.001213	0.0041826	-0.0025971	-0.0037874	0.0074887	0.003129	-0.0024994
-0.0036771	0.0010856	0.0041995	-0.0023008	-0.0036855	0.0071534	0.0029611	-0.0020693
-0.0038017	0.0009627	0.0042146	-0.0020072	-0.0035688	0.0067683	0.002819	-0.0016387
-0.0039093	0.00084406	0.0042268	-0.0017219	-0.0034377	0.0063363	0.0027022	-0.0012112
-0.003998	0.00072954	0.0042345	-0.0014502	-0.003292	0.0058612	0.002609	-0.00079022
-0.0040665	0.00061893	0.0042358	-0.0011969	-0.0031312	0.0053479	0.0025372	-0.00037905
-0.0041138	0.00051208	0.0042289	-0.00096588	-0.0029543	0.0048021	0.0024839	1.9286e-05
-0.0041395	0.00040881	0.0042121	-0.00076046	-0.0027604	0.0042306	0.002446	0.00040213
-0.0041438	0.00030901	0.0041837	-0.0005828	-0.0025482	0.0036407	0.0024197	0.00076715
-0.0041272	0.00021258	0.0041423	-0.00043406	-0.0023169	0.0030405	0.0024015	0.0011124
-0.0040906	0.0001195	0.0040873	-0.00031437	-0.0020658	0.0024384	0.0023876	0.0014361
-0.0040354	2.9859e-05	0.0040182	-0.0002228	-0.0017946	0.0018432	0.0023747	0.0017371
-0.0039628	-5.6166e-05	0.0039355	-0.0001575	-0.0015033	0.0012637	0.0023595	0.0020142
-0.0038746	-0.00013825	0.0038401	-0.00011576	-0.0011928	0.00070895	0.0023396	0.0022667
-0.0037722	-0.00021592	0.0037335	-9.4149e-05	-0.00086426	0.00018735	0.002313	0.0024939
-0.0036571	-0.00028861	0.0036179	-8.8755e-05	-0.00051938	-0.00029297	0.0022785	0.0026955
-0.0035305	-0.00035562	0.0034959	-9.5322e-05	-0.00016041	-0.00072463	0.0022358	0.0028715
-0.0033937	-0.0004162	0.0033701	-0.0001095	0.00021	-0.0011011	0.0021854	0.0030219
-0.0032475	-0.00046957	0.0032436	-0.00012705	0.00058885	-0.001417	0.0021289	0.0031472
-0.0030928	-0.00051495	0.0031193	-0.00014406	0.00097281	-0.0016679	0.0020687	0.0032478
-0.0029302	-0.00055164	0.003	-0.00015715	0.0013583	-0.0018509	0.0020079	0.0033247
-0.0027603	-0.00057901	0.0028879	-0.00016357	0.0017415	-0.0019643	0.0019505	0.0033791
-0.0025836	-0.00059653	0.0027851	-0.00016142	0.0021186	-0.0020077	0.0019009	0.0034122
-0.0024007	-0.0006038	0.0026928	-0.00014961	0.0024856	-0.0019823	0.0018637	0.0034258
-0.0022121	-0.00060051	0.0026117	-0.00012797	0.0028388	-0.0018902	0.0018439	0.0034217
-0.0020185	-0.00058642	0.002542	-9.7162e-05	0.0031747	-0.0017351	0.0018458	0.0034021
-0.0018204	-0.00056133	0.002483	-5.8653e-05	0.0034901	-0.0015217	0.0018739	0.0033694
-0.0016187	-0.00052503	0.0024338	-1.4558e-05	0.0037823	-0.0012561	0.0019317	0.0033258
-0.0014139	-0.00047725	0.0023927	3.2491e-05	0.0040493	-0.00094563	0.002022	0.0032738
-0.0012069	-0.00041762	0.0023581	7.9533e-05	0.0042897	-0.0005985	0.0021467	0.0032161
-0.00099812	-0.00034568	0.0023278	0.00012347	0.0045027	-0.00022421	0.0023068	0.003155
-0.00078831	-0.00026082	0.0023	0.00016127	0.0046883	0.00016687	0.0025022	0.0030927
-0.00057797	-0.00016233	0.0022729	0.00019012	0.0048468	0.00056361	0.0027316	0.0030314
-0.00036759	-4.9439e-05	0.0022446	0.00020763	0.0049793	0.00095436	0.002993	0.0029729
-0.00015758	7.868e-05	0.002214	0.00021189	0.0050872	0.0013273	0.0032831	0.0029186
5.1729e-05	0.00022282	0.00218	0.00020157	0.005172	0.0016707	0.0035982	0.0028696
0.00026008	0.00038367	0.0021421	0.00017593	0.0052355	0.0019734	0.0039335	0.0028266
0.00046729	0.00056178	0.0021	0.00013484	0.0052795	0.0022252	0.0042841	0.0027898
0.00067324	0.00075748	0.0020539	7.8704e-05	0.0053058	0.0024174	0.0046443	0.002759
0.00087786	0.00097078	0.0020044	8.4413e-06	0.0053159	0.0025426	0.0050086	0.0027337
0.0010811	0.0012014	0.0019526	-7.4581e-05	0.0053113	0.0025959	0.0053712	0.0027132
0.0012829	0.0014485	0.0018996	-0.0001686	0.0052932	0.0025745	0.0057268	0.0026964
0.0014833	0.0017111	0.0018473	-0.00027148	0.0052628	0.002478	0.00607	0.0026823
0.001682	0.0019875	0.0017975	-0.00038081	0.0052209	0.0023087	0.0063963	0.0026696
0.0018788	0.0022759	0.0017525	-0.00049388	0.0051683	0.0020713	0.0067015	0.0026575
0.0020734	0.0025739	0.0017151	-0.0006078	0.0051057	0.0017734	0.0069824	0.002645
0.0022653	0.0028789	0.0016879	-0.00071956	0.0050338	0.0014243	0.0072361	0.0026318
0.0024537	0.0031882	0.0016741	-0.00082611	0.0049533	0.0010358	0.007461	0.0026178
0.0026378	0.0034989	0.001677	-0.00092452	0.0048645	0.00062087	0.0076559	0.0026031
0.0028165	0.003808	0.0016999	-0.0010121	0.0047682	0.00019408	0.0078204	0.0025885
0.0029888	0.0041127	0.0017459	-0.0010865	0.0046647	-0.00022954	0.0079545	0.0025749
0.0031534	0.0044104	0.0018183	-0.001146	0.0045549	-0.00063471	0.008059	0.0025635
0.0033089	0.0046988	0.0019198	-0.0011894	0.0044391	-0.0010065	0.0081346	0.0025554
0.003454	0.0049759	0.0020526	-0.0012162	0.0043181	-0.0013311	0.0081826	0.0025519
0.0035875	0.0052402	0.0022185	-0.0012268	0.0041923	-0.0015958	0.0082043	0.0025537
0.0037083	0.0054905	0.0024181	-0.0012222	0.0040624	-0.0017902	0.0082007	0.0025614
0.0038152	0.0057261	0.0026514	-0.001204	0.0039287	-0.001906	0.0081731	0.0025751
0.0039077	0.0059465	0.0029171	-0.0011742	0.0037915	-0.0019378	0.0081225	0.0025943
0.0039853	0.0061517	0.0032129	-0.0011353	0.0036513	-0.0018831	0.0080496	0.0026182
0.004048	0.0063415	0.0035356	-0.0010896	0.0035082	-0.0017425	0.0079549	0.0026457
0.0040964	0.0065159	0.0038808	-0.0010395	0.0033627	-0.00152	0.0078387	0.0026751
0.0041316	0.0066751	0.0042434	-0.0009869	0.0032151	-0.0012223	0.0077011	0.0027047
0.004155	0.0068187	0.0046178	-0.00093307	0.0030664	-0.00085902	0.007542	0.002733
0.0041687	0.0069464	0.0049976	-0.00087862	0.0029173	-0.0004421	0.0073611	0.0027583
0.0041754	0.0070579	0.0053765	-0.00082329	0.0027691	1.4734e-05	0.0071581	0.0027793
0.004178	0.0071523	0.0057483	-0.00076597	0.0026233	0.00049655	0.0069326	0.002795
0.0041797	0.0072289	0.006107	-0.00070471	0.0024813	0.00098792	0.0066846	0.0028048
0.004184	0.0072868	0.0064469	-0.00063685	0.0023448	0.0014735	0.0064141	0.0028088
0.0041943	0.0073249	0.0067634	-0.00055918	0.0022153	0.0019389	0.0061216	0.0028071
0.0042138	0.0073423	0.0070525	-0.00046817	0.002094	0.002371	0.0058081	0.0028005
0.0042458	0.0073382	0.0073111	-0.00036021	0.0019821	0.0027586	0.005475	0.0027898
0.004293	0.007312	0.0075373	-0.00023184	0.0018801	0.0030926	0.0051247	0.0027762
0.0043575	0.0072633	0.00773	-8.0044e-05	0.0017882	0.0033666	0.00476	0.0027608
0.0044413	0.0071924	0.0078892	9.7551e-05	0.001706	0.0035766	0.0043847	0.0027448
0.0045454	0.0070999	0.0080156	0.00030247	0.0016328	0.0037212	0.0040032	0.002729
0.0046704	0.0069868	0.0081105	0.00053524	0.0015672	0.0038013	0.0036204	0.0027141
0.0048161	0.0068548	0.0081762	0.00079532	0.0015074	0.0038197	0.0032418	0.0027005
0.0049816	0.0067063	0.0082149	0.0010811	0.0014514	0.0037813	0.0028732	0.0026885
0.0051656	0.006544	0.0082294	0.0013898	0.0013968	0.0036918	0.0025203	0.0026778
0.005366	0.0063712	0.0082226	0.0017179	0.0013414	0.003558	0.0021885	0.0026682
0.0055803	0.0061914	0.0081975	0.0020608	0.0012832	0.0033871	0.001883	0.0026593
0.0058055	0.0060083	0.0081573	0.0024134	0.0012205	0.0031863	0.0016081	0.0026506
0.0060386	0.0058259	0.0081052	0.0027702	0.0011523	0.0029628	0.0013675	0.0026419
0.0062762	0.0056476	0.0080444	0.0031253	0.0010783	0.0027231	0.0011637	0.0026331
0.0065149	0.0054768	0.0079782	0.0034731	0.00099901	0.0024733	0.00099811	0.0026246
0.0067514	0.0053164	0.0079099	0.0038083	0.00091589	0.0022186	0.00087122	0.0026169
0.0069825	0.0051685	0.0078429	0.004126	0.00083116	0.0019638	0.00078229	0.0026114
0.0072052	0.0050346	0.0077805	0.0044224	0.00074775	0.0017129	0.00072965	0.0026096
0.007417	0.0049156	0.0077258	0.0046943	0.00066917	0.0014691	0.00071075	0.0026137
0.0076154	0.0048115	0.0076818	0.0049399	0.00059929	0.0012355	0.00072237	0.002626
0.0077984	0.0047218	0.0076511	0.0051583	0.00054216	0.0010144	0.00076077	0.0026489
0.0079644	0.0046453	0.0076361	0.0053497	0.00050175	0.00080822	0.00082195	0.0026847
0.0081119	0.0045804	0.0076385	0.0055155	0.00048171	0.00061866	0.00090183	0.0027356
0.0082399	0.0045254	0.0076595	0.0056579	0.00048522	0.00044741	0.00099651	0.0028032
0.0083476	0.0044784	0.0076996	0.0057797	0.00051472	0.0002959	0.0011024	0.0028881
0.0084344	0.0044374	0.0077588	0.0058843	0.00057182	0.00016533	0.0012165	0.0029906
0.0085001	0.0044006	0.0078363	0.0059757	0.00065722	5.666e-05	0.0013366	0.0031094
0.0085444	0.0043666	0.0079307	0.0060575	0.00077061	-2.9347e-05	0.0014609	0.0032427
0.0085675	0.0043341	0.0080398	0.0061335	0.00091073	-9.2137e-05	0.0015887	0.0033872
0.0085693	0.0043024	0.0081611	0.0062071	0.0010754	-0.00013133	0.00172	0.0035389
0.0085501	0.004271	0.0082913	0.0062811	0.0012619	-0.00014668	0.0018557	0.0036928
0.00851	0.00424	0.0084266	0.0063576	0.0014666	-0.00013803	0.0019969	0.0038436
0.0084493	0.0042098	0.0085631	0.0064382	0.0016859	-0.00010528	0.0021457	0.0039851
0.0083682	0.0041811	0.0086964	0.0065236	0.0019159	-4.8367e-05	0.002304	0.0041114
0.0082669	0.0041553	0.0088219	0.0066137	0.0021531	3.2799e-05	0.0024744	0.0042167
0.0081457	0.0041336	0.008935	0.0067079	0.0023942	0.00013828	0.0026589	0.0042957
0.0080049	0.0041177	0.0090313	0.006805	0.0026369	0.00026812	0.0028598	0.004344
0.0078449	0.0041093	0.0091064	0.0069034	0.0028794	0.00042224	0.0030785	0.0043581
0.0076663	0.0041104	0.0091563	0.0070012	0.0031209	0.00060042	0.0033164	0.004336
0.0074701	0.0041227	0.0091776	0.0070963	0.0033616	0.00080215	0.0035738	0.0042771
0.0072573	0.004148	0.0091675	0.007187	0.0036024	0.0010265	0.0038507	0.0041824
0.0070297	0.0041876	0.0091241	0.0072716	0.0038451	0.0012723	0.0041461	0.0040545
0.0067892	0.0042429	0.0090461	0.0073487	0.004092	0.0015374	0.0044584	0.0038977
0.0065384	0.0043147	0.0089335	0.0074176	0.0043462	0.0018194	0.0047853	0.0037177
0.0062804	0.0044033	0.0087873	0.0074781	0.0046106	0.0021153	0.0051241	0.0035214
0.0060189	0.0045086	0.0086092	0.0075307	0.0048885	0.0024214	0.0054713	0.003317
0.0057579	0.0046302	0.0084021	0.0075763	0.0051826	0.0027336	0.0058232	0.0031131
0.0055019	0.0047669	0.0081697	0.0076166	0.0054954	0.0030474	0.006176	0.0029186
0.0052556	0.0049175	0.0079162	0.0076535	0.0058287	0.0033581	0.0065255	0.0027425
0.0050241	0.0050801	0.0076465	0.0076892	0.0061831	0.0036613	0.0068677	0.0025933
0.004812	0.0052525	0.0073655	0.0077261	0.0065584	0.0039523	0.0071987	0.0024783
0.0046239	0.0054325	0.0070784	0.0077664	0.0069531	0.0042271	0.0075148	0.002404
0.004464	0.0056176	0.0067902	0.0078121	0.0073645	0.0044823	0.0078127	0.0023751
0.0043358	0.0058049	0.0065056	0.007865	0.0077889	0.0047152	0.0080894	0.0023945
0.0042418	0.0059919	0.0062289	0.007926	0.0082214	0.004924	0.0083425	0.0024632
0.004184	0.0061757	0.0059639	0.0079956	0.0086563	0.0051078	0.0085702	0.0025801
0.0041629	0.0063534	0.0057139	0.0080734	0.0090874	0.0052665	0.0087714	0.0027424
0.0041782	0.0065225	0.0054811	0.0081583	0.009508	0.005401	0.0089456	0.0029451
0.0042283	0.0066802	0.0052676	0.0082484	0.0099116	0.0055128	0.0090928	0.0031819
0.0043107	0.0068242	0.0050745	0.0083409	0.010292	0.0056039	0.0092139	0.0034452
0.0044216	0.0069521	0.0049022	0.0084323	0.010643	0.0056765	0.0093101	0.0037266
0.0045567	0.0070619	0.0047509	0.0085188	0.010959	0.0057331	0.009383	0.004017
0.0047108	0.0071523	0.0046201	0.0085959	0.011236	0.0057762	0.0094347	0.0043078
0.0048784	0.0072218	0.0045093	0.008659	0.011471	0.0058081	0.0094673	0.0045905
0.0050539	0.00727	0.0044176	0.0087036	0.01166	0.0058308	0.009483	0.0048575
0.0052318	0.0072966	0.0043443	0.0087253	0.011803	0.0058461	0.009484	0.0051024
0.0054072	0.007302	0.0042886	0.0087203	0.011897	0.0058554	0.0094723	0.00532
0.0055759	0.0072872	0.0042502	0.0086855	0.011943	0.0058598	0.0094497	0.0055068
0.0057345	0.0072538	0.0042287	0.0086185	0.01194	0.00586	0.0094179	0.0056605
0.0058805	0.0072039	0.0042241	0.0085181	0.01189	0.0058567	0.0093783	0.0057804
0.0060127	0.0071401	0.0042363	0.0083842	0.011792	0.0058501	0.009332	0.005867
0.0061308	0.0070653	0.0042656	0.0082181	0.01165	0.0058404	0.00928	0.0059217
0.0062353	0.0069829	0.0043118	0.008022	0.011463	0.0058273	0.0092233	0.0059469
0.0063274	0.0068965	0.0043745	0.0077994	0.011235	0.0058109	0.0091625	0.0059453
0.0064091	0.0068098	0.0044531	0.0075549	0.010968	0.0057908	0.0090984	0.0059196
0.0064823	0.0067266	0.0045462	0.0072939	0.010663	0.0057667	0.0090316	0.0058727
0.0065491	0.0066505	0.0046518	0.0070226	0.010325	0.0057383	0.0089627	0.0058067
0.0066115	0.0065848	0.0047675	0.0067473	0.0099565	0.0057053	0.0088923	0.0057233
0.006671	0.0065322	0.0048897	0.0064746	0.0095603	0.0056676	0.008821	0.0056234
0.0067286	0.0064952	0.0050147	0.0062111	0.0091403	0.0056252	0.0087495	0.0055071
0.0067847	0.006475	0.005138	0.0059628	0.0086999	0.0055782	0.0086783	0.0053737
0.006839	0.0064723	0.005255	0.0057348	0.0082429	0.0055272	0.008608	0.0052222
0.0068904	0.0064868	0.0053608	0.0055318	0.0077732	0.0054727	0.0085392	0.0050507
0.0069374	0.0065171	0.0054509	0.005357	0.0072945	0.0054157	0.0084726	0.0048576
0.0069776	0.006561	0.0055209	0.0052128	0.0068108	0.005357	0.0084086	0.0046411
0.0070083	0.0066155	0.0055673	0.0051001	0.0063259	0.0052978	0.0083479	0.0043998
0.0070265	0.0066768	0.005587	0.005019	0.0058435	0.0052387	0.0082905	0.0041329
0.0070288	0.0067404	0.0055782	0.0049682	0.005367	0.0051806	0.0082365	0.0038403
0.0070119	0.0068016	0.0055398	0.0049458	0.0048998	0.0051235	0.0081855	0.0035231
0.0069724	0.0068553	0.0054719	0.0049489	0.0044446	0.0050674	0.0081369	0.0031831
0.0069074	0.0068967	0.0053753	0.0049739	0.0040039	0.0050116	0.0080896	0.0028234
0.006814	0.0069208	0.0052522	0.0050172	0.0035798	0.0049548	0.008042	0.0024479
0.0066901	0.0069233	0.0051051	0.0050745	0.0031738	0.0048957	0.0079923	0.0020615
0.0065339	0.0069	0.0049376	0.0051417	0.002787	0.0048323	0.0079383	0.0016699
0.0063443	0.0068479	0.0047536	0.0052149	0.0024204	0.0047628	0.0078778	0.0012792
0.0061212	0.0067645	0.0045577	0.0052902	0.0020746	0.0046855	0.0078082	0.00089572
0.0058648	0.0066485	0.0043543	0.0053641	0.00175	0.0045992	0.0077273	0.00052601
0.0055764	0.0064993	0.0041482	0.0054338	0.001447	0.0045031	0.0076326	0.00017638
0.0052581	0.0063177	0.0039439	0.0054969	0.0011661	0.0043973	0.0075223	-0.00014719
0.0049127	0.0061052	0.0037457	0.0055515	0.00090746	0.0042829	0.0073947	-0.00043928
0.0045436	0.0058647	0.0035575	0.0055965	0.00067173	0.0041617	0.0072483	-0.00069515
0.004155	0.0055995	0.003383	0.0056314	0.00045932	0.0040368	0.0070825	-0.0009109
0.0037516	0.0053142	0.003225	0.0056563	0.0002707	0.0039119	0.0068967	-0.0010836
0.0033385	0.0050134	0.0030862	0.0056721	0.00010622	0.0037911	0.006691	-0.0012111
0.0029211	0.0047027	0.0029684	0.0056801	-3.3882e-05	0.0036791	0.006466	-0.0012927
0.0025053	0.0043873	0.0028732	0.0056822	-0.00014955	0.0035803	0.0062225	-0.0013282
0.0020967	0.0040728	0.0028014	0.0056807	-0.00024094	0.003499	0.005962	-0.0013188
0.0017013	0.0037644	0.0027534	0.0056783	-0.00030838	0.0034385	0.0056863	-0.0012664
0.0013247	0.0034669	0.0027288	0.0056782	-0.00035239	0.0034015	0.0053975	-0.0011735
0.00097264	0.0031845	0.0027271	0.0056834	-0.0003736	0.0033896	0.0050983	-0.0010437
0.00065036	0.0029207	0.0027468	0.0056973	-0.00037274	0.0034034	0.0047915	-0.00088068
0.00036292	0.0026782	0.0027861	0.005723	-0.00035054	0.0034426	0.0044803	-0.00068883
0.000115	0.002459	0.0028427	0.0057638	-0.00030768	0.0035061	0.0041683	-0.00047273
-8.9147e-05	0.0022644	0.0029138	0.0058222	-0.0002447	0.003592	0.0038593	-0.00023709
-0.00024578	0.0020947	0.0029965	0.0059006	-0.00016199	0.0036983	0.0035572	1.3303e-05
-0.00035175	0.00195	0.0030874	0.0060009	-5.9661e-05	0.0038225	0.003266	0.00027374
-0.00040462	0.0018294	0.0031831	0.0061244	6.238e-05	0.0039626	0.0029897	0.00053968
-0.00040273	0.0017322	0.0032802	0.0062717	0.00020447	0.0041165	0.0027324	0.00080689
-0.00034531	0.0016572	0.0033755	0.0064429	0.00036713	0.0042826	0.0024978	0.0010714
-0.00023255	0.0016033	0.003466	0.0066375	0.00055099	0.0044594	0.0022896	0.0013299
-6.5649e-05	0.0015694	0.0035492	0.0068544	0.00075672	0.0046459	0.0021111	0.0015792
0.00015321	0.0015547	0.0036228	0.007092	0.00098496	0.0048411	0.0019653	0.0018168
0.0004209	0.0015585	0.0036857	0.0073482	0.0012362	0.0050439	0.0018547	0.002041
0.00073344	0.0015804	0.003737	0.0076208	0.0015107	0.005253	0.0017813	0.0022503
0.0010861	0.0016205	0.0037767	0.0079074	0.0018086	0.0054666	0.0017469	0.0024439
0.0014737	0.0016789	0.0038057	0.0082054	0.0021296	0.0056821	0.0017526	0.0026215
0.0018907	0.0017557	0.0038254	0.0085126	0.0024728	0.0058963	0.0017989	0.0027835
0.0023312	0.0018514	0.0038378	0.0088268	0.0028372	0.006105	0.0018862	0.0029307
0.0027898	0.0019662	0.0038455	0.0091457	0.0032211	0.0063036	0.0020142	0.0030642
0.0032609	0.0021003	0.0038511	0.0094674	0.0036221	0.0064866	0.0021822	0.0031859
0.0037395	0.0022537	0.0038578	0.0097902	0.0040376	0.0066484	0.0023893	0.0032979
0.004221	0.0024259	0.0038684	0.010112	0.0044639	0.0067831	0.0026339	0.0034028
0.0047015	0.0026165	0.003886	0.010432	0.0048973	0.006885	0.0029144	0.0035033
0.0051776	0.0028243	0.0039131	0.010747	0.0053332	0.0069491	0.0032289	0.0036028
0.0056465	0.003048	0.0039521	0.011056	0.0057667	0.0069712	0.0035751	0.0037047
0.0061058	0.0032859	0.0040048	0.011357	0.0061929	0.0069483	0.0039505	0.0038126
0.006554	0.0035359	0.0040729	0.011647	0.0066065	0.006879	0.0043526	0.0039301
0.0069897	0.0037957	0.0041571	0.011924	0.0070026	0.0067637	0.0047786	0.0040609
0.007412	0.004063	0.0042581	0.012187	0.0073763	0.0066048	0.0052258	0.0042085
0.0078203	0.0043351	0.0043758	0.012432	0.0077233	0.0064066	0.0056913	0.0043763
0.0082143	0.0046096	0.0045095	0.012658	0.0080398	0.0061755	0.0061723	0.004567
0.0085936	0.0048841	0.0046585	0.012863	0.008323	0.0059199	0.0066661	0.0047831
0.0089582	0.0051565	0.0048214	0.013044	0.0085707	0.0056498	0.00717	0.0050261
0.0093078	0.0054249	0.0049967	0.0132	0.008782	0.0053766	0.0076815	0.0052968
0.0096425	0.0056881	0.0051828	0.01333	0.0089569	0.0051126	0.0081982	0.0055949
0.009962	0.0059454	0.0053782	0.013433	0.0090966	0.0048704	0.0087178	0.0059192
0.010266	0.0061966	0.0055813	0.013508	0.0092035	0.0046625	0.0092383	0.0062672
0.010555	0.0064423	0.0057912	0.013554	0.009281	0.0045003	0.0097577	0.0066354
0.010829	0.0066837	0.006007	0.013573	0.0093337	0.0043941	0.010274	0.007019
0.011087	0.0069224	0.0062284	0.013566	0.0093669	0.0043519	0.010785	0.0074125
0.01133	0.0071607	0.0064555	0.013533	0.0093865	0.0043796	0.011289	0.0078097
0.011557	0.0074009	0.0066887	0.013477	0.009399	0.0044798	0.011785	0.0082037
0.011771	0.0076455	0.0069288	0.0134	0.0094112	0.0046526	0.012269	0.0085879
0.01197	0.0078969	0.0071766	0.013305	0.0094296	0.0048948	0.01274	0.0089556
0.012157	0.0081573	0.0074333	0.013196	0.0094609	0.0052004	0.013195	0.0093007
0.012332	0.0084284	0.0076997	0.013076	0.0095112	0.0055609	0.013632	0.0096179
0.012497	0.0087113	0.0079767	0.012948	0.0095857	0.0059654	0.014047	0.0099031
0.012655	0.0090066	0.0082648	0.012817	0.0096894	0.0064017	0.014439	0.010153
0.012806	0.0093139	0.0085642	0.012686	0.0098259	0.0068567	0.014802	0.010366
0.012954	0.0096324	0.0088748	0.012559	0.0099984	0.0073169	0.015135	0.010542
0.013099	0.0099603	0.009196	0.012437	0.010209	0.0077692	0.015434	0.010681
0.013244	0.010295	0.0095269	0.012325	0.010459	0.0082018	0.015698	0.010785
0.01339	0.010635	0.0098666	0.012222	0.010749	0.0086043	0.015922	0.010857
0.013537	0.010975	0.010214	0.012131	0.011079	0.0089686	0.016106	0.0109
0.013688	0.011314	0.010567	0.012051	0.011449	0.0092886	0.016248	0.010919
0.013841	0.011646	0.010925	0.011982	0.011857	0.0095611	0.016348	0.010917
0.013997	0.01197	0.011286	0.011923	0.012303	0.0097852	0.016405	0.010902
0.014154	0.012281	0.011649	0.011871	0.012783	0.0099626	0.016421	0.010876
0.014311	0.012577	0.012013	0.011825	0.013295	0.010097	0.016397	0.010846
0.014466	0.012855	0.012376	0.011781	0.013837	0.010194	0.016336	0.010817
0.014617	0.013114	0.012739	0.011737	0.014402	0.010261	0.016239	0.010793
