# Supplementary material for: Prefrontal signals precede striatal signals for biased credit assignment in motivational learning biases
Source: Nat Commun. 2024 Jan 2;15:19. doi: 10.1038/s41467-023-44632-x (PMC10762147; doi:10.1038/s41467-023-44632-x)
Supplement: Supplementary file 4 — Source Data [file 41467_2023_44632_MOESM4_ESM.zip › SourceDataFiles/SourceDataFiles_FigS16.xlsx]

## Sheet: FigS16A
0.46667
0.3829
0.28567
0.17599
0.05511
-0.075555
-0.21443
-0.35987
-0.51022
-0.66385
-0.81926
-0.97504
-1.1299
-1.2828
-1.4327
-1.5787
-1.7199
-1.8556
-1.985
-2.1074
-2.2218
-2.3273
-2.4226
-2.5062
-2.576
-2.63
-2.6658
-2.6809
-2.6737
-2.6431
-2.5893
-2.5142
-2.4206
-2.3125
-2.194
-2.0693
-1.942
-1.8151
-1.6906
-1.5701
-1.4541
-1.3432
-1.2372
-1.136
-1.0393
-0.94655
-0.85754
-0.7719
-0.68946
-0.61024
-0.53455
-0.46312
-0.39715
-0.3383
-0.2885
-0.24956
-0.22271
-0.20826
-0.20544
-0.21265
-0.22777
-0.2485
-0.27263
-0.29814
-0.32331
-0.3467
-0.36719
-0.38396
-0.39648
-0.40454
-0.40824
-0.40795
-0.40428
-0.39809
-0.39036
-0.38219
-0.37471
-0.36904
-0.36621
-0.36716
-0.3727
-0.3835
-0.40008
-0.42284
-0.45201
-0.4877
-0.52984
-0.57817
-0.63221
-0.69122
-0.75418
-0.81983
-0.88679
-0.95365
-1.0192
-1.0825
-1.1431
-1.201
-1.2566
-1.3106
-1.364
-1.4175
-1.4723
-1.5287
-1.5874
-1.6484
-1.7116
-1.7764
-1.8422
-1.9084
-1.9743
-2.0393
-2.1033
-2.1664
-2.2288
-2.2914
-2.355
-2.4205
-2.4891
-2.5617
-2.6393
-2.7225
-2.8119
-2.9073
-3.0084
-3.114
-3.2227
-3.3322
-3.4399
-3.5431
-3.6395
-3.7271
-3.8053
-3.8742
-3.9349
-3.9893
-4.0394
-4.0871
-4.1339
-4.1806
-4.2277
-4.2745
-4.32
-4.3629
-4.4012
-4.4329
-4.456
-4.4682
-4.4675
-4.4521
-4.4204
-4.3716
-4.3051
-4.2212
-4.1212
-4.0069
-3.881
-3.7466
-3.6069
-3.4653
-3.3249
-3.1883
-3.0579
-2.9356
-2.8226
-2.7201
-2.6287
-2.5488
-2.4806
-2.4237
-2.3778
-2.342
-2.3153
-2.2964
-2.2835
-2.2746
-2.2676
-2.2602
-2.2502
-2.2355
-2.2144
-2.1859
-2.1492
-2.1044
-2.0519
-1.9924
-1.9271
-1.857
-1.7833
-1.7069
-1.6286
-1.549
-1.4685
-1.3876
-1.3062
-1.2246
-1.1428
-1.0611
-0.97969
-0.89903
-0.81965
-0.74221
-0.66743
-0.59603
-0.5287
-0.46606
-0.40861
-0.35676
-0.31081
-0.27102
-0.23762
-0.2109
-0.19117
-0.17889
-0.17461
-0.17903
-0.19297
-0.21731
-0.25294
-0.30066
-0.36109
-0.43456
-0.521
-0.61999
-0.73065
-0.8518
-0.98197
-1.1195
-1.2627
-1.4096
-1.5582
-1.7064
-1.8518
-1.9918
-2.1236
-2.2446
-2.3523
-2.4447
-2.5205
-2.5793
-2.6214
-2.6479
-2.6603
-2.6607
-2.6509
-2.6329
-2.6086
-2.5796
-2.5472
-2.5127
-2.4771
-2.4413
-2.4058
-2.3709
-2.3365
-2.3022
-2.2673
-2.2306
-2.1908
-2.1466
-2.0965
-2.0395
-1.9747
-1.9016
-1.82
-1.7303
-1.633
-1.5287
-1.4181
-1.3022
-1.1815
-1.0567
-0.92861
-0.79766
-0.66445
-0.52954
-0.39348
-0.25684
-0.12017
0.015945
0.15095
0.28431
0.41547
0.54394
0.66925
0.79096
0.90869
1.0221
1.131
1.2352
1.3347
1.4296
1.52
1.6065
1.6893
1.7691
1.8467
1.9228
1.9982
2.0737
2.1502
2.2282
2.3085
2.3912
2.4765
2.5641
2.6533
2.7428
2.8311
2.9159
2.9947
3.0651
3.1245
3.1711
3.2035
3.2212
3.2244
3.2141
3.1914
3.1577
3.1143
3.0624
3.0027
2.9361
2.8631
2.7843
2.7004
2.6127
2.5226
2.4319
2.3425
2.2568
2.1767
2.1041
2.0404
1.9869
1.944
1.9122
1.8912
1.8809
1.8804
1.8891
1.9059
1.9297
1.9595
1.9941
2.0326
2.0741
2.1181
2.1641
2.212
2.2618
2.3135
2.3674
2.4236
2.4822
2.5431
2.6062
2.671
2.7373
2.8042
2.8708
2.9362
2.9991
3.0582
3.1118
3.1586
3.1971
3.2262
3.245
3.2532
3.2514
3.2404
3.222
3.1982
3.1715
3.1444
3.1193
3.0984
3.0837
3.0769
3.0792
3.0919
3.1158
3.1516
3.1999
3.2611
3.3356
3.4236
3.5253
3.6407
3.7694
3.9111
4.0646
4.2285
4.4004
4.5774
4.7554
4.9298
5.0952
5.2464
5.3785
5.4878
5.5721
5.6314
5.6674
5.6836
5.6843
5.6745
5.6592
5.6429
5.6296
5.6226
5.6243
5.6366
5.6605
5.6963
5.7435
5.8007
5.8653
5.934
6.0019
6.0634
6.1119
6.1409
6.1444
6.118
6.0598
5.9705
5.8534
5.7136
5.5571
5.3897
5.2163
5.0404
4.8642
4.6883
4.5123
4.3351
4.1549
3.97
3.779
3.5808
3.3755
3.1638
2.9472
2.7278
2.5083
2.2913
2.0791
1.8738
1.6769
1.4897
1.3126
1.1459
0.98961
0.84352
0.70735
0.5808
0.46365
0.3558
0.25726
0.1682
0.088975
0.020132
-0.03761
-0.083361
-0.11612
-0.13488
-0.13874
-0.1271
-0.099862
-0.05752
-0.0012762
0.067033
0.14509
0.23034
0.32023
0.4124
0.50486
0.59601
0.68464
0.7699
0.85121
0.92822
1.0007
1.0686
1.1317
1.19
1.2432
1.2912
1.3336
1.37
1.3997
1.4221
1.4363
1.4414
1.4364
1.4204
1.3925
1.3518
1.2979
1.2304
1.1493
1.055
0.94829
0.83006
0.70171
0.56488
0.42146
0.27359
0.12352
-0.02636
-0.17376
-0.31652
-0.45284
-0.58131
-0.70106
-0.81176
-0.91355
-1.007
-1.0929
-1.1723
-1.2461
-1.3151
-1.3801
-1.4416
-1.4997
-1.5546
-1.6063
-1.6546
-1.6996
-1.7411
-1.7794
-1.8145
-1.8467
-1.8762
-1.9033
-1.9281
-1.9507
-1.971
-1.9888
-2.0037
-2.0154
-2.0232
-2.0266
-2.0251
-2.0181
-2.0056
-1.9875
-1.9641
-1.9363
-1.9048
-1.8709
-1.8359
-1.8009
-1.7669
-1.7347
-1.7046
-1.6766
-1.6503
-1.6249
-1.5994
-1.5722
-1.5419
-1.5068
-1.4654
-1.4164
-1.359
-1.2931
-1.2192
-1.1387
-1.0534
-0.96561
-0.87791
-0.79269
-0.71211
-0.63795
-0.57157
-0.51389
-0.46542
-0.42635
-0.39656
-0.37568
-0.36317
-0.35832
-0.36033
-0.36832
-0.38139
-0.39868
-0.41944
-0.44308
-0.46926
-0.49797
-0.52955
-0.56467
-0.60437
-0.64991
-0.7027
-0.76414
-0.8355
-0.91772
-1.0112
-1.1158
-1.2304
-1.3534
-1.4821
-1.6133
-1.7436
-1.8691
-1.9862
-2.0915
-2.1823
-2.2561
-2.3109
-2.3455
-2.3588
-2.3506
-2.3208
-2.2703
-2.2005
-2.1135
-2.0118
-1.8988
-1.7781
-1.6535
-1.5288
-1.4077
-1.2934
-1.1883
-1.0947
-1.0137
-0.9461
-0.89193
-0.85075
-0.82166
-0.80341
-0.79442
-0.79287
-0.7967
-0.80368
-0.81141
-0.81737
-0.81896
-0.81359
-0.79879
-0.77239
-0.73269
-0.67869
-0.61031
-0.52842
-0.43487
-0.33228
-0.22378
-0.11263
-0.0019221
0.10559
0.20765
0.30248
0.38875
0.46544
0.53181
0.58727
0.63136
0.66368
0.68394
0.69193
0.68754
0.67081
0.64191
0.60114
0.54887
0.48554
0.41155
0.32726
0.23296
0.12887
0.015179
-0.10783
-0.23972
-0.37973
-0.52664
-0.67872
-0.83371
-0.9889
-1.1414
-1.2883
-1.4272
-1.5561
-1.6739
-1.78
-1.8744
-1.9575
-2.0298
-2.0922
-2.1455
-2.1905
-2.228
-2.2586
-2.2831
-2.3018

## Sheet: FigS16A_topo
Fp1	0.647934	0.000775078	-0.441602	-1.15705	-0.741569	0.220588	1.04905	0.816845
Fp2	1.00156	-0.10075	-0.608129	-1.42757	-0.209287	0.916315	0.920125	0.398636
F4	0.466479	-1.13711	-0.981652	0.78198	0.699853	-0.422962	0.782531	-0.03787
C3	0.0166734	-0.946914	-0.282471	0.887198	1.61598	0.312419	-0.489216	-0.514689
P3	-0.154409	-0.657937	-0.460939	0.0287389	2.05699	1.02176	-0.555462	-1.61118
P4	-1.4731	-0.805374	-1.37283	1.17245	2.73891	0.931782	-0.242988	-1.31557
O1	-0.835047	-0.225404	-0.29593	0.437308	1.79799	0.803989	-1.1121	-1.46176
O2	-0.872185	0.419741	-1.31215	1.08912	1.71034	0.545111	-0.494562	-2.18869
F7	-0.221108	-0.104691	0.792344	-0.627571	-1.51636	0.456652	0.785469	0.843711
F8	1.04762	0.522781	-0.167083	-1.39227	-1.23127	1.12878	1.13588	0.421625
T7	0.158114	0.35989	-0.0828193	-0.721562	-0.723454	1.71266	0.604751	0.131136
T8	0.216746	0.200171	-0.706357	-0.757362	0.529624	1.4044	-0.0675757	-0.0513214
P7	0.0646806	-0.817848	-0.0244933	-1.02539	0.992611	1.85029	0.425817	-0.0937359
P8	-0.103501	-0.895697	-1.17917	-0.417369	1.6577	1.33919	0.594503	-0.117016
Cz	-0.416026	-0.904475	0.218144	1.58002	1.30358	-1.87126	-0.913883	-0.151702
Pz	-0.593472	-0.305025	-0.76994	1.19248	1.90348	-0.0290608	-1.2301	-1.28575
Oz	-0.865764	0.696259	-0.937747	1.09625	1.60869	0.338376	-1.18445	-2.20787
FC1	0.0696017	-0.810764	-0.765891	1.36208	1.56051	-1.92707	-0.534393	0.0650772
CP1	-0.143582	-0.927965	0.158958	0.971048	1.5321	-0.222288	-0.870714	-0.737852
CP2	-1.12868	-0.983606	-0.292698	1.50746	1.82303	-0.433699	-0.812103	-0.48541
FC5	0.32237	-0.106556	-0.0758724	-0.0470634	-0.405827	0.531678	0.386531	0.61162
FC6	0.461329	-0.117892	-1.01775	0.0892224	0.0814763	1.04619	0.890201	0.0937593
CP5	0.063275	-0.854878	-0.508561	-0.58926	1.14306	2.22539	0.350848	-0.827873
CP6	-1.02403	-1.24222	-1.31852	0.311889	1.9956	1.56429	0.223564	-0.402805
TP9	0.748468	-0.0894661	-0.330733	-1.06898	-0.463541	1.24993	0.814145	0.561071
TP10	1.37178	-0.535469	-0.724571	-1.03778	0.43849	1.05054	0.240257	0.545204
POz	-0.702896	0.349806	-1.11777	1.23129	2.08632	0.28114	-1.28932	-2.02786
F1	0.236819	-0.599102	-1.34593	1.09419	1.40907	-1.89633	0.188533	0.267169
C2	-0.832933	-1.05104	-0.039685	1.84146	1.38392	-1.56537	-0.654029	-0.134587
P1	-0.290427	-0.479129	-0.512361	0.719252	1.91747	0.335113	-0.995444	-1.49288
P2	-1.16273	-0.446644	-1.14107	1.33599	2.35463	0.223218	-0.918509	-1.23749
AF4	0.685385	-0.77185	-1.06541	-0.10066	0.676647	-0.250407	0.927977	0.125402
FC3	0.277943	-0.558014	-0.641862	0.987683	1.15033	-1.00581	-0.162947	0.216593
CP3	-0.0745957	-0.975465	-0.313952	0.278183	1.72162	1.01638	-0.351462	-0.958848
CP4	-1.59182	-1.36609	-0.950864	1.39497	2.26105	0.758887	-0.159932	-0.623409
PO3	-0.654023	-0.37197	-0.44969	0.618991	2.15816	0.694637	-1.11605	-1.90823
PO4	-1.03014	0.1034	-1.45088	1.20173	2.29998	0.586272	-0.558608	-1.99902
F5	0.21117	-0.0759427	-0.349764	0.0181436	-0.45994	-0.591171	0.774819	0.964451
F6	0.922866	-0.26873	-0.683148	-0.343132	-0.190723	0.585589	0.953243	0.146458
C5	0.168823	-0.521843	-0.268183	-0.304655	0.354513	2.07405	0.28095	-0.351407
C6	-0.677473	-0.472109	-1.13912	0.419567	1.11336	1.66497	0.0996684	-0.395776
P5	-0.121701	-0.863795	-0.313185	-0.638431	1.73907	1.701	-0.00880212	-1.17602
P6	-0.925067	-0.940483	-1.46305	0.341896	2.30626	1.2957	0.439018	-0.820001
AF7	0.164524	-0.208844	0.235079	-0.746936	-1.38009	-0.0491857	1.1514	1.09717
AF8	1.22925	0.108466	-0.203663	-1.53492	-0.76569	1.34569	0.993695	0.290951
FT7	-0.0105238	0.39396	0.764672	-0.849974	-1.38977	1.11792	0.422913	0.525155
FT8	0.768549	0.673734	-0.470072	-1.04251	-0.867735	1.35993	0.934401	0.25255
TP7	0.52779	-0.506655	-0.400866	-1.01246	0.00556702	1.98564	0.640231	-0.156603
TP8	0.00778284	-0.704184	-0.972822	-0.604522	1.31942	1.42276	0.0496577	0.134072
PO7	-0.591017	-0.991106	0.130466	-0.537726	1.61471	1.30405	-0.287588	-0.508815
PO8	-0.617014	-0.266893	-1.37977	0.333868	1.82669	1.01479	0.453307	-1.18631
FT9	-0.854911	0.386483	0.978497	-0.230063	-0.709992	0.607301	-0.055654	-0.168437
FT10	0.420773	0.147371	0.0856296	-0.773976	-0.333216	0.479128	0.335077	0.0501589
Fpz	0.77055	-0.00985471	-0.943817	-1.19465	0.0148035	0.386567	0.898258	0.508235
CPz	-0.476353	-0.778943	0.142926	1.25432	1.36994	-0.70201	-1.03211	-0.52343
FCz	-0.263013	-1.06909	-0.635385	1.70841	1.55493	-2.17248	-0.637013	-0.200598
AF3	0.403942	-0.11646	-1.2546	0.161119	0.594658	-1.16887	0.915806	0.728616
C1	-0.127365	-0.969591	0.189447	1.40263	1.51657	-1.24004	-0.950849	-0.409958
C4	-1.17726	-1.15161	-0.802143	1.73463	1.43991	0.188181	-0.0562309	-0.399365
F2	0.0385592	-1.35242	-1.16499	1.39232	1.33443	-1.42154	0.476858	-0.378115
F3	0.318407	-0.228124	-1.07647	0.698639	0.71357	-1.43676	0.513504	0.732488
FC2	-0.463666	-1.26687	-0.662576	1.86088	1.37128	-1.82855	-0.150969	-0.280609
FC4	-0.336213	-1.10235	-0.822208	1.71848	0.968539	-0.554597	0.298726	-0.33514
Fz	0.0741259	-0.994339	-1.38421	1.21487	1.51085	-1.84196	0.284008	-0.0205021

## Sheet: FigS16B
0.81727+0.36822i
0.7927+0.38761i
0.75921+0.41012i
0.71762+0.43476i
0.66927+0.46002i
0.61595+0.48387i
0.55997+0.50368i
0.50418+0.51591i
0.45252+0.51533i
0.41181+0.49209i
0.40648+0.40978i
0.17071+0.26414i
0.24506+0.20538i
-0.20217
-0.439
-0.64431
-0.83192
-1.0049
-1.1637
-1.3083
-1.4388
-1.5555
-1.6595
-1.7518
-1.8334
-1.9047
-1.965
-2.0124
-2.0437
-2.0545
-2.0406
-1.9988
-1.9282
-1.8308
-1.7105
-1.5727
-1.4224
-1.2635
-1.0988
-0.92989
-0.75773
-0.583
-0.40648
-0.22942
-0.053564
0.11875
0.28477
0.44152
0.58605
0.71573
0.82846
0.92275
0.99784
1.0536
1.0906
1.1098
1.1126
1.1007
1.076
1.0404
0.99592
0.94478
0.88916
0.8314
0.77415
0.72071
0.67646
0.65776
0.63254+0.1186i
0.53643+0.14465i
0.46865+0.15587i
0.42434+0.15684i
0.44299+0.13275i
0.41781+0.30428i
0.34088+0.34628i
0.28523+0.36726i
0.25169+0.36841i
0.29216+0.30761i
0.047201+0.21144i
-0.0774+0.23397i
-0.20002+0.057743i
-0.11244+0.03514i
-0.055487+0.017689i
0.061156-0.018557i
-0.032033-0.2537i
-0.10545-0.26574i
-0.14782-0.27547i
-0.17933-0.28401i
-0.20623-0.29136i
-0.23188-0.29732i
-0.25862-0.3016i
-0.28825-0.30386i
-0.32223-0.30374i
-0.36162-0.30093i
-0.40715-0.2952i
-0.45917-0.28645i
-0.5177-0.27471i
-0.58248-0.26024i
-0.65304-0.24343i
-0.72878-0.22483i
-0.80903-0.20506i
-0.89314-0.18475i
-0.9805-0.16439i
-1.0706-0.14431i
-1.1629-0.12451i
-1.2568-0.10454i
-1.3518-0.083308i
-1.4464-0.058616i
-1.5372-0.025984i
-1.6064+0.027764i
-1.646
-1.7262
-1.8048
-1.8834
-1.9622
-2.0411
-2.1202
-2.1992
-2.2775
-2.354
-2.4268
-2.4931
-2.5489
-2.5893
-2.6093
-2.6045
-2.572
-2.5119
-2.4271
-2.3226
-2.205
-2.0804
-1.954
-1.8297
-1.7099
-1.5955
-1.487
-1.384
-1.2857
-1.1911
-1.0992
-1.0087
-0.91841
-0.82688
-0.73248
-0.63316
-0.52601
-0.40601
-0.26115
-0.021678
0.034706+0.23672i
0.1578+0.44514i
0.099882+0.52377i
0.080752+0.55635i
0.077954+0.5652i
0.089042+0.55168i
0.12793+0.49844i
0.34759+0.58861i
0.32111+0.69693i
0.30264+0.76066i
0.2824+0.81164i
0.25837+0.85648i
0.22978+0.89751i
0.19634+0.93554i
0.15808+0.97057i
0.11527+1.0021i
0.06848+1.0292i
0.018622+1.0506i
-0.03293+1.0647i
-0.084225+1.0697i
-0.13247+1.0628i
-0.17338+1.0396i
-0.19828+0.98928i
-0.16713+0.85179i
-0.54055+0.68656i
-0.67377+0.74603i
-0.76264+0.77198i
-0.83047+0.78325i
-0.88358+0.78524i
-0.92472+0.78021i
-0.95546+0.76917i
-0.97695+0.75245i
-0.99035+0.72987i
-0.9973+0.7005i
-1.0014+0.66118i
-1.0234+0.58693i
-0.88262+0.50938i
-0.81194+0.49771i
-0.7341+0.47643i
-0.64258+0.44716i
-0.53812+0.40809i
-0.41923+0.35685i
-0.26559+0.28214i
-0.26413+0.061021i
-0.23137+0.054276i
-0.12339+0.027475i
-0.13927-0.15277i
-0.071984+0.18776i
-0.079111+0.21399i
-0.06487+0.22924i
-0.04568+0.2407i
-0.026641+0.25048i
-0.010588+0.25971i
0.0007034+0.26915i
0.0061686+0.27931i
0.005316+0.29055i
-0.0018224+0.30305i
-0.014686+0.31684i
-0.032114+0.33167i
-0.052176+0.3469i
-0.071763+0.36125i
-0.085567+0.37208i
-0.082697+0.37339i
-0.026871+0.34424i
-0.12775
-0.3518
-0.50885
-0.64599
-0.77004
-0.88107
-0.97725
-1.0564
-1.1168
-1.1578
-1.1794
-1.1826
-1.1689
-1.14
-1.0978
-1.044
-0.98029
-0.90831
-0.8299
-0.74707
-0.66208
-0.5774
-0.49563
-0.41932
-0.3508
-0.29203
-0.24455
-0.20941
-0.18727
-0.17848
-0.18322
-0.20156
-0.23356
-0.27931
-0.33892
-0.4124
-0.49952
-0.59959
-0.71123
-0.83224
-0.95958
-1.0896
-1.2182
-1.3417
-1.4566
-1.5601
-1.6507
-1.7272
-1.789
-1.8358
-1.8673
-1.8832
-1.8837
-1.8693
-1.8409
-1.8
-1.7484
-1.6877
-1.6199
-1.5466
-1.4691
-1.3887
-1.306
-1.2214
-1.135
-1.0467
-0.95609
-0.86301
-0.7674
-0.66944
-0.56958
-0.46842
-0.36664
-0.26494
-0.16398
-0.064347
0.033439
0.12894
0.22178
0.31161
0.3981
0.48082
0.55928
0.63279
0.70053
0.76155
0.81492
0.85981
0.89572
0.92258
0.94088
0.95173
0.95691
0.95913
0.96307
0.98484
0.98365+0.086726i
0.93879+0.11562i
0.90035+0.13455i
0.86545+0.14861i
0.83403+0.15927i
0.80646+0.16723i
0.7832+0.17291i
0.76479+0.17662i
0.75197+0.1786i
0.7458+0.179i
0.74773+0.17791i
0.75947+0.17538i
0.78241+0.17142i
0.81696+0.16607i
0.86215+0.15938i
0.91607+0.15146i
0.97659+0.14238i
1.042+0.13212i
1.1111+0.12055i
1.1834+0.10733i
1.2585+0.091836i
1.3364+0.07292i
1.4162+0.047968i
1.491+0.0053477i
1.5312
1.602
1.6796
1.7609
1.8434
1.9249
2.0031
2.076
2.1419
2.1995
2.2479
2.2866
2.3157
2.3353
2.3457
2.3476
2.3415
2.3282
2.3088
2.2841
2.2555
2.2241
2.1909
2.1571
2.1237
2.0914
2.0612
2.0336
2.009
1.9875
1.9674
1.9425
1.7937-0.10068i
1.9555-0.1159i
1.9915-0.11779i
2.017-0.12004i
2.0363-0.12247i
2.0497-0.12473i
2.0564-0.12655i
2.0554-0.1277i
2.0453-0.12805i
2.0231-0.12737i
1.9771-0.1246i
1.9118-0.25429i
1.9633-0.26834i
1.9733-0.26841i
1.9689-0.26399i
1.9557-0.2569i
1.9361-0.24793i
1.9116-0.23759i
1.8838-0.2263i
1.854-0.21446i
1.8233-0.2025i
1.793-0.19089i
1.7642-0.18015i
1.7378-0.17083i
1.7144-0.16348i
1.6936-0.15856i
1.6735-0.15624i
1.6434-0.15521i
1.605-0.26759i
1.672-0.30567i
1.723-0.33408i
1.7732-0.36257i
1.8252-0.39265i
1.8788-0.42435i
1.9332-0.45705i
1.9867-0.48985i
2.0377-0.52167i
2.084-0.55127i
2.1234-0.57719i
2.153-0.59743i
2.1692-0.60868i
2.1637-0.6033i
2.0833-0.5351i
2.3152-0.39792i
2.4036-0.42946i
2.46-0.45175i
2.4984-0.46914i
2.5228-0.4828i
2.5352-0.49345i
2.5367-0.50171i
2.5284-0.50808i
2.511-0.51279i
2.4854-0.51574i
2.4525-0.51648i
2.4133-0.51435i
2.3687-0.50872i
2.32-0.49919i
2.2683-0.48571i
2.2149-0.46857i
2.1608-0.44838i
2.1068-0.42579i
2.0532-0.40127i
1.9996-0.37475i
1.9438-0.34497i
1.8767-0.30615i
1.8671-0.13864i
1.9202-0.14873i
1.9482-0.1377i
1.9157-0.055381i
1.8261-0.015266i
1.8507+0.13308i
1.875+0.13804i
1.882+0.13865i
1.8856+0.13453i
1.8891+0.12551i
1.8935+0.11162i
1.8988+0.093065i
1.9049+0.070269i
1.9108+0.043837i
1.9158+0.014476i
1.9182-0.017127i
1.9146-0.050485i
1.8937-0.085634i
1.8389
1.9063
1.9462
1.9839
2.0206
2.0554
2.0865
2.112
2.1299
2.1385
2.1366
2.1233
2.0982
2.0614
2.0133
1.955
1.8875
1.8122
1.7307
1.6448
1.5561
1.4663
1.3769
1.2893
1.2042
1.1221
1.0429
0.96593
0.89035
0.81522
0.7398
0.66364
0.58661
0.50877
0.43019
0.35087
0.27074
0.18967
0.10757
0.024479
-0.059394
-0.1436
-0.22747
-0.3101
-0.39047
-0.46749
-0.54013
-0.60756
-0.66925
-0.72508
-0.77548
-0.82163
-0.86633
-0.92028
-0.94779-0.057772i
-0.96774-0.040507i
-0.99536-0.10434i
-0.99271-0.12639i
-0.9931-0.13881i
-0.99756-0.14417i
-1.0073-0.14292i
-1.0235-0.13502i
-1.0465-0.12042i
-1.0764-0.099266i
-1.113-0.072027i
-1.1556-0.039524i
-1.2034-0.0029335i
-1.2554+0.036267i
-1.3105+0.076368i
-1.3674+0.11549i
-1.4245+0.1516i
-1.4792+0.18233i
-1.527+0.20419i
-1.5529+0.20693i
-1.5267+0.31005i
-1.5936+0.36319i
-1.6382+0.3817i
-1.7726+0.28389i
-1.9049+0.35861i
-1.9972+0.40568i
-2.0736+0.44249i
-2.1363+0.47133i
-2.1842+0.49218i
-2.2146+0.50345i
-2.2204+0.50011i
-2.1676+0.45763i
-2.3369+0.25416i
-2.4422+0.28249i
-2.5035+0.29868i
-2.5434+0.30954i
-2.5664+0.3165i
-2.5707+0.31939i
-2.5443+0.31516i
-2.3791+0.27208i
-2.622
-2.741
-2.8298
-2.9087
-2.984
-3.0583
-3.1328
-3.2073
-3.281
-3.3524
-3.4193
-3.4793
-3.5297
-3.5679
-3.592
-3.6005
-3.5928
-3.5689
-3.5296
-3.4758
-3.4088
-3.3298
-3.2403
-3.1415
-3.0351
-2.9225
-2.8053
-2.685
-2.5632
-2.4414
-2.3208
-2.2025
-2.0874
-1.9762
-1.8694
-1.7674
-1.6709
-1.5807
-1.4979
-1.4242
-1.3614
-1.3111
-1.274
-1.2498
-1.2364
-1.2313
-1.2312
-1.233
-1.2342
-1.2326
-1.2268
-1.2159
-1.1997
-1.1788
-1.1543
-1.1279
-1.1017
-1.0779
-1.0588
-1.0465
-1.0427
-1.0489
-1.0659
-1.094
-1.1333
-1.1828
-1.2412
-1.3064
-1.3756
-1.4457
-1.5132
-1.5751
-1.629
-1.6734
-1.7075
-1.7311
-1.7441
-1.7468
-1.7395
-1.7229
-1.698
-1.6661
-1.629
-1.5883
-1.5458
-1.5032
-1.462
-1.4235
-1.3886
-1.3581
-1.3322
-1.311
-1.2942
-1.2811
-1.2712
-1.2636
-1.2576
-1.2525
-1.2474
-1.2418
-1.2347
-1.2252
-1.2122
-1.1948
-1.1717
-1.1418
-1.1041
-1.0576
-1.0016
-0.93557
-0.85937
-0.77319
-0.67762
-0.57356
-0.46218
-0.34481
-0.22279
-0.097463
0.029915
0.1581
0.28579
0.41141
0.53299
0.64793
0.75298
0.84439
0.91846
0.97224
1.0043
1.0154
1.0077
0.98507
0.95152
0.91093
0.86656
0.82095
0.77599
0.73296
0.69269
0.65557
0.62164
0.59059
0.56186
0.53467
0.5082
0.48164
0.45441
0.42621
0.39713
0.36761
0.33845
0.31064
0.28531
0.26361
0.24657
0.235
0.22943
0.23002

## Sheet: FigS16B_topo
Fp1	0.647934	0.000775078	-0.441602	-1.15705	-0.741569	0.220588	1.04905	0.816845
Fp2	1.00156	-0.10075	-0.608129	-1.42757	-0.209287	0.916315	0.920125	0.398636
F4	0.466479	-1.13711	-0.981652	0.78198	0.699853	-0.422962	0.782531	-0.03787
C3	0.0166734	-0.946914	-0.282471	0.887198	1.61598	0.312419	-0.489216	-0.514689
P3	-0.154409	-0.657937	-0.460939	0.0287389	2.05699	1.02176	-0.555462	-1.61118
P4	-1.4731	-0.805374	-1.37283	1.17245	2.73891	0.931782	-0.242988	-1.31557
O1	-0.835047	-0.225404	-0.29593	0.437308	1.79799	0.803989	-1.1121	-1.46176
O2	-0.872185	0.419741	-1.31215	1.08912	1.71034	0.545111	-0.494562	-2.18869
F7	-0.221108	-0.104691	0.792344	-0.627571	-1.51636	0.456652	0.785469	0.843711
F8	1.04762	0.522781	-0.167083	-1.39227	-1.23127	1.12878	1.13588	0.421625
T7	0.158114	0.35989	-0.0828193	-0.721562	-0.723454	1.71266	0.604751	0.131136
T8	0.216746	0.200171	-0.706357	-0.757362	0.529624	1.4044	-0.0675757	-0.0513214
P7	0.0646806	-0.817848	-0.0244933	-1.02539	0.992611	1.85029	0.425817	-0.0937359
P8	-0.103501	-0.895697	-1.17917	-0.417369	1.6577	1.33919	0.594503	-0.117016
Cz	-0.416026	-0.904475	0.218144	1.58002	1.30358	-1.87126	-0.913883	-0.151702
Pz	-0.593472	-0.305025	-0.76994	1.19248	1.90348	-0.0290608	-1.2301	-1.28575
Oz	-0.865764	0.696259	-0.937747	1.09625	1.60869	0.338376	-1.18445	-2.20787
FC1	0.0696017	-0.810764	-0.765891	1.36208	1.56051	-1.92707	-0.534393	0.0650772
CP1	-0.143582	-0.927965	0.158958	0.971048	1.5321	-0.222288	-0.870714	-0.737852
CP2	-1.12868	-0.983606	-0.292698	1.50746	1.82303	-0.433699	-0.812103	-0.48541
FC5	0.32237	-0.106556	-0.0758724	-0.0470634	-0.405827	0.531678	0.386531	0.61162
FC6	0.461329	-0.117892	-1.01775	0.0892224	0.0814763	1.04619	0.890201	0.0937593
CP5	0.063275	-0.854878	-0.508561	-0.58926	1.14306	2.22539	0.350848	-0.827873
CP6	-1.02403	-1.24222	-1.31852	0.311889	1.9956	1.56429	0.223564	-0.402805
TP9	0.748468	-0.0894661	-0.330733	-1.06898	-0.463541	1.24993	0.814145	0.561071
TP10	1.37178	-0.535469	-0.724571	-1.03778	0.43849	1.05054	0.240257	0.545204
POz	-0.702896	0.349806	-1.11777	1.23129	2.08632	0.28114	-1.28932	-2.02786
F1	0.236819	-0.599102	-1.34593	1.09419	1.40907	-1.89633	0.188533	0.267169
C2	-0.832933	-1.05104	-0.039685	1.84146	1.38392	-1.56537	-0.654029	-0.134587
P1	-0.290427	-0.479129	-0.512361	0.719252	1.91747	0.335113	-0.995444	-1.49288
P2	-1.16273	-0.446644	-1.14107	1.33599	2.35463	0.223218	-0.918509	-1.23749
AF4	0.685385	-0.77185	-1.06541	-0.10066	0.676647	-0.250407	0.927977	0.125402
FC3	0.277943	-0.558014	-0.641862	0.987683	1.15033	-1.00581	-0.162947	0.216593
CP3	-0.0745957	-0.975465	-0.313952	0.278183	1.72162	1.01638	-0.351462	-0.958848
CP4	-1.59182	-1.36609	-0.950864	1.39497	2.26105	0.758887	-0.159932	-0.623409
PO3	-0.654023	-0.37197	-0.44969	0.618991	2.15816	0.694637	-1.11605	-1.90823
PO4	-1.03014	0.1034	-1.45088	1.20173	2.29998	0.586272	-0.558608	-1.99902
F5	0.21117	-0.0759427	-0.349764	0.0181436	-0.45994	-0.591171	0.774819	0.964451
F6	0.922866	-0.26873	-0.683148	-0.343132	-0.190723	0.585589	0.953243	0.146458
C5	0.168823	-0.521843	-0.268183	-0.304655	0.354513	2.07405	0.28095	-0.351407
C6	-0.677473	-0.472109	-1.13912	0.419567	1.11336	1.66497	0.0996684	-0.395776
P5	-0.121701	-0.863795	-0.313185	-0.638431	1.73907	1.701	-0.00880212	-1.17602
P6	-0.925067	-0.940483	-1.46305	0.341896	2.30626	1.2957	0.439018	-0.820001
AF7	0.164524	-0.208844	0.235079	-0.746936	-1.38009	-0.0491857	1.1514	1.09717
AF8	1.22925	0.108466	-0.203663	-1.53492	-0.76569	1.34569	0.993695	0.290951
FT7	-0.0105238	0.39396	0.764672	-0.849974	-1.38977	1.11792	0.422913	0.525155
FT8	0.768549	0.673734	-0.470072	-1.04251	-0.867735	1.35993	0.934401	0.25255
TP7	0.52779	-0.506655	-0.400866	-1.01246	0.00556702	1.98564	0.640231	-0.156603
TP8	0.00778284	-0.704184	-0.972822	-0.604522	1.31942	1.42276	0.0496577	0.134072
PO7	-0.591017	-0.991106	0.130466	-0.537726	1.61471	1.30405	-0.287588	-0.508815
PO8	-0.617014	-0.266893	-1.37977	0.333868	1.82669	1.01479	0.453307	-1.18631
FT9	-0.854911	0.386483	0.978497	-0.230063	-0.709992	0.607301	-0.055654	-0.168437
FT10	0.420773	0.147371	0.0856296	-0.773976	-0.333216	0.479128	0.335077	0.0501589
Fpz	0.77055	-0.00985471	-0.943817	-1.19465	0.0148035	0.386567	0.898258	0.508235
CPz	-0.476353	-0.778943	0.142926	1.25432	1.36994	-0.70201	-1.03211	-0.52343
FCz	-0.263013	-1.06909	-0.635385	1.70841	1.55493	-2.17248	-0.637013	-0.200598
AF3	0.403942	-0.11646	-1.2546	0.161119	0.594658	-1.16887	0.915806	0.728616
C1	-0.127365	-0.969591	0.189447	1.40263	1.51657	-1.24004	-0.950849	-0.409958
C4	-1.17726	-1.15161	-0.802143	1.73463	1.43991	0.188181	-0.0562309	-0.399365
F2	0.0385592	-1.35242	-1.16499	1.39232	1.33443	-1.42154	0.476858	-0.378115
F3	0.318407	-0.228124	-1.07647	0.698639	0.71357	-1.43676	0.513504	0.732488
FC2	-0.463666	-1.26687	-0.662576	1.86088	1.37128	-1.82855	-0.150969	-0.280609
FC4	-0.336213	-1.10235	-0.822208	1.71848	0.968539	-0.554597	0.298726	-0.33514
Fz	0.0741259	-0.994339	-1.38421	1.21487	1.51085	-1.84196	0.284008	-0.0205021

## Sheet: FigS16C
0.36784
0.30504
0.2332
0.15276
0.064213
-0.031804
-0.13456
-0.24321
-0.3568
-0.4743
-0.59457
-0.71643
-0.83861
-0.95982
-1.0787
-1.1939
-1.3039
-1.4071
-1.5019
-1.5863
-1.6584
-1.716
-1.757
-1.7794
-1.7823
-1.7654
-1.73
-1.6789
-1.6159
-1.5456
-1.4727
-1.4013
-1.3346
-1.2751
-1.2239
-1.1818
-1.1484
-1.1232
-1.1054
-1.0938
-1.0875
-1.0854
-1.0866
-1.0903
-1.0959
-1.1029
-1.111
-1.12
-1.1298
-1.1401
-1.151
-1.1623
-1.1739
-1.1855
-1.1969
-1.208
-1.2185
-1.2281
-1.2368
-1.2441
-1.2496
-1.2528
-1.2528
-1.2489
-1.2402
-1.2258
-1.2051
-1.1776
-1.143
-1.1015
-1.0538
-1.0007
-0.94357
-0.88424
-0.82463
-0.76682
-0.71286
-0.66462
-0.62367
-0.59118
-0.56787
-0.55406
-0.54963
-0.55413
-0.5668
-0.58663
-0.61246
-0.64294
-0.67667
-0.71221
-0.74817
-0.78333
-0.81665
-0.8474
-0.87517
-0.89989
-0.92174
-0.94121
-0.95895
-0.97573
-0.99243
-1.0099
-1.029
-1.0504
-1.0749
-1.1027
-1.1341
-1.1692
-1.2078
-1.2495
-1.2939
-1.3405
-1.389
-1.4392
-1.4908
-1.544
-1.599
-1.6561
-1.7157
-1.778
-1.8435
-1.9123
-1.9844
-2.0599
-2.1384
-2.2194
-2.3023
-2.386
-2.4696
-2.5517
-2.6313
-2.7074
-2.7792
-2.8464
-2.9093
-2.9684
-3.0247
-3.0791
-3.1328
-3.1867
-3.2414
-3.2971
-3.3538
-3.4111
-3.468
-3.5236
-3.5762
-3.6242
-3.6656
-3.698
-3.7189
-3.7256
-3.7153
-3.6856
-3.6345
-3.5611
-3.4659
-3.3506
-3.2185
-3.0739
-2.9217
-2.7668
-2.6136
-2.466
-2.3268
-2.1981
-2.081
-1.9761
-1.8836
-1.8032
-1.7343
-1.676
-1.6274
-1.5874
-1.5546
-1.5275
-1.5045
-1.4836
-1.4631
-1.4409
-1.4153
-1.385
-1.349
-1.3071
-1.2596
-1.2071
-1.1507
-1.0917
-1.0311
-0.97007
-0.90932
-0.84945
-0.79077
-0.73343
-0.67743
-0.62259
-0.56869
-0.51544
-0.46253
-0.40964
-0.35652
-0.30294
-0.24877
-0.19396
-0.13859
-0.082837
-0.027053
0.028274
0.082484
0.13475
0.18408
0.22931
0.2691
0.30199
0.32637
0.34058
0.34286
0.33149
0.3048
0.26128
0.19962
0.11886
0.018391
-0.10196
-0.24195
-0.40094
-0.57797
-0.77185
-0.9812
-1.2045
-1.4399
-1.6852
-1.9377
-2.1937
-2.4484
-2.6958
-2.9289
-3.14
-3.3214
-3.4662
-3.5692
-3.6273
-3.6396
-3.6076
-3.5348
-3.4259
-3.2868
-3.124
-2.944
-2.7531
-2.557
-2.3607
-2.1681
-1.9823
-1.8057
-1.6396
-1.485
-1.3422
-1.211
-1.091
-0.98145
-0.88145
-0.78988
-0.70552
-0.62709
-0.55329
-0.48281
-0.41445
-0.34709
-0.27975
-0.21165
-0.14216
-0.070864
0.0024732
0.077909
0.15535
0.23458
0.31526
0.39701
0.47938
0.56187
0.644
0.72525
0.80515
0.88325
0.95919
1.0327
1.1035
1.1716
1.2369
1.2996
1.36
1.4182
1.4747
1.5299
1.5843
1.6386
1.6933
1.7489
1.8059
1.8647
1.9257
1.9888
2.054
2.1209
2.1886
2.2562
2.3221
2.3844
2.4412
2.4899
2.5285
2.5547
2.567
2.5643
2.5462
2.5128
2.4649
2.4037
2.3306
2.2473
2.1553
2.0561
1.9514
1.8425
1.7309
1.618
1.5051
1.3937
1.2853
1.1811
1.0824
0.99029
0.90571
0.8293
0.76154
0.70268
0.65284
0.61204
0.58024
0.55736
0.54332
0.53808
0.5416
0.55387
0.57484
0.60446
0.64262
0.68909
0.74354
0.8055
0.87434
0.94931
1.0296
1.1141
1.202
1.2922
1.3837
1.4755
1.5666
1.6561
1.7431
1.8266
1.9059
1.9799
2.0477
2.1086
2.1617
2.2064
2.2427
2.2707
2.2912
2.3056
2.3156
2.3236
2.3322
2.3438
2.3612
2.3866
2.4222
2.4697
2.5308
2.6067
2.6985
2.8071
2.9332
3.0772
3.2396
3.4204
3.6193
3.836
4.0694
4.3178
4.5786
4.8479
5.1201
5.3875
5.6405
5.8673
6.0555
6.1931
6.2717
6.2874
6.243
6.1463
6.0095
5.8458
5.6681
5.487
5.3107
5.1448
4.9928
4.8563
4.7356
4.6299
4.5381
4.4581
4.3878
4.3249
4.267
4.2119
4.1576
4.1025
4.0455
3.9859
3.9236
3.8587
3.7917
3.7228
3.6524
3.5807
3.5074
3.4319
3.3531
3.2697
3.18
3.0822
2.9747
2.8558
2.7245
2.5803
2.4233
2.2545
2.0755
1.8886
1.6962
1.5009
1.3053
1.1117
0.92197
0.73772
0.56025
0.39058
0.22955
0.077875
-0.063808
-0.19493
-0.31502
-0.42366
-0.52061
-0.60572
-0.679
-0.74052
-0.79038
-0.82863
-0.85518
-0.86972
-0.8717
-0.8603
-0.83453
-0.79334
-0.73592
-0.66196
-0.57199
-0.46758
-0.35129
-0.22636
-0.096218
0.036024
0.16795
0.29796
0.42525
0.54961
0.67124
0.79051
0.90787
1.0236
1.138
1.2508
1.3618
1.4702
1.5751
1.6751
1.7687
1.854
1.929
1.9918
2.0406
2.0739
2.0905
2.0899
2.0718
2.0364
1.9839
1.9147
1.8292
1.7279
1.6112
1.4801
1.3361
1.1818
1.0207
0.8576
0.6979
0.547
0.40957
0.28895
0.18687
0.10353
0.037842
-0.012094
-0.048663
-0.074405
-0.091814
-0.10322
-0.11076
-0.11632
-0.12163
-0.12819
-0.13734
-0.15017
-0.16752
-0.18986
-0.21724
-0.24927
-0.28505
-0.32321
-0.36206
-0.39962
-0.43388
-0.46289
-0.48491
-0.49855
-0.5028
-0.49712
-0.48145
-0.45617
-0.42215
-0.38065
-0.33329
-0.28189
-0.22843
-0.17485
-0.12298
-0.074383
-0.03033
0.0082825
0.04094
0.067506
0.088207
0.1036
0.11457
0.12226
0.12804
0.13347
0.14022
0.14994
0.16418
0.1842
0.21088
0.24456
0.28496
0.33119
0.38182
0.43498
0.48855
0.54038
0.58843
0.63092
0.66644
0.69394
0.71279
0.7227
0.72372
0.71612
0.70039
0.67712
0.64702
0.61081
0.56919
0.52285
0.47238
0.41825
0.36079
0.30012
0.23616
0.16864
0.097097
0.020996
-0.060194
-0.14685
-0.23905
-0.33647
-0.43828
-0.54313
-0.64927
-0.75462
-0.857
-0.95422
-1.0442
-1.1252
-1.1956
-1.2539
-1.2989
-1.3298
-1.3458
-1.3463
-1.3313
-1.3013
-1.2572
-1.2006
-1.1336
-1.0586
-0.9785
-0.89606
-0.814
-0.73474
-0.66034
-0.59247
-0.53232
-0.48072
-0.43809
-0.40449
-0.37967
-0.36306
-0.35383
-0.35087
-0.35285
-0.35821
-0.3652
-0.37193
-0.37642
-0.37667
-0.37078
-0.35702
-0.33403
-0.30095
-0.25755
-0.20434
-0.14259
-0.074231
-0.0017299
0.072188
0.14476
0.21341
0.27588
0.33035
0.37543
0.4102
0.43416
0.44721
0.44959
0.44186
0.42479
0.3993
0.36638
0.32697
0.28193
0.23192
0.17742
0.11867
0.055684
-0.011749
-0.084018
-0.16168
-0.2454
-0.33592
-0.43402
-0.5404
-0.6556
-0.77992
-0.91323
-1.0549
-1.2034
-1.3568
-1.5118
-1.6649
-1.8118
-1.9484
-2.071
-2.1769
-2.2649
-2.3353
-2.3894
-2.4299
-2.4597
-2.4818
-2.4993
-2.5144
-2.529
-2.5443

## Sheet: FigS16C_topo
Fp1	-1.37258	-0.608192	1.35718	0.482068	1.70581	-0.718487	-0.15355	-0.780724
Fp2	-1.37667	-1.0941	1.33702	0.354011	1.73665	0.102661	-0.779087	-0.611713
F4	-1.92625	-2.46636	1.11946	2.27876	3.01161	0.214798	-2.10441	-2.32186
C3	-0.946768	-1.42789	0.734583	1.87225	0.0135589	-1.19032	0.022512	0.183396
P3	-1.61331	-1.34429	-0.358243	1.3115	1.05157	1.07311	0.665638	0.141478
P4	-2.29671	-3.04005	-1.7109	2.16928	2.67093	3.3624	0.557574	-1.98429
O1	-0.927787	-1.09956	-1.84244	1.13003	1.96489	2.15623	0.296556	-0.303532
O2	-1.56406	-2.30505	-2.22234	1.73423	2.91628	3.57558	-0.0775603	-1.81315
F7	0.311231	0.5782	0.426273	-0.747655	0.412078	-1.15177	-0.97037	0.301948
F8	-1.04225	-1.10299	1.42294	1.21845	1.03	-1.13074	-1.85102	-0.749831
T7	0.33887	0.44743	0.789258	-0.982246	-0.425812	-0.650978	0.247914	0.722521
T8	-0.668858	0.517515	0.888301	-0.804258	-1.09662	-0.367401	0.636691	0.933664
P7	-0.698748	1.98904	0.0512784	-0.972961	0.0380806	-0.832838	0.413809	1.80254
P8	-1.61194	1.11928	0.270418	-0.394226	0.560873	0.0388687	1.00501	0.714027
Cz	-0.291993	-1.60644	-0.660069	2.05327	0.773814	-0.10336	0.127443	-1.05554
Pz	-1.57275	-2.87025	-1.36585	2.29559	1.71566	2.76801	0.71065	-1.71277
Oz	-1.10028	-2.45398	-2.62547	2.01266	2.61731	3.75081	0.0454125	-1.56479
FC1	-1.15672	-1.60008	-0.390898	2.03273	1.66403	-0.3404	-0.70684	-1.63842
CP1	-0.91092	-1.71397	-0.211967	2.05277	0.186639	0.348087	0.685293	-0.633391
CP2	-0.895003	-3.09534	-0.976255	2.52505	1.31497	1.88493	0.641709	-1.47309
FC5	0.0463594	-0.526646	0.370525	0.365641	0.557342	-1.22399	-0.980341	0.259343
FC6	-1.5314	-1.75018	1.57671	1.82519	0.589528	-0.690842	-1.46935	-0.721844
CP5	-0.859077	0.143976	0.909728	0.132155	-0.355024	-0.589295	0.499544	1.54332
CP6	-1.48593	-0.381903	0.149339	0.471747	0.241501	0.933235	0.954272	0.354907
TP9	-0.427946	1.37078	1.04863	-1.95877	-0.313326	-0.456571	-0.163578	0.577373
TP10	-0.941358	2.28766	0.828915	-1.86757	-1.28404	-1.49749	1.39218	1.9822
POz	-1.77642	-3.06003	-2.26085	2.30741	2.45367	3.65879	0.358806	-1.96996
F1	-1.63192	-1.84063	0.0375881	1.88474	2.6774	0.340885	-1.17819	-2.58748
C2	-0.505666	-2.3024	-0.599831	2.35821	1.06188	0.32863	0.0265317	-1.20984
P1	-1.60087	-2.11262	-0.780992	1.96523	1.14186	1.91236	0.828945	-0.949029
P2	-1.95047	-3.59682	-1.72839	2.35509	2.39345	3.53726	0.642023	-2.21248
AF4	-1.8704	-2.215	1.07736	1.54078	3.15165	0.548565	-1.50349	-1.89557
FC3	-1.05709	-1.36541	0.209754	1.61803	1.36929	-0.919767	-0.763816	-0.790068
CP3	-1.20468	-1.2409	0.643365	1.51868	-0.0878921	-0.128181	0.504653	0.555692
CP4	-1.46939	-2.85927	-0.674171	2.09049	1.19919	1.98612	0.563498	-1.10944
PO3	-1.54135	-1.66015	-1.53959	1.70135	1.93392	2.27604	0.562016	-0.609401
PO4	-2.24981	-3.17003	-2.379	2.01881	3.02872	3.97503	0.318755	-2.30696
F5	-0.6648	-0.436607	0.535933	0.51488	1.60679	-0.864445	-1.13283	-0.805438
F6	-1.73143	-1.88748	1.68086	2.02198	2.12267	-0.563641	-2.08332	-1.45606
C5	-0.122392	-0.594732	1.06754	0.568795	-0.573961	-1.28332	0.180412	1.03736
C6	-1.34538	-0.97162	0.841763	0.701106	-0.303919	0.12368	0.290097	0.461548
P5	-1.30529	0.320686	-0.144317	0.142039	0.621702	-0.00944018	0.521653	1.52532
P6	-2.09581	-0.596132	-0.696007	1.07313	2.00587	1.85674	0.747678	-0.640525
AF7	-0.698542	0.194821	1.04183	-0.00985269	1.21814	-1.22664	-0.559138	-0.453346
AF8	-1.30063	-1.25838	1.61562	0.769857	1.40964	-0.513979	-1.57409	-0.606776
FT7	0.995377	0.265873	0.0570381	-0.975225	-0.176154	-0.749091	-0.852676	0.796285
FT8	-0.957142	-0.723506	1.33289	0.885074	0.246572	-1.24649	-1.00966	-0.260205
TP7	-0.546336	1.46074	0.875049	-1.2066	-0.389343	-0.700727	0.406511	1.18738
TP8	-1.14813	1.40298	0.639639	-1.24673	-0.760455	-0.261228	1.27605	1.39242
PO7	-0.777441	0.625567	-0.737678	-0.00574743	0.744866	-0.0982327	0.378835	1.29407
PO8	-1.86128	-0.271696	-0.848185	1.03099	2.5335	1.78424	0.342998	-0.685538
FT9	0.550798	0.622088	-0.522922	-1.26148	0.25362	0.393108	-0.288799	0.00998656
FT10	-0.290925	0.288321	0.746237	0.158981	0.350222	-1.34833	-0.392634	-0.274125
Fpz	-1.49192	-1.23734	1.09863	0.611202	2.04511	0.132174	-0.371316	-0.969545
CPz	-0.749417	-2.2659	-0.720708	2.23697	0.858582	1.19929	0.715087	-1.2533
FCz	-0.775717	-1.64806	-0.671778	1.93776	1.86967	0.123612	-0.730533	-1.9093
AF3	-1.7433	-1.56839	1.07184	1.4542	2.70967	0.0658915	-0.877185	-2.09787
C1	-0.596857	-1.4192	-0.270466	2.05055	0.373694	-0.642137	0.186334	-0.676496
C4	-1.19699	-2.73025	0.380586	2.27135	0.681533	0.405586	-0.0875054	-0.697481
F2	-1.84976	-2.61187	0.155078	2.23479	3.19516	0.680183	-1.75187	-2.73296
F3	-1.32694	-1.3456	0.565784	1.34421	2.38285	-0.257152	-1.15154	-1.79925
FC2	-1.13953	-2.29516	-0.439581	2.32235	2.21251	0.278061	-1.11574	-2.01606
FC4	-1.80472	-2.60404	0.899659	2.63668	1.95624	-0.0943906	-1.54793	-1.56249
Fz	-1.69468	-2.14535	-0.0791855	1.89881	3.0365	0.775118	-1.40902	-2.90938
