# Supplementary material for: Prefrontal signals precede striatal signals for biased credit assignment in motivational learning biases
Source: Nat Commun. 2024 Jan 2;15:19. doi: 10.1038/s41467-023-44632-x (PMC10762147; doi:10.1038/s41467-023-44632-x)
Supplement: Supplementary file 4 — Source Data [file 41467_2023_44632_MOESM4_ESM.zip › SourceDataFiles/SourceDataFiles_FigS17.xlsx]

## Sheet: FigS17B
0.2354	1.5747	0.46239	0.62565	-1.443	-0.39716	-0.0077873
-0.40414	1.1347	0.35263	0.27428	-0.64176	-0.34495	-0.16249
0.016085	0.84812	0.69783	0.071885	-0.26122	-0.23853	0.15076
-0.041536	0.85535	0.35314	-0.1717	-1.5929	0.27887	0.14506
0.86254	0.43018	1.1352	0.94601	0.16218	0.79436	0.75611
0.022418	0.78507	1.0505	1.0241	1.9111	0.71167	0.048994
0.92215	0.52664	1.2044	0.75517	0.078779	0.58387	-0.459
0.37898	-0.21905	0.64334	0.34851	0.4195	0.19587	-1.143
-0.2993	-1.0385	1.1345	0.055522	0.15144	0.26009	-0.27226
-0.00087515	-1.1319	0.47844	-0.46763	-1.0011	-0.10451	-0.51791
0.42925	0.17644	0.49828	-0.33116	0.59734	0.28966	0.30966
0.64081	0.51854	-0.34333	-0.75046	-0.37294	0.11132	-0.08272
1.379	-0.10601	-0.054975	0.36388	-0.21602	1.4902	0.42185
0.65661	0.8521	0.08263	0.8561	0.43859	0.8945	0.25195
-0.20303	1.1551	0.36542	0.39321	-0.35217	1.902	0.50914
-0.37656	2.0506	-0.062503	0.60199	0.11771	1.9814	0.21489
-0.74758	0.25498	0.053415	0.48008	1.5506	1.3647	0.51765
-1.004	0.51519	0.60291	-1.0342	-1.2301	-0.35058	0.43235
-0.27246	1.3338	0.0089172	-0.59895	-0.69262	-0.28097	-0.041471
0.21344	0.24705	0.050646	0.74842	1.0463	0.29964	0.39506
-0.82724	-0.42953	-0.4208	-0.4052	1.1846	-0.40721	-0.0053063
0.079403	-0.25662	0.56404	-0.17012	-0.25509	-0.14686	0.66379
-0.32694	0.13559	0.21548	0.072276	-0.75718	-0.61418	0.18186
-0.025458	-0.82328	-0.20843	-0.82105	-1.2788	-0.42714	0.21678
-0.14117	0.91779	-0.15519	0.87529	0.032874	0.57376	0.34696
-0.51161	0.49203	0.32514	0.010588	-1.478	0.21722	0.30172
0.83705	0.97933	1.0569	0.24212	-1.5727	1.4894	0.74717
0.8211	-1.0999	0.32166	0.24227	-0.034635	0.93885	0.31197
1.0557	0.83377	0.46612	0.84265	0.17947	0.70652	1.2599
0.3084	-0.23194	0.36817	-0.32995	0.32452	-0.32982	0.62564
-0.04634	-0.046572	0.68905	0.85953	0.47593	-0.48824	0.32131
0.39714	0.4595	-0.016981	0.60347	1.0567	-0.039476	-0.26562
0.011228	-0.11974	-0.2727	-0.32176	0.51643	0.3661	0.043413
-0.071161	0.93245	-0.49783	0.59252	0.02228	0.60635	-0.61987
-0.27632	-0.81724	0.21582	1.1967	-0.48196	-0.91106	-0.10985
0.51694	-1.3786	0.1701	0.50328	0.93371	-0.28824	-0.057213
-0.54688	-1.2817	-0.5742	-0.52314	0.29932	-0.54423	-0.62666
-0.062664	-0.53989	-0.12526	-0.52104	-0.46883	0.15451	-0.24948
-0.3534	-0.38174	-0.072312	-0.55653	0.27674	0.53759	-0.42788
0.52846	0.8815	0.80771	-0.29198	-1.2569	1.6133	0.28469
0.39229	-0.24758	0.37784	-1.1663	-0.064079	0.67843	-0.12454
1.2749	-0.66385	0.23848	0.10881	0.88649	0.73276	0.11891
0.47928	0.42205	0.07987	0.14881	-0.2792	-0.73909	0.44361
0.14099	-1.0369	-0.4937	-0.14402	0.63593	-1.2231	0.20487
0.42797	-0.38349	-0.31736	-0.0083317	1.4873	0.039805	-0.19257
0.48305	-0.53229	-0.50979	-0.02536	0.90378	0.62696	-0.49278
-0.17965	1.5055	0.49967	-0.42208	0.45599	1.1504	0.34445

## Sheet: FigS17C_bottom
4.801	23.621	-4.1617	45.295	-3.938	47.884	10.789
-39.098	-19.317	1.382	-34.6	3.5527	-35.347	1.1419
0.91199	-50.5	1.1624	11.786	27.657	-4.1671	9.0347
8.3861	37.759	15.327	21.257	-10.146	51.02	9.0475
6.3366	-17.002	-12.788	7.9489	71.29	-38.589	10.993
-9.2455	0.43899	-26.018	-3.5207	-28.963	16.316	-17.846
-9.3795	48.097	1.7029	-38.71	-34.521	47.796	-2.5276

## Sheet: FigS17C_HRF
0
6.545e-08
1.8208e-06
1.202e-05
4.4036e-05
0.00011683
0.00025273
0.00047489
0.00080492
0.001261
0.0018565
0.0025993
0.0034914
0.0045291
0.0057034
0.0070008
0.0084041
0.0098931
0.011446
0.013039
0.01465
0.016255
0.017832
0.019361
0.020823
0.022201
0.023482
0.024654
0.025708
0.026635
0.027433
0.028097
0.028629
0.029028
0.029297
0.029441
0.029465
0.029375
0.029178
0.028882
0.028494
0.028023
0.027477
0.026865
0.026194
0.025472
0.024707
0.023907
0.023079
0.022228
0.021361
0.020484
0.019601
0.018718
0.017838
0.016965
0.016103
0.015255
0.014422
0.013607
0.012812
0.012038
0.011287
0.010558
0.0098536
0.0091734
0.0085177
0.0078866
0.00728
0.0066978
0.0061396
0.0056051
0.0050938
0.0046053
0.0041388
0.0036939
0.00327
0.0028664
0.0024824
0.0021175
0.0017709
0.0014422
0.0011306
0.00083549
0.00055639
0.00029269
4.3846e-05
-0.00019068
-0.00041138
-0.00061876
-0.00081328
-0.0009954
-0.0011656
-0.0013242
-0.0014716
-0.0016083
-0.0017347
-0.001851
-0.0019577
-0.0020551
-0.0021435
-0.0022232
-0.0022947
-0.0023582
-0.0024139
-0.0024624
-0.0025037
-0.0025383
-0.0025663
-0.0025882
-0.0026042
-0.0026146
-0.0026196
-0.0026196
-0.0026148
-0.0026054
-0.0025918
-0.0025742
-0.0025529
-0.0025281
-0.0025
-0.0024689
-0.0024351
-0.0023987
-0.00236
-0.0023192
-0.0022766
-0.0022322
-0.0021863
-0.0021392
-0.0020909
-0.0020417
-0.0019916
-0.001941
-0.0018899
-0.0018385
-0.0017868
-0.0017351
-0.0016835
-0.001632
-0.0015807
-0.0015299
-0.0014795
-0.0014297
-0.0013804
-0.0013319
-0.0012841
-0.0012371
-0.001191
-0.0011458
-0.0011015
-0.0010583
-0.001016
-0.00097478
-0.00093461
-0.00089553
-0.00085753
-0.00082062
-0.00078482
-0.00075012
-0.00071652
-0.00068403
-0.00065262
-0.00062229
-0.00059303
-0.00056483
-0.00053768
-0.00051154
-0.00048641
-0.00046227
-0.0004391
-0.00041686
-0.00039555
-0.00037514
-0.0003556
-0.00033691
-0.00031904
-0.00030198
-0.00028569
-0.00027015
-0.00025534
-0.00024122
-0.00022778
-0.000215
-0.00020283
-0.00019128
-0.0001803
-0.00016987
-0.00015999
-0.00015061
-0.00014172
-0.0001333
-0.00012533
-0.00011779
-0.00011066
-0.00010391
-9.7545e-05
-9.153e-05
-8.5852e-05
-8.0496e-05
-7.5445e-05
-7.0685e-05
-6.62e-05
-6.1977e-05
-5.8002e-05
-5.4263e-05
-5.0746e-05
-4.7441e-05
-4.4335e-05
-4.1419e-05
-3.8681e-05
-3.6111e-05
-3.3701e-05
-3.1441e-05
-2.9324e-05
-2.7339e-05
-2.5481e-05
-2.3742e-05
-2.2114e-05
-2.0591e-05
-1.9167e-05
-1.7836e-05
-1.6592e-05
-1.5431e-05
-1.4346e-05
-1.3334e-05
-1.2389e-05
-1.1508e-05
-1.0687e-05

## Sheet: FigS17D
4.801	23.621	-4.1617	45.295	-3.938	47.884	10.789
-39.098	-19.317	1.382	-34.6	3.5527	-35.347	1.1419
0.91199	-50.5	1.1624	11.786	27.657	-4.1671	9.0347
8.3861	37.759	15.327	21.257	-10.146	51.02	9.0475
6.3366	-17.002	-12.788	7.9489	71.29	-38.589	10.993
-9.2455	0.43899	-26.018	-3.5207	-28.963	16.316	-17.846
-9.3795	48.097	1.7029	-38.71	-34.521	47.796	-2.5276
1.0647	-27.067	-29.64	28.826	41.835	-76.812	7.9696
-3.7024	44.94	27.024	-3.3022	-20.08	78.027	2.026
-16.861	2.1282	-16.55	25.036	2.011	-78.078	-9.6009
28.822	-3.8243	-11.935	-12.388	45.558	35.254	0.92083
-35.224	17.112	4.8602	-21.101	20.495	19.113	4.6325
12.941	-18.646	12.341	39.325	5.6227	0.070174	1.5547
-4.5133	-8.5106	-6.6967	17.241	2.7198	-8.8279	-2.8798
36.909	46.494	-3.5262	-0.024779	18.542	-6.661	12.409
-57.169	-30.909	-20.19	-4.0055	-0.70393	22.454	-15.447
-1.1476	17.959	6.875	-14.703	-15.909	-11.525	11.835
25.27	46.508	3.8789	46.948	45.081	4.7992	-1.7049
23.635	7.3963	-10.306	-40.442	-18.574	-16.344	-27.601
-19.059	-3.7164	22.117	0.73197	14.227	26.947	15.667
-19.326	18.393	-22.421	19.784	-27.694	-13.528	-2.5762
-0.40028	-21.767	11.606	9.5933	24.045	24.024	13.71
-9.8207	0.92418	-13.534	-3.8941	-41.544	-47.071	-13.709
11.856	-30.289	6.6146	23.349	61.888	49.663	25.427
-9.9583	26.159	13.551	-13.609	23.649	-31.409	-24.898
-8.5552	28.147	-35.694	-7.1031	31.809	20.696	5.5846
-14.389	17.857	19.299	55.609	26.018	7.6509	4.3763
31.581	-49.177	53.217	-21.112	-1.5625	-17.255	-10.364
-39.89	-21.559	-81.391	-21.29	-28.354	38.234	7.3133
47.513	39.905	-19.906	21.338	-16.304	36.741	-5.1345
5.4728	34.161	7.4931	-17.758	5.1877	39.286	7.0092
25.975	63.784	21.569	33.441	14.957	-25.895	9.4902
-1.7953	17.283	24.463	22.132	11.085	1.7566	13.032
-39.787	-42.363	-51.722	-48.899	-46.317	-36.493	-42.302
2.6274	95.755	48.54	50.744	62.03	44.193	21.858
26.557	20.274	46.978	31.402	45.696	41.796	18.116
-14.253	36.757	-34.283	19.74	-22.621	23.013	18.989
-1.3212	-52.304	-11.451	-34.344	12.224	-35.416	-37.3
-1.6201	4.5187	-3.6818	10.006	5.0356	-18.765	-10.436
15.613	45.045	-0.2278	17.193	9.4597	33.564	26.822
-11.046	41.372	-12.614	6.3133	-22.007	-38.1	-29.685
-1.9616	42.871	-9.6706	18.277	43.961	5.6741	27.861
16.406	-31.729	-8.1764	-28.537	10.751	-11.821	-4.2107
-6.2171	-11.177	-0.0096613	4.8535	-14.123	10.324	-24.828
-26.258	-32.099	-8.3632	-13.897	31.556	21.636	6.5458
42.353	-22.08	29.493	27.039	-31.95	-13.603	23.527
-23.963	-2.4535	-31.659	-3.162	7.8372	23.224	-25.036
3.6934	16.054	41.653	-20.775	-29.699	-41.316	16.29
-4.0897	-41.318	-74.453	-17.872	0.17299	11.696	-5.0753
7.697	79.779	27.684	13.453	1.5812	27.175	-9.542

## Sheet: FigS17E_trial1
0.0012782	0.0012564	0.0012627	0.0012535	0.0012635	0.0013571	0.0015503	0.0017481	0.0018009	0.0016304	0.0012797	0.00086865	0.00056777	0.0005147	0.00073504	0.0011682	0.001697	0.002157	0.002384	0.0023027	0.0019617	0.0014933	0.00111	0.00090312	0.00079856	0.00074291	0.00071547	0.00072114	0.00083271	0.0010673	0.0013343	0.0015331	0.0015874	0.0015211	0.0014494	0.0014113	0.0013882	0.0013127	0.0011241	0.00090054	0.0008013	0.0009649	0.001429	0.0020673	0.0026081	0.0027897	0.0025387	0.0019825	0.0013474	0.00085929
0.001631	0.0014914	0.0014181	0.0013775	0.0013465	0.0013369	0.0014	0.0015599	0.0017719	0.0019166	0.0018298	0.0015434	0.0012747	0.0011389	0.0011631	0.001321	0.0015074	0.0017003	0.0019145	0.0020447	0.0019894	0.0018599	0.0017627	0.0016582	0.0015469	0.0014828	0.0014976	0.0015817	0.0016863	0.0017771	0.0018187	0.001827	0.0018226	0.0017738	0.0016759	0.0015752	0.0015008	0.0014453	0.0013976	0.0014006	0.0014988	0.0016832	0.0019512	0.0022752	0.0025627	0.002704	0.0026117	0.0022683	0.0018163	0.0014717
0.001707	0.0015048	0.0012983	0.0011259	0.0010449	0.0010832	0.0012378	0.0014959	0.0018549	0.0022274	0.002426	0.00238	0.0021355	0.0018041	0.001519	0.0013211	0.0011905	0.0011505	0.0012421	0.0014692	0.0017338	0.00198	0.0021186	0.0021288	0.002121	0.0021533	0.0022412	0.002384	0.0024562	0.0024228	0.0023407	0.0022652	0.002241	0.0021909	0.0020256	0.0017867	0.0015273	0.0013456	0.0012953	0.0013578	0.0015162	0.0017283	0.001948	0.0021411	0.0022891	0.0023938	0.0024148	0.0023104	0.0021009	0.0018355
0.00141	0.0012472	0.00098295	0.0007344	0.00064377	0.00077914	0.0011038	0.001537	0.0020247	0.0024943	0.002883	0.0031124	0.0030073	0.0025812	0.0019956	0.001435	0.0010482	0.00083012	0.00079516	0.0010084	0.0014226	0.0018256	0.0019899	0.001974	0.0019747	0.002113	0.0023423	0.0025422	0.0026152	0.0025874	0.0025707	0.002588	0.0025889	0.0024931	0.0022304	0.0018477	0.0014416	0.001133	0.00095431	0.00089293	0.00096482	0.0011675	0.0014619	0.0017586	0.0019527	0.0020582	0.0021369	0.0021986	0.0022107	0.002076
0.00097151	0.00092431	0.00075158	0.00057299	0.00051858	0.00067153	0.0010323	0.0015533	0.0021131	0.0026073	0.0030549	0.003423	0.0035562	0.0033285	0.0027561	0.0020367	0.0014229	0.0010252	0.00088209	0.00097544	0.0012478	0.0014939	0.001555	0.0014672	0.0013594	0.0013996	0.0015972	0.0018232	0.0020607	0.0023102	0.0025531	0.0027087	0.0026546	0.0024255	0.0020905	0.0017246	0.0014157	0.0011601	0.00091828	0.00074339	0.00072071	0.00088348	0.0012191	0.0016151	0.0019168	0.0020803	0.0021875	0.0022991	0.0024122	0.0024377
0.00065044	0.00072229	0.00070254	0.000645	0.00063864	0.00077202	0.0010759	0.0015399	0.0020263	0.0024258	0.0027434	0.0030164	0.0033011	0.0034733	0.0033798	0.0029966	0.0024197	0.0018829	0.0014867	0.0012181	0.0010921	0.0010751	0.0011114	0.0011185	0.00097753	0.000744	0.00062581	0.00082456	0.0013999	0.0021446	0.0027171	0.002875	0.0025781	0.0021047	0.0017343	0.0015583	0.0015236	0.0014609	0.0013131	0.0011742	0.0011419	0.0012723	0.001538	0.001852	0.0021569	0.0023785	0.0025077	0.0026106	0.0026979	0.0027381
0.00063716	0.00077505	0.00086588	0.00089734	0.00092654	0.0010382	0.001265	0.0015519	0.0017997	0.0019336	0.0019619	0.0020381	0.0023492	0.0028843	0.0034648	0.0038612	0.0038424	0.0034173	0.0027005	0.0019155	0.0013215	0.0011079	0.0011949	0.00134	0.0012589	0.00093247	0.00068815	0.00094571	0.0017934	0.0028246	0.0034694	0.0034015	0.0027466	0.001954	0.0014705	0.0013881	0.0015319	0.0016495	0.0016712	0.0016619	0.0016709	0.0017512	0.001864	0.0019844	0.002153	0.0023501	0.0025194	0.0026599	0.002735	0.00271
0.0010589	0.0012245	0.0013687	0.0014492	0.0014803	0.0015139	0.0015785	0.0015941	0.0015321	0.0013787	0.0012149	0.0012357	0.0015888	0.0023283	0.0033837	0.0044955	0.0052602	0.0053149	0.0046585	0.0036971	0.0028804	0.0025102	0.0025379	0.0026316	0.0026378	0.0026186	0.0027794	0.0032538	0.0040272	0.0047434	0.0049566	0.0044493	0.0034467	0.0023337	0.0015688	0.0012802	0.0013343	0.0015017	0.0016402	0.0017011	0.0017012	0.0016768	0.0016392	0.00161	0.0016257	0.0017328	0.001929	0.0021518	0.0023134	0.0023513
0.0017817	0.0019644	0.0021171	0.0021997	0.0021872	0.0020891	0.0019244	0.0016856	0.0014095	0.0011644	0.0010699	0.0012186	0.0016675	0.0024771	0.0036494	0.0049688	0.0061287	0.0067399	0.0066835	0.006204	0.0056569	0.0052913	0.0052033	0.00521	0.0053799	0.0057955	0.0064227	0.0070221	0.0073712	0.0073356	0.0068051	0.0057869	0.0044919	0.0031552	0.0020901	0.0014736	0.0012652	0.0013115	0.0014248	0.0014368	0.0013586	0.001231	0.0011174	0.0010376	0.00099391	0.0010299	0.0011837	0.0014132	0.0016424	0.0018214
0.0023011	0.0024822	0.002611	0.0026577	0.0025831	0.0023844	0.0020879	0.0017662	0.0014799	0.0013339	0.001399	0.0016705	0.0021609	0.0029146	0.0038856	0.0049283	0.0059273	0.0067641	0.0073571	0.0076527	0.0077325	0.0076997	0.0076951	0.0078272	0.0082042	0.0087855	0.0094013	0.009808	0.0096815	0.0090098	0.0079123	0.0065614	0.0051209	0.003772	0.0026482	0.0018995	0.0015059	0.001368	0.0013392	0.0012691	0.0011432	0.0010034	0.00089431	0.00081969	0.00078443	0.00079414	0.00085612	0.00097221	0.0011276	0.0013111
0.0021579	0.0023191	0.0024241	0.0024349	0.0023233	0.002104	0.0018294	0.0015814	0.0014131	0.0013901	0.0015245	0.0017999	0.0022084	0.0027366	0.0033034	0.0038859	0.0045047	0.005219	0.0060309	0.0067861	0.0073614	0.0077149	0.0079243	0.0082448	0.0087132	0.0091976	0.009529	0.0096162	0.0092562	0.0084116	0.0072256	0.0059036	0.0046017	0.0034937	0.0026146	0.002009	0.00164	0.0014287	0.0012991	0.0012179	0.0011475	0.0010898	0.0010322	0.00098026	0.00095544	0.00094712	0.00092902	0.00091016	0.00091764	0.00095798
0.0014567	0.0015889	0.0016802	0.0016781	0.0015755	0.0013944	0.0011887	0.0010232	0.00095518	0.0010052	0.0011573	0.0013777	0.0016131	0.001805	0.0019541	0.0021528	0.0024799	0.0029844	0.003651	0.0043676	0.0049612	0.0053448	0.0055841	0.0058868	0.006277	0.0066575	0.0068802	0.0068457	0.0065307	0.0058891	0.0049964	0.00401	0.003089	0.0023679	0.0018611	0.001518	0.0012899	0.0011385	0.0010468	0.0010341	0.0010708	0.0011114	0.0011207	0.0011109	0.0010901	0.0010508	0.00098423	0.00089641	0.00081104	0.00073773
0.00072183	0.00080469	0.00086907	0.00087373	0.00081253	0.00069274	0.00054464	0.00042587	0.00040689	0.00049793	0.00065767	0.00080784	0.00086349	0.00079901	0.0007096	0.00071786	0.00089741	0.001241	0.0016601	0.0020611	0.0023453	0.0024968	0.0025913	0.0027269	0.0029545	0.0032642	0.0035328	0.0035923	0.003451	0.0031103	0.0026044	0.0020338	0.0015254	0.0011586	0.00093809	0.00079396	0.00068483	0.0006222	0.00062432	0.00068847	0.00078779	0.00087345	0.00093271	0.00096946	0.00095579	0.00089149	0.00080636	0.00071072	0.00061324	0.00053443
0.00030039	0.00032722	0.00035503	0.00036855	0.00034842	0.00028972	0.00021117	0.00015429	0.00017002	0.00026121	0.00037195	0.0004298	0.00038462	0.00026317	0.00015664	0.00014397	0.00025594	0.00045288	0.00062295	0.00070978	0.00073578	0.00074614	0.00076469	0.00079643	0.00087672	0.0010446	0.0012604	0.0014116	0.00143	0.0013149	0.0010958	0.00083711	0.00061632	0.0004593	0.00035693	0.00028444	0.00024093	0.00024278	0.00029634	0.00038338	0.0004705	0.0005444	0.00060906	0.00065204	0.00064151	0.00058485	0.00051383	0.00044013	0.00036933	0.0003218
0.00015029	0.0001545	0.00016415	0.00017635	0.00017665	0.00016026	0.00014588	0.00015126	0.00018361	0.00023158	0.00025934	0.00024752	0.00020115	0.00015279	0.00013374	0.00016093	0.00021721	0.00025829	0.00024217	0.00018527	0.00015083	0.00016476	0.00019966	0.00022111	0.0002298	0.00025187	0.00031974	0.00043561	0.00052458	0.00054144	0.00049046	0.00040023	0.00030639	0.00021715	0.00013835	8.011e-05	6.7623e-05	0.00010194	0.00016336	0.00022625	0.00027164	0.00031289	0.00034299	0.00034981	0.00033875	0.00031521	0.00027794	0.00023475	0.00019601	0.00016239
[truncated: 43 more columns]

## Sheet: FigS17E_trial3
0.0036245	0.0033861	0.0029772	0.0025492	0.0022234	0.0020708	0.0021169	0.0023345	0.0026143	0.0028267	0.0028851	0.0027801	0.0025679	0.0023306	0.0021456	0.0020447	0.0020146	0.0020419	0.0021193	0.0022385	0.0024263	0.0027078	0.0030481	0.0033331	0.0034273	0.0032641	0.0028617	0.0023342	0.0018532	0.0015789	0.0015727	0.0017821	0.0020681	0.0022409	0.0021754	0.0018945	0.0015736	0.0014419	0.0016463	0.0022173	0.0030116	0.0037372	0.0041271	0.0040774	0.003671	0.0031087	0.002576	0.0021894	0.0020017	0.0019806
0.0030369	0.0031198	0.0030928	0.0029923	0.0028704	0.0027686	0.0026729	0.0025207	0.0022973	0.0020524	0.0018816	0.0018932	0.0020943	0.0023197	0.0024605	0.0025265	0.0025283	0.0024606	0.0023784	0.0023198	0.0022716	0.002249	0.0022934	0.0024252	0.0026051	0.0026872	0.0025727	0.0022844	0.0019465	0.0016744	0.0015409	0.0015407	0.0016082	0.0016747	0.0016857	0.001631	0.0015889	0.0016841	0.0019572	0.002354	0.0028145	0.0032452	0.0035631	0.003643	0.0034334	0.0030811	0.002784	0.0025605	0.0023495	0.0021817
0.0018433	0.0021965	0.002602	0.002917	0.00306	0.0030057	0.0027566	0.0023314	0.0018559	0.0014702	0.0013024	0.0014054	0.0017202	0.0020863	0.0023328	0.0024164	0.0023856	0.0022649	0.0020671	0.0018551	0.0016744	0.0015215	0.0014211	0.0014445	0.0016005	0.001784	0.0018929	0.001888	0.0018008	0.0016551	0.0014778	0.0013008	0.0011518	0.0010859	0.0011325	0.0012939	0.0015112	0.0016957	0.0018314	0.0019337	0.0020477	0.0022349	0.0025043	0.0027513	0.0028409	0.0027102	0.0024435	0.0021713	0.0019482	0.0018024
0.00075871	0.0011696	0.0017969	0.0023737	0.0026681	0.0026047	0.0022877	0.0018839	0.0015361	0.0013364	0.0012953	0.0013693	0.0014858	0.001595	0.0016445	0.0016229	0.0015705	0.0014949	0.0013494	0.001156	0.00098549	0.00086785	0.00079856	0.00078402	0.0008256	0.000923	0.0010648	0.0012225	0.0013404	0.0013738	0.0013011	0.0011364	0.00094672	0.00082483	0.00084285	0.0009962	0.0011835	0.0012972	0.0012973	0.0011989	0.0011047	0.0011498	0.0013708	0.0017077	0.0020034	0.0020564	0.0018111	0.0014417	0.001178	0.0011016
0.00054836	0.00084512	0.0013552	0.0018613	0.0021191	0.0020386	0.001749	0.0014876	0.0013537	0.0013498	0.0013877	0.0013753	0.0012488	0.0010313	0.00083865	0.00074407	0.00073855	0.00076741	0.00077731	0.00072682	0.00063302	0.00055601	0.00051085	0.00046286	0.00040434	0.00038668	0.00046007	0.00062049	0.00079858	0.00093462	0.0010029	0.00099461	0.00094124	0.00087318	0.00082359	0.00077488	0.00073217	0.00073503	0.00074585	0.00069565	0.00061624	0.0006202	0.00076067	0.0010222	0.0013102	0.0014914	0.001454	0.0012193	0.00096965	0.00086849
0.00097667	0.0011161	0.0013574	0.0016051	0.0017541	0.0017191	0.0015174	0.0012997	0.001212	0.001271	0.0013795	0.0013538	0.0011182	0.00076823	0.00049073	0.00037735	0.00040409	0.00048901	0.00057082	0.00059556	0.00055177	0.00047721	0.00039487	0.00030659	0.00021674	0.00016259	0.00018978	0.00029793	0.00045231	0.00061162	0.00075097	0.00085287	0.00089781	0.00086801	0.00077214	0.00062489	0.00049811	0.00046027	0.00052331	0.00064657	0.00076787	0.00086643	0.00094288	0.0010335	0.0011838	0.0013764	0.0015225	0.0015623	0.0014974	0.0014079
0.0013481	0.0013351	0.0014169	0.0015391	0.0016671	0.0017391	0.0016928	0.0015198	0.0013881	0.0014168	0.0015435	0.0015456	0.001345	0.0010429	0.00076997	0.00061015	0.00056835	0.00059412	0.0006102	0.0005723	0.00048294	0.00038238	0.00029155	0.00021478	0.00015035	0.00011484	0.00014055	0.00024002	0.00039529	0.00057568	0.00073142	0.00081462	0.00078585	0.00068986	0.00061301	0.0005992	0.00064062	0.00072203	0.00087602	0.0011421	0.0014779	0.0017311	0.0018101	0.0017758	0.0017519	0.0017776	0.0018563	0.0020081	0.0021635	0.0022196
0.0016942	0.0015295	0.0015644	0.0017476	0.0019681	0.0021786	0.0023156	0.0023035	0.0021915	0.0021092	0.0020582	0.0019826	0.0018275	0.0015954	0.0013137	0.0010767	0.00091947	0.00083079	0.00074606	0.00060827	0.00042522	0.00026932	0.00018964	0.000161	0.00014964	0.00016838	0.00025105	0.00042083	0.00064803	0.00086567	0.0010041	0.0010147	0.00088567	0.00073981	0.00072393	0.00088421	0.0011593	0.0014826	0.0018222	0.0021944	0.0025878	0.0028719	0.0029609	0.0028747	0.0026706	0.0024335	0.0022892	0.0023101	0.002469	0.0026264
0.0024572	0.0021936	0.0021771	0.0023822	0.0026612	0.0029393	0.0031392	0.0032305	0.0031541	0.0029329	0.0026319	0.0023811	0.0021705	0.0019453	0.0016763	0.0014109	0.0012015	0.0010519	0.00091493	0.00074567	0.00055111	0.00037399	0.00026645	0.00024994	0.00030544	0.00043066	0.00063659	0.00092218	0.0012291	0.0014561	0.0015449	0.001513	0.0014218	0.0013581	0.0014053	0.0016216	0.0019925	0.0024426	0.0028871	0.0032686	0.0035362	0.0036861	0.0037182	0.0036057	0.0033143	0.0029336	0.0026137	0.0024193	0.0023801	0.002459
0.0032992	0.0030733	0.0030038	0.0030762	0.0032266	0.0033592	0.0034179	0.0034205	0.0033298	0.0030979	0.0027709	0.0024467	0.0021747	0.0019456	0.0017426	0.0015306	0.0013518	0.0012141	0.0010868	0.00097428	0.0008827	0.00078635	0.00069228	0.00068297	0.00080743	0.0010438	0.0013527	0.0016879	0.0019729	0.0021462	0.0021855	0.0021498	0.002147	0.0021891	0.0022749	0.0024498	0.0027156	0.0030181	0.0032983	0.0034924	0.0035605	0.0035637	0.0035296	0.003429	0.0032197	0.0029162	0.0025652	0.0022531	0.0020604	0.002026
0.0033364	0.0032807	0.0031972	0.0030759	0.0029574	0.0028046	0.0026536	0.0025435	0.0024886	0.0024305	0.0023244	0.0021275	0.0019083	0.0017151	0.0015721	0.0014418	0.001326	0.0012327	0.0011667	0.0011531	0.001185	0.0012231	0.0012531	0.0013177	0.0014828	0.0017449	0.0020452	0.0023034	0.0024665	0.0025397	0.0025352	0.0024876	0.0024682	0.0024923	0.00255	0.0026249	0.0026891	0.0027257	0.0027162	0.0026558	0.0025844	0.0025413	0.0025205	0.0024877	0.0024274	0.0022987	0.0020681	0.0018172	0.0016442	0.0016141
0.0024514	0.002573	0.0025012	0.0022467	0.0019182	0.0016001	0.0013776	0.0013066	0.0013828	0.0015214	0.001624	0.0015959	0.0014597	0.0012923	0.0011585	0.0010812	0.0010359	0.0010116	0.0010297	0.001095	0.0011894	0.0013063	0.001448	0.0015882	0.0017407	0.0019347	0.0021435	0.0022943	0.002362	0.0023572	0.0022973	0.0021986	0.0020857	0.0020102	0.0019772	0.001938	0.0018692	0.0017626	0.0016159	0.0014639	0.0013661	0.0013381	0.0013629	0.0013973	0.0014277	0.0014297	0.001385	0.0013018	0.001239	0.0012698
0.0014106	0.0015894	0.0015506	0.0013005	0.00095718	0.0006859	0.00055576	0.00059518	0.00075285	0.00093189	0.0010512	0.0010533	0.00092315	0.00074484	0.00060321	0.00055023	0.00056587	0.00061807	0.00070295	0.00079955	0.00089011	0.00098608	0.001101	0.0012155	0.0013168	0.0014234	0.0015447	0.0016578	0.0017293	0.0017239	0.0016371	0.0014942	0.0013282	0.0011941	0.0010934	0.001004	0.00092038	0.00082839	0.0007328	0.00065156	0.00059722	0.00057649	0.00059354	0.00064072	0.00070632	0.00077929	0.00085524	0.00089782	0.00091855	0.00096632
0.00077707	0.00089617	0.00090903	0.00079746	0.00061503	0.00048197	0.00046118	0.00052404	0.00061598	0.00068488	0.00068509	0.00061149	0.00046838	0.00031181	0.00019905	0.00016287	0.0001949	0.00027616	0.00038005	0.00046853	0.0005224	0.00054665	0.00055983	0.00058952	0.00063895	0.00069514	0.00076986	0.00087639	0.00098087	0.0010245	0.00098188	0.00087061	0.00072993	0.00060033	0.00049743	0.00042553	0.0003775	0.00034702	0.00033536	0.00033524	0.00032377	0.000294	0.00027162	0.00029128	0.00035979	0.00045777	0.00055914	0.00064066	0.00069414	0.00072755
0.00047429	0.00051872	0.00056803	0.00061101	0.00062926	0.00062502	0.00064064	0.00064162	0.00061252	0.00055252	0.00044662	0.00032426	0.00021764	0.00013735	8.7551e-05	6.8729e-05	8.2084e-05	0.00013362	0.00020324	0.00025708	0.00027567	0.00025524	0.00021829	0.00020418	0.00022338	0.00026064	0.00031047	0.00037911	0.00046254	0.00053155	0.00056217	0.00054239	0.00047552	0.00037572	0.00028864	0.00023395	0.00021274	0.00022074	0.00024531	0.00027145	0.00027041	0.00023474	0.00019456	0.00018218	0.00021582	0.00029136	0.00038691	0.00048315	0.0005542	0.00058388
[truncated: 43 more columns]

## Sheet: FigS17E_trial4
0.0013269	0.0011027	0.0011069	0.0012689	0.0014751	0.0016187	0.0016502	0.0016119	0.001598	0.0016944	0.0019293	0.002254	0.00259	0.0027906	0.0027164	0.0023566	0.0018345	0.0013153	0.00092788	0.00071944	0.00066735	0.00072023	0.00081586	0.00087637	0.00085799	0.00076115	0.00062337	0.00048826	0.00037866	0.00031106	0.00031785	0.0004116	0.00054779	0.00067346	0.00075499	0.0007723	0.00073482	0.00067588	0.00062028	0.00057824	0.00057092	0.00062602	0.00075581	0.00093271	0.0010949	0.0011677	0.0011206	0.0010056	0.00091229	0.00092198
0.0017652	0.0015362	0.0013626	0.0012687	0.0012353	0.0012212	0.0011919	0.0011876	0.0012887	0.0015247	0.0018894	0.0022638	0.0024942	0.0025669	0.0024729	0.0021996	0.0017997	0.0014356	0.001205	0.0010796	0.0010009	0.00094882	0.0009298	0.00092025	0.00087677	0.00078928	0.00069283	0.00061689	0.00053852	0.00047438	0.00047045	0.00052604	0.00061007	0.00067398	0.00069092	0.00066884	0.00062395	0.00056304	0.00049524	0.00044727	0.00044697	0.00050905	0.00063502	0.00081599	0.001029	0.0012275	0.0013636	0.0014241	0.0014464	0.0014539
0.0017876	0.00148	0.0011912	0.00097068	0.00083012	0.00077937	0.00080941	0.00091729	0.0011474	0.0014833	0.001843	0.0021421	0.0022645	0.0022293	0.0020912	0.00188	0.00163	0.0014086	0.0012591	0.0011672	0.0010953	0.0010284	0.0009596	0.00090528	0.0008711	0.00084783	0.00083209	0.00081557	0.00078237	0.0007415	0.00069264	0.00063919	0.00060241	0.00058091	0.0005699	0.00055591	0.00052256	0.00044403	0.00032901	0.00024379	0.00023734	0.00032093	0.00047213	0.00066082	0.00087481	0.0011013	0.0013348	0.0015384	0.0016863	0.0017715
0.0014261	0.0010525	0.00071571	0.00052231	0.00048888	0.00057827	0.00076316	0.0010147	0.0012807	0.0015159	0.0016902	0.0018375	0.0019312	0.0018911	0.0017213	0.0015246	0.0013802	0.0012667	0.0011468	0.0010303	0.00093684	0.00086297	0.00081175	0.00081136	0.00086926	0.0009656	0.0010587	0.0010887	0.0010675	0.00099755	0.00085573	0.0006762	0.00052684	0.00045956	0.0004747	0.00050401	0.00049579	0.00041837	0.00027793	0.00015833	0.00014063	0.00023596	0.00038927	0.00053162	0.00065794	0.00079945	0.00099194	0.0012521	0.0015298	0.0017432
0.0011027	0.00080937	0.00052571	0.00041497	0.00052515	0.0007727	0.0010514	0.0012744	0.0013641	0.0013619	0.0013692	0.0014543	0.0015875	0.0016182	0.0014907	0.0013064	0.0011834	0.0011243	0.0010553	0.0009399	0.00079791	0.00067707	0.00065202	0.0007579	0.00094968	0.0011734	0.0013574	0.0014248	0.0013739	0.0011947	0.00093653	0.00068514	0.00051873	0.00047991	0.00053151	0.00060064	0.00061851	0.00056235	0.00044696	0.00032684	0.00028297	0.00032384	0.00039441	0.00044788	0.0004786	0.00053601	0.0006817	0.00095572	0.0013068	0.0015808
0.0011118	0.0010525	0.0010011	0.0010317	0.0011707	0.0013651	0.0014727	0.0013964	0.0011907	0.001032	0.0010257	0.0011439	0.0012925	0.0013669	0.001327	0.0012025	0.0010875	0.0010323	0.0010046	0.00095784	0.00087134	0.00078353	0.00078307	0.00092894	0.0011846	0.0014662	0.0016812	0.0017846	0.0017264	0.0014871	0.0011717	0.00089198	0.00074636	0.00074895	0.00083083	0.00093165	0.00097416	0.00091283	0.00079626	0.00065345	0.00054549	0.00048621	0.00046381	0.00047957	0.00050352	0.00056352	0.00071761	0.00095546	0.0012332	0.0014487
0.001565	0.0018068	0.0020784	0.0022949	0.0023828	0.0022864	0.0019789	0.0015423	0.0011427	0.0009224	0.00089223	0.00095572	0.001029	0.0010671	0.001071	0.0010508	0.0010375	0.0010326	0.0010469	0.001103	0.001192	0.0012621	0.0013154	0.0014186	0.0016132	0.0018452	0.0020437	0.0021881	0.0021942	0.0020547	0.0018066	0.0015311	0.001355	0.0013358	0.0014324	0.0015505	0.0015972	0.0015003	0.0013074	0.0010778	0.00088123	0.00076081	0.00073625	0.00077575	0.00082982	0.00089314	0.00097799	0.0010713	0.0011698	0.0012776
0.0024218	0.0029365	0.00341	0.0037065	0.0037137	0.0033536	0.0027543	0.0021429	0.0016515	0.0012938	0.0010648	0.00091431	0.00083097	0.00078634	0.00079042	0.00087492	0.0010295	0.0011886	0.0013501	0.0015365	0.0017604	0.001965	0.0020898	0.0021561	0.0022453	0.0023912	0.0025757	0.0027586	0.0028578	0.0028751	0.0027653	0.0025673	0.0023691	0.0022804	0.0023219	0.0024041	0.0024199	0.0023184	0.0020812	0.0017987	0.0015428	0.0013899	0.0013519	0.0013437	0.0013128	0.0012352	0.0011137	0.0010087	0.00095807	0.00098334
0.0033566	0.0039806	0.0044357	0.0046409	0.0045586	0.0041994	0.0036769	0.0030883	0.0025005	0.0019367	0.0014644	0.0011054	0.0008752	0.00076771	0.00078164	0.00091805	0.0011628	0.0014769	0.0018238	0.0021453	0.0024023	0.0026183	0.0027855	0.0028886	0.0029778	0.0031199	0.0033188	0.0035058	0.0036305	0.0036774	0.0036374	0.0035377	0.0033874	0.0032507	0.0031861	0.0031882	0.0031845	0.0031511	0.0030183	0.0028236	0.0025923	0.0023804	0.0021848	0.0019749	0.0017161	0.0014067	0.0010931	0.00085971	0.0007329	0.00069989
0.0038279	0.004311	0.0045961	0.0046668	0.0045561	0.0043677	0.0040821	0.0036226	0.0030304	0.0024081	0.0018652	0.0014645	0.0012057	0.001099	0.0011217	0.0012288	0.0014079	0.0016805	0.002015	0.002353	0.0026166	0.0028229	0.0030314	0.0032566	0.0034941	0.0037351	0.0039456	0.0040597	0.0040781	0.0039898	0.0038671	0.0037482	0.003631	0.0035089	0.0034207	0.0033992	0.0034382	0.0035024	0.0035411	0.0035098	0.0033908	0.0031688	0.00283	0.0024254	0.0019817	0.0015506	0.001183	0.00090736	0.00072184	0.00061584
0.0034751	0.0037092	0.0038165	0.0038208	0.0037561	0.0036687	0.0035053	0.0032131	0.0028052	0.0023617	0.0019539	0.0016616	0.0014893	0.0014263	0.0014267	0.0014524	0.0014825	0.001547	0.0016603	0.0018452	0.002085	0.0023502	0.0026648	0.0030489	0.0034475	0.00377	0.00393	0.0038904	0.0037069	0.0034278	0.0031429	0.0029071	0.0027649	0.0027131	0.0027317	0.0027925	0.0028969	0.0030017	0.0031028	0.0031581	0.0031573	0.0030566	0.0028279	0.0024884	0.0021064	0.0017461	0.0014215	0.0011286	0.00087825	0.00067734
0.0024534	0.0025776	0.0026243	0.0026216	0.0025809	0.0024673	0.0023069	0.002134	0.0019472	0.0017653	0.0015899	0.0014591	0.0013772	0.0013271	0.0012825	0.0012406	0.0011837	0.0011158	0.0010668	0.0010836	0.0012323	0.0015302	0.0019339	0.00239	0.0028051	0.0030749	0.003113	0.0029193	0.002578	0.0021936	0.0018351	0.0015623	0.0014289	0.0014519	0.0015757	0.0017222	0.0018431	0.0019111	0.0019455	0.0019657	0.0019941	0.0020367	0.0020743	0.0020452	0.0019474	0.0017759	0.0015283	0.0012316	0.00093936	0.00067252
0.0013264	0.0015115	0.0016231	0.0016417	0.0015667	0.0013971	0.0012118	0.0010683	0.00099056	0.00098277	0.0010047	0.0010055	0.00095362	0.00085812	0.00076	0.00069955	0.00068391	0.00068606	0.00068174	0.00067279	0.00073317	0.00093699	0.0012566	0.0016028	0.0018781	0.0019955	0.001919	0.0016805	0.0013483	0.0010199	0.00074907	0.00057273	0.00050764	0.00054932	0.00066101	0.00079261	0.00088161	0.00090459	0.00087032	0.00082025	0.00080138	0.00087156	0.0010495	0.001277	0.0014502	0.0014729	0.0013313	0.0010784	0.00079363	0.00053446
0.00059444	0.00082867	0.0010113	0.0010632	0.00096923	0.00078826	0.00058545	0.00044356	0.00040932	0.0004662	0.00056042	0.00060462	0.00055154	0.00041934	0.00029105	0.00025011	0.00032311	0.00045811	0.000578	0.00064604	0.00068314	0.00073752	0.00083999	0.00096139	0.0010439	0.0010318	0.0009259	0.00076189	0.00057436	0.00040909	0.00028946	0.00021867	0.00019257	0.00019735	0.00023155	0.00029127	0.00034486	0.00036112	0.00032564	0.00025975	0.00021235	0.00023985	0.00037734	0.00061326	0.00084994	0.00097568	0.00095131	0.00079984	0.0005802	0.00037802
0.00034084	0.00051045	0.00067148	0.00074182	0.00068771	0.00055362	0.00037571	0.00026184	0.00025441	0.00031221	0.00037885	0.00039751	0.0003487	0.00025178	0.00016907	0.00016985	0.0002731	0.00043336	0.00059031	0.00070049	0.00073583	0.00070391	0.00064534	0.00058501	0.00052342	0.00045394	0.00038238	0.00031832	0.00027137	0.00024147	0.00021525	0.00017952	0.00013895	0.00010816	0.00010353	0.00012462	0.00015544	0.00017216	0.00016251	0.00013507	0.00011673	0.00012936	0.00018513	0.00028822	0.00042045	0.00053435	0.00058858	0.00055618	0.00044364	0.00030591
[truncated: 43 more columns]

## Sheet: FigS17E_trial5
0.00057662	0.00072472	0.0010847	0.0016295	0.00227	0.0028764	0.0033299	0.0035196	0.0033733	0.0028788	0.0021684	0.0015177	0.0011264	0.00099602	0.0010931	0.0013324	0.0015383	0.0016042	0.0015417	0.0013972	0.0012211	0.0010358	0.00086391	0.00073262	0.00069154	0.00076793	0.00090887	0.0010564	0.0011837	0.001251	0.0012252	0.0011028	0.00089581	0.0006791	0.00060719	0.00074742	0.0011193	0.0017981	0.0027542	0.0037726	0.0046365	0.0051033	0.004997	0.0043792	0.0034377	0.0024065	0.0015723	0.0011809	0.0012763	0.001815
0.0004431	0.00047934	0.00077709	0.0013033	0.0019372	0.0025395	0.0029647	0.0031082	0.0029305	0.0025449	0.0021609	0.0019486	0.0018676	0.0017987	0.0017112	0.0016433	0.001597	0.0014854	0.0012597	0.0010199	0.00089489	0.00086917	0.00082443	0.00074015	0.00072277	0.00083304	0.00099363	0.0010871	0.001081	0.0010323	0.00099432	0.00098016	0.001002	0.0010566	0.0011703	0.0013913	0.0017414	0.0022387	0.002803	0.0032817	0.0035668	0.0036672	0.0036279	0.0034242	0.0030593	0.002673	0.0023977	0.0022659	0.0022819	0.0024474
0.000434	0.0004133	0.00063842	0.0011191	0.0017508	0.0023443	0.0026935	0.0027019	0.0024363	0.0021335	0.0019982	0.0020143	0.0020543	0.0020474	0.0019148	0.0016602	0.0014026	0.0011829	0.00097766	0.00080322	0.00069827	0.00067954	0.00071743	0.00077768	0.00084548	0.00091928	0.0010066	0.0010559	0.00101	0.00090945	0.0008146	0.00078055	0.00085948	0.0010713	0.0013821	0.0017637	0.0021768	0.0024365	0.0024508	0.0023197	0.0021042	0.0019594	0.0020224	0.0022258	0.0024284	0.0025282	0.0024668	0.0022613	0.002089	0.0020925
0.00063544	0.00064006	0.00085167	0.0013122	0.0019268	0.0024364	0.0026303	0.0024985	0.0021837	0.0018966	0.0017178	0.0015731	0.0014828	0.0014843	0.001471	0.0013247	0.001096	0.0009104	0.00082966	0.0007921	0.00072561	0.00066683	0.00070367	0.00083899	0.00095707	0.00097843	0.00097338	0.0009948	0.00098383	0.00089932	0.00074978	0.00062823	0.00064298	0.0008458	0.0012347	0.001733	0.0021884	0.0022836	0.0019491	0.001417	0.00093012	0.00071141	0.00087071	0.0013275	0.0018484	0.002114	0.0019096	0.0013936	0.0010643	0.0011851
0.00091961	0.00101	0.0012985	0.0017824	0.0023036	0.0026384	0.0026885	0.0025108	0.0022154	0.0018675	0.0014666	0.0010621	0.00079039	0.00072348	0.00079867	0.00089358	0.00091496	0.00088463	0.00085881	0.00083569	0.00080006	0.00077708	0.00080023	0.00087484	0.00095335	0.0009794	0.00095656	0.00092219	0.00088043	0.00079775	0.00068519	0.00059249	0.00059199	0.00073809	0.0010535	0.0015018	0.0018998	0.0019971	0.0016972	0.0011305	0.00062491	0.00042473	0.00062166	0.001099	0.0016005	0.0017899	0.0015218	0.001022	0.00073607	0.00087179
0.0011724	0.0013471	0.001675	0.0020909	0.0024361	0.0026261	0.0026552	0.0025124	0.0022297	0.0018196	0.0013503	0.00093882	0.00063337	0.00048454	0.00050759	0.00065984	0.00085166	0.00098601	0.0010002	0.00093393	0.00086823	0.00084537	0.00087709	0.00094069	0.0010069	0.0010515	0.0010154	0.00087707	0.00070472	0.00057994	0.00058313	0.00067226	0.00079851	0.00093682	0.0010974	0.00135	0.0016393	0.0018105	0.0017637	0.0015194	0.0012915	0.0012182	0.0013577	0.0015957	0.0017652	0.0017497	0.0016094	0.0014294	0.0012802	0.0012377
0.001526	0.0016633	0.001825	0.0019841	0.0021351	0.0022761	0.0023554	0.0022777	0.0020323	0.0016993	0.0014052	0.0011893	0.0010101	0.00087287	0.00080926	0.00081545	0.000915	0.0010921	0.0012286	0.0012706	0.0012225	0.0011658	0.0012314	0.001435	0.0016247	0.001691	0.0015938	0.0013674	0.0010997	0.00096049	0.0010617	0.0013632	0.0017092	0.0019005	0.0019351	0.0019548	0.0020663	0.0022151	0.0024133	0.0026575	0.0029032	0.0030646	0.003065	0.00287	0.0025084	0.0021428	0.001886	0.001691	0.0015501	0.0015162
0.002228	0.0021535	0.0020022	0.0018578	0.001821	0.0018851	0.0019586	0.0019643	0.0018759	0.0017545	0.0016486	0.0015717	0.0015437	0.0015305	0.0014874	0.0014291	0.001412	0.0015449	0.0018014	0.0020678	0.0022184	0.0023394	0.0025716	0.0029688	0.0033578	0.0035466	0.0034864	0.0032966	0.003097	0.0030401	0.0031988	0.0036102	0.0040613	0.0042959	0.0042742	0.0040924	0.0039206	0.0039458	0.0042831	0.0048913	0.0055167	0.0058734	0.0057199	0.0050719	0.0041433	0.0031969	0.0023538	0.0017369	0.0015075	0.0017327
0.0033512	0.0030362	0.0026496	0.0023145	0.0020708	0.001936	0.0019011	0.0019492	0.0020264	0.0020628	0.0020268	0.0019977	0.0020585	0.0021869	0.0022955	0.0023921	0.0024976	0.002667	0.0029625	0.003358	0.0037918	0.0043013	0.0048642	0.0054472	0.0059957	0.0063846	0.0065372	0.0065346	0.0065308	0.0066062	0.0067907	0.0071144	0.0074059	0.0075434	0.0074377	0.0071141	0.0067293	0.0066717	0.007044	0.0077293	0.008439	0.0088296	0.00861	0.0077515	0.0064695	0.004989	0.003613	0.0027292	0.0024714	0.0028329
0.0045665	0.0041983	0.0037573	0.0033108	0.002861	0.0024868	0.0022577	0.0022043	0.0022583	0.0023061	0.0023271	0.0023782	0.0024946	0.0026938	0.0029666	0.0032703	0.0036017	0.003906	0.0042146	0.0045957	0.0051581	0.0058825	0.0066537	0.0073411	0.0079416	0.0084422	0.0088072	0.0090197	0.0091825	0.0093133	0.0094205	0.0094621	0.009423	0.0093064	0.0090587	0.0087267	0.0084152	0.0084003	0.0087173	0.0092397	0.0097829	0.010104	0.0099954	0.0093584	0.0082334	0.006822	0.0055501	0.0047711	0.004515	0.0047108
0.0051411	0.004953	0.0045997	0.0040907	0.003511	0.002969	0.0025386	0.0022873	0.0021884	0.0022031	0.0023127	0.002458	0.0026088	0.00279	0.0030737	0.0034289	0.0038245	0.0042023	0.0045299	0.0048532	0.0052921	0.0058117	0.0063676	0.0069009	0.0074046	0.0078873	0.0083337	0.008667	0.0088622	0.0089075	0.0088162	0.0085595	0.0082416	0.0079232	0.0076523	0.00749	0.0074533	0.007522	0.0076797	0.0079073	0.0081734	0.0084142	0.0085432	0.0084331	0.0079821	0.0073048	0.0066322	0.006072	0.0057174	0.0055701
0.0045003	0.0045663	0.004389	0.003948	0.0033823	0.0028116	0.0023269	0.0019871	0.0018192	0.0018277	0.0019537	0.002099	0.00222	0.0023145	0.0024391	0.002653	0.002935	0.0032598	0.003581	0.0038499	0.0040359	0.0041223	0.0041814	0.004328	0.004622	0.0050498	0.0055197	0.0058931	0.0060344	0.0059376	0.0056716	0.0053045	0.0049293	0.0046494	0.0045398	0.0045818	0.0047242	0.0047894	0.0047448	0.004673	0.0046626	0.0047964	0.0050822	0.0054314	0.0057152	0.0058439	0.0057199	0.0053055	0.0047876	0.0043171
0.0029435	0.0031423	0.0031337	0.0028875	0.0024933	0.0020729	0.0017349	0.0014911	0.0013688	0.0013595	0.0014075	0.001473	0.001516	0.0015088	0.0014603	0.0014721	0.0015997	0.0018334	0.0021188	0.0023285	0.0023223	0.0021092	0.0018265	0.0016749	0.0017818	0.0021381	0.0025959	0.0029603	0.0030683	0.0029227	0.0026372	0.0023469	0.0021125	0.0020026	0.002023	0.0021053	0.0022089	0.0022086	0.0020758	0.0018674	0.0016933	0.0016908	0.0019425	0.0024306	0.0030225	0.0034893	0.0035809	0.0032658	0.0027188	0.002162
0.0014276	0.0015755	0.0016247	0.0015682	0.0014263	0.0012547	0.0011046	0.00097949	0.00089727	0.00085788	0.00084527	0.00085403	0.00084691	0.00079059	0.00068287	0.00059058	0.00061447	0.000774	0.00099693	0.001145	0.0010991	0.00088166	0.00061295	0.00044338	0.00047409	0.00070412	0.0010321	0.0013059	0.0014173	0.0013522	0.0011761	0.00099868	0.0008886	0.00083877	0.00082082	0.0008142	0.00082191	0.00080764	0.00074064	0.00060967	0.00046539	0.00041035	0.00055262	0.00090173	0.0013312	0.0016511	0.0017003	0.0015012	0.0011491	0.00079209
0.00058203	0.00060288	0.00062326	0.00066435	0.00070582	0.00070238	0.0006261	0.00051845	0.00043126	0.00039325	0.00039538	0.00040781	0.00040378	0.00036392	0.00029748	0.00023342	0.00022846	0.00031422	0.00044165	0.0005325	0.00054351	0.00048304	0.00039888	0.00034762	0.00036598	0.00044981	0.00057431	0.00070175	0.0007966	0.00083154	0.00078979	0.00068694	0.00056545	0.00043685	0.00033768	0.00029297	0.00029652	0.00032404	0.00035283	0.00037426	0.00038856	0.00041629	0.00049554	0.00061584	0.00072134	0.00074477	0.00068828	0.00060495	0.00050113	0.00039595
[truncated: 43 more columns]

## Sheet: FigS17F_sub1
-1.1605e-06	4.0691e-08	1.1511e-06	1.7828e-06	1.7268e-06	1.0802e-06	1.9549e-07	-5.7393e-07	-1.0419e-06	-1.2077e-06	-1.1393e-06	-9.1701e-07	-6.5082e-07	-4.5234e-07	-3.8877e-07	-4.5267e-07	-5.3932e-07	-4.7448e-07	-7.9857e-08	7.0276e-07	1.7776e-06	2.8324e-06	3.4539e-06	3.3635e-06	2.5471e-06	1.2983e-06	1.799e-07	-2.9231e-07	1.2245e-07	1.2983e-06	2.7524e-06	3.9295e-06	4.4467e-06	4.1935e-06	3.3874e-06	2.4364e-06	1.7073e-06	1.3515e-06	1.2977e-06	1.407e-06	1.5647e-06	1.6776e-06	1.7451e-06	1.771e-06	1.6225e-06	1.1553e-06	3.769e-07	-5.4046e-07	-1.3497e-06	-1.8366e-06
-7.1068e-07	1.2957e-07	8.4173e-07	1.2216e-06	1.2349e-06	9.6482e-07	5.0787e-07	-2.2648e-08	-4.4896e-07	-6.6209e-07	-7.4989e-07	-8.266e-07	-8.6024e-07	-8.528e-07	-8.4457e-07	-8.29e-07	-7.5064e-07	-4.9032e-07	4.8405e-08	8.1119e-07	1.635e-06	2.3428e-06	2.7494e-06	2.7994e-06	2.5487e-06	2.1126e-06	1.684e-06	1.4646e-06	1.5327e-06	1.8357e-06	2.2276e-06	2.5374e-06	2.6172e-06	2.4954e-06	2.3307e-06	2.2441e-06	2.2471e-06	2.2556e-06	2.1952e-06	2.066e-06	1.9181e-06	1.7746e-06	1.6207e-06	1.4149e-06	1.1284e-06	7.3778e-07	3.0333e-07	-1.0216e-07	-3.9662e-07	-5.6082e-07
-4.3456e-07	1.6206e-07	6.7177e-07	9.9307e-07	1.1407e-06	1.1351e-06	9.7337e-07	6.8977e-07	3.2837e-07	-1.9412e-08	-3.2617e-07	-6.2981e-07	-8.9829e-07	-1.1055e-06	-1.2137e-06	-1.153e-06	-8.992e-07	-4.5115e-07	1.1768e-07	7.1554e-07	1.2328e-06	1.6211e-06	1.9133e-06	2.133e-06	2.2984e-06	2.4361e-06	2.4817e-06	2.3754e-06	2.109e-06	1.7616e-06	1.4663e-06	1.2656e-06	1.132e-06	1.1072e-06	1.2536e-06	1.549e-06	1.8816e-06	2.1216e-06	2.1958e-06	2.1042e-06	1.8711e-06	1.6143e-06	1.3708e-06	1.08e-06	8.1177e-07	6.182e-07	4.9267e-07	3.7365e-07	2.4485e-07	1.3689e-07
-2.8705e-07	1.8129e-07	6.7032e-07	1.059e-06	1.257e-06	1.2886e-06	1.2185e-06	1.0691e-06	8.0296e-07	4.0762e-07	-4.3916e-08	-4.7835e-07	-8.4935e-07	-1.1218e-06	-1.2426e-06	-1.1649e-06	-8.7498e-07	-4.3217e-07	2.753e-09	3.3843e-07	5.7929e-07	7.9235e-07	1.0855e-06	1.4692e-06	1.8905e-06	2.2749e-06	2.4444e-06	2.2756e-06	1.8153e-06	1.269e-06	8.4232e-07	5.8371e-07	4.6461e-07	4.2122e-07	4.2798e-07	4.8974e-07	6.475e-07	9.3416e-07	1.2667e-06	1.4796e-06	1.4497e-06	1.2455e-06	9.6701e-07	7.1008e-07	5.9758e-07	6.009e-07	5.8786e-07	4.7012e-07	2.1925e-07	-9.0874e-08
5.1126e-08	3.5807e-07	6.9934e-07	9.7981e-07	1.1005e-06	1.0886e-06	1.0189e-06	9.0212e-07	7.3883e-07	4.5743e-07	5.1121e-08	-3.9164e-07	-7.5553e-07	-9.4229e-07	-9.5431e-07	-8.8463e-07	-7.5765e-07	-5.9545e-07	-4.3087e-07	-2.8522e-07	-1.1037e-07	1.5792e-07	5.2872e-07	1.0067e-06	1.5324e-06	1.9781e-06	2.1532e-06	1.982e-06	1.5483e-06	1.0273e-06	5.8648e-07	2.9965e-07	1.5093e-07	9.5932e-09	-2.025e-07	-4.1051e-07	-4.43e-07	-1.7386e-07	3.2033e-07	7.6937e-07	9.5972e-07	8.3572e-07	5.2101e-07	2.5181e-07	1.3523e-07	1.1243e-07	5.9452e-08	-7.9815e-08	-3.5159e-07	-7.5321e-07
5.9129e-07	6.8021e-07	6.871e-07	6.4914e-07	6.1344e-07	5.6529e-07	5.0661e-07	4.5059e-07	3.9967e-07	2.9812e-07	9.3893e-08	-1.9077e-07	-4.4935e-07	-5.5052e-07	-5.1457e-07	-4.8385e-07	-5.6303e-07	-7.4588e-07	-8.5161e-07	-7.442e-07	-3.9511e-07	9.9966e-08	5.6513e-07	9.5646e-07	1.298e-06	1.588e-06	1.7898e-06	1.836e-06	1.6518e-06	1.2158e-06	6.5231e-07	1.489e-07	-1.9237e-07	-4.0114e-07	-5.6041e-07	-6.3335e-07	-5.6587e-07	-3.2743e-07	3.6653e-08	3.9155e-07	5.912e-07	5.3736e-07	2.6599e-07	-9.3649e-08	-4.7974e-07	-7.765e-07	-9.5234e-07	-1.0716e-06	-1.2111e-06	-1.4109e-06
9.8882e-07	8.5791e-07	5.736e-07	2.493e-07	1.2013e-08	-9.517e-08	-6.8404e-08	6.9594e-08	2.1893e-07	3.2431e-07	3.378e-07	2.6746e-07	1.6719e-07	1.023e-07	8.0169e-08	6.4757e-08	-7.432e-08	-3.2955e-07	-4.7817e-07	-3.0704e-07	1.7278e-07	7.4475e-07	1.1494e-06	1.27e-06	1.2371e-06	1.2119e-06	1.3704e-06	1.6257e-06	1.7076e-06	1.4144e-06	7.8324e-07	4.5041e-08	-5.1525e-07	-7.2259e-07	-6.0958e-07	-3.1298e-07	-1.3421e-08	1.946e-07	2.9278e-07	3.6929e-07	4.5766e-07	4.7943e-07	2.8737e-07	-1.7584e-07	-8.338e-07	-1.4394e-06	-1.8402e-06	-2.0451e-06	-2.097e-06	-2.0118e-06
1.052e-06	7.4358e-07	3.0915e-07	-1.5427e-07	-5.2455e-07	-6.3684e-07	-4.3613e-07	-8.6636e-09	4.4052e-07	7.7912e-07	9.4425e-07	1.009e-06	1.0319e-06	1.0004e-06	9.2666e-07	8.5747e-07	7.6897e-07	7.2303e-07	7.8653e-07	1.0549e-06	1.4499e-06	1.7932e-06	1.9361e-06	1.7934e-06	1.4868e-06	1.202e-06	1.133e-06	1.2353e-06	1.2836e-06	1.054e-06	4.7921e-07	-2.9295e-07	-9.2235e-07	-1.1458e-06	-9.2885e-07	-4.9965e-07	-8.6012e-08	1.7718e-07	2.8366e-07	3.375e-07	4.2994e-07	4.8371e-07	2.7891e-07	-2.7666e-07	-1.027e-06	-1.796e-06	-2.4176e-06	-2.7621e-06	-2.8022e-06	-2.5659e-06
8.7428e-07	5.2008e-07	3.4167e-08	-4.6044e-07	-7.9376e-07	-7.9328e-07	-4.1695e-07	2.2692e-07	9.1098e-07	1.4243e-06	1.7021e-06	1.829e-06	1.8787e-06	1.8475e-06	1.7374e-06	1.5847e-06	1.5042e-06	1.6176e-06	1.8795e-06	2.2171e-06	2.5093e-06	2.649e-06	2.6105e-06	2.3973e-06	2.0208e-06	1.5822e-06	1.1377e-06	7.4594e-07	3.9506e-07	-5.6139e-09	-5.3402e-07	-1.1485e-06	-1.7032e-06	-2.043e-06	-2.0989e-06	-1.9372e-06	-1.5905e-06	-1.1592e-06	-6.7183e-07	-2.4151e-07	4.3558e-08	9.7009e-08	-1.7788e-07	-7.7943e-07	-1.5228e-06	-2.2881e-06	-2.9044e-06	-3.2161e-06	-3.1893e-06	-2.8609e-06
4.6921e-07	2.6714e-07	-1.0683e-07	-4.8778e-07	-6.8193e-07	-5.9066e-07	-1.9459e-07	4.3482e-07	1.1255e-06	1.6793e-06	2.0381e-06	2.1937e-06	2.1861e-06	2.0732e-06	1.8853e-06	1.6535e-06	1.521e-06	1.5765e-06	1.8221e-06	2.1614e-06	2.5028e-06	2.7493e-06	2.8371e-06	2.742e-06	2.4176e-06	1.8652e-06	1.0832e-06	2.2368e-07	-5.6323e-07	-1.1925e-06	-1.69e-06	-2.106e-06	-2.5542e-06	-3.0261e-06	-3.4423e-06	-3.6322e-06	-3.4465e-06	-2.9018e-06	-2.0872e-06	-1.2854e-06	-7.718e-07	-6.6448e-07	-9.2691e-07	-1.4576e-06	-2.1419e-06	-2.7875e-06	-3.1865e-06	-3.2762e-06	-3.0624e-06	-2.5594e-06
-2.0342e-07	-1.6951e-07	-2.6584e-07	-3.8296e-07	-4.2867e-07	-3.5636e-07	-1.2297e-07	2.6958e-07	7.5783e-07	1.2287e-06	1.5874e-06	1.7424e-06	1.6836e-06	1.4846e-06	1.2226e-06	9.6243e-07	7.8565e-07	7.2193e-07	8.436e-07	1.1441e-06	1.5718e-06	2.0194e-06	2.3457e-06	2.426e-06	2.2042e-06	1.6366e-06	7.6804e-07	-2.284e-07	-1.1284e-06	-1.7575e-06	-2.1154e-06	-2.3348e-06	-2.6222e-06	-3.0409e-06	-3.5125e-06	-3.8094e-06	-3.7762e-06	-3.3422e-06	-2.6199e-06	-1.8335e-06	-1.2558e-06	-1.0638e-06	-1.2199e-06	-1.6049e-06	-2.1479e-06	-2.6198e-06	-2.8242e-06	-2.7114e-06	-2.293e-06	-1.625e-06
-8.6156e-07	-6.9792e-07	-5.763e-07	-4.6624e-07	-3.7649e-07	-3.0405e-07	-2.2363e-07	-1.035e-07	1.153e-07	4.1734e-07	6.9809e-07	8.615e-07	8.5501e-07	6.8387e-07	4.1556e-07	1.4344e-07	-7.4574e-08	-1.8565e-07	-1.1954e-07	1.4584e-07	5.5736e-07	1.012e-06	1.3847e-06	1.5504e-06	1.4298e-06	1.0082e-06	3.6121e-07	-4.1443e-07	-1.1063e-06	-1.5441e-06	-1.69e-06	-1.6811e-06	-1.684e-06	-1.8106e-06	-2.0364e-06	-2.2434e-06	-2.3253e-06	-2.1496e-06	-1.7607e-06	-1.2538e-06	-8.0854e-07	-6.0532e-07	-6.7562e-07	-9.6316e-07	-1.3441e-06	-1.6541e-06	-1.7796e-06	-1.6225e-06	-1.1749e-06	-5.6298e-07
-1.0826e-06	-9.342e-07	-7.991e-07	-6.4999e-07	-4.8866e-07	-3.4553e-07	-2.7445e-07	-2.7667e-07	-2.5071e-07	-1.3717e-07	4.8991e-08	2.5566e-07	3.8385e-07	3.3969e-07	1.1507e-07	-1.9002e-07	-4.5791e-07	-5.7436e-07	-4.9785e-07	-2.6422e-07	5.4813e-08	3.6746e-07	5.9039e-07	6.886e-07	6.2409e-07	4.1726e-07	1.0814e-07	-3.014e-07	-7.0548e-07	-9.6528e-07	-9.8422e-07	-8.0694e-07	-5.4331e-07	-3.5242e-07	-3.1719e-07	-4.3401e-07	-5.8843e-07	-6.0941e-07	-4.4977e-07	-1.7558e-07	8.9155e-08	2.3569e-07	1.9878e-07	-2.8126e-08	-2.9564e-07	-5.0218e-07	-6.0127e-07	-5.2898e-07	-2.8804e-07	2.0791e-08
-8.2076e-07	-7.45e-07	-6.857e-07	-6.0736e-07	-4.8121e-07	-3.3229e-07	-2.3261e-07	-2.1515e-07	-2.4247e-07	-2.3089e-07	-1.1136e-07	1.1102e-07	3.2293e-07	3.8026e-07	2.2083e-07	-7.1251e-08	-3.3545e-07	-4.4616e-07	-3.762e-07	-1.8437e-07	3.7026e-08	2.0247e-07	2.5931e-07	2.417e-07	1.9649e-07	1.3135e-07	2.7683e-08	-1.1927e-07	-3.0259e-07	-4.3657e-07	-4.3637e-07	-2.6109e-07	4.3339e-08	3.3424e-07	4.7399e-07	4.1836e-07	2.7926e-07	2.0099e-07	2.6207e-07	4.1622e-07	5.7506e-07	6.9288e-07	7.1173e-07	5.9668e-07	4.2814e-07	2.6805e-07	1.5633e-07	9.1767e-08	5.128e-08	1.6926e-08
-3.6759e-07	-3.6479e-07	-3.537e-07	-3.3791e-07	-3.0228e-07	-2.5034e-07	-1.9298e-07	-1.5758e-07	-1.593e-07	-1.3218e-07	-3.3183e-08	1.3059e-07	2.8938e-07	3.4932e-07	2.7246e-07	9.841e-08	-7.6356e-08	-1.6081e-07	-1.2085e-07	1.5865e-08	1.4943e-07	2.0394e-07	1.8341e-07	1.3806e-07	1.0611e-07	7.1062e-08	1.3784e-08	-2.7617e-08	-6.8397e-08	-9.5665e-08	-9.2998e-08	-1.7843e-08	1.3467e-07	3.0861e-07	4.2859e-07	4.4824e-07	4.0528e-07	3.4295e-07	3.1944e-07	3.7944e-07	4.9861e-07	6.4123e-07	7.402e-07	7.5359e-07	6.8711e-07	5.499e-07	3.7693e-07	1.7329e-07	-4.5878e-08	-2.4832e-07
[truncated: 13 more columns]

## Sheet: FigS17F_sub2
-6.9237e-06	-8.8906e-06	-9.9795e-06	-1.0158e-05	-9.5752e-06	-8.4051e-06	-7.0315e-06	-5.8564e-06	-5.1583e-06	-5.0792e-06	-5.623e-06	-6.5336e-06	-7.5327e-06	-8.5075e-06	-9.3054e-06	-9.7903e-06	-9.662e-06	-8.6557e-06	-6.8563e-06	-4.6293e-06	-2.3003e-06	-3.4537e-07	9.5765e-07	1.6166e-06	1.5452e-06	6.8805e-07	-9.0749e-07	-2.9331e-06	-5.0737e-06	-6.9591e-06	-8.2246e-06	-8.6675e-06	-8.2596e-06	-7.3294e-06	-6.2141e-06	-5.2459e-06	-4.8174e-06	-5.2056e-06	-6.3483e-06	-7.7724e-06	-8.9231e-06	-9.2267e-06	-8.5983e-06	-7.4292e-06	-6.3586e-06	-5.7922e-06	-5.6266e-06	-5.6013e-06	-5.5124e-06	-5.2263e-06
-9.396e-06	-8.8705e-06	-8.7853e-06	-8.6141e-06	-7.9944e-06	-7.0689e-06	-6.1365e-06	-5.5712e-06	-5.6355e-06	-6.2064e-06	-7.2525e-06	-8.7143e-06	-1.0341e-05	-1.161e-05	-1.2058e-05	-1.1578e-05	-1.0269e-05	-8.3172e-06	-5.9643e-06	-3.713e-06	-1.943e-06	-4.6163e-07	8.7281e-07	1.6888e-06	1.5938e-06	6.3693e-07	-9.9781e-07	-2.8901e-06	-4.7189e-06	-6.3457e-06	-7.6385e-06	-8.2941e-06	-8.1464e-06	-7.5215e-06	-6.8396e-06	-6.2728e-06	-5.8647e-06	-5.8052e-06	-6.0841e-06	-6.6407e-06	-7.1522e-06	-7.1242e-06	-6.4434e-06	-5.3751e-06	-4.5318e-06	-4.4457e-06	-4.9703e-06	-5.7625e-06	-6.5407e-06	-6.9333e-06
-9.3907e-06	-7.6385e-06	-6.7764e-06	-6.1102e-06	-5.4104e-06	-4.8039e-06	-4.3878e-06	-4.2788e-06	-4.482e-06	-5.1457e-06	-6.3654e-06	-8.1058e-06	-1.0084e-05	-1.1679e-05	-1.2416e-05	-1.2042e-05	-1.0671e-05	-8.6297e-06	-6.3212e-06	-4.2399e-06	-2.7258e-06	-1.5158e-06	-4.0441e-07	4.2267e-07	7.7429e-07	5.2542e-07	-2.5765e-07	-1.4916e-06	-2.8847e-06	-4.2363e-06	-5.2689e-06	-5.7387e-06	-5.7882e-06	-5.5155e-06	-5.1307e-06	-4.8494e-06	-4.6197e-06	-4.2969e-06	-3.9703e-06	-3.8627e-06	-3.833e-06	-3.6972e-06	-3.3865e-06	-2.9236e-06	-2.5183e-06	-2.6419e-06	-3.6953e-06	-5.3549e-06	-6.8747e-06	-7.7362e-06
-7.5818e-06	-5.7872e-06	-4.4879e-06	-3.4241e-06	-2.824e-06	-2.7703e-06	-2.9916e-06	-3.0883e-06	-2.8883e-06	-2.9412e-06	-3.5924e-06	-4.8548e-06	-6.4443e-06	-8.0518e-06	-9.3547e-06	-9.9261e-06	-9.5351e-06	-8.2978e-06	-6.786e-06	-5.4006e-06	-4.2868e-06	-3.4115e-06	-2.6532e-06	-1.9401e-06	-1.2162e-06	-5.56e-07	-2.0191e-08	8.193e-08	-2.899e-07	-8.5733e-07	-1.3545e-06	-1.7301e-06	-2.0706e-06	-2.2257e-06	-2.2015e-06	-2.0621e-06	-1.918e-06	-1.6541e-06	-1.253e-06	-8.0424e-07	-3.1694e-07	-4.1637e-08	-1.5922e-07	-7.104e-07	-1.4008e-06	-2.1027e-06	-3.1422e-06	-4.4296e-06	-5.5984e-06	-6.3581e-06
-6.2523e-06	-4.3085e-06	-2.5326e-06	-1.411e-06	-1.2973e-06	-1.9305e-06	-2.6525e-06	-2.8171e-06	-2.3805e-06	-1.7949e-06	-1.4706e-06	-1.6338e-06	-2.3063e-06	-3.4948e-06	-4.9012e-06	-6.0148e-06	-6.4267e-06	-6.0946e-06	-5.4869e-06	-4.9347e-06	-4.5116e-06	-4.2588e-06	-4.0467e-06	-3.711e-06	-3.2083e-06	-2.3555e-06	-1.0662e-06	4.507e-07	1.6825e-06	2.3482e-06	2.2498e-06	1.4598e-06	4.8285e-07	-2.251e-07	-4.9315e-07	-3.3061e-07	-4.925e-08	1.3274e-07	3.9599e-07	1.0146e-06	1.855e-06	2.3506e-06	2.0429e-06	6.5985e-07	-1.3393e-06	-2.9436e-06	-3.5737e-06	-3.4348e-06	-3.2805e-06	-3.4128e-06
-5.5823e-06	-3.4427e-06	-1.4828e-06	-5.0627e-07	-6.865e-07	-1.4754e-06	-2.1946e-06	-2.3707e-06	-2.0615e-06	-1.2613e-06	-2.6186e-07	4.8703e-07	5.5439e-07	-5.4049e-08	-9.9721e-07	-1.8354e-06	-2.3134e-06	-2.4552e-06	-2.3748e-06	-2.2876e-06	-2.3721e-06	-2.7477e-06	-3.211e-06	-3.5255e-06	-3.514e-06	-2.9449e-06	-1.6117e-06	5.1076e-07	2.7189e-06	4.0217e-06	3.9357e-06	2.6958e-06	1.1166e-06	-2.259e-08	-3.1927e-07	-3.3269e-09	4.6828e-07	8.3419e-07	1.2388e-06	1.9061e-06	2.5749e-06	2.8459e-06	2.3277e-06	8.2174e-07	-1.2962e-06	-2.9724e-06	-3.3591e-06	-2.6415e-06	-1.7065e-06	-1.2054e-06
-5.0159e-06	-3.3705e-06	-1.8204e-06	-7.195e-07	-1.875e-07	-7.9559e-08	-1.9301e-07	-2.014e-07	5.0925e-08	7.9003e-07	1.7929e-06	2.6267e-06	2.9382e-06	2.8416e-06	2.5216e-06	2.1727e-06	1.8802e-06	1.4857e-06	1.0769e-06	6.924e-07	2.4864e-07	-4.2412e-07	-1.2031e-06	-1.8855e-06	-2.0172e-06	-1.4223e-06	-1.4694e-07	1.5511e-06	3.1891e-06	3.9477e-06	3.5819e-06	2.3698e-06	9.0782e-07	-1.4923e-07	-4.5243e-07	-1.5192e-07	4.0545e-07	1.1365e-06	1.9326e-06	2.515e-06	2.5641e-06	2.1777e-06	1.429e-06	5.2233e-07	-3.5126e-07	-1.1387e-06	-1.7063e-06	-1.957e-06	-1.7937e-06	-1.4485e-06
-5.4402e-06	-4.5522e-06	-3.3756e-06	-1.6711e-06	2.6433e-07	1.9587e-06	3.1165e-06	3.8605e-06	4.4797e-06	5.0181e-06	5.4217e-06	5.708e-06	5.9636e-06	6.2124e-06	6.3071e-06	6.1154e-06	5.5988e-06	4.6061e-06	3.2816e-06	1.9751e-06	9.301e-07	1.716e-07	-4.6251e-07	-8.5171e-07	-6.0717e-07	4.0163e-07	1.7796e-06	2.8197e-06	3.2988e-06	3.1095e-06	2.342e-06	1.3581e-06	5.0971e-07	-9.9158e-08	-5.1957e-07	-6.0955e-07	-2.0019e-07	7.0118e-07	1.6895e-06	2.2533e-06	2.1888e-06	1.7438e-06	1.3264e-06	1.2556e-06	1.4014e-06	1.1913e-06	3.1695e-07	-1.0932e-06	-2.4461e-06	-3.2922e-06
-7.8546e-06	-7.0107e-06	-5.4843e-06	-2.9902e-06	8.4201e-08	3.2511e-06	6.1195e-06	8.2967e-06	9.684e-06	1.0069e-05	9.7758e-06	9.4242e-06	9.3366e-06	9.4406e-06	9.483e-06	9.0205e-06	7.7932e-06	5.863e-06	3.5171e-06	1.2668e-06	-5.0149e-07	-1.5964e-06	-2.1755e-06	-2.076e-06	-1.2352e-06	2.5363e-07	1.9381e-06	3.1735e-06	3.5397e-06	3.1639e-06	2.2556e-06	1.2758e-06	5.5985e-07	-2.7875e-08	-7.3367e-07	-1.464e-06	-1.6036e-06	-1.0309e-06	-7.7131e-08	8.9559e-07	1.7308e-06	2.3875e-06	2.9573e-06	3.3723e-06	3.4254e-06	2.954e-06	1.8997e-06	1.4855e-07	-2.1066e-06	-4.2863e-06
-1.1498e-05	-1.0124e-05	-7.8829e-06	-4.8075e-06	-1.1232e-06	2.9511e-06	7.1082e-06	1.0645e-05	1.296e-05	1.3733e-05	1.3401e-05	1.2667e-05	1.1931e-05	1.1268e-05	1.0674e-05	9.6503e-06	7.7836e-06	5.283e-06	2.4905e-06	-1.73e-07	-2.4546e-06	-4.1866e-06	-5.0795e-06	-4.8764e-06	-3.6395e-06	-1.6668e-06	7.1745e-07	3.1013e-06	4.6412e-06	5.1614e-06	4.7967e-06	3.8131e-06	2.552e-06	1.1949e-06	-2.083e-07	-1.627e-06	-2.5721e-06	-2.6665e-06	-1.7631e-06	-1.745e-07	1.7524e-06	3.629e-06	4.9396e-06	5.3106e-06	4.9283e-06	4.133e-06	3.0583e-06	1.5407e-06	-5.7801e-07	-3.0165e-06
-1.4289e-05	-1.2766e-05	-1.0321e-05	-7.1364e-06	-3.286e-06	9.8594e-07	5.3499e-06	9.3204e-06	1.228e-05	1.3948e-05	1.4373e-05	1.3791e-05	1.2674e-05	1.133e-05	9.9668e-06	8.4745e-06	6.5637e-06	4.2633e-06	1.7157e-06	-8.6901e-07	-3.3164e-06	-5.3955e-06	-6.6016e-06	-6.6476e-06	-5.4649e-06	-3.1827e-06	-5.6703e-08	3.3753e-06	6.2563e-06	8.0523e-06	8.66e-06	8.0335e-06	6.3957e-06	4.2303e-06	2.0084e-06	9.3068e-08	-1.3669e-06	-1.9702e-06	-1.3654e-06	1.7309e-07	2.2011e-06	4.0715e-06	5.147e-06	5.213e-06	4.7027e-06	4.0052e-06	3.2031e-06	2.292e-06	1.122e-06	-2.9135e-07
-1.4451e-05	-1.3405e-05	-1.147e-05	-8.7975e-06	-5.484e-06	-1.842e-06	1.8145e-06	5.256e-06	8.1573e-06	1.0364e-05	1.1588e-05	1.1692e-05	1.099e-05	9.826e-06	8.3592e-06	6.8977e-06	5.4403e-06	3.782e-06	1.8576e-06	-2.8664e-07	-2.4255e-06	-4.2202e-06	-5.4039e-06	-5.7316e-06	-4.9861e-06	-3.006e-06	4.0973e-09	3.4572e-06	6.8207e-06	9.346e-06	1.0614e-05	1.0496e-05	9.1005e-06	6.8835e-06	4.4913e-06	2.5576e-06	1.2044e-06	5.492e-07	5.9234e-07	1.2497e-06	2.2413e-06	2.9661e-06	3.161e-06	2.9085e-06	2.3765e-06	1.893e-06	1.6531e-06	1.7173e-06	1.8888e-06	1.881e-06
-1.1754e-05	-1.1182e-05	-9.9114e-06	-8.1624e-06	-6.0603e-06	-3.7199e-06	-1.2912e-06	1.0903e-06	3.2866e-06	5.2287e-06	6.695e-06	7.482e-06	7.5703e-06	7.1343e-06	6.2563e-06	5.2358e-06	4.2842e-06	3.2678e-06	2.1179e-06	7.7574e-07	-6.2381e-07	-1.8399e-06	-2.7597e-06	-3.2091e-06	-2.9667e-06	-1.869e-06	4.2611e-08	2.5853e-06	5.464e-06	7.9004e-06	9.228e-06	9.3057e-06	8.2567e-06	6.488e-06	4.6137e-06	3.1114e-06	2.2378e-06	1.9233e-06	1.802e-06	1.7618e-06	1.6215e-06	1.2043e-06	5.8209e-07	-7.905e-09	-5.9848e-07	-9.2101e-07	-6.366e-07	2.5758e-07	1.3948e-06	2.1652e-06
-7.5726e-06	-7.0983e-06	-6.2375e-06	-5.2959e-06	-4.3852e-06	-3.4308e-06	-2.4066e-06	-1.2652e-06	1.3674e-08	1.3631e-06	2.6705e-06	3.6996e-06	4.2157e-06	4.2115e-06	3.8203e-06	3.2148e-06	2.598e-06	2.0411e-06	1.5502e-06	1.0266e-06	4.0429e-07	-2.6351e-07	-8.2433e-07	-1.1764e-06	-1.2307e-06	-9.3777e-07	-1.4591e-07	1.3e-06	3.2237e-06	5.039e-06	6.0389e-06	5.944e-06	4.9501e-06	3.5255e-06	2.1872e-06	1.1922e-06	7.8505e-07	9.0729e-07	1.1828e-06	1.263e-06	8.5817e-07	6.4433e-08	-9.3993e-07	-1.8328e-06	-2.3922e-06	-2.4639e-06	-1.8957e-06	-8.3809e-07	3.0434e-07	9.4837e-07
-3.7398e-06	-3.2459e-06	-2.6772e-06	-2.2094e-06	-1.9515e-06	-1.8894e-06	-1.9176e-06	-1.7984e-06	-1.3082e-06	-4.6071e-07	5.8032e-07	1.5189e-06	2.041e-06	2.0413e-06	1.7214e-06	1.3188e-06	9.1158e-07	5.9624e-07	3.6696e-07	2.0898e-07	6.1515e-08	-1.0914e-07	-2.4834e-07	-3.5791e-07	-4.367e-07	-3.8545e-07	-3.3858e-08	6.8994e-07	1.6535e-06	2.5939e-06	3.0693e-06	2.7551e-06	1.8315e-06	6.7712e-07	-3.4907e-07	-9.9539e-07	-1.1281e-06	-8.5164e-07	-3.5901e-07	3.9067e-08	2.7195e-08	-4.4707e-07	-1.2647e-06	-2.1311e-06	-2.5492e-06	-2.3793e-06	-1.757e-06	-1.0304e-06	-4.9933e-07	-3.6394e-07
[truncated: 13 more columns]

[truncated: 2 more sheets: FigS17F_sub3, FigS17F_group]
