# Supplementary material for: Prefrontal signals precede striatal signals for biased credit assignment in motivational learning biases
Source: Nat Commun. 2024 Jan 2;15:19. doi: 10.1038/s41467-023-44632-x (PMC10762147; doi:10.1038/s41467-023-44632-x)
Supplement: Supplementary file 4 — Source Data [file 41467_2023_44632_MOESM4_ESM.zip › SourceDataFiles/SourceDataFiles_FigS19.xlsx]

## Sheet: FigS19A
-1.035	-0.77931	-0.70953	-0.82936	-0.91578	-0.79773	-0.53398	-0.2791	-0.21865	-0.43248	-0.78614	-1.103	-1.3824	-1.6584	-1.9279	-2.1198	-2.1965	-2.1891	-2.1121	-1.9245	-1.5798	-1.1989	-0.97614	-1.0257	-1.3588	-1.835	-2.1836	-2.2783	-2.2275	-2.0627	-1.7326	-1.4106	-1.2492	-1.2102	-1.1998	-1.1457	-1.0346	-0.81844	-0.53513	-0.32418	-0.17437	-0.051533	0.0088709
-1.1683	-1.1212	-0.94467	-0.71546	-0.49724	-0.33285	-0.27308	-0.26317	-0.28201	-0.42415	-0.7151	-1.0238	-1.268	-1.4181	-1.4911	-1.5267	-1.4939	-1.4232	-1.3765	-1.3479	-1.2806	-1.1965	-1.1769	-1.2716	-1.4998	-1.821	-2.1024	-2.2763	-2.356	-2.335	-2.1335	-1.807	-1.541	-1.3962	-1.3371	-1.2671	-1.0737	-0.73219	-0.3471	-0.044973	0.13425	0.21953	0.21729
-1.4322	-1.435	-1.1686	-0.78531	-0.4156	-0.16216	-0.071189	-0.051607	-0.055234	-0.13807	-0.28021	-0.47863	-0.68982	-0.82131	-0.83759	-0.79215	-0.6956	-0.60448	-0.59154	-0.6352	-0.68011	-0.75671	-0.94665	-1.1932	-1.4089	-1.5867	-1.7098	-1.7965	-1.8913	-1.9706	-1.8898	-1.6262	-1.3496	-1.1365	-0.9738	-0.83243	-0.646	-0.36432	-0.038539	0.25727	0.45318	0.5216	0.50219
-1.6137	-1.5635	-1.2503	-0.86924	-0.48903	-0.13116	0.18783	0.42226	0.50889	0.47767	0.4183	0.32014	0.21322	0.1334	0.095342	0.11767	0.18272	0.22439	0.25355	0.2788	0.22098	0.0073515	-0.39068	-0.8749	-1.2547	-1.4296	-1.4433	-1.3698	-1.2401	-1.0915	-0.97739	-0.87134	-0.75914	-0.63607	-0.46038	-0.239	0.020091	0.32374	0.60798	0.79828	0.87989	0.8753	0.83423
-0.79888	-0.71626	-0.59306	-0.44271	-0.22762	0.10456	0.5619	0.97436	1.2129	1.3261	1.3709	1.3983	1.4323	1.4189	1.2963	1.0818	0.83542	0.67721	0.73113	0.9587	1.0626	0.82321	0.30123	-0.34941	-0.89231	-1.1421	-1.1514	-1.0066	-0.73065	-0.39477	-0.1558	-0.11795	-0.18383	-0.21165	-0.088774	0.22206	0.68996	1.1781	1.4815	1.5414	1.4536	1.3146	1.1975
0.27613	0.25761	0.26062	0.24351	0.26647	0.41384	0.73597	1.1406	1.4988	1.7647	1.9708	2.1714	2.3141	2.2989	2.0549	1.6143	1.1587	0.9256	0.99713	1.2644	1.4151	1.2295	0.76353	0.14752	-0.41306	-0.73943	-0.82067	-0.70626	-0.44494	-0.11302	0.14974	0.2113	0.10813	0.015504	0.098286	0.48187	1.1542	1.7179	1.9153	1.8621	1.7007	1.5157	1.3636
0.9342	0.86796	0.86239	0.7813	0.62444	0.53613	0.63834	0.93483	1.3116	1.6267	1.895	2.1527	2.3165	2.2879	2.0641	1.7096	1.4	1.3205	1.457	1.6647	1.7418	1.5326	1.0469	0.42788	-0.13321	-0.5105	-0.6422	-0.53641	-0.2779	0.014201	0.20919	0.22726	0.10813	0.009055	0.090609	0.52423	1.2095	1.5854	1.6464	1.5803	1.4679	1.3469	1.2254
1.4062	1.2286	1.0433	0.81111	0.54131	0.31044	0.21263	0.29879	0.54809	0.85883	1.1536	1.3646	1.4365	1.3749	1.319	1.3886	1.5598	1.7592	1.9244	2.007	1.9777	1.7768	1.2969	0.59147	-0.065951	-0.49507	-0.63768	-0.50654	-0.20105	0.098712	0.22206	0.15918	0.02073	-0.076107	-0.016414	0.31318	0.79406	1.0689	1.1514	1.1664	1.1519	1.1087	1.0311
1.7333	1.2946	0.78961	0.40672	0.15397	-0.04676	-0.19827	-0.23913	-0.13776	0.06131	0.26462	0.35561	0.31983	0.25213	0.33612	0.78542	1.4555	1.9269	2.114	2.1154	2.0257	1.8424	1.4515	0.79161	0.072538	-0.41771	-0.623	-0.58213	-0.32885	-4.7535e-05	0.18756	0.22187	0.19397	0.16367	0.19522	0.33316	0.56168	0.8022	0.94425	1.012	1.0545	1.0552	1.0088
1.5587	1.0604	0.61601	0.28123	0.066656	-0.066606	-0.1635	-0.2152	-0.21237	-0.16195	-0.086568	-0.021695	0.01894	0.063107	0.2042	0.57881	1.1816	1.7393	2.0442	2.1312	2.0942	1.9434	1.6196	1.0771	0.41481	-0.12585	-0.45544	-0.58655	-0.49957	-0.19422	0.20106	0.53173	0.73381	0.80204	0.76462	0.74031	0.80678	0.98144	1.1733	1.2843	1.3254	1.3167	1.2601
0.9464	0.77974	0.63585	0.46653	0.27165	0.15664	0.12091	0.12078	0.10667	0.068255	0.048661	0.088671	0.19215	0.32998	0.49288	0.69919	0.99501	1.3591	1.697	1.949	2.07	2.0057	1.7546	1.3127	0.74094	0.19621	-0.2038	-0.39352	-0.35317	-0.063705	0.48224	1.1173	1.5393	1.5704	1.3492	1.1693	1.1353	1.2509	1.4674	1.6592	1.7241	1.6924	1.5851
0.11492	0.3005	0.40813	0.41968	0.33354	0.27968	0.32469	0.42599	0.5014	0.50665	0.45253	0.38985	0.38296	0.46326	0.57308	0.65656	0.75761	0.94067	1.2037	1.5047	1.7532	1.8166	1.6554	1.3075	0.86244	0.41757	0.09451	-0.012147	0.09607	0.40667	0.89274	1.4215	1.7866	1.7215	1.4268	1.2333	1.2239	1.3632	1.5769	1.7575	1.8192	1.7602	1.5893
-0.75673	-0.49387	-0.32298	-0.21658	-0.087461	0.070577	0.2844	0.54703	0.79395	0.96111	0.95374	0.75182	0.44742	0.19325	0.072868	0.070999	0.17503	0.36587	0.61191	0.89549	1.1419	1.2421	1.1358	0.90732	0.65454	0.41108	0.27696	0.29605	0.44479	0.68125	0.91225	1.0198	1.0087	0.9101	0.81035	0.82926	1.0086	1.2631	1.4705	1.5452	1.469	1.2462	0.91948
-1.3356	-1.2799	-1.3117	-1.2656	-0.96634	-0.54884	-0.11312	0.31626	0.72259	1.0373	1.1067	0.84444	0.38315	-0.076901	-0.42152	-0.63377	-0.67454	-0.53899	-0.288	-0.018324	0.15661	0.19868	0.13403	0.064319	0.024899	0.0087251	0.045109	0.1066	0.20141	0.31981	0.36231	0.27302	0.11929	-0.013245	0.044416	0.3296	0.68722	0.98071	1.1118	1.0034	0.66421	0.19864	-0.19828
-1.6775	-1.9259	-2.2562	-2.3334	-2.0194	-1.5363	-1.0598	-0.67972	-0.38563	-0.17345	-0.018666	0.0077517	-0.097905	-0.31172	-0.61145	-0.92334	-1.1645	-1.311	-1.317	-1.2773	-1.2498	-1.2072	-1.1441	-1.0559	-0.94883	-0.82704	-0.75946	-0.78678	-0.85068	-0.85878	-0.83347	-0.80359	-0.73234	-0.61032	-0.35624	0.034562	0.32589	0.38802	0.25717	-0.052576	-0.48874	-0.87421	-1.0503
-2.2756	-2.6691	-2.9744	-2.9425	-2.6674	-2.3343	-2.0693	-1.8875	-1.7475	-1.6279	-1.4944	-1.2811	-1.0579	-0.94109	-0.99239	-1.156	-1.3637	-1.5966	-1.8645	-2.1734	-2.3969	-2.4296	-2.3379	-2.2131	-2.0427	-1.884	-1.9043	-2.1227	-2.383	-2.4477	-2.3565	-2.2018	-1.9045	-1.4097	-0.83185	-0.43138	-0.33685	-0.4635	-0.69847	-0.91648	-1.0965	-1.2229	-1.2383
-3.0776	-3.3177	-3.3234	-3.1356	-2.9276	-2.7614	-2.7173	-2.7051	-2.6757	-2.626	-2.5537	-2.4002	-2.2011	-1.988	-1.8035	-1.7119	-1.8076	-2.0323	-2.374	-2.7428	-3.0288	-3.2021	-3.2652	-3.2479	-3.109	-2.9478	-2.8874	-2.9213	-3.0358	-3.148	-3.1565	-3.1542	-3.0921	-2.6368	-1.929	-1.4376	-1.2306	-1.1757	-1.214	-1.298	-1.3887	-1.4317	-1.3606
-3.373	-3.5257	-3.4808	-3.3932	-3.3503	-3.2707	-3.1689	-3.1063	-3.1115	-3.1496	-3.1844	-3.2069	-3.1813	-3.0264	-2.7387	-2.449	-2.3451	-2.4495	-2.6591	-2.8227	-2.9581	-3.1263	-3.2912	-3.3767	-3.2897	-3.0482	-2.7584	-2.5961	-2.6266	-2.706	-2.749	-2.8329	-2.9913	-3.0196	-2.7749	-2.3471	-1.9293	-1.6555	-1.5284	-1.5546	-1.6744	-1.7488	-1.6938
-3.292	-3.6037	-3.67	-3.6101	-3.4813	-3.3074	-3.0715	-2.9275	-2.9301	-3.0505	-3.2209	-3.3904	-3.4031	-3.1631	-2.7675	-2.4086	-2.2033	-2.207	-2.3141	-2.4312	-2.4912	-2.4986	-2.4164	-2.2774	-2.158	-2.1283	-2.1185	-2.1667	-2.2197	-2.2416	-2.2761	-2.3196	-2.4183	-2.5545	-2.5961	-2.3677	-1.9854	-1.712	-1.5915	-1.5859	-1.6556	-1.7202	-1.7551
-2.7645	-3.2157	-3.3279	-3.2127	-2.9782	-2.7328	-2.4776	-2.28	-2.2511	-2.4612	-2.757	-2.9167	-2.7975	-2.5046	-2.2139	-2.0419	-1.9872	-2.0483	-2.2286	-2.4642	-2.4882	-2.1866	-1.7814	-1.4989	-1.4331	-1.5581	-1.78	-1.9843	-2.029	-1.9905	-1.9484	-1.9129	-1.9445	-2.0127	-2.0081	-1.8364	-1.6177	-1.4692	-1.3892	-1.3524	-1.3236	-1.3377	-1.4294
-2.239	-2.5733	-2.6706	-2.5777	-2.3327	-1.9973	-1.6465	-1.3872	-1.3248	-1.516	-1.8386	-2.0182	-1.9977	-1.9095	-1.8352	-1.7903	-1.8681	-2.0938	-2.4488	-2.7844	-2.7798	-2.3532	-1.7746	-1.345	-1.2207	-1.3267	-1.5867	-1.8406	-1.9098	-1.8355	-1.7252	-1.6626	-1.7117	-1.72	-1.5902	-1.478	-1.4294	-1.3862	-1.3059	-1.2197	-1.0776	-0.9432	-0.90384
-2.1569	-2.2188	-2.1921	-1.9698	-1.5459	-0.98444	-0.54042	-0.35606	-0.35851	-0.40367	-0.54384	-0.81153	-1.1275	-1.3395	-1.4801	-1.5801	-1.7662	-2.1105	-2.5668	-2.9754	-3.0373	-2.6814	-2.0655	-1.5046	-1.1779	-1.1008	-1.1902	-1.3405	-1.4926	-1.5355	-1.489	-1.4626	-1.4989	-1.5023	-1.4995	-1.6121	-1.7126	-1.7476	-1.6927	-1.5569	-1.3218	-0.98889	-0.63178
-2.0645	-1.8334	-1.5261	-1.0233	-0.48501	-0.069397	0.15915	0.23408	0.17661	0.11725	0.0083059	-0.20919	-0.50436	-0.79568	-1.1105	-1.46	-1.7856	-2.1754	-2.6652	-3.1375	-3.3002	-2.8977	-2.1866	-1.5704	-1.0597	-0.78804	-0.71751	-0.78433	-0.94296	-1.0573	-1.0271	-1.0224	-1.0965	-1.3098	-1.678	-2.0857	-2.3914	-2.5282	-2.5277	-2.4054	-2.1472	-1.6905	-1.0882
-1.1867	-0.73013	-0.18924	0.20097	0.34184	0.36348	0.36232	0.35338	0.26915	0.090612	-0.12376	-0.3038	-0.41535	-0.57445	-0.90176	-1.4773	-2.0507	-2.5221	-2.9116	-3.1209	-3.117	-2.6416	-1.9736	-1.4442	-1.0244	-0.80571	-0.74861	-0.75757	-0.76892	-0.69704	-0.52513	-0.45914	-0.61328	-1.0738	-1.8077	-2.6047	-3.2642	-3.5485	-3.5222	-3.2649	-2.8651	-2.373	-1.8308
-0.099824	0.44034	0.85882	0.88383	0.70247	0.50522	0.3319	0.169	-0.00055292	-0.22679	-0.4255	-0.50986	-0.49503	-0.56374	-0.78209	-1.2696	-2.0257	-2.6603	-3.0168	-2.9942	-2.7651	-2.341	-1.9034	-1.5685	-1.3811	-1.3252	-1.3333	-1.2553	-0.99619	-0.61839	-0.26391	-0.082647	-0.22717	-0.75857	-1.6148	-2.6397	-3.609	-4.0267	-3.8763	-3.4763	-3.0666	-2.7436	-2.4669
0.43893	0.80104	0.98559	0.94055	0.74874	0.49373	0.19001	-0.15278	-0.45	-0.60458	-0.57836	-0.49854	-0.4479	-0.46945	-0.57256	-0.73884	-1.0387	-1.3925	-1.7496	-2.0643	-2.2506	-2.2431	-2.1266	-1.9343	-1.8355	-1.7861	-1.759	-1.6613	-1.3707	-0.90114	-0.43291	-0.12183	-0.098214	-0.42635	-1.1144	-2.0408	-2.9362	-3.5028	-3.5631	-3.3428	-3.1015	-2.9593	-2.9194
0.69361	0.86211	0.91576	0.85771	0.63063	0.28461	-0.10658	-0.489	-0.68925	-0.61432	-0.40474	-0.24233	-0.2157	-0.22936	-0.27422	-0.30993	-0.34684	-0.47737	-0.73499	-1.1604	-1.6028	-1.9357	-2.0542	-1.9191	-1.7176	-1.5062	-1.3979	-1.4034	-1.4443	-1.3755	-1.0695	-0.63534	-0.27775	-0.16865	-0.46512	-1.1314	-1.8696	-2.5003	-2.855	-2.9079	-2.7894	-2.6782	-2.6896
1.2178	1.1839	1.0386	0.78786	0.4171	-0.025729	-0.41877	-0.63123	-0.55311	-0.29072	0.00088655	0.14724	0.11056	0.048798	0.011508	-0.011741	-0.036111	-0.15872	-0.42824	-0.78829	-1.1443	-1.3995	-1.4922	-1.4075	-1.2576	-1.0835	-0.9595	-0.9738	-1.1542	-1.3341	-1.2661	-0.915	-0.47303	-0.18197	-0.20289	-0.55385	-1.0754	-1.5405	-1.8409	-1.8208	-1.5747	-1.3411	-1.2845
1.9583	1.7281	1.2796	0.75988	0.286	-0.12394	-0.45298	-0.54117	-0.33017	0.032623	0.34388	0.42829	0.37338	0.29509	0.25017	0.18711	0.077301	-0.11806	-0.41673	-0.70391	-0.92776	-1.003	-0.98154	-0.95311	-0.93355	-0.89603	-0.79711	-0.71034	-0.70337	-0.75484	-0.76931	-0.65203	-0.46214	-0.35771	-0.39702	-0.49962	-0.67578	-0.8633	-0.89648	-0.65279	-0.34345	-0.10081	-0.030573
2.2513	1.7831	1.1779	0.68037	0.31502	0.047613	-0.16432	-0.20143	-0.036729	0.24431	0.4687	0.5353	0.52544	0.49169	0.4264	0.28258	0.065547	-0.21712	-0.49963	-0.75532	-0.90098	-0.89459	-0.83248	-0.85604	-0.8922	-0.87797	-0.74894	-0.47638	-0.14152	0.11826	0.21198	0.12244	-0.092273	-0.35235	-0.55464	-0.63115	-0.68879	-0.75538	-0.65395	-0.30931	0.1181	0.51223	0.73643
1.0242	0.7073	0.47604	0.33073	0.21808	0.12247	0.07804	0.094532	0.14646	0.18526	0.17397	0.24054	0.33828	0.3981	0.34944	0.18038	-0.088996	-0.38928	-0.62479	-0.83435	-0.93714	-0.94659	-0.90595	-0.90294	-0.88515	-0.7258	-0.38447	0.1953	0.788	1.1977	1.3261	1.1544	0.67385	0.057562	-0.46344	-0.78565	-0.95114	-0.96033	-0.81063	-0.45529	0.027231	0.52217	0.93704
-0.54349	-0.53176	-0.48473	-0.42574	-0.34172	-0.22868	-0.059734	0.030614	-0.014775	-0.18255	-0.35719	-0.38459	-0.2601	-0.11566	-0.059825	-0.12296	-0.32136	-0.52372	-0.71953	-0.88045	-0.976	-1.0041	-0.90315	-0.6914	-0.44563	-0.062869	0.56794	1.3532	1.91	2.0973	2.0044	1.6681	1.0627	0.29903	-0.43892	-0.93372	-1.1145	-1.0792	-0.91285	-0.58024	-0.092998	0.41421	0.86195
-1.1298	-1.1563	-1.162	-1.1386	-1.0103	-0.80929	-0.5277	-0.38494	-0.46308	-0.71209	-0.93616	-0.97706	-0.795	-0.53942	-0.31816	-0.21699	-0.30208	-0.45975	-0.65807	-0.83538	-1.0071	-1.069	-0.84518	-0.3622	0.1872	0.74885	1.4397	2.0873	2.467	2.4781	2.1043	1.4544	0.73348	0.03738	-0.54996	-0.96478	-1.1158	-1.1221	-0.99484	-0.71113	-0.23239	0.27792	0.67259

## Sheet: FigS19B
-0.89726	-0.52042	-0.30027	-0.34077	-0.67924	-1.2077	-1.4669	-1.2661	-0.8551	-0.29549	0.44816	1.1528	1.514	1.6101	1.5873	1.4734	1.2248	0.90335	0.72701	0.73887	0.84013	0.93206	0.9999	1.0969	1.247	1.4152	1.4072	0.85519	-0.021699	-0.71927	-0.92326	-0.71244	-0.41656	-0.21268	-0.19665	-0.35312	-0.5641	-0.70538	-0.73305	-0.74877	-0.88345	-1.1707	-1.5522
-1.4367	-1.2884	-1.2553	-1.3538	-1.4992	-1.5363	-1.3495	-1.006	-0.59719	-0.14513	0.34932	0.84642	1.2086	1.3683	1.42	1.4355	1.4168	1.3741	1.3248	1.2883	1.2816	1.2942	1.3219	1.3752	1.4676	1.5697	1.5879	1.3689	0.85972	0.25602	-0.16435	-0.31864	-0.29851	-0.25078	-0.26227	-0.35399	-0.4904	-0.63349	-0.76653	-0.89547	-1.0366	-1.1764	-1.3059
-1.4669	-1.5715	-1.6126	-1.5718	-1.4229	-1.1721	-0.87662	-0.60846	-0.40034	-0.18129	0.11924	0.49331	0.8481	1.1212	1.3034	1.4266	1.5166	1.572	1.5269	1.3962	1.2764	1.2161	1.2275	1.3154	1.4777	1.6398	1.6907	1.5683	1.2913	0.91466	0.50749	0.1642	-0.059103	-0.16	-0.17634	-0.18615	-0.22744	-0.33052	-0.50796	-0.68709	-0.83233	-0.95614	-1.0574
-1.2532	-1.4452	-1.4529	-1.2597	-0.91589	-0.56427	-0.32558	-0.23886	-0.26521	-0.25107	-0.064815	0.29265	0.72202	1.1355	1.4413	1.6369	1.7697	1.7683	1.5339	1.1913	0.87912	0.69566	0.70393	0.9159	1.3054	1.6642	1.7453	1.6383	1.472	1.2645	0.98963	0.66585	0.34171	0.12472	0.05716	0.070744	0.10949	0.13099	0.065453	-0.13744	-0.39358	-0.66022	-0.94227
-0.86778	-1.0453	-1.0071	-0.79682	-0.44962	-0.086637	0.14367	0.16838	0.043049	-0.032446	0.094976	0.43719	0.89845	1.3571	1.7446	2.058	2.2274	1.9158	1.2195	0.62817	0.23381	0.11127	0.32352	0.79248	1.2777	1.4696	1.4059	1.3023	1.2439	1.2362	1.2065	1.0582	0.79491	0.56559	0.45364	0.4413	0.48695	0.55833	0.59596	0.45603	0.088542	-0.37581	-0.89303
-0.19312	-0.50816	-0.59596	-0.53594	-0.36743	-0.11403	0.16353	0.36985	0.45065	0.51537	0.69323	0.98942	1.3276	1.6358	1.9147	2.1546	2.2278	1.9283	1.3373	0.80039	0.54658	0.67522	1.0783	1.4051	1.4056	1.1789	0.90137	0.67542	0.53003	0.50071	0.58841	0.73853	0.84926	0.89415	0.90173	0.90871	0.92442	0.94389	0.92764	0.83551	0.61414	0.12622	-0.51511
0.30655	-0.081756	-0.32418	-0.44851	-0.49956	-0.45676	-0.2371	0.18413	0.6635	1.0903	1.4624	1.7367	1.8991	1.9981	2.077	2.1475	2.1744	2.1037	1.9404	1.7731	1.7663	1.9393	2.0177	1.7646	1.3134	0.84809	0.44341	0.11785	-0.12917	-0.25225	-0.16357	0.17931	0.63848	1.0031	1.2153	1.3228	1.3507	1.3109	1.2111	1.0861	0.96604	0.72396	0.31204
0.71557	0.35841	0.011976	-0.25829	-0.43991	-0.50583	-0.35593	0.088638	0.729	1.4163	2.0089	2.3265	2.3778	2.3232	2.2576	2.1964	2.1505	2.1334	2.1514	2.1802	2.2042	2.1543	1.8645	1.327	0.77877	0.33247	-0.017598	-0.30542	-0.5327	-0.63644	-0.50645	-0.10899	0.44052	0.94782	1.3132	1.529	1.5999	1.5542	1.4482	1.2951	1.0907	0.8598	0.65862
1.0244	0.80752	0.50704	0.25325	0.12222	0.13068	0.2619	0.51762	0.90909	1.4	1.8306	2.0662	2.1626	2.2116	2.2426	2.2304	2.1896	2.1444	2.0931	1.9804	1.7495	1.3844	0.92788	0.48154	0.14508	-0.087288	-0.24681	-0.36491	-0.41557	-0.37901	-0.24716	-0.023512	0.29618	0.67346	1.0286	1.2699	1.4096	1.4496	1.3755	1.1752	0.87932	0.62321	0.51207
1.1888	1.1006	0.96501	0.87786	0.87088	0.91869	1.0131	1.145	1.2786	1.3289	1.287	1.2889	1.4073	1.6549	1.989	2.2962	2.4501	2.3488	1.9515	1.3851	0.83943	0.40287	0.099122	-0.087746	-0.16877	-0.16187	-0.073581	0.058791	0.21355	0.30257	0.29961	0.25198	0.24599	0.32237	0.4441	0.53972	0.62236	0.68624	0.65801	0.52028	0.32943	0.18473	0.1495
1.3037	1.2646	1.2639	1.3118	1.3689	1.3958	1.4273	1.4544	1.3995	1.1912	0.96041	0.89513	1.0236	1.3556	1.8824	2.4665	2.7333	2.4455	1.7627	0.99521	0.37234	-0.0056089	-0.17633	-0.25589	-0.25923	-0.13327	0.11197	0.40667	0.64554	0.72929	0.6552	0.48248	0.28521	0.1315	0.029141	-0.028147	-0.068072	-0.088876	-0.11834	-0.16354	-0.1987	-0.18954	-0.1305
1.4057	1.3459	1.3774	1.4403	1.461	1.4025	1.2881	1.1798	1.0902	0.98581	0.90335	0.92117	1.115	1.5302	2.1212	2.6209	2.6492	2.3089	1.8479	1.3676	0.88125	0.43359	0.066854	-0.20365	-0.37343	-0.38413	-0.24017	0.046532	0.34672	0.55722	0.61435	0.52269	0.3064	0.041808	-0.20184	-0.36336	-0.45214	-0.49785	-0.51446	-0.49964	-0.45261	-0.3594	-0.20545
1.5044	1.3662	1.3128	1.2841	1.2245	1.0987	0.89431	0.70279	0.62021	0.70127	0.90297	1.1363	1.4677	1.9264	2.3387	2.4767	2.3973	2.2744	2.1521	1.9754	1.6356	1.1077	0.46398	-0.10869	-0.53837	-0.81973	-0.9286	-0.7996	-0.46744	-0.064489	0.21142	0.29561	0.18855	-0.062779	-0.35826	-0.60981	-0.74314	-0.77084	-0.73516	-0.64565	-0.52593	-0.36939	-0.13104
1.6056	1.3643	1.1861	1.0768	0.97665	0.80197	0.52789	0.24001	0.091439	0.27795	0.76486	1.2943	1.7217	1.983	2.0367	1.9903	1.997	2.1033	2.2245	2.1727	1.8294	1.2338	0.52783	-0.13137	-0.67566	-1.1216	-1.4372	-1.5048	-1.2272	-0.74083	-0.30422	-0.047562	0.0028041	-0.14621	-0.44259	-0.78621	-0.99301	-1.0211	-0.9609	-0.82903	-0.61056	-0.32415	-0.011755
1.7493	1.4275	1.1883	1.0546	0.9389	0.70603	0.3266	-0.018062	-0.12792	0.13171	0.60762	1.0513	1.3444	1.4139	1.3385	1.2884	1.351	1.495	1.5956	1.4632	1.0556	0.58552	0.13128	-0.34258	-0.78379	-1.1421	-1.3717	-1.433	-1.3026	-1.0205	-0.5892	-0.18474	0.012336	-0.092658	-0.47825	-0.92516	-1.2209	-1.3429	-1.349	-1.2429	-0.93512	-0.48321	-0.1171
1.7717	1.4466	1.2005	1.0331	0.87798	0.68152	0.46788	0.37677	0.49217	0.69802	0.82821	0.85454	0.8049	0.68327	0.58046	0.54294	0.57265	0.60134	0.52264	0.25415	-0.11836	-0.40241	-0.58147	-0.74301	-0.90314	-0.98811	-0.92954	-0.83487	-0.77511	-0.65254	-0.33794	-0.0095403	0.12905	-0.10168	-0.62214	-1.1111	-1.4716	-1.7239	-1.8002	-1.6593	-1.3112	-0.8886	-0.53373
1.3352	1.0389	0.79811	0.60279	0.51215	0.59158	0.77063	0.93874	1.0739	1.0863	0.99085	0.78177	0.47402	0.22789	0.15685	0.16423	0.13417	0.050923	-0.13153	-0.44715	-0.82063	-1.1277	-1.2438	-1.1859	-1.0672	-0.93379	-0.77208	-0.57162	-0.30388	-0.02764	0.10786	0.093341	-0.06979	-0.42119	-0.89496	-1.3315	-1.7236	-2.0048	-2.0638	-1.9071	-1.5742	-1.187	-0.86054
0.80521	0.47285	0.21551	0.082739	0.14569	0.45816	0.86255	1.0274	1.0035	0.88383	0.72405	0.53872	0.30996	0.19425	0.22616	0.30125	0.25237	0.028021	-0.3285	-0.71786	-1.0456	-1.3052	-1.426	-1.3884	-1.2171	-0.95793	-0.71143	-0.40031	0.016165	0.31858	0.33787	0.10817	-0.26335	-0.64295	-0.99874	-1.3855	-1.7746	-2.0397	-2.0654	-1.8592	-1.4597	-0.98344	-0.65961
0.61498	0.27588	0.038247	-0.021005	0.078472	0.29284	0.50702	0.4747	0.28479	0.13652	0.077158	0.14663	0.36686	0.64247	0.77587	0.79354	0.68272	0.29713	-0.27632	-0.81676	-1.1701	-1.3707	-1.5351	-1.6067	-1.4055	-0.96584	-0.46757	0.007025	0.35688	0.51415	0.52199	0.36414	0.017243	-0.39793	-0.85982	-1.3614	-1.7615	-1.9779	-1.9406	-1.6313	-1.093	-0.50858	-0.12567
0.60464	0.33867	0.23278	0.26022	0.33171	0.34664	0.16133	-0.25364	-0.69076	-0.81416	-0.59706	-0.14331	0.52139	1.1534	1.424	1.3055	0.97513	0.41765	-0.23024	-0.79625	-1.2585	-1.6195	-1.929	-1.9615	-1.584	-0.95052	-0.23687	0.33339	0.6393	0.78281	0.86219	0.94116	0.85383	0.41582	-0.30538	-1.0304	-1.5268	-1.7316	-1.6871	-1.3479	-0.77958	-0.22557	0.1374
0.58133	0.46548	0.52465	0.62834	0.67894	0.58292	0.19393	-0.4408	-1.0108	-1.1118	-0.80041	-0.26964	0.41059	1.0494	1.3086	1.0825	0.60759	0.1098	-0.34819	-0.7848	-1.2612	-1.7308	-2.0685	-2.0379	-1.6089	-0.94083	-0.23255	0.38249	0.88488	1.246	1.3905	1.4762	1.5473	1.2676	0.59619	-0.036819	-0.45761	-0.6776	-0.80677	-0.75688	-0.47917	-0.19552	-0.015599
0.32983	0.39398	0.53997	0.70407	0.78109	0.6829	0.40857	0.018568	-0.32946	-0.51493	-0.46307	-0.21537	0.11813	0.34357	0.37457	0.23134	-0.047065	-0.28683	-0.45876	-0.62224	-0.92618	-1.329	-1.6318	-1.695	-1.4309	-0.92337	-0.33824	0.29298	0.98204	1.5564	1.8206	1.8761	1.8773	1.6936	1.3179	0.9962	0.79203	0.65735	0.52757	0.35818	0.15468	0.011687	-0.015494
-0.16648	0.040562	0.24764	0.45293	0.58102	0.59928	0.59322	0.56163	0.48861	0.34294	0.1853	0.079168	0.043529	-0.028739	-0.15291	-0.28556	-0.39247	-0.40411	-0.24062	0.09091	0.30106	0.22819	-0.016074	-0.41431	-0.69852	-0.69908	-0.4201	0.051286	0.62653	1.1835	1.7169	2.0947	2.1964	2.0833	1.8635	1.7098	1.6409	1.5931	1.5313	1.3715	1.0343	0.71838	0.56626
-0.66749	-0.38693	-0.091194	0.16611	0.37961	0.55143	0.69398	0.80898	0.86554	0.86359	0.71914	0.45827	0.18566	-0.022368	-0.17089	-0.23073	-0.18388	-0.015223	0.35748	0.94996	1.6242	2.0373	1.9798	1.3722	0.52677	-0.12832	-0.40953	-0.36154	-0.072382	0.35865	1.0092	1.7874	2.3605	2.389	2.115	1.9758	1.9884	2.034	2.0281	1.8602	1.5323	1.2929	1.1974
-0.93857	-0.67756	-0.34169	-0.01824	0.29789	0.55325	0.69873	0.7812	0.83354	0.89039	0.85229	0.70058	0.43334	0.20525	0.10686	0.14921	0.25512	0.37915	0.58329	0.98747	1.7153	2.4631	2.7128	2.3435	1.4894	0.54869	-0.24868	-0.69405	-0.73658	-0.43414	0.17233	1.1004	2.1316	2.5056	2.357	2.152	2.0085	1.8602	1.6126	1.2835	1.1211	1.1474	1.3145
-0.99342	-0.77767	-0.46473	-0.093006	0.25958	0.51426	0.63848	0.65683	0.64162	0.64824	0.66494	0.69125	0.6664	0.57228	0.47039	0.36133	0.27504	0.26101	0.37575	0.70775	1.3617	2.1304	2.5423	2.5041	1.9575	1.0768	0.12828	-0.58357	-0.94017	-0.87783	-0.44769	0.45508	1.5785	2.2309	2.3774	2.1491	1.7303	1.2102	0.62039	0.21271	0.24519	0.4814	0.83992
-1.0899	-0.86221	-0.56343	-0.18912	0.14579	0.41735	0.5803	0.61068	0.56126	0.49662	0.53155	0.62722	0.74357	0.68756	0.37044	-0.098244	-0.38691	-0.36073	-0.07295	0.4014	0.99177	1.5807	1.9772	2.0256	1.7847	1.2514	0.59756	-0.015198	-0.41675	-0.5095	-0.30412	0.17526	0.81729	1.4207	1.7263	1.6054	1.1242	0.49127	-0.17556	-0.64811	-0.75282	-0.58608	-0.25748
-1.2736	-1.0499	-0.76874	-0.40152	-0.025096	0.32236	0.5903	0.7433	0.7868	0.69571	0.65234	0.63163	0.60725	0.34103	-0.28415	-0.82391	-0.95941	-0.74109	-0.29172	0.26185	0.76816	1.1389	1.338	1.3161	1.2046	1.0154	0.74465	0.43112	0.20085	0.10623	0.12166	0.15804	0.25258	0.3958	0.51763	0.57184	0.30806	-0.15193	-0.66645	-1.1523	-1.5919	-1.8316	-1.7984
-1.181	-1.0559	-0.83753	-0.48328	-0.058916	0.30374	0.62102	0.86827	1.0131	0.90724	0.63438	0.29797	-0.11668	-0.60524	-1.001	-1.0767	-0.84436	-0.46676	-0.05619	0.3343	0.66544	0.84757	0.87812	0.85467	0.78322	0.67839	0.48026	0.27875	0.14991	0.091336	0.029194	-0.054654	-0.12605	-0.19531	-0.26506	-0.29907	-0.41232	-0.64872	-0.99869	-1.4008	-1.9055	-2.3636	-2.5505
-0.65849	-0.55568	-0.41623	-0.19679	0.058242	0.27949	0.48044	0.63094	0.66801	0.56496	0.18184	-0.36672	-1.025	-1.4643	-1.4098	-1.0036	-0.41801	0.07848	0.39135	0.50746	0.60311	0.64017	0.66077	0.67873	0.57959	0.36707	0.10529	-0.15774	-0.35916	-0.5006	-0.57979	-0.53643	-0.46051	-0.41749	-0.45772	-0.58259	-0.7414	-0.95024	-1.1893	-1.4047	-1.6193	-1.8424	-1.9938
-0.15265	0.15539	0.37128	0.40135	0.29424	0.23082	0.18775	0.1604	0.038916	-0.11001	-0.47358	-1.0528	-1.6781	-1.8851	-1.6333	-1.096	-0.41903	0.16362	0.49858	0.5937	0.59345	0.56235	0.57804	0.48987	0.29324	0.0032765	-0.26896	-0.55422	-0.85268	-1.1364	-1.2779	-1.1903	-1.0234	-0.88023	-0.83884	-0.94464	-1.0713	-1.1775	-1.1636	-1.082	-1.0052	-0.96185	-0.99272
0.0082719	0.5881	1.0092	0.99481	0.64938	0.34592	0.10142	-0.10917	-0.38726	-0.71191	-1.011	-1.3718	-1.707	-1.7366	-1.5835	-1.2385	-0.75729	-0.19444	0.20312	0.51605	0.62142	0.58265	0.37411	-0.010927	-0.29321	-0.47265	-0.56921	-0.65981	-0.86449	-1.193	-1.5902	-1.9428	-2.1061	-2.0773	-1.9548	-1.7851	-1.5295	-1.2376	-0.8813	-0.54057	-0.26579	-0.12436	-0.07317
-0.28675	0.46578	1.1017	1.2172	0.97333	0.67316	0.42396	0.18996	-0.14051	-0.64342	-0.87706	-0.93583	-0.84014	-0.7852	-0.75584	-0.614	-0.29159	0.14545	0.4842	0.77555	0.83541	0.65397	0.13406	-0.47798	-0.81492	-0.80823	-0.70029	-0.6286	-0.62904	-0.69446	-0.935	-1.4902	-2.2449	-2.8499	-2.9394	-2.4144	-1.65	-0.94054	-0.40922	-0.062777	0.17727	0.26725	0.31899

## Sheet: FigS19C
0.48594	0.80262	1.1338	1.3907	1.5317	1.5325	1.3677	1.0646	0.76202	0.63959	0.77667	1.0521	1.3031	1.5003	1.6335	1.6931	1.7226	1.7335	1.6596	1.4548	1.1979	1.0286	1.0344	1.2151	1.5037	1.7703	1.7949	1.3832	0.72135	0.25887	0.18301	0.38224	0.63211	0.80692	0.84712	0.70572	0.39525	0.01397	-0.21859	-0.12636	0.092325	0.26026	0.32405
0.75179	0.91367	1.0437	1.1309	1.1634	1.1457	1.0907	1.0295	1.0075	1.0163	1.0408	1.1174	1.2393	1.3212	1.3322	1.293	1.2365	1.215	1.2475	1.3219	1.4003	1.4536	1.4825	1.5027	1.5461	1.5291	1.3014	0.88683	0.49871	0.29751	0.27463	0.34405	0.43236	0.45824	0.38377	0.19915	-0.035376	-0.20927	-0.26617	-0.22609	-0.11537	0.030445	0.1808
1.0157	1.0404	1.0386	1.0243	1.0061	0.98733	0.96878	0.95294	0.9326	0.89358	0.83304	0.80245	0.83626	0.85526	0.79789	0.71056	0.64019	0.66492	0.8297	1.1098	1.4357	1.7139	1.8719	1.8554	1.6517	1.2655	0.81878	0.46288	0.26222	0.18157	0.14839	0.11537	0.066782	-0.050582	-0.21781	-0.35334	-0.44218	-0.50866	-0.55367	-0.53154	-0.39393	-0.16561	0.093377
1.2769	1.1907	1.1255	1.1091	1.1039	1.0551	0.9474	0.7747	0.55456	0.36261	0.23302	0.16431	0.13583	0.12207	0.14985	0.23382	0.36311	0.52477	0.72472	0.97913	1.2846	1.6162	1.9198	2.0661	1.8583	1.306	0.71898	0.32025	0.11286	-0.022321	-0.15876	-0.31592	-0.47974	-0.61512	-0.71513	-0.76037	-0.80389	-0.918	-1.0712	-1.0808	-0.81511	-0.40531	-0.044041
1.3647	1.3107	1.2626	1.2714	1.2412	1.0204	0.60146	0.17821	-0.11634	-0.30103	-0.45093	-0.61288	-0.7759	-0.81353	-0.57667	-0.10499	0.45297	0.87274	1.0613	1.1011	1.1582	1.3492	1.6342	1.8953	1.891	1.5057	0.96603	0.48604	0.11121	-0.21486	-0.55006	-0.90484	-1.1633	-1.2	-1.1484	-1.1573	-1.2597	-1.4202	-1.578	-1.5866	-1.2939	-0.78999	-0.38237
1.2204	1.4966	1.6093	1.5569	1.2332	0.5765	-0.059817	-0.42444	-0.59618	-0.68994	-0.81365	-1.0331	-1.2557	-1.266	-0.95413	-0.35267	0.34781	0.89016	1.1454	1.1838	1.1643	1.2388	1.425	1.6339	1.6617	1.4108	1.0427	0.66099	0.2472	-0.23246	-0.77755	-1.212	-1.4029	-1.4379	-1.4461	-1.5597	-1.739	-1.8114	-1.779	-1.6768	-1.4631	-1.1168	-0.79443
1.4868	1.9996	2.3553	2.2959	1.4786	0.52242	-0.077196	-0.42533	-0.62471	-0.72625	-0.81585	-0.95653	-1.0782	-1.0404	-0.81483	-0.40733	0.038638	0.41096	0.66807	0.81133	0.86826	0.95017	1.1798	1.4401	1.4532	1.2721	1.0362	0.76974	0.43023	-0.035454	-0.60261	-1.0207	-1.2402	-1.4443	-1.6961	-1.9522	-2.052	-1.9291	-1.6929	-1.4723	-1.2725	-1.0723	-0.92487
2.0543	2.5181	2.7034	2.5225	1.8652	1.1419	0.68953	0.35877	0.032297	-0.2721	-0.47993	-0.56889	-0.56404	-0.48032	-0.34502	-0.20758	-0.11286	-0.059822	-0.0054373	0.077495	0.18988	0.35149	0.67866	1.0857	1.2352	1.1939	1.0866	0.92643	0.70183	0.36632	-0.058061	-0.40632	-0.71846	-1.0952	-1.5125	-1.8669	-2.0044	-1.9066	-1.6645	-1.4104	-1.2027	-1.0434	-0.9532
1.9672	2.1787	2.0305	1.7094	1.381	1.1754	1.0878	1.0435	0.91875	0.59459	0.2096	0.0040486	-0.0081321	0.050476	0.10205	0.074536	-0.0057342	-0.10973	-0.19177	-0.2308	-0.18149	-0.039747	0.21575	0.54332	0.82378	0.99286	1.0574	1.0505	0.98765	0.8168	0.5007	0.12736	-0.23113	-0.5869	-0.96723	-1.35	-1.6674	-1.8341	-1.7688	-1.5558	-1.3649	-1.2439	-1.1552
1.0392	1.0826	1.0152	0.91071	0.87	0.91285	1.0213	1.1359	1.1633	1.02	0.72064	0.41984	0.25811	0.21312	0.21148	0.19109	0.1505	0.098548	0.02443	-0.055361	-0.07878	-0.0077394	0.12622	0.31903	0.53122	0.69097	0.79113	0.82463	0.77436	0.62115	0.37695	0.084162	-0.17651	-0.41629	-0.68966	-1.0082	-1.3654	-1.663	-1.7531	-1.6601	-1.5503	-1.5033	-1.4629
0.3202	0.26666	0.2704	0.35408	0.50995	0.67882	0.83043	0.92565	0.94189	0.87328	0.70711	0.47518	0.25094	0.11162	0.067585	0.11472	0.20066	0.28887	0.33378	0.34681	0.33039	0.33584	0.36491	0.43868	0.5201	0.53535	0.49389	0.41884	0.3165	0.18303	0.023538	-0.14805	-0.29679	-0.43211	-0.5996	-0.81406	-1.0834	-1.3113	-1.4278	-1.4673	-1.4795	-1.512	-1.5646
-0.020971	-0.099801	-0.064774	0.092372	0.30021	0.48029	0.56269	0.55874	0.51251	0.44269	0.34449	0.20839	0.034298	-0.13091	-0.19988	-0.098103	0.098439	0.281	0.44365	0.61349	0.73032	0.77352	0.77748	0.7432	0.65618	0.5053	0.30542	0.11235	-0.045294	-0.17192	-0.26776	-0.319	-0.37421	-0.46839	-0.61609	-0.7712	-0.90652	-1.0128	-1.1235	-1.2302	-1.2923	-1.3267	-1.3753
-0.17	-0.11147	0.034384	0.21665	0.33314	0.33646	0.23815	0.11066	0.0091097	-0.067573	-0.12749	-0.20683	-0.31084	-0.43691	-0.51773	-0.45337	-0.23193	0.056303	0.40209	0.76977	1.0941	1.287	1.3402	1.2235	0.95817	0.634	0.31181	0.039792	-0.16712	-0.28831	-0.32164	-0.28738	-0.28405	-0.39429	-0.6253	-0.8677	-1.004	-1.0777	-1.1629	-1.2327	-1.2339	-1.1791	-1.1377
-0.22951	0.11421	0.44382	0.64964	0.60106	0.28705	-0.094536	-0.38514	-0.52137	-0.55119	-0.56936	-0.61968	-0.70021	-0.80529	-0.90871	-0.93189	-0.75245	-0.28721	0.36791	1.0138	1.5925	2.0095	2.1404	1.9573	1.5775	1.1864	0.84261	0.5172	0.24717	0.099806	0.05863	0.043912	-0.016759	-0.19086	-0.50019	-0.90338	-1.2292	-1.425	-1.4952	-1.4532	-1.348	-1.2111	-1.1283
-0.11898	0.3594	0.66839	0.78338	0.59556	0.13402	-0.33608	-0.6661	-0.82064	-0.80047	-0.78473	-0.84584	-1.0088	-1.2067	-1.3601	-1.3829	-1.1355	-0.48308	0.42821	1.3312	2.1145	2.6233	2.6995	2.5257	2.2931	2.0742	1.894	1.6957	1.4298	1.148	0.91752	0.72013	0.50495	0.25238	-0.076914	-0.54519	-1.0281	-1.3949	-1.5451	-1.5696	-1.5977	-1.618	-1.5799
0.1935	0.47891	0.47829	0.26844	-0.021266	-0.28792	-0.43718	-0.47045	-0.49191	-0.5098	-0.57915	-0.78915	-1.1547	-1.5341	-1.7097	-1.5656	-1.0524	-0.21948	0.73344	1.5508	2.0805	2.3229	2.3931	2.467	2.5681	2.61	2.6039	2.5491	2.3821	2.0689	1.7411	1.5042	1.3163	1.0683	0.69188	0.2469	-0.17811	-0.62039	-1.0504	-1.4566	-1.7937	-1.9781	-1.9425
0.46866	0.37413	-0.01581	-0.49187	-0.70603	-0.60787	-0.30622	0.016702	0.15214	0.03004	-0.25744	-0.683	-1.1469	-1.4737	-1.5192	-1.2115	-0.45688	0.56389	1.328	1.7555	1.9533	2.0223	2.061	2.1887	2.3788	2.5089	2.5397	2.5135	2.4639	2.3028	2.1205	1.978	1.8476	1.6322	1.311	0.92297	0.47229	-0.073659	-0.64918	-1.1308	-1.4607	-1.5922	-1.5752
0.65058	0.28493	-0.18217	-0.54657	-0.59717	-0.23534	0.25097	0.56634	0.62339	0.39811	-0.02246	-0.5004	-0.85063	-0.97706	-0.9148	-0.59167	0.11398	1.006	1.5989	1.8695	1.9396	1.9178	1.8851	1.8702	1.9317	2.0689	2.1484	2.1665	2.2118	2.2945	2.3589	2.3181	2.1826	1.995	1.7392	1.3125	0.66506	-0.020649	-0.57816	-0.9157	-1.0544	-1.0572	-1.0381
0.72856	0.42871	0.16823	0.12753	0.27104	0.52759	0.75862	0.85669	0.7748	0.50704	0.12009	-0.24806	-0.46218	-0.53937	-0.51715	-0.27935	0.18232	0.78153	1.3206	1.6079	1.6603	1.5787	1.4135	1.2017	1.2022	1.5215	1.8268	1.9925	2.1116	2.316	2.5425	2.6351	2.5749	2.3977	2.0223	1.3969	0.61174	-0.078759	-0.55688	-0.83157	-0.94398	-0.94386	-0.84156
0.48635	0.43811	0.4705	0.56749	0.64165	0.60913	0.56904	0.53659	0.44837	0.28884	0.094016	-0.07174	-0.19579	-0.29622	-0.28015	-0.10387	0.17085	0.50566	0.8678	1.0959	1.1603	1.0422	0.78972	0.62928	0.72883	1.0203	1.3407	1.6064	1.8234	2.0822	2.4069	2.6526	2.7304	2.5383	2.0257	1.31	0.60241	0.034757	-0.39332	-0.71806	-0.92954	-1.0109	-0.87743
-0.082579	0.018152	0.16923	0.2225	0.11555	-0.088786	-0.26525	-0.36045	-0.33022	-0.17453	0.049648	0.25784	0.28916	0.21123	0.20874	0.23938	0.31262	0.44343	0.61133	0.74957	0.80035	0.72117	0.54104	0.44502	0.46053	0.52002	0.61302	0.78688	1.0047	1.2856	1.6746	2.0706	2.2964	2.1868	1.8156	1.3168	0.82392	0.36661	-0.068539	-0.46533	-0.80343	-1.0212	-0.9687
-0.38319	-0.41294	-0.47886	-0.64936	-0.89898	-1.0694	-1.1309	-1.0567	-0.83686	-0.42909	0.30907	1.3139	1.7295	1.4877	1.1507	0.8513	0.67009	0.66353	0.77728	0.96682	1.0009	0.82411	0.54429	0.28142	0.077455	-0.030585	-0.088317	-0.092218	0.043042	0.30811	0.65658	1.0892	1.4632	1.6316	1.6288	1.48	1.2204	0.8968	0.54114	0.16313	-0.25886	-0.66063	-0.82864
-0.31	-0.61808	-1.022	-1.421	-1.6725	-1.7239	-1.6335	-1.422	-1.0834	-0.44807	0.64157	1.9404	2.7054	2.5673	1.9462	1.3747	1.0406	0.99163	1.1651	1.4497	1.5281	1.159	0.55944	0.045671	-0.23381	-0.33458	-0.39413	-0.47746	-0.48246	-0.37286	-0.17332	0.14979	0.58613	1.0658	1.4273	1.6146	1.6201	1.4829	1.3022	1.0045	0.55088	0.080553	-0.22424
-0.35939	-0.72692	-1.1587	-1.5258	-1.6579	-1.5693	-1.3593	-1.0975	-0.72149	-0.12834	0.58807	1.2345	1.6078	1.6894	1.4684	1.1944	1.0786	1.1093	1.2489	1.3836	1.4124	1.1071	0.54386	0.050187	-0.19082	-0.26099	-0.28661	-0.31742	-0.40813	-0.53207	-0.54859	-0.38855	0.006416	0.58045	1.1418	1.5871	1.8807	1.9937	1.9744	1.7264	1.2564	0.78324	0.47958
-0.71945	-0.95146	-1.1466	-1.2325	-1.1315	-0.89877	-0.60565	-0.31185	-0.045004	0.13509	0.22839	0.25931	0.20147	0.1855	0.28647	0.50626	0.80509	1.0255	1.1432	1.1582	1.1193	0.94963	0.66753	0.39429	0.24328	0.20293	0.23195	0.25462	0.098491	-0.22199	-0.51971	-0.58004	-0.31671	0.21455	0.8811	1.4576	1.9095	2.2508	2.3885	2.1809	1.7864	1.4676	1.2991
-1.0619	-1.1641	-1.1107	-0.83907	-0.38681	0.089153	0.39506	0.48299	0.32476	7.4859e-06	-0.33162	-0.65477	-0.93547	-1.0719	-0.90206	-0.32578	0.40627	0.96794	1.2168	1.1985	1.0737	0.96683	0.92651	0.95022	1.0589	1.1655	1.2586	1.22	0.95599	0.47177	-0.1351	-0.52571	-0.53675	-0.11631	0.58388	1.2018	1.6448	1.9704	2.1343	2.0901	1.9295	1.8766	1.9163
-1.184	-1.2232	-0.92046	-0.29562	0.42085	1.0025	1.1756	0.8733	0.24481	-0.38629	-0.927	-1.3897	-1.7047	-1.8024	-1.5573	-0.97387	-0.11171	0.80264	1.3558	1.4823	1.3449	1.2168	1.2264	1.4572	1.856	2.203	2.3557	2.2362	1.8763	1.2881	0.53525	-0.13802	-0.49494	-0.36207	0.17169	0.75896	1.1614	1.3882	1.4561	1.4756	1.5349	1.719	1.9477
-1.2161	-1.1651	-0.64686	0.018533	0.56984	0.95876	1.0447	0.71603	0.084821	-0.57581	-1.1915	-1.7006	-1.9544	-1.8226	-1.4237	-0.98221	-0.40061	0.33659	1.0341	1.4374	1.4509	1.3079	1.1802	1.273	1.5001	1.7426	1.8882	1.9126	1.7514	1.3461	0.79919	0.22021	-0.21053	-0.35174	-0.13856	0.285	0.65019	0.81661	0.86821	0.86619	0.89648	0.96488	1.0948
-0.89831	-0.88871	-0.54894	-0.12771	0.18594	0.36399	0.45901	0.38797	0.094152	-0.33909	-0.79858	-1.2393	-1.5371	-1.5374	-1.2437	-0.83488	-0.41236	0.064723	0.57194	0.92234	1.0127	0.93731	0.72982	0.5945	0.64765	0.83501	1.0134	1.1563	1.1464	0.93031	0.58573	0.20374	-0.083902	-0.20516	-0.14264	0.053607	0.30068	0.44827	0.50616	0.44362	0.31727	0.10444	-0.083356
-0.25884	-0.42305	-0.43548	-0.39923	-0.35268	-0.3267	-0.22219	-0.046514	0.098992	0.094529	-0.046123	-0.36434	-0.80232	-1.1375	-1.1881	-0.87111	-0.43478	0.0043382	0.29237	0.42575	0.49196	0.48741	0.39987	0.27659	0.31999	0.52587	0.76217	0.82447	0.6966	0.37318	0.01068	-0.21582	-0.24208	-0.054628	0.16054	0.35605	0.4977	0.5631	0.43544	0.15072	-0.24316	-0.64379	-0.95135
0.22408	-0.025678	-0.27313	-0.50983	-0.6352	-0.64934	-0.58266	-0.36614	0.0083601	0.30809	0.33618	0.12388	-0.25796	-0.64862	-0.99744	-1.0693	-0.7269	-0.29272	-0.049664	-0.00056885	0.069094	0.1489	0.29107	0.38091	0.54864	0.78042	0.92117	0.68019	0.17651	-0.43064	-0.95612	-1.0729	-0.61916	0.11849	0.71372	1.1229	1.2522	1.1236	0.69028	0.08892	-0.5589	-1.0485	-1.365
0.46744	0.10849	-0.23072	-0.47314	-0.54659	-0.48001	-0.45686	-0.34827	-0.00072929	0.36082	0.46567	0.38417	0.1297	-0.2718	-0.7717	-1.1351	-1.0909	-0.86362	-0.57088	-0.37418	-0.2413	-0.11651	0.16449	0.48549	0.70633	0.79511	0.64205	0.12876	-0.65117	-1.3231	-1.813	-1.769	-0.76565	0.41853	1.3831	2.0109	2.194	1.8365	1.1068	0.25057	-0.49198	-1.049	-1.3757
0.31463	-0.15519	-0.44467	-0.50182	-0.41472	-0.32061	-0.2919	-0.26303	-0.095252	0.24882	0.57904	0.63362	0.45856	0.032818	-0.48322	-0.96214	-1.211	-1.1918	-0.94037	-0.60772	-0.37833	-0.23339	-0.033372	0.25827	0.35436	0.22055	-0.20869	-0.81476	-1.5354	-2.0491	-2.1595	-1.5878	-0.42201	0.69657	1.6592	2.3865	2.7174	2.3275	1.4759	0.55817	-0.14826	-0.65529	-0.87397

## Sheet: FigS19D
-0.40634	-0.94037	-0.76615	-0.33028	0.2	0.64862	0.89864	0.93896	0.75749	0.35172	-0.058773	0.066658	0.48598	0.87184	1.1324	1.2215	1.1205	0.84017	0.45821	0.22016	0.30308	0.59538	0.92725	1.2253	1.4828	1.6846	1.8004	1.7841	1.5366	0.97792	0.27809	-0.28745	-0.60749	-0.71312	-0.65695	-0.487	-0.22811	0.1039	0.4106	0.60231	0.66669	0.62241	0.51992
0.11765	-0.0095897	0.0013569	0.15482	0.38786	0.62035	0.79793	0.8863	0.81458	0.49925	0.19896	0.2562	0.50271	0.78778	1.0355	1.1952	1.2165	1.1093	0.95874	0.8468	0.80502	0.87633	1.0507	1.317	1.6444	1.9495	2.1184	2.0316	1.6199	1.0921	0.70756	0.4838	0.35257	0.25294	0.19652	0.22253	0.32329	0.4643	0.5975	0.69313	0.71888	0.63794	0.48951
0.030125	0.13587	0.2424	0.33853	0.42205	0.48601	0.54368	0.57337	0.47295	0.22115	0.12343	0.20835	0.37176	0.56625	0.7339	0.83129	0.83866	0.78182	0.71843	0.66812	0.6615	0.76597	1.024	1.4407	1.9039	2.2438	2.3427	2.1473	1.7192	1.327	1.123	1.036	0.98843	0.95364	0.9164	0.88406	0.86266	0.85367	0.87419	0.90993	0.8785	0.7182	0.49491
-0.35736	-0.10922	0.12226	0.25071	0.26281	0.17014	-0.041964	-0.33892	-0.46822	-0.33919	-0.18258	-0.057419	0.044662	0.14953	0.25449	0.29877	0.24866	0.12946	0.012518	-0.044217	0.025373	0.27403	0.75403	1.4197	1.9597	2.1309	2.04	1.8122	1.5372	1.3462	1.2954	1.3343	1.3956	1.4407	1.4367	1.3806	1.2978	1.2324	1.2258	1.2235	1.1019	0.81884	0.4935
-0.81963	-0.62504	-0.39326	-0.23827	-0.24424	-0.4311	-0.77786	-0.98586	-0.90233	-0.72486	-0.60905	-0.57503	-0.57609	-0.54923	-0.44191	-0.29989	-0.19943	-0.19845	-0.29297	-0.40764	-0.42697	-0.26032	0.16664	0.77248	1.243	1.3996	1.3395	1.1677	0.97733	0.84558	0.87236	1.1715	1.6819	1.8957	1.765	1.5628	1.4092	1.3567	1.3755	1.325	1.1012	0.72846	0.35158
-1.0851	-1.0599	-0.99428	-0.88994	-0.80668	-0.76101	-0.75225	-0.76788	-0.79529	-0.87902	-1.0251	-1.1862	-1.2847	-1.275	-1.12	-0.80182	-0.38694	-0.045717	0.067941	-0.023448	-0.17444	-0.24641	-0.12975	0.14906	0.41345	0.54532	0.55327	0.47864	0.36423	0.26946	0.30694	0.59121	1.1868	1.6828	1.4496	1.1245	0.97468	0.94859	0.93247	0.81262	0.54356	0.19654	-0.087054
-1.3079	-1.3921	-1.4271	-1.3347	-1.1153	-0.83207	-0.57466	-0.52637	-0.73126	-1.0846	-1.4549	-1.7342	-1.8505	-1.7987	-1.5826	-1.1882	-0.6345	-0.086547	0.21602	0.22102	0.044469	-0.15353	-0.25071	-0.22433	-0.14421	-0.073057	-0.047439	-0.08275	-0.15672	-0.20123	-0.1642	-0.046615	0.098767	0.21182	0.22379	0.25367	0.31606	0.32448	0.23582	0.047838	-0.21789	-0.48391	-0.66245
-1.5325	-1.6606	-1.7396	-1.7014	-1.4822	-1.1142	-0.77336	-0.7272	-1.0257	-1.4995	-1.9449	-2.2396	-2.3575	-2.3016	-2.0934	-1.7679	-1.3857	-1.0297	-0.75049	-0.57357	-0.54366	-0.58799	-0.61853	-0.59551	-0.53111	-0.47322	-0.48309	-0.57016	-0.68276	-0.77189	-0.8728	-1.0544	-1.387	-1.6247	-1.1407	-0.56615	-0.27359	-0.2082	-0.3015	-0.49887	-0.74194	-0.98792	-1.2003
-1.6799	-1.8013	-1.8675	-1.8161	-1.6501	-1.4212	-1.275	-1.3114	-1.5446	-1.8937	-2.2311	-2.4566	-2.5695	-2.5674	-2.4789	-2.3588	-2.2877	-2.2639	-2.2365	-2.1395	-1.8989	-1.5485	-1.2233	-0.98581	-0.83101	-0.78146	-0.86147	-1.0381	-1.2618	-1.5296	-1.8521	-2.187	-2.4478	-2.3875	-1.8583	-1.2298	-0.82717	-0.63425	-0.60267	-0.69223	-0.87017	-1.1267	-1.4554
-1.7753	-1.8284	-1.752	-1.5802	-1.4525	-1.4426	-1.5629	-1.7394	-1.9312	-2.1161	-2.2562	-2.317	-2.3181	-2.2944	-2.2654	-2.2579	-2.2928	-2.3422	-2.3859	-2.3964	-2.2875	-2.0063	-1.6251	-1.2816	-1.0694	-1.0442	-1.1853	-1.4418	-1.8027	-2.2418	-2.6397	-2.8501	-2.8106	-2.541	-2.1085	-1.6456	-1.2358	-0.90245	-0.68863	-0.61565	-0.68428	-0.87228	-1.1511
-1.7066	-1.7542	-1.616	-1.4765	-1.4468	-1.5421	-1.73	-1.9482	-2.1237	-2.2167	-2.2159	-2.1242	-1.9728	-1.8311	-1.7267	-1.6815	-1.7015	-1.7917	-1.9075	-1.9815	-1.9746	-1.8495	-1.6128	-1.3657	-1.2336	-1.2749	-1.4644	-1.7798	-2.1906	-2.6026	-2.8655	-2.8801	-2.6774	-2.3825	-2.0561	-1.7186	-1.3629	-1.0239	-0.75517	-0.59991	-0.57682	-0.66162	-0.80981
-1.4595	-1.6068	-1.6246	-1.6076	-1.6315	-1.7257	-1.8663	-2.0382	-2.171	-2.2043	-2.1362	-1.9834	-1.7766	-1.5462	-1.3419	-1.2174	-1.1834	-1.2217	-1.2913	-1.3418	-1.3549	-1.3216	-1.2597	-1.2379	-1.3118	-1.4749	-1.7117	-2.0058	-2.2894	-2.518	-2.6252	-2.5386	-2.3068	-2.0421	-1.7829	-1.5313	-1.2759	-1.0417	-0.84608	-0.71389	-0.65238	-0.63887	-0.65231
-1.2736	-1.4695	-1.6869	-1.8128	-1.8893	-1.9592	-2.0361	-2.1215	-2.1695	-2.1399	-2.0494	-1.923	-1.7869	-1.6086	-1.3916	-1.1767	-1.0005	-0.84681	-0.7294	-0.68184	-0.68404	-0.7416	-0.87299	-1.0812	-1.3565	-1.6515	-1.9123	-2.0954	-2.1935	-2.2531	-2.2541	-2.132	-1.9089	-1.6507	-1.4056	-1.1974	-1.0403	-0.93417	-0.88427	-0.87384	-0.84699	-0.76562	-0.62335
-1.3795	-1.5094	-1.8274	-2.0675	-2.2022	-2.249	-2.2747	-2.2839	-2.2452	-2.1464	-2.0378	-1.9562	-1.9106	-1.859	-1.6963	-1.3977	-1.0547	-0.71364	-0.43676	-0.32042	-0.35415	-0.4933	-0.72303	-1.0478	-1.4638	-1.9057	-2.1972	-2.2495	-2.1841	-2.1021	-1.9866	-1.779	-1.5202	-1.246	-1.0189	-0.85892	-0.79636	-0.81467	-0.92594	-1.0733	-1.1322	-1.025	-0.69203
-1.607	-1.6423	-1.878	-2.1004	-2.1459	-2.1658	-2.223	-2.2693	-2.2505	-2.1389	-1.9857	-1.8889	-1.84	-1.8018	-1.6629	-1.3765	-1.053	-0.74953	-0.50435	-0.36099	-0.38682	-0.54072	-0.79266	-1.1594	-1.6507	-2.1755	-2.4795	-2.4929	-2.3681	-2.1265	-1.7828	-1.4407	-1.1922	-1.0092	-0.90522	-0.85061	-0.89367	-1.0641	-1.3351	-1.5957	-1.6707	-1.4435	-0.91738
-1.6906	-1.695	-1.7642	-1.8198	-1.8058	-1.839	-1.9024	-1.9161	-1.7721	-1.5742	-1.4579	-1.4511	-1.4612	-1.411	-1.2925	-1.1392	-1.0228	-0.93329	-0.80359	-0.59448	-0.46403	-0.5464	-0.83144	-1.2737	-1.7562	-2.0995	-2.2674	-2.3512	-2.3411	-2.0942	-1.7057	-1.3904	-1.2428	-1.2344	-1.3151	-1.4525	-1.7018	-2.0257	-2.2485	-2.2858	-2.0651	-1.5811	-1.0879
-1.6289	-1.6468	-1.7449	-1.8236	-1.8627	-1.9088	-1.8777	-1.7003	-1.3742	-1.0782	-0.91963	-0.89169	-0.92661	-1.0008	-1.0653	-1.0921	-1.0982	-1.1127	-1.0164	-0.72864	-0.39556	-0.34361	-0.64843	-1.2173	-1.7343	-1.9442	-1.9896	-2.017	-2.0286	-1.9572	-1.819	-1.7172	-1.6791	-1.8221	-2.1226	-2.4487	-2.6747	-2.7435	-2.6389	-2.3483	-1.9275	-1.5027	-1.1696
-1.1625	-1.1823	-1.441	-1.7736	-2.0542	-2.2741	-2.1775	-1.6995	-1.2146	-0.86486	-0.64374	-0.54411	-0.59666	-0.82505	-1.0361	-1.112	-1.081	-1.0325	-0.93028	-0.71532	-0.44676	-0.36328	-0.57303	-1.0397	-1.5318	-1.7807	-1.8574	-1.8594	-1.8487	-1.8568	-1.878	-1.9528	-2.1059	-2.4207	-2.8405	-3.0909	-2.9817	-2.6971	-2.3682	-1.9934	-1.6174	-1.3149	-1.0348
-0.77274	-0.80379	-1.0916	-1.586	-1.9705	-2.1371	-2.0559	-1.5572	-1.0443	-0.70877	-0.52057	-0.47784	-0.63615	-0.86509	-0.99807	-1.0596	-1.0369	-0.94057	-0.83416	-0.75434	-0.74754	-0.77223	-0.82018	-0.89837	-1.0791	-1.3113	-1.5406	-1.6571	-1.6244	-1.5492	-1.596	-1.8557	-2.3131	-2.8194	-3.173	-3.2064	-2.8486	-2.3261	-1.8844	-1.5509	-1.2817	-1.036	-0.7438
-0.7283	-0.8922	-1.1649	-1.5133	-1.724	-1.6609	-1.4104	-1.0527	-0.75473	-0.58133	-0.54181	-0.64771	-0.85326	-0.91077	-0.89121	-0.9303	-0.99284	-0.96316	-0.88338	-0.86528	-0.96284	-1.0227	-0.92815	-0.70951	-0.5778	-0.58512	-0.69372	-0.83933	-0.92169	-1.0033	-1.2276	-1.6703	-2.3006	-2.794	-2.8647	-2.7293	-2.4142	-1.8979	-1.4333	-1.1335	-0.94532	-0.75927	-0.56708
-0.50141	-0.90508	-1.234	-1.4079	-1.4196	-1.2984	-1.0348	-0.75499	-0.65157	-0.68287	-0.74624	-0.81003	-0.82628	-0.73913	-0.65862	-0.67573	-0.81088	-0.95238	-1.0101	-1.0141	-0.96236	-0.83983	-0.65786	-0.48051	-0.31031	-0.14571	-0.0041631	0.024649	-0.12234	-0.51554	-1.0129	-1.5081	-1.9108	-2.0306	-1.8545	-1.622	-1.4266	-1.1689	-0.92812	-0.79751	-0.76995	-0.76035	-0.76953
0.040452	-0.59104	-1.0241	-1.1625	-1.1292	-1.0984	-1.059	-1.0045	-0.94745	-0.911	-0.82911	-0.71177	-0.55413	-0.43516	-0.37507	-0.3625	-0.46945	-0.75148	-1.0475	-1.19	-1.0818	-0.80952	-0.55718	-0.39718	-0.21057	0.010718	0.23443	0.35764	0.23	-0.28796	-0.84983	-1.1007	-1.1064	-0.97802	-0.86619	-0.7514	-0.65193	-0.63847	-0.6863	-0.78998	-0.91922	-1.0514	-1.1775
0.59455	-0.026291	-0.49432	-0.70918	-0.7893	-0.85086	-0.9376	-1.0137	-0.90677	-0.71231	-0.5937	-0.47731	-0.31648	-0.2395	-0.22743	-0.25291	-0.3804	-0.64795	-0.97075	-1.204	-1.2946	-1.1375	-0.76668	-0.38677	-0.084039	0.13017	0.27877	0.32181	0.10647	-0.31223	-0.62841	-0.66806	-0.65187	-0.70982	-0.76607	-0.80628	-0.79864	-0.85109	-0.95086	-1.0953	-1.2478	-1.4214	-1.5955
0.78465	0.46506	0.14587	-0.11902	-0.2833	-0.32206	-0.31391	-0.31848	-0.30273	-0.26028	-0.27183	-0.23964	-0.16506	-0.1225	-0.13736	-0.26006	-0.45897	-0.6454	-0.84463	-1.0615	-1.2393	-1.2479	-0.94938	-0.45306	-0.025939	0.24545	0.36579	0.3127	0.061582	-0.14182	-0.28468	-0.40392	-0.67186	-1.0386	-1.3166	-1.4974	-1.5547	-1.5512	-1.5142	-1.4808	-1.5146	-1.6418	-1.7784
0.41679	0.49329	0.45042	0.35037	0.30936	0.33727	0.36234	0.34019	0.25555	0.16067	0.11039	0.09475	0.090796	0.088216	0.0078472	-0.20138	-0.40926	-0.52609	-0.63103	-0.81105	-1.0198	-1.1421	-1.0425	-0.69279	-0.2719	0.1289	0.36495	0.35302	0.23183	0.17685	0.15286	-0.066243	-0.63362	-1.3432	-1.9194	-2.2033	-2.3039	-2.2021	-1.9916	-1.7284	-1.5917	-1.596	-1.5898
-0.21637	0.20767	0.3963	0.42394	0.38486	0.3136	0.26143	0.30443	0.38654	0.4602	0.55196	0.59479	0.57249	0.49243	0.29599	0.049004	-0.12996	-0.25019	-0.3844	-0.57506	-0.79786	-1.0088	-1.1126	-1.0211	-0.75448	-0.34985	0.017046	0.18153	0.25312	0.33346	0.44451	0.37309	-0.099375	-1.0959	-1.9782	-2.3039	-2.3909	-2.3008	-2.0856	-1.7489	-1.4122	-1.1709	-1.0389
-0.65941	-0.068574	0.23013	0.2098	-0.030935	-0.29576	-0.39056	-0.20072	0.16043	0.55953	0.88992	1.1232	1.1756	1.0516	0.83855	0.6986	0.53104	0.21842	-0.13043	-0.44024	-0.70013	-0.92165	-1.0907	-1.16	-1.0405	-0.79634	-0.46912	-0.16103	0.11126	0.37402	0.63263	0.78912	0.62252	-0.096042	-1.023	-1.6703	-1.9911	-2.1089	-2.0236	-1.7342	-1.217	-0.68964	-0.451
-0.83121	-0.28622	-0.043788	-0.13767	-0.41134	-0.68861	-0.7533	-0.54	-0.13847	0.34943	0.81838	1.2554	1.5042	1.486	1.4472	1.4933	1.3255	0.73465	0.12185	-0.34695	-0.66802	-0.87436	-0.95458	-0.95091	-0.88707	-0.83	-0.72782	-0.47274	-0.078804	0.39936	0.84174	1.0933	1.0295	0.65483	0.047664	-0.66811	-1.2075	-1.5466	-1.6652	-1.5987	-1.2604	-0.71534	-0.30131
-0.87075	-0.52774	-0.41506	-0.47061	-0.56672	-0.62717	-0.58284	-0.49744	-0.33823	-0.12276	0.15752	0.50322	1.0018	1.4477	1.6002	1.4627	1.132	0.65856	0.10629	-0.39508	-0.72348	-0.90141	-0.92194	-0.83136	-0.75089	-0.7359	-0.747	-0.60832	-0.24337	0.33155	0.8782	1.2507	1.3464	1.1846	0.8475	0.45917	0.090665	-0.22459	-0.55199	-0.83266	-0.99582	-0.85175	-0.40122
-0.72864	-0.71584	-0.73675	-0.72435	-0.63778	-0.50622	-0.4198	-0.41553	-0.42089	-0.43821	-0.40036	-0.27032	0.13246	0.74142	1.0503	0.88262	0.52372	0.14161	-0.32818	-0.79589	-1.1007	-1.2094	-1.2124	-1.0987	-0.9375	-0.81819	-0.73927	-0.63799	-0.38805	0.064037	0.53164	0.94949	1.2242	1.2319	1.1407	1.0645	1.0086	0.95894	0.8306	0.5791	0.2239	-0.099591	-0.15258
-0.48375	-0.70473	-0.83535	-0.81883	-0.69425	-0.55149	-0.49266	-0.45429	-0.44015	-0.43591	-0.39326	-0.29911	-0.13813	0.10102	0.23574	0.119	-0.18776	-0.55365	-0.95877	-1.3342	-1.6586	-1.8188	-1.8404	-1.6936	-1.384	-1.0418	-0.75782	-0.60512	-0.43009	-0.18017	0.11034	0.40041	0.70318	0.97274	1.1734	1.3094	1.4378	1.5361	1.59	1.5402	1.3255	0.90012	0.32174
-0.34448	-0.53569	-0.67439	-0.67214	-0.61084	-0.57008	-0.5186	-0.43682	-0.38065	-0.30731	-0.22211	-0.15771	-0.22905	-0.3251	-0.43153	-0.57807	-0.79471	-1.042	-1.273	-1.5068	-1.7988	-2.0215	-2.0459	-1.8969	-1.6104	-1.1996	-0.82391	-0.58445	-0.36445	-0.20716	-0.024395	0.17044	0.42708	0.77347	1.0879	1.3443	1.5437	1.6676	1.7288	1.7033	1.5061	1.0912	0.37985
-0.52733	-0.54207	-0.54703	-0.4846	-0.43565	-0.39914	-0.3217	-0.26312	-0.23941	-0.24634	-0.33409	-0.45875	-0.62291	-0.71614	-0.79529	-0.8866	-0.9769	-1.1034	-1.2411	-1.4314	-1.6203	-1.7852	-1.799	-1.6846	-1.5218	-1.2517	-0.91969	-0.56058	-0.26875	-0.10036	0.09845	0.31296	0.48196	0.62708	0.79331	1.0197	1.2156	1.3758	1.4338	1.3234	1.0469	0.69365	0.11782

## Sheet: FigS19E
Fp1	-1.68235	-1.20655	-0.94711	-0.468445	-0.163787	-0.201984	-0.696019	-1.23844
Fp2	-0.983354	-0.86911	-0.791324	-0.777645	-0.308818	-0.169419	-0.724516	-0.830394
F4	-0.646687	-0.696636	-0.86033	-0.486229	-0.179519	-0.450139	-0.343552	0.240452
C3	-0.359274	-0.432605	-0.527462	-0.355198	-0.221139	-0.118395	-0.0774609	-0.493672
P3	-0.702724	-0.878216	-0.433748	-0.134496	0.0716536	0.188873	-0.376045	-0.570335
P4	-0.238746	-0.835684	-0.505665	-1.21642	-1.16227	-0.641349	-0.385676	-0.554804
O1	0.423646	-0.209811	-0.0188831	0.210045	0.862501	0.966053	-0.00516122	-1.05651
O2	-0.500898	0.0939508	0.501813	0.0318477	0.247504	-0.167412	-0.521634	-0.674122
F7	-0.920821	0.133736	0.0495801	-0.302709	0.186768	0.382888	-0.520533	-1.31685
F8	0.0458537	-0.555156	-1.00925	-0.24155	0.120765	-0.192968	-0.445661	0.132654
T7	-0.905818	-1.05328	-0.922263	-0.740432	-1.13557	-1.37971	-1.25233	-0.999858
T8	-0.40225	-0.561542	-0.597774	-0.57566	-0.854851	-0.222641	-0.34516	-0.433179
P7	-0.739984	-0.44886	-0.111423	-0.343331	-0.564506	-0.652016	-0.893976	-0.889337
P8	-0.454673	-0.845589	-0.274236	-0.424314	-0.651952	-0.114929	0.153087	-0.379485
Cz	-0.475756	-0.951991	-1.66966	-1.33854	-0.806706	-0.34764	-0.785893	-1.60577
Pz	-0.698076	-0.982069	-1.54877	-1.81149	-1.22746	-0.626065	-0.739801	-0.291044
Oz	-0.29116	-0.624578	-0.438362	-0.500975	-0.125928	-0.343911	-0.889869	-1.04151
FC1	-0.68974	-0.946691	-1.03312	-0.533772	-0.544524	-0.665371	-0.712583	-0.999829
CP1	-0.44185	-0.539893	-0.749895	-1.00356	-0.559595	-0.0656303	-0.35243	-0.650439
CP2	-0.292816	-1.15042	-1.44294	-1.29567	-0.970347	-0.0553762	-0.460151	-0.788917
FC5	-1.29201	-0.624616	-0.999541	-0.714071	-0.0446897	0.000601752	-0.776344	-1.3933
FC6	0.191376	-0.222931	-0.372259	0.123024	0.203582	-0.470716	-0.375374	0.0927966
CP5	-0.602849	-0.408683	-0.152116	0.153824	-0.300962	-0.631118	-1.06856	-1.20997
CP6	-0.356854	-0.844423	-0.783868	-0.74028	-0.848109	-0.39117	0.0480555	-0.0440905
TP9	-0.955438	-1.14064	-1.10074	-0.752975	-0.40269	-0.729654	-0.976037	-0.692997
TP10	-0.796506	-1.31521	-1.04339	-1.02706	-0.654934	-0.0108377	-0.608092	-1.07589
POz	-0.537807	-0.852302	-1.15247	-1.15746	-0.640877	-0.522971	-0.768041	-0.0966554
F1	-0.965907	-0.903764	-1.02515	-0.702175	-0.753963	-0.923998	-1.18705	-0.623501
C2	-0.43879	-1.03027	-1.44134	-1.1579	-1.03245	-0.454392	-0.847098	-1.4349
P1	-0.802149	-1.05896	-1.19423	-1.24434	-0.817917	-0.431172	-0.542012	-0.243022
P2	-0.493318	-1.07092	-1.40577	-1.8677	-1.46963	-0.557628	-0.852169	-0.498807
AF4	-0.920606	-0.765063	-0.770223	-0.599039	-0.473772	-0.543661	-0.794775	-0.220469
FC3	-1.10649	-0.908011	-0.921938	-0.402136	-0.177064	-0.273515	-0.522837	-0.922943
CP3	-0.266774	-0.162181	-0.115649	-0.236616	-0.0927768	0.0627141	-0.238898	-0.451084
CP4	-0.368704	-1.04726	-0.859227	-0.83219	-0.51249	-0.0411127	-0.173557	-0.0309079
PO3	-0.340479	-0.850438	-0.636836	-0.336708	0.194849	0.551147	-0.152052	-0.529903
PO4	-0.526684	-0.404794	-0.0105937	-0.701907	-0.516144	-0.510901	-0.791085	-0.617977
F5	-0.944571	-0.0968771	-0.429791	-0.323012	0.495545	0.366803	-0.530124	-1.17919
F6	-0.0682515	-0.690185	-1.19194	-0.294786	0.276588	-0.31621	-0.236847	0.525376
C5	-0.834113	-0.68156	-0.850154	-0.523281	-0.896214	-1.11615	-1.09884	-1.41694
C6	-0.432285	-0.700966	-0.679115	-0.247217	-0.321596	-0.383671	-0.531625	-0.226507
P5	-0.620696	-0.275955	0.291604	0.349911	-0.0860477	-0.281411	-0.712953	-1.09381
P6	-0.194807	-0.530367	0.0358984	-0.569187	-0.882566	-0.580169	0.11598	-0.441254
AF7	-1.47054	-0.568718	-0.548481	-0.953427	-0.213686	-0.0387933	-0.834057	-1.25503
AF8	-0.482357	-0.901863	-1.39884	-0.724577	0.113942	0.0614792	-0.419609	-0.000911111
FT7	-0.902683	-0.24834	-0.755824	-1.1612	-0.772212	-0.137661	-0.953392	-1.19288
FT8	-0.300391	-0.349206	-0.258945	-0.220659	-0.345406	-0.280559	-0.785342	-0.485085
TP7	-0.831537	-0.971803	-0.725863	-0.290601	-0.478858	-0.817061	-0.995147	-0.785145
TP8	-0.871581	-1.07717	-0.862012	-1.01441	-1.08546	-0.098799	-0.00682695	-0.29973
PO7	-0.55145	-0.192408	0.550361	0.22284	-0.00848505	0.0420526	-0.533405	-1.33275
PO8	-0.266574	-0.0711769	0.506169	0.0234694	-0.104408	0.156448	0.431248	-0.135436
FT9	-0.715419	-0.80513	-1.04246	-1.1566	-0.85386	-0.391469	-0.956899	-1.15456
FT10	-0.465791	-0.420361	-0.394685	-0.802088	-0.533202	0.289393	-0.25197	-0.630293
Fpz	-1.28948	-1.08324	-0.790221	-0.394386	-0.271323	-0.435952	-0.417872	-0.765509
CPz	-0.573932	-0.991609	-1.46678	-1.37269	-0.783375	-0.158927	-0.623269	-0.982607
FCz	-0.828846	-1.20912	-1.59208	-1.32554	-1.19747	-0.978202	-1.20688	-1.38089
AF3	-1.05663	-0.776829	-0.88399	-0.531884	-0.0616185	-0.0990423	-0.780126	-0.475721
C1	-0.253106	-0.51833	-0.802096	-0.712271	-0.383463	-0.0516693	-0.0347119	-0.868712
C4	-0.355281	-0.821837	-0.650522	-0.457452	-0.198586	-0.204519	-0.486323	-0.469968
F2	-1.07824	-0.88981	-0.797673	-1.13139	-1.29676	-1.236	-0.995674	-0.317594
F3	-1.01798	-0.633893	-0.720852	-0.301221	0.167786	-0.0452971	-0.773821	-0.8075
FC2	-0.986314	-1.14904	-1.24443	-1.36123	-1.50465	-1.2589	-1.3563	-1.3069
FC4	-0.438842	-0.471933	-0.562916	-0.438577	-0.294911	-0.831966	-0.569395	-0.145398
Fz	-0.98201	-0.994099	-1.12096	-1.13694	-1.32447	-1.40949	-1.4008	-0.536706

## Sheet: FigS19F
Fp1	-1.40682	-0.922571	-1.57799	-1.61167	-1.62672	-1.60599	-0.594223	0.0337575
Fp2	-1.55721	-1.52365	-2.1103	-1.98585	-2.27928	-1.41275	0.0969488	-0.281144
F4	-1.8879	-1.76903	-1.2478	-1.24618	-1.51264	-1.67238	-0.321175	-0.0429314
C3	-1.61346	-2.15706	-2.36275	-2.52247	-2.77054	-1.94034	-0.853862	-1.08524
P3	-1.46306	-2.05332	-2.21896	-2.70903	-2.48447	-1.76243	-1.55529	-1.50739
P4	-1.59373	-2.01973	-2.63749	-3.48923	-3.9376	-4.09891	-3.26582	-2.10476
O1	-1.94443	-2.7232	-3.35748	-3.24368	-2.90309	-2.64847	-2.31668	-1.59506
O2	-2.79261	-3.09658	-3.22333	-3.2868	-2.92744	-2.48213	-2.07684	-1.41728
F7	-1.20092	-1.25361	-1.39775	-0.433745	0.499266	0.785833	0.960476	0.601385
F8	-0.830421	-0.189998	-0.439163	-0.927093	-0.99962	-1.30764	-0.619118	-0.67329
T7	-1.42487	-1.26287	-1.4446	-1.62936	-1.68985	-1.7773	-1.33031	-0.473452
T8	-1.20643	-1.06737	-0.799543	-0.610826	-1.66305	-1.67789	-1.35869	-1.48196
P7	-1.38376	-2.1509	-2.84771	-2.92423	-3.16523	-2.30695	-1.80351	-2.31082
P8	-1.72013	-1.79189	-1.98313	-2.15166	-2.28326	-2.39886	-2.23221	-1.64226
Cz	-1.80145	-1.46067	-1.8063	-1.61963	-1.7335	-2.04243	-1.41188	-1.20582
Pz	-1.3251	-2.16824	-2.67171	-2.51985	-2.59351	-2.72016	-1.85025	-1.43256
Oz	-2.81103	-3.22106	-3.10029	-3.19095	-3.09873	-2.87674	-1.94254	-1.25834
FC1	-2.37898	-2.1399	-1.52791	-1.05847	-1.50681	-2.04654	-0.847414	-0.631303
CP1	-1.30318	-1.74209	-2.37141	-2.07236	-1.9128	-2.2431	-1.35042	-1.17532
CP2	-0.613424	-1.08137	-1.95884	-1.66478	-1.76209	-2.22664	-1.71863	-1.44603
FC5	-0.963902	-1.08895	-1.05717	-0.3823	0.116982	0.592126	1.04414	0.842746
FC6	-1.54654	-0.990622	-0.843673	-1.73005	-1.93169	-1.70177	-1.29895	-1.0097
CP5	-1.57281	-2.151	-2.45688	-2.73128	-2.7848	-2.52404	-1.7694	-1.22014
CP6	-0.976516	-0.944542	-0.532229	-1.15704	-2.09456	-2.37119	-2.54361	-2.31861
TP9	-1.32377	-1.57045	-1.96983	-2.0959	-2.29793	-1.9065	-1.29303	-1.04519
TP10	-1.99254	-2.10036	-2.01617	-1.62789	-2.13704	-2.33344	-1.00647	-0.900149
POz	-2.41503	-2.99315	-3.08003	-3.12526	-3.25491	-2.7869	-1.79555	-1.31171
F1	-1.69548	-1.3566	-0.901989	-0.340219	-0.644011	-0.924234	-0.12786	0.00411982
C2	-1.49613	-1.23136	-1.96238	-1.51664	-1.60815	-1.85759	-1.47284	-1.16082
P1	-1.59805	-2.12322	-2.46865	-2.3948	-2.22978	-2.22417	-1.5779	-1.37809
P2	-1.25077	-2.17598	-2.70603	-3.0325	-3.53471	-3.37043	-2.0033	-1.39256
AF4	-1.60963	-1.37126	-1.34952	-1.06218	-1.42516	-0.99484	0.466683	0.299769
FC3	-1.37828	-1.59236	-1.28769	-0.681327	-0.852603	-0.855752	0.0839009	-0.0235122
CP3	-1.28665	-1.7211	-1.84547	-2.37537	-2.48465	-1.81056	-1.4245	-1.54463
CP4	-0.0521298	0.018722	-0.308953	-1.17759	-2.30242	-2.72755	-2.21932	-1.41802
PO3	-2.01637	-2.61667	-2.76764	-3.00492	-2.82277	-2.37949	-1.93169	-1.53736
PO4	-2.83581	-3.33731	-3.34684	-3.56469	-3.67906	-3.59618	-2.43743	-1.3161
F5	-0.697684	-0.541658	-0.719738	-0.0348058	0.473181	0.763033	1.02814	0.758856
F6	-1.40449	-0.9698	-0.735689	-1.04795	-0.992669	-1.20098	-0.381605	-0.52671
C5	-1.75906	-2.17325	-2.12798	-2.44808	-2.15214	-1.92948	-1.3084	-0.309318
C6	-0.251061	0.0505733	0.00726701	-0.826186	-1.88008	-1.99003	-1.84002	-1.40765
P5	-1.41833	-1.92841	-2.36618	-3.3198	-3.32581	-2.24597	-1.96252	-2.17283
P6	-1.67618	-1.69206	-1.81351	-2.26836	-2.57654	-2.91535	-3.20408	-2.48182
AF7	-0.875062	-0.675557	-1.24216	-0.609354	0.773912	0.40095	0.218431	0.690103
AF8	-1.24466	-1.08172	-1.22564	-1.3123	-1.37857	-1.23848	-0.0315078	-0.449636
FT7	-1.4377	-1.75161	-1.87717	-1.22566	-0.498932	-0.255402	0.371551	0.328905
FT8	-1.05307	-0.527811	-0.891411	-1.13806	-1.45382	-1.94153	-1.50819	-1.42779
TP7	-1.48573	-1.88839	-1.94239	-1.86057	-2.1988	-2.08978	-1.51404	-0.961388
TP8	-1.4557	-1.5966	-1.29832	-1.14186	-1.81036	-1.96619	-1.6151	-1.50032
PO7	-1.27	-1.8722	-2.82365	-3.27787	-3.06758	-2.41578	-2.30712	-2.17544
PO8	-2.49293	-2.36836	-2.60632	-2.78373	-2.40308	-2.22604	-2.23708	-1.69583
FT9	-1.04811	-1.25195	-1.40259	-1.36781	-1.47841	-1.42853	-0.871127	-0.478624
FT10	-1.67456	-1.54636	-1.62155	-1.05678	-1.15979	-1.46454	-1.1653	-0.959352
Fpz	-1.57445	-1.5112	-1.99332	-1.74289	-2.08551	-1.38917	-0.102446	-0.350024
CPz	-0.974729	-1.43739	-2.1412	-1.76122	-1.57859	-1.96821	-1.62561	-1.37198
FCz	-2.02498	-1.49698	-1.14088	-1.06708	-1.67879	-2.10435	-1.12393	-0.701166
AF3	-1.29458	-1.01037	-1.26859	-0.888523	-0.615515	-0.744995	0.157486	0.390318
C1	-2.09765	-1.94517	-2.03988	-1.99211	-2.27968	-2.41273	-1.06139	-0.96825
C4	-0.336467	0.112564	-0.17929	-0.611226	-1.33003	-2.04584	-1.39523	-0.0590149
F2	-2.11492	-1.71173	-0.812701	-0.514579	-1.37575	-1.44068	-0.434107	-0.0512115
F3	-1.04685	-0.852812	-0.961522	-0.47951	-0.415449	-0.420084	0.348373	0.329585
FC2	-2.13784	-1.56449	-1.37254	-1.35318	-1.95298	-2.24815	-1.21317	-0.471072
FC4	-2.15572	-1.76053	-1.53625	-1.24352	-1.20061	-1.66061	-0.708309	0.403811
Fz	-1.90546	-1.41283	-0.493979	-0.169849	-0.811578	-1.09664	-0.316148	0.0331726
