# Supplementary material for: Prefrontal signals precede striatal signals for biased credit assignment in motivational learning biases
Source: Nat Commun. 2024 Jan 2;15:19. doi: 10.1038/s41467-023-44632-x (PMC10762147; doi:10.1038/s41467-023-44632-x)
Supplement: Supplementary file 4 — Source Data [file 41467_2023_44632_MOESM4_ESM.zip › SourceDataFiles/SourceDataFiles_FigS20.xlsx]

## Sheet: FigS20A
0.071329	0.30946	-0.24905	-1.0412
0.0056086	0.27242	-0.30854	-1.0527
-0.056477	0.23505	-0.37044	-1.0499
-0.11379	0.1972	-0.43387	-1.0315
-0.16515	0.15887	-0.49794	-0.99648
-0.20936	0.12024	-0.56165	-0.94486
-0.24524	0.081632	-0.62397	-0.8772
-0.27168	0.043525	-0.68382	-0.79493
-0.28777	0.0065852	-0.74009	-0.70023
-0.29291	-0.028345	-0.79162	-0.596
-0.28691	-0.060246	-0.83729	-0.48571
-0.27002	-0.087942	-0.87602	-0.37321
-0.24299	-0.11015	-0.90686	-0.26246
-0.20697	-0.12556	-0.92908	-0.15729
-0.16346	-0.13296	-0.94225	-0.061105
-0.11413	-0.13135	-0.9463	0.02322
-0.060792	-0.12006	-0.94158	0.09349
-0.0053025	-0.098799	-0.92881	0.14819
0.050471	-0.067701	-0.90907	0.18641
0.10464	-0.027269	-0.88368	0.20779
0.15528	0.021691	-0.85409	0.21238
0.20039	0.078148	-0.8218	0.20051
0.2379	0.14091	-0.78823	0.17276
0.26572	0.20869	-0.75467	0.12991
0.28187	0.2801	-0.72223	0.072865
0.28467	0.35368	-0.69184	0.0027587
0.27306	0.42792	-0.66419	-0.079048
0.24685	0.50124	-0.6398	-0.17087
0.20699	0.57205	-0.61901	-0.27063
0.15557	0.63878	-0.60199	-0.37579
0.095635	0.69994	-0.58883	-0.48335
0.030892	0.75419	-0.57948	-0.58988
-0.034707	0.80041	-0.57387	-0.69179
-0.097288	0.83775	-0.57189	-0.78557
-0.15329	0.86567	-0.57338	-0.86828
-0.19961	0.88391	-0.57822	-0.93792
-0.23364	0.89248	-0.58625	-0.99377
-0.2533	0.89157	-0.59731	-1.0364
-0.25707	0.88157	-0.61122	-1.0676
-0.24398	0.86294	-0.62774	-1.0897
-0.21364	0.83622	-0.64653	-1.1059
-0.16628	0.80199	-0.66716	-1.1189
-0.10273	0.76089	-0.68909	-1.1315
-0.024463	0.71362	-0.71167	-1.146
0.066441	0.66097	-0.73421	-1.164
0.16731	0.60382	-0.75604	-1.1868
0.27494	0.54317	-0.77656	-1.2151
0.38572	0.48012	-0.79534	-1.2491
0.49573	0.41584	-0.81216	-1.2884
0.60095	0.35158	-0.82694	-1.3323
0.6975	0.28855	-0.83982	-1.3797
0.78181	0.22795	-0.85103	-1.4291
0.85087	0.17091	-0.86092	-1.4788
0.90239	0.11841	-0.86992	-1.527
0.93488	0.071328	-0.87847	-1.5717
0.94765	0.030378	-0.88706	-1.6111
0.94084	-0.0038715	-0.89612	-1.6436
0.91528	-0.031003	-0.90608	-1.6674
0.87242	-0.050747	-0.91724	-1.6812
0.81421	-0.062983	-0.92979	-1.6839
0.74301	-0.067738	-0.9437	-1.6746
0.66146	-0.065202	-0.95868	-1.6527
0.57237	-0.055726	-0.97418	-1.6181
0.47858	-0.039837	-0.9893	-1.5707
0.38282	-0.018232	-1.0029	-1.5112
0.28758	0.0082173	-1.0137	-1.4405
0.19503	0.038487	-1.0202	-1.3596
0.10688	0.071424	-1.0213	-1.2699
0.024385	0.10578	-1.0157	-1.173
-0.051699	0.14026	-1.003	-1.0704
-0.12105	0.17357	-0.98263	-0.96338
-0.18377	0.2045	-0.95479	-0.85342
-0.24026	0.23192	-0.91978	-0.74164
-0.29122	0.25491	-0.8782	-0.6291
-0.33751	0.27274	-0.83082	-0.51679
-0.38011	0.28491	-0.77853	-0.40569
-0.42003	0.29119	-0.72233	-0.29688
-0.45824	0.2916	-0.66335	-0.19161
-0.49556	0.2864	-0.6028	-0.091319
-0.53261	0.27606	-0.54198	0.0023717
-0.5696	0.2612	-0.4823	0.087814
-0.60627	0.24259	-0.42522	0.16354
-0.64178	0.22101	-0.37226	0.22849
-0.67464	0.19727	-0.32489	0.28225
-0.70291	0.17211	-0.28457	0.32505
-0.72439	0.14617	-0.25262	0.35781
-0.73717	0.11996	-0.23024	0.38186
-0.73995	0.093834	-0.21845	0.39883
-0.73234	0.06803	-0.21805	0.41039
-0.71486	0.042653	-0.22957	0.41815
-0.68875	0.017737	-0.25328	0.4236
-0.65573	-0.0067226	-0.28905	0.42802
-0.61777	-0.030729	-0.33633	0.43254
-0.57697	-0.05426	-0.39405	0.43813
-0.53549	-0.077265	-0.46057	0.44566
-0.49552	-0.099676	-0.53367	0.45585
-0.45925	-0.12143	-0.61065	0.46935
-0.42886	-0.14251	-0.68847	0.48671
-0.40643	-0.16291	-0.7641	0.50838
-0.39394	-0.18269	-0.83476	0.53471
-0.39317	-0.2019	-0.89828	0.56592
-0.40565	-0.22059	-0.9532	0.60211
-0.4326	-0.23875	-0.99887	0.64326
-0.47479	-0.2563	-1.0353	0.6892
-0.53246	-0.27306	-1.063	0.73965
-0.60511	-0.28878	-1.0829	0.79423
-0.69135	-0.3031	-1.0959	0.85246
-0.78872	-0.31561	-1.103	0.91383
-0.89366	-0.32586	-1.1051	0.97778
-1.0017	-0.33345	-1.1029	1.0438
-1.108	-0.33804	-1.0969	1.1112
-1.2075	-0.33946	-1.0874	1.1795
-1.2962	-0.33772	-1.0745	1.2482
-1.371	-0.33308	-1.0582	1.3165
-1.4301	-0.32608	-1.038	1.3838
-1.4728	-0.31748	-1.0138	1.4492
-1.4991	-0.30828	-0.98506	1.5117
-1.5095	-0.29965	-0.95164	1.5701
-1.5045	-0.29289	-0.91352	1.6233
-1.4847	-0.28931	-0.87104	1.6699
-1.4503	-0.29023	-0.82497	1.7092
-1.4015	-0.2968	-0.7765	1.7408
-1.3381	-0.30998	-0.72714	1.7648
-1.2601	-0.33035	-0.67862	1.7821
-1.1673	-0.35805	-0.63269	1.794
-1.0601	-0.39264	-0.59104	1.8021
-0.93911	-0.43309	-0.55518	1.8081
-0.80564	-0.47791	-0.52639	1.8132
-0.66168	-0.5253	-0.50574	1.8186
-0.50979	-0.57344	-0.49412	1.8248
-0.35298	-0.62069	-0.49223	1.8322
-0.19442	-0.66578	-0.50061	1.8407
-0.037158	-0.7078	-0.51961	1.8499
0.11615	-0.74612	-0.54939	1.8593
0.2634	-0.78036	-0.5899	1.868
0.40317	-0.81024	-0.64081	1.8751
0.53466	-0.83553	-0.70155	1.8794
0.65771	-0.85605	-0.77128	1.8797
0.77262	-0.87163	-0.84897	1.8744
0.8801	-0.88217	-0.93347	1.8622
0.98112	-0.88768	-1.0235	1.8417
1.0768	-0.88829	-1.1179	1.8116
1.1683	-0.8843	-1.2154	1.7707
1.2568	-0.87616	-1.3149	1.7185
1.3434	-0.86447	-1.4151	1.6547
1.4288	-0.84988	-1.5149	1.5792
1.514	-0.83309	-1.613	1.4927
1.5995	-0.81478	-1.7079	1.3961
1.6857	-0.79554	-1.7982	1.2905
1.7729	-0.77586	-1.882	1.1771
1.8613	-0.75615	-1.9574	1.0573
1.9508	-0.73669	-2.0223	0.93238
2.0412	-0.71772	-2.0742	0.80339
2.1321	-0.69942	-2.1109	0.67142
2.2228	-0.68194	-2.1299	0.53742
2.3124	-0.66545	-2.1288	0.40234
2.3999	-0.65012	-2.1056	0.26713
2.4839	-0.6362	-2.0587	0.13278
2.5631	-0.62393	-1.987	0.00035823
2.6363	-0.61362	-1.8906	-0.12902
2.7025	-0.60562	-1.7707	-0.25423
2.7611	-0.60028	-1.6297	-0.37418
2.8122	-0.59792	-1.4717	-0.48784
2.8564	-0.59882	-1.3017	-0.5943
2.8946	-0.60316	-1.1261	-0.6928
2.9279	-0.61099	-0.95171	-0.78275
2.9575	-0.62222	-0.78582	-0.86373
2.9845	-0.63653	-0.63537	-0.93551
3.0094	-0.65348	-0.50653	-0.99802
3.0325	-0.6724	-0.40424	-1.0514
3.0539	-0.69252	-0.33198	-1.0958
3.0733	-0.71301	-0.29156	-1.1318
3.0906	-0.73301	-0.28333	-1.1598
3.1055	-0.7518	-0.30635	-1.1805
3.1176	-0.76884	-0.35877	-1.1944
3.1266	-0.78387	-0.43808	-1.2023
3.1321	-0.79696	-0.54144	-1.2047
3.1335	-0.80854	-0.66573	-1.2022
3.1303	-0.81935	-0.80763	-1.1953
3.1218	-0.83041	-0.96354	-1.1841
3.1075	-0.84288	-1.1296	-1.1688
3.087	-0.858	-1.3013	-1.1493
3.06	-0.87693	-1.474	-1.1254
3.0266	-0.90065	-1.6423	-1.0968
2.987	-0.9299	-1.8007	-1.0631
2.9416	-0.96508	-1.9437	-1.024
2.8906	-1.0062	-2.0657	-0.97941
2.8344	-1.053	-2.1619	-0.92962
2.7733	-1.1046	-2.2282	-0.87522
2.7072	-1.1602	-2.2619	-0.81722
2.6363	-1.2184	-2.2612	-0.75696
2.5601	-1.2779	-2.2264	-0.69601
2.4787	-1.3373	-2.159	-0.63598
2.3918	-1.3952	-2.0622	-0.57845
2.2996	-1.4502	-1.9405	-0.52483
2.2023	-1.5013	-1.7988	-0.47631
2.1008	-1.5473	-1.6426	-0.43386
1.996	-1.5874	-1.4772	-0.39817
1.8891	-1.6208	-1.3071	-0.36969
1.7815	-1.6472	-1.1362	-0.34859
1.6743	-1.666	-0.96749	-0.33475
1.5685	-1.677	-0.80338	-0.32773
1.4649	-1.6799	-0.64554	-0.32678
1.3638	-1.6748	-0.4952	-0.33083
1.2651	-1.6615	-0.35329	-0.33849
1.1686	-1.6403	-0.22058	-0.34809
1.0735	-1.6114	-0.097757	-0.35777
0.97921	-1.5752	0.0145	-0.36551
0.88479	-1.5324	0.11548	-0.36928
0.78945	-1.4841	0.20444	-0.36717
0.69253	-1.4315	0.28071	-0.35751
0.5937	-1.3764	0.34377	-0.3391
0.4931	-1.3208	0.39344	-0.31125
0.39144	-1.267	0.42998	-0.27393
0.29008	-1.2171	0.4543	-0.22772
0.19098	-1.1732	0.46788	-0.17373
0.096453	-1.1373	0.47271	-0.11348
0.0089324	-1.1106	0.47109	-0.048728
-0.069426	-1.094	0.46533	0.018715
-0.13698	-1.0878	0.45758	0.087088
-0.19278	-1.0918	0.44961	0.15478
-0.23652	-1.1053	0.44276	0.22037
-0.26851	-1.1267	0.43789	0.28266
-0.28949	-1.1542	0.43538	0.34061
-0.30051	-1.1854	0.43518	0.39338
-0.30283	-1.2177	0.43681	0.44025
-0.29781	-1.2482	0.43942	0.48062
-0.28688	-1.2742	0.44178	0.51396
-0.27148	-1.2931	0.44231	0.53982
-0.25303	-1.3027	0.43924	0.55777
-0.23292	-1.3013	0.43066	0.56747
-0.21246	-1.2874	0.41476	0.56861
-0.19289	-1.26	0.38999	0.561
-0.17534	-1.2182	0.35525	0.54452
-0.16088	-1.1612	0.30995	0.51919
-0.15045	-1.0884	0.25394	0.48515
-0.14486	-0.99899	0.18736	0.4427
-0.14479	-0.89276	0.11046	0.3923
-0.15075	-0.76989	0.023432	0.33457
-0.16306	-0.63155	-0.073647	0.27031
-0.1818	-0.4802	-0.1808	0.20055
-0.20685	-0.31975	-0.29799	0.1266
-0.23778	-0.15544	-0.42486	0.050121
-0.27387	0.0067753	-0.56038	-0.026762
-0.31405	0.16104	-0.70247	-0.10138
-0.35686	0.30246	-0.84774	-0.17048
-0.40042	0.42762	-0.99154	-0.23035
-0.44251	0.53477	-1.1286	-0.27715
-0.48065	0.62362	-1.2537	-0.30744
-0.5124	0.69495	-1.363	-0.31896
-0.53561	0.75028	-1.4546	-0.31128
-0.54869	0.7915	-1.5283	-0.28601
-0.55072	0.82074	-1.5852	-0.24655
-0.5414	0.84019	-1.6273	-0.19733
-0.52094	0.85207	-1.6564	-0.14296
-0.48977	0.8586	-1.6738	-0.087602
-0.44844	0.86193	-1.6806	-0.034576
-0.39743	0.86409	-1.6774	0.013701
-0.33719	0.86693	-1.6644	0.055654
-0.26811	0.87201	-1.6418	0.090402
-0.19064	0.88056	-1.6099	0.11759
-0.10535	0.89342	-1.5691	0.13726
-0.012978	0.911	-1.5202	0.1497
0.085479	0.93335	-1.4641	0.15537
0.18883	0.96013	-1.402	0.15481
0.29573	0.99075	-1.3351	0.14861
0.40472	1.0244	-1.2645	0.13735
0.51433	1.0601	-1.1914	0.1216
0.62308	1.097	-1.1168	0.10192
0.72954	1.1342	-1.0413	0.078805
0.83221	1.1711	-0.96547	0.052774
0.92956	1.2072	-0.88972	0.02432
1.0199	1.2424	-0.81423	-0.0060567
1.1013	1.2768	-0.73904	-0.037835
1.1716	1.3107	-0.66415	-0.070455
1.2281	1.3444	-0.58947	-0.1033
1.268	1.3786	-0.51489	-0.13566
1.288	1.4135	-0.44031	-0.16671
1.2849	1.4493	-0.36567	-0.19546
1.2562	1.4858	-0.29099	-0.22072
1.2004	1.5222	-0.21637	-0.24098
1.1178	1.557	-0.14211	-0.25443
1.0107	1.588	-0.068692	-0.25889
0.88336	1.6119	0.0031146	-0.25181
0.74121	1.625	0.072223	-0.23046
0.58992	1.6233	0.13719	-0.19215
0.43464	1.6032	0.19623	-0.13464
0.27947	1.5628	0.24737	-0.056651
0.12733	1.5019	0.28869	0.041747
-0.019959	1.4229	0.31872	0.15887
-0.16139	1.3295	0.33681	0.29153
-0.29653	1.2266	0.34335	0.43549
-0.42525	1.1187	0.33968	0.586
-0.54756	1.01	0.3277	0.73837
-0.66346	0.90361	0.30948	0.88833
-0.7728	0.80171	0.28679	1.0323
-0.87528	0.70592	0.26096	1.1672
-0.97036	0.61733	0.23275	1.2909
-1.0574	0.53667	0.20249	1.4015
-1.1355	0.46443	0.17013	1.4981
-1.2043	0.40088	0.1354	1.5799
-1.2633	0.34607	0.097893	1.6469
-1.3129	0.29982	0.0572	1.6993
-1.3541	0.26167	0.012963	1.738
-1.3887	0.23091	-0.035041	1.7637
-1.4191	0.2066	-0.086822	1.7778
-1.448	0.18757	-0.14208	1.7814
-1.4784	0.1725	-0.20012	1.7759
-1.5128	0.15998	-0.25968	1.7624
-1.5536	0.14855	-0.31892	1.7421
-1.6024	0.13678	-0.37535	1.7157
-1.6604	0.1233	-0.42604	1.684
-1.7281	0.10688	-0.46795	1.6475
-1.8052	0.08648	-0.49844	1.6065
-1.891	0.061265	-0.51574	1.561
-1.9838	0.030691	-0.51923	1.5113
-2.0817	-0.0054832	-0.50935	1.4574
-2.1819	-0.04717	-0.48733	1.3994
-2.2815	-0.093943	-0.45477	1.3376
-2.3774	-0.14505	-0.41335	1.2722
-2.4669	-0.19946	-0.36459	1.204
-2.5477	-0.25588	-0.30979	1.1334
-2.6182	-0.31287	-0.25006	1.0614
-2.6776	-0.36892	-0.18628	0.98896
-2.7259	-0.42251	-0.11922	0.91724
-2.7636	-0.47225	-0.049544	0.8475
-2.7918	-0.51696	0.022194	0.78107
-2.8116	-0.5557	0.095521	0.71935
-2.8244	-0.58786	0.17007	0.6637
-2.8314	-0.61312	0.24562	0.61539
-2.8336	-0.63149	0.32207	0.57555
-2.8322	-0.64319	0.3995	0.54503
-2.8278	-0.64862	0.47815	0.5244
-2.8212	-0.64827	0.55843	0.51384
-2.8132	-0.64267	0.64087	0.51316
-2.8043	-0.63229	0.72612	0.5218
-2.7951	-0.61752	0.81482	0.53888
-2.7861	-0.59862	0.90763	0.5633
-2.7779	-0.57568	1.005	0.59381
-2.7711	-0.54865	1.1074	0.62909
-2.7661	-0.51732	1.2149	0.66786
-2.7637	-0.48138	1.3272	0.70889
-2.7646	-0.44044	1.444	0.75103
-2.7695	-0.3941	1.5646	0.79319
-2.7792	-0.34204	1.6879	0.83429
-2.7945	-0.28401	1.8129	0.87316
-2.8163	-0.21988	1.9381	0.90849
-2.8452	-0.14962	2.0621	0.93872
-2.882	-0.07323	2.1829	0.96203
-2.9271	0.0092574	2.2985	0.97637
-2.9807	0.097845	2.4068	0.97963
-3.0427	0.19255	2.5053	0.96999
-3.1127	0.29337	2.5914	0.94632
-3.1897	0.40021	2.6626	0.90857
-3.2725	0.51282	2.7166	0.85798
-3.3593	0.63069	2.7518	0.79686
-3.448	0.75296	2.7674	0.72822
-3.5365	0.87843	2.7635	0.65511
-3.6226	1.0055	2.7416	0.58021
-3.7042	1.1321	2.7041	0.50553
-3.7799	1.256	2.6544	0.43237
-3.8484	1.3749	2.5961	0.36142
-3.9093	1.4862	2.5334	0.29291
-3.9625	1.5877	2.4701	0.22676
-4.0077	1.6777	2.4093	0.1628
-4.0448	1.7548	2.354	0.10077
-4.0727	1.8187	2.3062	0.04054
-4.0894	1.8693	2.2672	-0.017936
-4.0917	1.9076	2.2378	-0.074504
-4.0751	1.935	2.218	-0.12882
-4.0345	1.9532	2.2075	-0.18033
-3.9651	1.9643	2.2052	-0.22829
-3.8637	1.97	2.21	-0.27184
-3.7304	1.9722	2.2203	-0.30997
-3.5693	1.972	2.2347	-0.34168
-3.3877	1.9703	2.2517	-0.36598
-3.1951	1.9672	2.27	-0.38197
-3.0007	1.9622	2.2887	-0.38891
-2.8122	1.954	2.3072	-0.38622
-2.6351	1.9406	2.3252	-0.37355
-2.4724	1.9195	2.3427	-0.35076
-2.3253	1.8877	2.3597	-0.31793
-2.1936	1.8425	2.3762	-0.2754
-2.0761	1.7817	2.3923	-0.22368
-1.9713	1.7043	2.4076	-0.16351
-1.8775	1.6106	2.4216	-0.09583
-1.7928	1.5026	2.4335	-0.021754
-1.7157	1.3833	2.4421	0.057434
-1.6448	1.2565	2.4463	0.14029
-1.5788	1.1263	2.4449	0.22524
-1.5168	0.99637	2.4374	0.31059
-1.4581	0.86983	2.4236	0.39453
-1.4021	0.74914	2.4043	0.47521
-1.3482	0.63604	2.381	0.55069
-1.2961	0.53166	2.3558	0.61902
-1.2453	0.43661	2.331	0.67821
-1.1954	0.35111	2.3089	0.72625
-1.1455	0.27511	2.2914	0.76112
-1.0949	0.20836	2.2797	0.78086
-1.0424	0.1505	2.2747	0.78356
-0.98668	0.1011	2.276	0.76755
-0.92619	0.059683	2.2831	0.73153
-0.8592	0.02575	2.2942	0.67476
-0.78384	-0.0012268	2.3072	0.59737
-0.69832	-0.021802	2.3191	0.50048
-0.60099	-0.036553	2.3266	0.38637
-0.49062	-0.046072	2.3262	0.25844
-0.36656	-0.050955	2.3142	0.12102
-0.22896	-0.051769	2.2881	-0.020976
-0.078964	-0.04903	2.2459	-0.16252
0.081279	-0.043179	2.1874	-0.29887
0.24869	-0.034561	2.1137	-0.42595
0.41949	-0.023427	2.0273	-0.5406
0.58953	-0.0099478	1.9313	-0.64056
0.7547	0.0057585	1.8293	-0.72448
0.91121	0.02358	1.7245	-0.79178
1.0559	0.04336	1.6196	-0.8424
1.1863	0.064838	1.5167	-0.87669
1.3009	0.087598	1.417	-0.89521
1.3985	0.11102	1.3212	-0.89862
1.4789	0.13426	1.2293	-0.88758
1.5422	0.15623	1.141	-0.86276
1.589	0.17565	1.0559	-0.82483
1.6201	0.19106	0.97296	-0.77449
1.6365	0.20096	0.89158	-0.71257
1.6395	0.20387	0.81102	-0.64012
1.6308	0.19843	0.73073	-0.55857
1.6119	0.18355	0.65042	-0.4698
1.5848	0.15841	0.57007	-0.37622
1.5516	0.12253	0.4899	-0.28081
1.5145	0.075756	0.41033	-0.18696
1.4756	0.01827	0.33191	-0.098247
1.4371	-0.049472	0.25519	-0.018141
1.4009	-0.12674	0.18069	0.050364
1.3683	-0.21258	0.10883	0.10504
1.3407	-0.30577	0.039926	0.14457
1.3186	-0.40484	-0.025823	0.16863
1.3025	-0.50808	-0.088275	0.17774
1.2925	-0.61352	-0.14733	0.17317
1.2884	-0.71894	-0.2029	0.15674
1.29	-0.82193	-0.25487	0.13072
1.2967	-0.91998	-0.3031	0.097706
1.3083	-1.0106	-0.34744	0.060502
1.3241	-1.0914	-0.38769	0.022017
1.3437	-1.1604	-0.4237	-0.014921
1.3665	-1.2159	-0.45534	-0.047772
1.3917	-1.2569	-0.48257	-0.074502
1.4185	-1.2826	-0.50544	-0.093748
1.4454	-1.2929	-0.52417	-0.10489
1.4709	-1.2879	-0.53909	-0.108
1.493	-1.268	-0.55069	-0.10374
1.5089	-1.2337	-0.55957	-0.093135
1.516	-1.1855	-0.56642	-0.077475
1.5115	-1.1239	-0.57198	-0.058105
1.4934	-1.0493	-0.57703	-0.03635
1.461	-0.96217	-0.58237	-0.013426
1.4152	-0.86304	-0.58881	0.009603
1.3586	-0.75252	-0.59718	0.031856
1.2948	-0.63144	-0.60831	0.05265
1.2279	-0.50091	-0.62305	0.0715
1.1617	-0.36236	-0.64224	0.088115
1.0992	-0.21749	-0.66667	0.10238
1.0424	-0.068166	-0.69701	0.11435
0.99261	0.083685	-0.73375	0.1242
0.95047	0.23625	-0.77709	0.13218
0.91611	0.38791	-0.82689	0.13864
0.88945	0.5373	-0.88263	0.14394
0.8702	0.68329	-0.94339	0.14841
0.85798	0.82489	-1.0079	0.15238
0.85237	0.9612	-1.0747	0.15613
0.85285	1.0913	-1.1422	0.15988
0.85881	1.2141	-1.2086	0.16379
0.86952	1.3285	-1.2722	0.16794
0.88406	1.4332	-1.3314	0.1724
0.90139	1.527	-1.3846	0.17715
0.92037	1.6087	-1.4304	0.18218
0.93984	1.6771	-1.4674	0.18744
0.95884	1.7314	-1.4945	0.19289
0.97669	1.771	-1.5109	0.19852
0.99318	1.7959	-1.5161	0.20432
1.0085	1.8062	-1.51	0.21034
1.0234	1.8023	-1.4931	0.21663
1.0388	1.7852	-1.4666	0.22331
1.0558	1.7558	-1.4321	0.23052
1.0753	1.7154	-1.3915	0.23846
1.0983	1.6655	-1.3474	0.24734
1.1254	1.6076	-1.3021	0.25744
1.157	1.5434	-1.2582	0.26905
1.1931	1.4746	-1.2177	0.28245
1.2337	1.4028	-1.1827	0.2979
1.2785	1.3297	-1.1544	0.31557
1.3269	1.2571	-1.134	0.33552
1.3783	1.1862	-1.1218	0.35764
1.4323	1.1184	-1.1181	0.38168
1.4882	1.0546	-1.1223	0.40721
1.5453	0.99544	-1.1336	0.43371
1.6032	0.94108	-1.1507	0.46053
1.6615	0.89135	-1.1718	0.48699
1.7198	0.8456	-1.1949	0.51238
1.7778	0.80278	-1.2173	0.53595
1.8353	0.7615	-1.2364	0.55695
1.892	0.72015	-1.2493	0.57459
1.9476	0.67707	-1.2532	0.58807
2.0015	0.63076	-1.2456	0.5966
2.0531	0.58004	-1.2243	0.59943
2.1013	0.52419	-1.1877	0.59593
2.145	0.463	-1.135	0.58568
2.1828	0.3967	-1.0659	0.56856
2.2131	0.32585	-0.98105	0.54485
2.2346	0.25116	-0.88145	0.51523
2.246	0.17341	-0.7687	0.48074
2.2464	0.093308	-0.64468	0.44272
2.2349	0.011466	-0.51147	0.40258
2.2109	-0.071613	-0.3712	0.36174
2.174	-0.15551	-0.22603	0.32146
2.1238	-0.23985	-0.078062	0.28278
2.0596	-0.32426	0.07067	0.24646
1.981	-0.40829	0.21818	0.21301
1.8873	-0.49139	0.36252	0.18269
1.7783	-0.57287	0.50171	0.15549
1.6544	-0.65183	0.63377	0.1312
1.5168	-0.72721	0.75663	0.10943
1.368	-0.79777	0.86825	0.089605
1.2116	-0.86211	0.96671	0.071035
1.0521	-0.91879	1.0504	0.052948
0.8943	-0.96633	1.118	0.034542
0.74283	-1.0033	1.1693	0.015045
0.60149	-1.0283	1.2044	-0.0062364
0.47301	-1.0401	1.2245	-0.029875
0.35901	-1.0374	1.2314	-0.056303
0.26018	-1.0191	1.2275	-0.085797
0.17649	-0.98382	1.2153	-0.11849
0.10741	-0.93047	1.1972	-0.1544
0.052183	-0.85797	1.1757	-0.19342
0.0098876	-0.76559	1.1525	-0.23536
-0.020451	-0.65322	1.1294	-0.27994
-0.039876	-0.52165	1.1074	-0.32679
-0.049534	-0.37277	1.0873	-0.37548
-0.050749	-0.20959	1.0693	-0.42544
-0.045092	-0.036011	1.0536	-0.47605
-0.034412	0.14366	1.0399	-0.52656
-0.020799	0.32522	1.0278	-0.57618
-0.0064593	0.50509	1.0165	-0.62412
0.0064829	0.68054	1.0055	-0.66962
0.016204	0.84978	0.99414	-0.71202
0.021363	1.0118	0.98162	-0.75083
0.021212	1.166	0.96737	-0.78575
0.015616	1.3123	0.95084	-0.81666
0.0050134	1.4501	0.93151	-0.8436
-0.009678	1.5788	0.90891	-0.86675
-0.027179	1.697	0.88255	-0.88639
-0.045988	1.8028	0.85195	-0.90285
-0.064532	1.8932	0.81657	-0.91647
-0.081308	1.9646	0.77585	-0.9276
-0.094998	2.0129	0.72917	-0.93653
-0.10454	2.0342	0.67589	-0.94354
-0.10917	2.0256	0.61539	-0.94881
-0.10839	1.9858	0.54704	-0.95244
-0.10193	1.9157	0.47034	-0.95446
-0.089731	1.8184	0.38492	-0.95478
-0.071877	1.6988	0.29064	-0.95324
-0.048585	1.5628	0.18765	-0.94956
-0.0202	1.4167	0.076473	-0.9434
0.012793	1.2663	-0.041947	-0.9344
0.04975	1.1167	-0.16624	-0.92213
0.089843	0.97212	-0.29463	-0.9062
0.13207	0.83616	-0.42498	-0.88627
0.17525	0.71148	-0.55493	-0.86208
0.21813	0.60001	-0.68198	-0.83346
0.25941	0.50296	-0.80369	-0.80041
0.2979	0.42082	-0.91776	-0.76304
0.33256	0.35338	-1.0222	-0.72164
0.36261	0.2999	-1.1155	-0.67662
0.38754	0.25913	-1.1967	-0.62851
0.40707	0.22952	-1.2654	-0.57795
0.42118	0.20935	-1.3217	-0.52565
0.42999	0.19682	-1.3667	-0.47234
0.43374	0.19014	-1.4014	-0.41882
0.43274	0.18763	-1.4276	-0.36585
0.42738	0.18771	-1.447	-0.31418
0.41807	0.18893	-1.4614	-0.26454
0.40525	0.18997	-1.4723	-0.21761
0.38947	0.18968	-1.481	-0.17403
0.3713	0.18704	-1.4884	-0.1344
0.35141	0.18127	-1.4952	-0.099264
0.33053	0.17182	-1.5014	-0.06915
0.30942	0.15847	-1.5068	-0.044561
0.28885	0.14139	-1.5104	-0.026001
0.26956	0.12112	-1.5109	-0.013992
0.25222	0.098548	-1.5062	-0.0090965
0.23741	0.074772	-1.4938	-0.011927
0.2256	0.050968	-1.4711	-0.023157
0.21715	0.028236	-1.4356	-0.043512
0.21227	0.0075082	-1.3864	-0.073759
0.21108	-0.010501	-1.3241	-0.11466
0.21356	-0.025285	-1.2515	-0.16694
0.21959	-0.036516	-1.1726	-0.23116
0.22894	-0.044001	-1.0919	-0.30766
0.2413	-0.047652	-1.0136	-0.39642
0.25629	-0.04746	-0.94033	-0.49695
0.27346	-0.043492	-0.87368	-0.60816
0.2923	-0.035888	-0.814	-0.72839
0.31231	-0.024874	-0.76086	-0.85547
0.33298	-0.010781	-0.7133	-0.9869
0.35386	0.0059396	-0.67009	-1.1201
0.37462	0.024696	-0.62986	-1.2525
0.39502	0.044734	-0.59125	-1.3822
0.41497	0.065131	-0.55294	-1.5074
0.43452	0.084792	-0.51368	-1.6269
0.4538	0.10248	-0.47238	-1.7398
0.47293	0.11684	-0.42813	-1.8453
0.492	0.12654	-0.38022	-1.9428
0.51093	0.13032	-0.32825	-2.0316
0.52946	0.12718	-0.27221	-2.1109
0.54706	0.11649	-0.21249	-2.1797
0.56297	0.09806	-0.14998	-2.2371
0.57616	0.072189	-0.085977	-2.2818
0.58543	0.039582	-0.022172	-2.3123
0.58949	0.001211	0.03957	-2.3269
0.58705	-0.041865	0.09739	-2.3237
0.57695	-0.088693	0.14964	-2.3006
0.55834	-0.13859	0.195	-2.2552
0.53076	-0.19125	0.2326	-2.1849
0.49429	-0.24679	0.26192	-2.0875
0.4496	-0.30577	0.28278	-1.9612
0.39793	-0.3691	0.29523	-1.8058
0.34103	-0.43798	0.29948	-1.6233
0.28094	-0.51374	0.2958	-1.4181
0.21984	-0.59774	0.28455	-1.1976
0.15978	-0.69113	0.26609	-0.97102
0.10254	-0.79472	0.24084	-0.7479
0.049525	-0.90871	0.20928	-0.53664
0.0016796	-1.0325	0.172	-0.34343
-0.040467	-1.1646	0.12975	-0.17189
-0.076768	-1.3021	0.083452	-0.023429
-0.1074	-1.441	0.034292	0.10222
-0.13278	-1.5762	-0.016272	0.20633
-0.15352	-1.7019	-0.066485	0.29061
-0.17037	-1.8123	-0.11431	0.35687
-0.18415	-1.9023	-0.15748	0.40676
-0.19571	-1.9683	-0.19361	0.44161
-0.20589	-2.0087	-0.22037	0.46238
-0.21549	-2.0238	-0.23569	0.46965
-0.2252	-2.0157	-0.23801	0.46363
-0.23561	-1.9872	-0.22651	0.44422
-0.24715	-1.9422	-0.20134	0.41112
-0.26009	-1.884	-0.16367	0.36397
-0.27449	-1.816	-0.11568	0.30258
-0.29024	-1.7409	-0.06034	0.22711
-0.30705	-1.6611	-0.0011808	0.13835
-0.32443	-1.5781	0.05809	0.037821
-0.34177	-1.4935	0.11388	-0.072144
-0.35838	-1.4081	0.16294	-0.18854
-0.37352	-1.3229	0.20257	-0.30793
-0.38647	-1.2385	0.23063	-0.42672
-0.39667	-1.1555	0.24559	-0.54146
-0.40375	-1.0746	0.24647	-0.64901
-0.4077	-0.9962	0.23286	-0.7466
-0.40888	-0.92081	0.20484	-0.83177
-0.40812	-0.8487	0.16302	-0.90227
-0.40674	-0.78002	0.10853	-0.95598
-0.40647	-0.71479	0.043107	-0.99091
-0.40934	-0.65291	-0.030888	-1.0053
-0.4176	-0.59422	-0.11043	-0.99788
-0.43348	-0.53857	-0.19188	-0.96835
-0.4591	-0.48588	-0.27105	-0.91767
-0.49621	-0.43617	-0.34344	-0.84831
-0.54609	-0.38961	-0.40456	-0.76417
-0.60935	-0.34657	-0.4502	-0.67012
-0.68576	-0.30759	-0.47678	-0.57143
-0.77419	-0.27337	-0.48163	-0.47304
-0.87249	-0.24478	-0.46305	-0.3792
-0.97766	-0.2228	-0.42043	-0.29317
-1.0861	-0.20845	-0.35418	-0.2173
-1.1938	-0.20276	-0.26575	-0.15315
-1.2972	-0.20674	-0.1576	-0.10166
-1.3931	-0.22131	-0.033115	-0.063385
-1.4789	-0.24728	0.10342	-0.038586
-1.5531	-0.28536	0.24709	-0.027354
-1.6147	-0.33609	0.39268	-0.029624
-1.6631	-0.39984	0.53516	-0.045138
-1.6981	-0.47679	0.67017	-0.073364
-1.7195	-0.56685	0.79441	-0.11337
-1.7271	-0.66957	0.90582	-0.16374
-1.7205	-0.78405	1.0036	-0.22245
-1.6991	-0.90877	1.0878	-0.28699
-1.6621	-1.0415	1.1595	-0.35447
-1.6085	-1.1794	1.22	-0.42195
-1.5376	-1.3185	1.2709	-0.4867
-1.4484	-1.4546	1.3137	-0.54653
-1.3406	-1.5832	1.3497	-0.59988
-1.2146	-1.6998	1.3803	-0.64582
-1.0721	-1.8007	1.4061	-0.68402
-0.91594	-1.883	1.4278	-0.71455
-0.75072	-1.9454	1.4454	-0.7378
-0.58213	-1.9872	1.4587	-0.75437
-0.41651	-2.0089	1.4671	-0.76498
-0.25996	-2.0116	1.4693	-0.77041
-0.11754	-1.9967	1.4641	-0.77148
0.0072349	-1.9656	1.4501	-0.76895
0.11261	-1.9198	1.4257	-0.76355

## Sheet: FigS20B
0.11792	-0.71096	0.62048
0.083153	-0.68576	0.62761
0.028807	-0.65678	0.63665
-0.043672	-0.62362	0.64767
-0.13156	-0.58613	0.66045
-0.23124	-0.54444	0.67463
-0.33868	-0.49894	0.68976
-0.44992	-0.45025	0.70537
-0.56142	-0.39914	0.72101
-0.67026	-0.34647	0.73629
-0.77419	-0.2931	0.7509
-0.87161	-0.2398	0.76462
-0.96143	-0.18718	0.77733
-1.043	-0.1356	0.78896
-1.1161	-0.085214	0.79948
-1.1805	-0.035887	0.80886
-1.2363	0.012744	0.81702
-1.2838	0.06126	0.82377
-1.3234	0.11043	0.8288
-1.3554	0.16119	0.8316
-1.3806	0.21457	0.83149
-1.3996	0.27169	0.82761
-1.4134	0.33369	0.81899
-1.4231	0.40162	0.80462
-1.4297	0.47633	0.78361
-1.4346	0.55829	0.75536
-1.4388	0.64742	0.71973
-1.4434	0.74279	0.67718
-1.4493	0.84252	0.62881
-1.4571	0.94371	0.5762
-1.4672	1.0426	0.52126
-1.4794	1.1351	0.4659
-1.4934	1.2172	0.41178
-1.5084	1.2858	0.36011
-1.5235	1.3389	0.3116
-1.5371	1.3758	0.26641
-1.5476	1.3966	0.2242
-1.5529	1.4024	0.18421
-1.551	1.3946	0.14531
-1.5394	1.3747	0.1061
-1.516	1.3445	0.064942
-1.4785	1.3056	0.020082
-1.4247	1.2598	-0.030288
-1.3528	1.2088	-0.087884
-1.2613	1.1542	-0.15417
-1.1493	1.0977	-0.23017
-1.0163	1.0409	-0.31627
-0.86288	0.98515	-0.41207
-0.69037	0.93177	-0.51627
-0.5014	0.88183	-0.62671
-0.29977	0.83614	-0.74048
-0.090436	0.79522	-0.85417
0.12084	0.75931	-0.96414
0.32801	0.72832	-1.0668
0.52538	0.70191	-1.1589
0.70815	0.67952	-1.2376
0.87285	0.6604	-1.3008
1.0174	0.64372	-1.3469
1.1411	0.62864	-1.3754
1.2442	0.61433	-1.386
1.3275	0.60012	-1.3793
1.3924	0.58548	-1.3563
1.4402	0.5701	-1.3186
1.4724	0.55389	-1.2679
1.4905	0.537	-1.206
1.4958	0.51979	-1.1348
1.4895	0.50284	-1.056
1.4731	0.48692	-0.97146
1.4479	0.47294	-0.88264
1.4151	0.46194	-0.79099
1.3761	0.45502	-0.69793
1.3322	0.4533	-0.60484
1.2845	0.45781	-0.51317
1.2339	0.46936	-0.42437
1.1815	0.48839	-0.33984
1.1281	0.51477	-0.26082
1.0743	0.54755	-0.18823
1.0209	0.58486	-0.12254
0.96875	0.624	-0.063768
0.91862	0.6617	-0.011477
0.87145	0.69464	0.035086
0.82816	0.72006	0.076869
0.78969	0.73603	0.11488
0.75689	0.74158	0.15009
0.73046	0.73647	0.18333
0.71088	0.72096	0.21526
0.69836	0.69553	0.24631
0.69283	0.66079	0.27669
0.69389	0.6174	0.30634
0.70081	0.56609	0.33495
0.71254	0.50766	0.362
0.72774	0.44311	0.38684
0.74485	0.37362	0.40875
0.76224	0.30061	0.42713
0.77834	0.22579	0.44158
0.79183	0.15111	0.45204
0.80178	0.078779	0.45884
0.80776	0.011191	0.46262
0.80979	-0.049196	0.46429
0.80833	-0.099978	0.46489
0.80415	-0.13896	0.46547
0.79819	-0.1643	0.46698
0.79147	-0.17463	0.47023
0.785	-0.16914	0.47585
0.77971	-0.14758	0.48427
0.77639	-0.11027	0.4957
0.7757	-0.058014	0.51016
0.77811	0.0078989	0.52747
0.78398	0.085746	0.54725
0.79351	0.17338	0.5689
0.8068	0.26823	0.59159
0.8239	0.36732	0.61423
0.8448	0.46734	0.63547
0.86952	0.56471	0.65368
0.89805	0.65577	0.66692
0.93039	0.73698	0.67295
0.96654	0.80514	0.6693
1.0064	0.85759	0.65336
1.0498	0.8923	0.62254
1.0962	0.90804	0.5746
1.1451	0.90425	0.50803
1.1955	0.88107	0.42251
1.2458	0.8392	0.31931
1.2943	0.77977	0.20141
1.3387	0.70426	0.073225
1.3763	0.61437	-0.060004
1.4043	0.51198	-0.1931
1.4199	0.39904	-0.32171
1.4208	0.27761	-0.44273
1.4052	0.14982	-0.55438
1.3725	0.017925	-0.65612
1.3231	-0.11567	-0.74825
1.2587	-0.24834	-0.83168
1.182	-0.37724	-0.90764
1.0966	-0.49928	-0.97747
1.0062	-0.61127	-1.0425
0.91456	-0.71006	-1.1039
0.82528	-0.79279	-1.1627
0.7414	-0.85717	-1.2194
0.66553	-0.90175	-1.2744
0.5998	-0.92608	-1.3274
0.54601	-0.93075	-1.3778
0.50561	-0.91728	-1.4242
0.47982	-0.88796	-1.4651
0.46962	-0.84555	-1.4987
0.47571	-0.79312	-1.5231
0.49847	-0.73383	-1.5375
0.53786	-0.67076	-1.5414
0.59329	-0.60691	-1.536
0.66357	-0.54502	-1.5229
0.74682	-0.48755	-1.5047
0.84055	-0.43656	-1.4843
0.94177	-0.39364	-1.4642
1.0471	-0.35982	-1.4467
1.1533	-0.33553	-1.4334
1.2569	-0.3206	-1.4254
1.355	-0.31427	-1.4234
1.4449	-0.3153	-1.4275
1.5242	-0.32207	-1.4375
1.5906	-0.33269	-1.4527
1.6422	-0.34523	-1.4717
1.6768	-0.35781	-1.4931
1.6926	-0.36878	-1.5144
1.6876	-0.37687	-1.533
1.6599	-0.38118	-1.5456
1.6082	-0.38127	-1.549
1.5316	-0.37706	-1.5402
1.4302	-0.36881	-1.5171
1.3051	-0.35699	-1.4789
1.1588	-0.34226	-1.4261
0.99499	-0.32538	-1.3604
0.81818	-0.30718	-1.2844
0.63358	-0.28852	-1.2005
0.44657	-0.27029	-1.1114
0.2623	-0.25338	-1.0189
0.085392	-0.23866	-0.92469
-0.080205	-0.22701	-0.8299
-0.23132	-0.21924	-0.73551
-0.36553	-0.21612	-0.64237
-0.48113	-0.21829	-0.55137
-0.57705	-0.22625	-0.46349
-0.65275	-0.24034	-0.37983
-0.70816	-0.26066	-0.30157
-0.74358	-0.2871	-0.22995
-0.75958	-0.31932	-0.16619
-0.75696	-0.35677	-0.11143
-0.73669	-0.39864	-0.066718
-0.69987	-0.44397	-0.032963
-0.64776	-0.49157	-0.010947
-0.58174	-0.54008	-0.0013212
-0.50341	-0.58795	-0.0046122
-0.41463	-0.63344	-0.021216
-0.3175	-0.67462	-0.051389
-0.21449	-0.70937	-0.095229
-0.10836	-0.73547	-0.15266
-0.0021756	-0.75064	-0.22339
0.10078	-0.75269	-0.30696
0.19709	-0.73976	-0.40267
0.28338	-0.7105	-0.5096
0.35642	-0.66438	-0.62661
0.41328	-0.60193	-0.75231
0.45149	-0.52477	-0.88499
0.46918	-0.43564	-1.0225
0.4652	-0.33812	-1.1623
0.43923	-0.23628	-1.301
0.39189	-0.13432	-1.4347
0.32477	-0.036218	-1.5587
0.24039	0.054525	-1.6679
0.14209	0.135	-1.7574
0.033814	0.20295	-1.8229
-0.080161	0.25678	-1.8618
-0.19552	0.29552	-1.8738
-0.30818	0.3188	-1.8608
-0.41456	0.32675	-1.8268
-0.51173	0.31999	-1.777
-0.59746	0.29953	-1.7169
-0.67029	0.26669	-1.6517
-0.72948	0.22303	-1.5863
-0.77486	0.17026	-1.5243
-0.80682	0.11022	-1.4688
-0.82613	0.044824	-1.422
-0.83386	-0.023971	-1.3855
-0.83131	-0.094146	-1.3605
-0.8199	-0.16363	-1.3475
-0.80116	-0.23033	-1.3466
-0.77668	-0.29214	-1.3576
-0.74806	-0.34701	-1.3796
-0.71699	-0.39309	-1.4114
-0.68513	-0.42883	-1.4512
-0.65414	-0.45309	-1.497
-0.62555	-0.4653	-1.5461
-0.60072	-0.46548	-1.5959
-0.58067	-0.45422	-1.6433
-0.56598	-0.43259	-1.6852
-0.55677	-0.40208	-1.7186
-0.55265	-0.36444	-1.7403
-0.55277	-0.32166	-1.7475
-0.55587	-0.27585	-1.7373
-0.56038	-0.22926	-1.7076
-0.56452	-0.18422	-1.6567
-0.56636	-0.14308	-1.5839
-0.56399	-0.10819	-1.4895
-0.55563	-0.081722	-1.3751
-0.53973	-0.065604	-1.243
-0.51506	-0.061359	-1.0964
-0.48083	-0.070028	-0.93871
-0.43668	-0.092114	-0.77341
-0.38266	-0.12757	-0.60352
-0.31919	-0.17585	-0.43153
-0.24701	-0.2359	-0.25943
-0.16715	-0.30626	-0.088696
-0.080842	-0.38511	0.079444
0.010461	-0.47026	0.24385
0.10511	-0.55924	0.40323
0.20126	-0.64926	0.55591
0.29687	-0.73725	0.69967
0.38974	-0.81986	0.8317
0.47758	-0.89349	0.94864
0.55815	-0.95432	1.0469
0.62949	-0.99845	1.1229
0.69013	-1.0221	1.174
0.73933	-1.0218	1.1983
0.77725	-0.99522	1.1954
0.80485	-0.94139	1.1661
0.82381	-0.86141	1.1121
0.8362	-0.75866	1.0356
0.84418	-0.6385	0.93918
0.84971	-0.50758	0.82542
0.85439	-0.3728	0.69706
0.85928	-0.2403	0.55714
0.86492	-0.11487	0.40933
0.87134	0.00024846	0.25822
0.87812	0.10329	0.10937
0.88447	0.19361	-0.030835
0.88939	0.27138	-0.15583
0.89175	0.33728	-0.25974
0.89044	0.39225	-0.33824
0.88449	0.43737	-0.38901
0.87318	0.47373	-0.41175
0.85613	0.50241	-0.40776
0.83332	0.52441	-0.37936
0.80512	0.54069	-0.32934
0.77219	0.55215	-0.26056
0.73548	0.55962	-0.17576
0.69608	0.56386	-0.077464
0.65514	0.56558	0.032004
0.61381	0.5654	0.15046
0.5731	0.56387	0.27581
0.53389	0.56144	0.40599
0.49686	0.55846	0.53901
0.46243	0.55522	0.6729
0.43076	0.55188	0.80579
0.40173	0.54857	0.93589
0.37493	0.54534	1.0616
0.34963	0.54223	1.1813
0.32485	0.5393	1.2937
0.29936	0.53662	1.3975
0.2718	0.53433	1.4918
0.24079	0.53266	1.5759
0.20503	0.53188	1.6498
0.16352	0.53237	1.714
0.11565	0.53456	1.7697
0.061313	0.53891	1.8189
0.00089976	0.54596	1.864
-0.064741	0.5562	1.9074
-0.13444	0.57018	1.9517
-0.20687	0.58837	1.999
-0.28064	0.61121	2.051
-0.35446	0.63906	2.1088
-0.42713	0.67213	2.1731
-0.4976	0.71051	2.2437
-0.56499	0.75406	2.3195
-0.62853	0.80244	2.3991
-0.68758	0.85511	2.4799
-0.74163	0.91133	2.5588
-0.79033	0.97024	2.6322
-0.83347	1.0309	2.6966
-0.87104	1.0925	2.7487
-0.90322	1.1543	2.7862
-0.93042	1.2155	2.8082
-0.95319	1.2757	2.8154
-0.97228	1.3345	2.8097
-0.98853	1.3915	2.794
-1.0028	1.4466	2.772
-1.0161	1.4993	2.7471
-1.0293	1.5492	2.7229
-1.0431	1.5957	2.7022
-1.0582	1.638	2.6872
-1.0753	1.6753	2.6798
-1.0944	1.7063	2.681
-1.1158	1.73	2.6915
-1.1393	1.7455	2.7115
-1.1644	1.7519	2.7408
-1.1903	1.7489	2.7789
-1.2162	1.7368	2.825
-1.2409	1.7165	2.8781
-1.263	1.6889	2.9371
-1.2812	1.6558	3.0005
-1.2941	1.6185	3.0667
-1.3001	1.5787	3.1335
-1.2982	1.5375	3.1983
-1.2874	1.4959	3.258
-1.2669	1.4545	3.3086
-1.2366	1.4136	3.3458
-1.1963	1.3733	3.3651
-1.1465	1.3332	3.3621
-1.0879	1.2931	3.3335
-1.0212	1.2523	3.2777
-0.94766	1.2103	3.1951
-0.8683	1.1663	3.0885
-0.78445	1.1196	2.9627
-0.69748	1.0695	2.8236
-0.60887	1.0156	2.6775
-0.52021	0.95747	2.5302
-0.43313	0.89482	2.3867
-0.34934	0.82767	2.2507
-0.27052	0.75622	2.1246
-0.19828	0.68087	2.0099
-0.13411	0.60212	1.9072
-0.079255	0.52055	1.8162
-0.034698	0.43674	1.7366
-0.0011118	0.35123	1.6674
0.021156	0.26441	1.6075
0.032084	0.17657	1.556
0.031967	0.087834	1.5117
0.021397	-0.0017816	1.4737
0.0012516	-0.092361	1.4411
-0.027321	-0.18401	1.413
-0.062915	-0.27675	1.3888
-0.1039	-0.37044	1.3679
-0.14844	-0.46461	1.3498
-0.19462	-0.55841	1.3339
-0.24045	-0.65053	1.3198
-0.28407	-0.73926	1.3073
-0.32377	-0.82263	1.2958
-0.35819	-0.89862	1.285
-0.38631	-0.96537	1.2748
-0.4076	-1.0214	1.2647
-0.42198	-1.0657	1.2548
-0.42986	-1.0977	1.2447
-0.43207	-1.1171	1.2345
-0.42984	-1.124	1.2242
-0.4246	-1.1186	1.2141
-0.41794	-1.1013	1.2045
-0.4114	-1.0726	1.196
-0.40636	-1.033	1.1893
-0.4039	-0.98312	1.1852
-0.40479	-0.92359	1.1849
-0.40943	-0.85527	1.1895
-0.4179	-0.7791	1.2001
-0.42998	-0.69621	1.2178
-0.44524	-0.60797	1.2435
-0.46311	-0.516	1.2778
-0.48288	-0.42223	1.3208
-0.50379	-0.32891	1.3722
-0.52507	-0.23851	1.4312
-0.54597	-0.15366	1.4964
-0.56581	-0.076954	1.5656
-0.58405	-0.010722	1.6362
-0.6003	0.04318	1.7051
-0.61438	0.083527	1.769
-0.62633	0.10981	1.8246
-0.63644	0.12223	1.8693
-0.6452	0.12158	1.9013
-0.65331	0.10912	1.9198
-0.66159	0.08641	1.925
-0.67094	0.055174	1.9182
-0.68226	0.017165	1.901
-0.69638	-0.025911	1.8755
-0.71398	-0.072458	1.8434
-0.73553	-0.12102	1.8065
-0.7613	-0.1703	1.7664
-0.79127	-0.21916	1.7243
-0.82519	-0.26663	1.6809
-0.86258	-0.31191	1.6372
-0.9028	-0.3544	1.5937
-0.94504	-0.39367	1.5508
-0.98839	-0.42949	1.5091
-1.0319	-0.46184	1.4691
-1.0744	-0.49091	1.4311
-1.115	-0.51708	1.3957
-1.1524	-0.54089	1.3634
-1.1855	-0.56303	1.3348
-1.2133	-0.5843	1.3104
-1.2345	-0.60552	1.2908
-1.2484	-0.62756	1.2766
-1.2543	-0.65124	1.268
-1.2519	-0.67732	1.2655
-1.2413	-0.70642	1.2692
-1.2232	-0.73897	1.279
-1.1986	-0.77513	1.2946
-1.1691	-0.81464	1.3154
-1.1363	-0.85668	1.3406
-1.1022	-0.89967	1.3687
-1.0686	-0.94117	1.3982
-1.0374	-0.97788	1.4268
-1.0103	-1.0059	1.4519
-0.98855	-1.0213	1.4706
-0.97334	-1.021	1.4797
-0.96537	-1.0033	1.4756
-0.96494	-0.96836	1.4549
-0.97189	-0.91788	1.4145
-0.98559	-0.85455	1.3522
-1.005	-0.78138	1.2672
-1.0287	-0.70116	1.1601
-1.055	-0.61631	1.0339
-1.082	-0.5288	0.89285
-1.1078	-0.44025	0.74239
-1.1304	-0.35206	0.58789
-1.1478	-0.26552	0.43408
-1.158	-0.18183	0.28455
-1.1593	-0.10221	0.14164
-1.15	-0.027847	0.0066084
-1.1288	0.040139	-0.12015
-1.0945	0.10073	-0.23879
-1.0464	0.15311	-0.34981
-0.98459	0.19669	-0.45383
-0.90952	0.23119	-0.55148
-0.82248	0.25664	-0.64332
-0.72548	0.27336	-0.72973
-0.62116	0.28193	-0.81094
-0.51272	0.28309	-0.88696
-0.4037	0.27769	-0.9576
-0.29776	0.26657	-1.0225
-0.19845	0.2505	-1.081
-0.10895	0.23012	-1.1325
-0.03195	0.20589	-1.1763
0.030574	0.17803	-1.2115
0.077394	0.14655	-1.2378
0.10809	0.11122	-1.2545
0.12301	0.071606	-1.2616
0.12322	0.027108	-1.2591
0.11035	-0.022951	-1.2475
0.086475	-0.079233	-1.2274
0.053951	-0.14225	-1.1996
0.015228	-0.2122	-1.1649
-0.027276	-0.28885	-1.1245
-0.071312	-0.37139	-1.0793
-0.1149	-0.45844	-1.0303
-0.1564	-0.54809	-0.97838
-0.19456	-0.63818	-0.9245
-0.22854	-0.72654	-0.86949
-0.25791	-0.81127	-0.81418
-0.28263	-0.89091	-0.75936
-0.30298	-0.96453	-0.7058
-0.31955	-1.0316	-0.65421
-0.33314	-1.092	-0.60523
-0.3447	-1.1456	-0.55942
-0.35526	-1.1923	-0.51719
-0.3658	-1.2321	-0.47887
-0.37725	-1.2648	-0.44469
-0.39033	-1.2902	-0.41481
-0.40556	-1.308	-0.38934
-0.42321	-1.3182	-0.36837
-0.44327	-1.3208	-0.352
-0.46552	-1.3162	-0.34032
-0.48951	-1.3046	-0.33344
-0.51465	-1.2867	-0.33142
-0.54018	-1.263	-0.33434
-0.56527	-1.234	-0.34219
-0.58895	-1.2002	-0.3549
-0.61017	-1.1618	-0.37234
-0.62776	-1.119	-0.3943
-0.64042	-1.0718	-0.42044
-0.64671	-1.0199	-0.45039
-0.64509	-0.96304	-0.48367
-0.63391	-0.90097	-0.51976
-0.61148	-0.83334	-0.55808
-0.57616	-0.75995	-0.59804
-0.52645	-0.68082	-0.63906
-0.46115	-0.59622	-0.68054
-0.37952	-0.50683	-0.72195
-0.28139	-0.41368	-0.76277
-0.1673	-0.31821	-0.80251
-0.038517	-0.22216	-0.84074
0.10293	-0.12744	-0.877
0.25439	-0.035985	-0.91086
0.41264	0.050418	-0.94188
0.57411	0.1303	-0.96962
0.73497	0.20261	-0.99358
0.89131	0.26676	-1.0133
1.0393	0.32261	-1.0282
1.1751	0.37045	-1.0378
1.2956	0.41088	-1.0416
1.3976	0.4447	-1.0391
1.4789	0.47285	-1.0299
1.5379	0.49625	-1.0136
1.5735	0.51578	-0.98997
1.5856	0.53216	-0.95911
1.5747	0.54594	-0.92125
1.542	0.55744	-0.8769
1.4891	0.56677	-0.82687
1.418	0.57384	-0.77222
1.331	0.57839	-0.71422
1.2305	0.58001	-0.65424
1.1192	0.57824	-0.5937
0.99996	0.57259	-0.53396
0.87562	0.56263	-0.47625
0.74898	0.54801	-0.42163
0.62261	0.52852	-0.37095
0.49873	0.50407	-0.32482
0.37905	0.47471	-0.28366
0.26469	0.44059	-0.24767
0.1562	0.40192	-0.21683
0.053647	0.35897	-0.19095
-0.043305	0.312	-0.16962
-0.13521	0.2613	-0.1523
-0.22271	0.20716	-0.13831
-0.30639	0.14986	-0.12692
-0.38668	0.089729	-0.11738
-0.46376	0.02717	-0.10903
-0.53745	-0.037337	-0.10133
-0.60721	-0.1032	-0.093935
-0.67207	-0.1697	-0.086675
-0.73067	-0.23601	-0.079588
-0.7813	-0.30121	-0.072899
-0.82197	-0.36437	-0.067005
-0.85064	-0.42459	-0.062451
-0.86531	-0.48106	-0.059901
-0.8643	-0.53312	-0.060096
-0.84639	-0.58031	-0.063813
-0.81094	-0.62233	-0.071805
-0.75795	-0.65904	-0.084751
-0.68803	-0.6904	-0.1032
-0.60234	-0.71647	-0.12754
-0.50253	-0.73737	-0.15794
-0.39076	-0.7533	-0.19438
-0.26961	-0.76454	-0.23663
-0.14213	-0.77149	-0.28427
-0.011716	-0.77475	-0.33674
0.11803	-0.77512	-0.39331
0.24356	-0.77363	-0.45319
0.36171	-0.77152	-0.51545
0.46993	-0.77019	-0.57913
0.56646	-0.7712	-0.64316
0.65033	-0.77612	-0.70646
0.72126	-0.78655	-0.76784
0.7795	-0.80405	-0.82611
0.82563	-0.83007	-0.88003
0.86042	-0.86602	-0.92834
0.88469	-0.91316	-0.96984
0.89925	-0.97266	-1.0035
0.90488	-1.0455	-1.0283
0.90229	-1.1326	-1.0437
0.89214	-1.2344	-1.0495
0.87503	-1.3513	-1.0459
0.85159	-1.4828	-1.0336
0.8224	-1.6284	-1.0141
0.78812	-1.7863	-0.98902
0.74941	-1.9543	-0.96077
0.70704	-2.1291	-0.93196
0.66182	-2.3065	-0.90543
0.61465	-2.4811	-0.88408
0.56651	-2.6468	-0.8707
0.51845	-2.796	-0.86785
0.47155	-2.92	-0.87773
0.42689	-3.0087	-0.90205
0.38548	-3.0507	-0.94198
0.34823	-3.0342	-0.99804
0.31587	-2.9492	-1.0701
0.28892	-2.791	-1.1571
0.26765	-2.5635	-1.2575
0.25205	-2.2807	-1.3685
0.24182	-1.9635	-1.4866
0.2364	-1.6349	-1.6073
0.23497	-1.3139	-1.7252
0.23645	-1.014	-1.8344
0.23957	-0.7422	-1.9288
0.2429	-0.50107	-2.0024
0.2449	-0.2902	-2.0505
0.24408	-0.10764	-2.07
0.23907	0.049231	-2.0604
0.22885	0.18317	-2.0232
0.21283	0.29683	-1.9622
0.19099	0.39269	-1.8826
0.16388	0.47297	-1.7901
0.13255	0.53966	-1.6905
0.098451	0.59452	-1.5887
0.063231	0.63909	-1.4886
0.028656	0.67463	-1.393
-0.0034985	0.70221	-1.3038
-0.031494	0.72262	-1.222
-0.053648	0.73642	-1.1479
-0.068339	0.74396	-1.0811
-0.074022	0.74539	-1.0208
-0.069246	0.74068	-0.9659
-0.052707	0.72969	-0.91508
-0.02331	0.71224	-0.86676
0.019753	0.68815	-0.81924
0.076925	0.65734	-0.7708
0.14823	0.61993	-0.71972
0.23323	0.57625	-0.66443
0.33105	0.52687	-0.60358
0.4404	0.47259	-0.53622
0.55963	0.41434	-0.4619
0.68682	0.35311	-0.38072
0.81985	0.28985	-0.2934
0.95647	0.22543	-0.20114
1.0944	0.16054	-0.10556
1.2313	0.095784	-0.008508
1.365	0.031609	0.088007
1.4933	-0.031588	0.18193
1.6143	-0.09344	0.27118
1.726	-0.15355	0.35363
1.8267	-0.21145	0.42715
1.9149	-0.26656	0.4896
1.9889	-0.31818	0.53894
2.0472	-0.36546	0.57343
2.0883	-0.40751	0.59176
2.111	-0.44338	0.59331
2.114	-0.47221	0.57827
2.0966	-0.49332	0.54759
2.0581	-0.50629	0.50294
1.9991	-0.51103	0.44642
1.9205	-0.50778	0.38038
1.8246	-0.4971	0.30717
1.7146	-0.47974	0.22898
1.5946	-0.45658	0.14778
1.4693	-0.42853	0.065352
1.3439	-0.39641	-0.016763
1.2232	-0.36096	-0.097137
1.1114	-0.32278	-0.17443
1.0118	-0.28235	-0.24732
0.92697	-0.24008	-0.31452
0.85812	-0.19629	-0.37473
0.80587	-0.15131	-0.42669
0.77012	-0.10547	-0.46925
0.75035	-0.059186	-0.50144
0.74573	-0.012971	-0.52261
0.75528	0.032549	-0.53251
0.77793	0.07662	-0.53139
0.81258	0.11836	-0.52004
0.85809	0.1568	-0.49977
0.91329	0.19086	-0.47229
0.9769	0.21947	-0.43959
1.0476	0.24159	-0.40375
1.1238	0.25624	-0.36678
1.2039	0.26267	-0.33052
1.2863	0.26034	-0.29649
1.369	0.24903	-0.26593
1.4503	0.22888	-0.23975
1.5286	0.2004	-0.21859
1.6022	0.16444	-0.20284
1.6698	0.1222	-0.19272
1.7304	0.075094	-0.18828
1.7833	0.024771	-0.18945
1.8277	-0.027007	-0.19605
1.8634	-0.078401	-0.20776
1.8901	-0.12755	-0.22415
1.9073	-0.17261	-0.24461
1.9146	-0.21183	-0.26836
1.9111	-0.2436	-0.29441
1.8957	-0.26659	-0.3216
1.8667	-0.27981	-0.34856
1.8223	-0.28278	-0.37384
1.7605	-0.27556	-0.39593
1.6791	-0.25887	-0.41337
1.577	-0.23399	-0.42487
1.4535	-0.20269	-0.42936
1.3098	-0.16708	-0.42608
1.1484	-0.12947	-0.41462

## Sheet: FigS20C_High
0.012116	0.011626	0.011074	0.010478	0.0098607	0.009246	0.0086576	0.0081183	0.0076488	0.0072664	0.006984	0.0068099	0.0067471	0.0067933	0.0069413	0.0071794	0.0074923	0.0078616	0.008267	0.0086876	0.0091019	0.0094897	0.0098319	0.010112	0.010315	0.01043	0.010449	0.010366	0.010182	0.0098974	0.0095191	0.0090563	0.0085215	0.0079297	0.0072983	0.0066458	0.0059912	0.0053532	0.0047494	0.0041953	0.0037037	0.0032844	0.0029435	0.0026839	0.0025045	0.0024014	0.0023674	0.0023929	0.0024663	0.0025747
0.0027167	0.0022057	0.0017755	0.0014253	0.0011522	0.00095137	0.00081604	0.00073764	0.00070611	0.00071013	0.00073754	0.00077576	0.00081231	0.0008354	0.0008345	0.00080102	0.0007289	0.0006151	0.00045999	0.00026749	4.4981e-05	-0.00019697	-0.00044521	-0.0006847	-0.00089946	-0.0010735	-0.001192	-0.0012421	-0.0012139	-0.0011013	-0.00090229	-0.0006196	-0.00026041	0.00016379	0.00063776	0.0011432	0.0016598	0.002166	0.0026404	0.0030626	0.0034147	0.0036815	0.0038525	0.0039215	0.0038878	0.003756	0.0035363	0.0032437	0.0028978	0.0025213
0.00061864	0.0010314	0.0013909	0.0016932	0.0019371	0.0021233	0.002255	0.0023367	0.0023744	0.0023748	0.002345	0.0022924	0.0022238	0.0021455	0.0020633	0.0019817	0.0019045	0.0018341	0.001772	0.0017186	0.0016733	0.0016346	0.0016003	0.0015675	0.0015328	0.0014929	0.0014439	0.0013824	0.0013052	0.0012095	0.0010932	0.00095481	0.00079373	0.00061007	0.00040474	0.00017929	-6.4089e-05	-0.00032278	-0.00059383	-0.00087406	-0.0011602	-0.001449	-0.0017373	-0.0020221	-0.0023005	-0.0025699	-0.002828	-0.0030727	-0.0033021	-0.0035145
0.0030353	0.0031007	0.0031189	0.0030882	0.0030091	0.0028845	0.0027199	0.0025229	0.0023035	0.0020729	0.0018437	0.0016285	0.0014399	0.0012893	0.0011866	0.0011395	0.0011533	0.0012307	0.0013719	0.0015743	0.0018333	0.0021422	0.0024928	0.0028759	0.0032819	0.0037011	0.0041242	0.004543	0.0049502	0.00534	0.0057082	0.0060519	0.0063697	0.0066612	0.0069272	0.0071691	0.0073887	0.0075879	0.0077685	0.0079316	0.0080775	0.0082055	0.0083139	0.0083999	0.0084597	0.0084889	0.0084828	0.0084368	0.0083465	0.0082086
0.013107	0.011561	0.0098743	0.0080654	0.006156	0.0041715	0.0021399	9.1707e-05	-0.0019408	-0.0039249	-0.0058276	-0.0076176	-0.0092652	-0.010744	-0.012031	-0.013108	-0.013962	-0.014586	-0.014977	-0.015139	-0.01508	-0.014815	-0.014362	-0.013741	-0.012978	-0.012098	-0.011128	-0.010097	-0.0090312	-0.0079574	-0.0069005	-0.0058832	-0.0049256	-0.0040449	-0.0032551	-0.0025669	-0.0019877	-0.0015216	-0.0011699	-0.00093083	-0.00080033	-0.00077206	-0.00083791	-0.00098832	-0.0012127	-0.0014999	-0.0018383	-0.0022168	-0.0026244	-0.0030511
-4.1454e-05	-2.4306e-05	-3.0922e-05	-5.1254e-05	-7.4869e-05	-9.171e-05	-9.285e-05	-7.115e-05	-2.1775e-05	5.7473e-05	0.00016604	0.00030068	0.00045581	0.00062386	0.00079598	0.00096257	0.0011141	0.0012415	0.0013372	0.0013952	0.0014115	0.0013845	0.0013149	0.0012053	0.0010606	0.00088691	0.00069155	0.00048223	0.00026663	5.1796e-05	-0.00015627	-0.00035306	-0.00053578	-0.00070353	-0.00085731	-0.00099987	-0.0011355	-0.0012697	-0.0014085	-0.0015584	-0.0017254	-0.0019147	-0.0021304	-0.0023749	-0.002649	-0.0029515	-0.0032793	-0.0036277	-0.0039907	-0.0043607
0.019088	0.018984	0.018816	0.018588	0.018302	0.017964	0.017577	0.017148	0.016683	0.016187	0.015668	0.015133	0.014591	0.01405	0.013518	0.013003	0.012513	0.012054	0.011632	0.011252	0.010917	0.01063	0.010392	0.010201	0.010056	0.0099543	0.0098912	0.0098623	0.009862	0.0098845	0.0099236	0.009973	0.010026	0.010077	0.01012	0.010149	0.010159	0.010144	0.010101	0.010026	0.0099146	0.0097652	0.0095757	0.0093455	0.0090743	0.0087633	0.0084142	0.0080294	0.007612	0.0071657
-0.0022207	-0.0012807	-0.00020424	0.00098802	0.0022749	0.0036353	0.0050481	0.0064932	0.0079511	0.0094031	0.010831	0.012219	0.013551	0.014811	0.015986	0.017066	0.01804	0.0189	0.019641	0.020261	0.020756	0.021129	0.02138	0.021514	0.021537	0.021454	0.021273	0.021003	0.020654	0.020236	0.019762	0.019243	0.018692	0.018121	0.017545	0.016976	0.016425	0.015904	0.015422	0.014989	0.01461	0.014289	0.01403	0.013829	0.013685	0.013591	0.013536	0.013511	0.013501	0.013491
-0.0077818	-0.008035	-0.0082538	-0.0084226	-0.0085278	-0.0085588	-0.0085074	-0.0083684	-0.0081388	-0.0078186	-0.0074098	-0.0069164	-0.0063446	-0.0057019	-0.0049979	-0.0042432	-0.00345	-0.0026317	-0.0018025	-0.00097756	-0.00017234	0.00059758	0.0013169	0.0019709	0.0025463	0.0030311	0.0034154	0.0036918	0.0038556	0.0039055	0.0038433	0.0036746	0.0034083	0.003057	0.0026361	0.0021639	0.0016601	0.0011461	0.00064317	0.00017239	-0.00024663	-0.00059641	-0.00086226	-0.0010329	-0.0011007	-0.0010624	-0.00091842	-0.00067359	-0.0003363	8.1688e-05
0.0050451	0.0045644	0.0040648	0.0035618	0.0030704	0.0026055	0.0021807	0.0018082	0.0014984	0.00126	0.0010991	0.0010196	0.001023	0.0011084	0.0012727	0.0015108	0.0018157	0.0021791	0.0025911	0.0030414	0.0035187	0.0040118	0.0045092	0.0049999	0.0054732	0.0059193	0.0063292	0.0066952	0.007011	0.0072717	0.0074743	0.0076174	0.0077019	0.0077305	0.0077079	0.0076407	0.0075369	0.007406	0.0072581	0.0071035	0.0069525	0.0068143	0.0066969	0.006606	0.0065456	0.0065165	0.0065171	0.0065433	0.0065883	0.0066434
0.0028909	0.0026752	0.002383	0.0020219	0.0016007	0.0011295	0.00061895	8.0772e-05	-0.00047287	-0.0010293	-0.0015754	-0.002098	-0.0025838	-0.0030197	-0.0033933	-0.0036932	-0.0039092	-0.0040331	-0.0040588	-0.0039831	-0.0038059	-0.00353	-0.0031617	-0.0027106	-0.0021889	-0.0016112	-0.00099423	-0.00035557	0.00028668	0.00091488	0.0015125	0.0020651	0.0025604	0.0029893	0.003346	0.0036281	0.0038363	0.0039749	0.0040508	0.004073	0.0040528	0.0040023	0.003934	0.0038605	0.0037935	0.0037431	0.003718	0.0037242	0.0037658	0.0038441
0.0029993	0.0032755	0.0034887	0.003641	0.0037354	0.0037764	0.0037697	0.0037227	0.0036445	0.0035456	0.0034379	0.0033348	0.0032506	0.0031999	0.0031976	0.0032578	0.0033937	0.0036164	0.0039345	0.0043534	0.0048748	0.0054961	0.0062103	0.0070058	0.0078668	0.0087736	0.0097034	0.010631	0.011531	0.012376	0.013141	0.013802	0.014341	0.014739	0.014984	0.015068	0.014987	0.014742	0.014338	0.013785	0.013095	0.012285	0.011376	0.010387	0.0093422	0.0082658	0.0071816	0.0061127	0.0050808	0.0041054
0.0028726	0.0030554	0.0033051	0.003612	0.0039639	0.0043466	0.0047452	0.005144	0.0055276	0.0058819	0.0061941	0.0064538	0.0066529	0.0067861	0.0068507	0.0068468	0.0067768	0.006645	0.0064575	0.0062219	0.0059465	0.00564	0.0053116	0.0049695	0.0046218	0.004275	0.0039344	0.0036037	0.003285	0.002979	0.002685	0.0024019	0.0021285	0.0018638	0.0016082	0.0013635	0.0011333	0.00092327	0.00074096	0.00059545	0.00049688	0.0004559	0.00048297	0.00058767	0.00077806	0.0010602	0.0014376	0.0019111	0.0024789	0.0031361
0.0020242	0.0013033	0.00066133	0.00010028	-0.00037825	-0.00077297	-0.0010828	-0.0013066	-0.0014437	-0.0014933	-0.0014551	-0.0013289	-0.0011153	-0.00081544	-0.00043126	3.4305e-05	0.00057729	0.0011926	0.001874	0.0026142	0.0034046	0.004236	0.0050981	0.00598	0.0068707	0.0077585	0.0086321	0.0094802	0.010292	0.011058	0.011769	0.012418	0.012997	0.013502	0.013929	0.014277	0.014545	0.014735	0.014848	0.01489	0.014864	0.014777	0.014635	0.014443	0.01421	0.013941	0.013643	0.01332	0.012978	0.012621
-0.0075606	-0.0069376	-0.0062093	-0.0053853	-0.0044799	-0.0035113	-0.0025016	-0.0014756	-0.00046045	0.00051597	0.0014257	0.0022421	0.0029407	0.0035006	0.0039054	0.0041439	0.004211	0.004108	0.0038434	0.0034321	0.0028957	0.0022615	0.0015615	0.00083162	0.0001096	-0.00056618	-0.0011585	-0.001633	-0.0019598	-0.0021147	-0.0020807	-0.0018484	-0.0014165	-0.00079236	9.2538e-06	0.00096637	0.0020512	0.0032313	0.0044716	0.0057357	0.0069874	0.0081927	0.0093208	0.010345	0.011245	0.012005	0.012615	0.013071	0.013377	0.013539
0.0053387	0.0050962	0.0048347	0.0045468	0.0042251	0.0038628	0.003455	0.0029983	0.0024919	0.0019377	0.0013404	0.00070777	5.0118e-05	-0.00061969	-0.0012868	-0.001935	-0.0025474	-0.0031068	-0.0035969	-0.0040029	-0.0043119	-0.0045135	-0.0046006	-0.0045691	-0.0044185	-0.0041517	-0.0037748	-0.0032968	-0.0027295	-0.0020866	-0.0013833	-0.00063649	0.0001366	0.00091814	0.0016902	0.0024352	0.0031359	0.0037757	0.0043391	0.0048116	0.0051802	0.0054337	0.0055628	0.0055607	0.0054232	0.0051492	0.0047411	0.0042047	0.0035494	0.0027882
0.0055968	0.0048343	0.0039903	0.0030755	0.0021045	0.0010955	6.9459e-05	-0.0009509	-0.0019418	-0.0028797	-0.0037421	-0.0045089	-0.005163	-0.0056911	-0.0060841	-0.0063378	-0.0064524	-0.0064331	-0.0062896	-0.0060357	-0.0056888	-0.0052695	-0.0048005	-0.004306	-0.0038109	-0.0033398	-0.0029159	-0.0025605	-0.0022918	-0.0021241	-0.0020673	-0.0021266	-0.002302	-0.0025886	-0.0029766	-0.0034518	-0.0039966	-0.0045902	-0.0052099	-0.0058317	-0.0064319	-0.0069872	-0.0074765	-0.0078813	-0.0081863	-0.0083804	-0.0084566	-0.0084125	-0.0082502	-0.0079763
-0.002131	-0.0022886	-0.0024547	-0.0026224	-0.0027861	-0.0029411	-0.0030839	-0.0032116	-0.0033223	-0.0034146	-0.0034873	-0.0035392	-0.0035687	-0.0035741	-0.0035528	-0.003502	-0.0034187	-0.0032997	-0.0031423	-0.0029446	-0.0027055	-0.0024255	-0.0021064	-0.0017515	-0.0013659	-0.00095546	-0.00052762	-9.0395e-05	0.00034766	0.00077794	0.0011922	0.001583	0.0019442	0.0022712	0.0025614	0.0028143	0.0030313	0.0032159	0.0033732	0.0035096	0.0036326	0.0037499	0.003869	0.0039969	0.0041393	0.0043007	0.0044834	0.0046879	0.0049124	0.0051528
0.00076875	0.00078509	0.00084311	0.0009613	0.0011549	0.001435	0.0018077	0.0022736	0.0028276	0.0034591	0.0041527	0.0048888	0.0056452	0.0063977	0.0071222	0.0077953	0.0083956	0.008905	0.0093089	0.0095969	0.0097631	0.0098061	0.0097291	0.0095392	0.0092475	0.0088679	0.0084168	0.0079122	0.007373	0.0068184	0.0062669	0.0057361	0.0052422	0.0047995	0.0044203	0.0041147	0.0038904	0.0037528	0.0037052	0.0037479	0.0038793	0.0040951	0.0043886	0.004751	0.0051716	0.0056375	0.0061349	0.006649	0.0071645	0.0076663
-0.00093905	-0.0011893	-0.0013462	-0.0014015	-0.0013494	-0.0011865	-0.00091236	-0.00052947	-4.3353e-05	0.00053756	0.0012021	0.0019369	0.0027264	0.0035534	0.0043998	0.0052467	0.0060749	0.0068658	0.0076016	0.008266	0.0088445	0.0093251	0.0096982	0.0099573	0.010098	0.010121	0.010026	0.0098178	0.0095024	0.0090873	0.0085818	0.007996	0.0073409	0.0066284	0.0058705	0.00508	0.0042696	0.0034523	0.0026411	0.0018486	0.0010873	0.0003687	-0.00029613	-0.00089733	-0.0014262	-0.0018754	-0.002239	-0.0025126	-0.0026936	-0.0027807
-0.00088305	-0.00056381	-0.00017048	0.0002895	0.00080652	0.0013693	0.0019654	0.0025819	0.0032058	0.0038243	0.0044259	0.0050002	0.0055383	0.0060334	0.0064805	0.0068772	0.0072232	0.0075205	0.0077732	0.0079871	0.0081693	0.0083276	0.0084699	0.0086033	0.0087338	0.0088654	0.0090003	0.0091382	0.0092765	0.0094106	0.0095341	0.0096393	0.0097175	0.0097598	0.0097577	0.0097036	0.0095911	0.0094157	0.009175	0.0088688	0.0084991	0.0080699	0.0075871	0.0070581	0.0064915	0.0058965	0.0052826	0.0046598	0.0040372	0.003424
-0.00039968	-0.00032166	-0.00023193	-0.0001381	-4.7661e-05	3.2411e-05	9.603e-05	0.00013835	0.0001561	0.00014782	0.0001141	5.7589e-05	-1.7051e-05	-0.00010339	-0.00019362	-0.00027908	-0.00035083	-0.0004004	-0.00042035	-0.00040498	-0.00035078	-0.00025681	-0.00012481	4.0825e-05	0.00023341	0.00044443	0.00066426	0.00088286	0.0010906	0.0012788	0.0014408	0.0015717	0.0016691	0.0017327	0.0017643	0.0017671	0.0017456	0.0017048	0.0016502	0.0015868	0.0015193	0.001452	0.0013885	0.0013318	0.0012845	0.0012484	0.0012254	0.0012169	0.0012241	0.0012483
0.00083656	0.00097491	0.0010032	0.00093113	0.00077042	0.00053421	0.00023697	-0.00010596	-0.00047871	-0.00086535	-0.0012503	-0.0016188	-0.0019571	-0.0022529	-0.0024956	-0.0026764	-0.0027884	-0.002827	-0.0027898	-0.0026763	-0.0024883	-0.0022295	-0.0019053	-0.0015224	-0.0010886	-0.00061224	-0.00010219	0.00043293	0.00098484	0.001546	0.0021099	0.0026711	0.0032255	0.0037702	0.0043037	0.0048255	0.005336	0.0058361	0.006327	0.0068098	0.0072854	0.0077538	0.0082144	0.0086657	0.0091051	0.0095288	0.0099321	0.010309	0.010653	0.010957
0.012353	0.011605	0.01082	0.010025	0.0092447	0.0085003	0.0078115	0.0071936	0.0066576	0.0062093	0.00585	0.005576	0.0053794	0.0052486	0.0051691	0.0051242	0.0050962	0.0050671	0.0050199	0.0049387	0.0048104	0.0046242	0.0043728	0.0040523	0.0036622	0.0032052	0.0026875	0.0021176	0.0015069	0.00086822	0.0002162	-0.00043373	-0.0010657	-0.0016637	-0.0022125	-0.0026976	-0.003106	-0.0034264	-0.0036499	-0.0037695	-0.0037814	-0.0036844	-0.0034802	-0.0031736	-0.0027725	-0.0022874	-0.0017316	-0.0011202	-0.00047003	0.00020098
0.0077268	0.0072424	0.0066908	0.0060782	0.0054131	0.0047062	0.0039701	0.0032185	0.0024659	0.0017272	0.0010165	0.00034717	-0.00026911	-0.00082231	-0.0013045	-0.0017098	-0.0020345	-0.0022766	-0.002436	-0.0025138	-0.002512	-0.0024337	-0.002282	-0.0020603	-0.0017716	-0.0014192	-0.0010058	-0.00053414	-7.2283e-06	0.00057168	0.0011986	0.0018687	0.002576	0.003313	0.004071	0.0048394	0.0056062	0.0063577	0.0070786	0.0077527	0.0083629	0.0088916	0.009322	0.0096379	0.0098252	0.0098724	0.0097709	0.0095162	0.0091077	0.0085497
-0.0067737	-0.007017	-0.0072142	-0.0073697	-0.0074881	-0.0075732	-0.0076285	-0.007657	-0.0076609	-0.007642	-0.0076013	-0.0075395	-0.007457	-0.0073539	-0.0072307	-0.0070879	-0.0069269	-0.0067498	-0.0065595	-0.00636	-0.0061559	-0.0059524	-0.0057551	-0.0055692	-0.005399	-0.0052482	-0.0051186	-0.0050101	-0.0049207	-0.0048464	-0.0047811	-0.0047172	-0.0046459	-0.0045581	-0.0044445	-0.0042968	-0.0041083	-0.0038741	-0.003592	-0.0032621	-0.0028874	-0.0024732	-0.0020267	-0.0015568	-0.0010736	-0.00058747	-0.000109	0.00035165	0.000785	0.0011826
-0.0037804	-0.0026175	-0.0014085	-0.00017368	0.0010658	0.0022884	0.0034733	0.0046012	0.0056548	0.0066198	0.0074849	0.0082423	0.008888	0.0094214	0.0098451	0.010165	0.010389	0.010528	0.010593	0.010597	0.010555	0.010478	0.01038	0.010274	0.01017	0.010079	0.010009	0.0099663	0.0099572	0.0099854	0.010053	0.010161	0.010308	0.010494	0.010713	0.010962	0.011235	0.011525	0.011824	0.012125	0.012417	0.012691	0.012938	0.013148	0.013311	0.013421	0.01347	0.013454	0.013371	0.013218
0.0065681	0.0060351	0.0054734	0.0049013	0.0043364	0.0037953	0.0032928	0.0028415	0.0024516	0.0021306	0.0018831	0.0017111	0.0016141	0.0015895	0.0016326	0.0017379	0.0018985	0.0021074	0.0023571	0.0026404	0.0029502	0.0032798	0.0036229	0.0039738	0.0043273	0.0046787	0.0050245	0.0053616	0.0056881	0.0060032	0.0063069	0.0066	0.0068842	0.0071615	0.0074341	0.0077046	0.0079749	0.008247	0.0085226	0.0088028	0.0090887	0.0093807	0.0096789	0.0099829	0.010292	0.010603	0.010915	0.011224	0.011526	0.011816
0.0027421	0.0025552	0.0024272	0.0023555	0.0023362	0.0023642	0.0024335	0.0025376	0.00267	0.0028244	0.0029951	0.0031773	0.0033669	0.0035607	0.0037564	0.0039522	0.004147	0.0043399	0.00453	0.0047166	0.004899	0.0050761	0.0052471	0.0054108	0.0055662	0.0057122	0.0058477	0.0059716	0.006083	0.0061807	0.0062639	0.0063319	0.006384	0.0064203	0.006441	0.0064469	0.0064393	0.0064202	0.0063915	0.0063553	0.0063133	0.006267	0.0062166	0.0061616	0.0061007	0.0060314	0.0059505	0.0058544	0.0057394	0.0056018
0.0024706	0.0021678	0.0019179	0.0017213	0.0015764	0.0014802	0.0014285	0.0014161	0.0014373	0.0014858	0.0015556	0.0016407	0.0017355	0.0018354	0.0019367	0.0020368	0.0021348	0.0022312	0.002328	0.0024289	0.0025389	0.002664	0.0028109	0.0029865	0.0031975	0.0034495	0.0037472	0.0040933	0.0044883	0.0049308	0.0054171	0.0059413	0.0064961	0.0070725	0.0076608	0.0082509	0.0088325	0.0093959	0.0099318	0.010432	0.010889	0.011297	0.011651	0.011947	0.012182	0.012355	0.012465	0.012512	0.012497	0.012421
0.0018111	0.0018484	0.0018937	0.0019536	0.002034	0.0021402	0.0022767	0.0024469	0.0026532	0.0028972	0.00318	0.0035019	0.0038632	0.0042637	0.0047033	0.0051817	0.0056986	0.006253	0.0068433	0.0074671	0.0081208	0.0087992	0.0094955	0.010201	0.010905	0.011595	0.012257	0.012878	0.01344	0.01393	0.014334	0.014637	0.014831	0.014907	0.01486	0.01469	0.014397	0.013988	0.013471	0.012858	0.012162	0.011402	0.010594	0.0097591	0.0089165	0.0080868	0.0072896	0.0065437	0.0058664	0.005273
0.0034685	0.0042155	0.0049328	0.0056142	0.0062538	0.006847	0.0073901	0.0078808	0.0083186	0.0087043	0.0090403	0.0093306	0.0095801	0.0097949	0.0099815	0.010147	0.010297	0.010439	0.010577	0.010716	0.010859	0.011008	0.011161	0.011319	0.011477	0.011632	0.011777	0.011906	0.012012	0.012087	0.012124	0.012116	0.012057	0.011942	0.011768	0.011531	0.011232	0.010872	0.010452	0.009978	0.0094547	0.0088894	0.0082905	0.0076673	0.0070301	0.0063897	0.0057574	0.0051444	0.0045618	0.00402
[truncated: 1,001 more columns]

## Sheet: FigS20C_Low
0.0057356	0.0054828	0.0051606	0.0047643	0.0042917	0.0037431	0.0031221	0.0024349	0.0016912	0.00090327	8.5901e-05	-0.00074421	-0.0015691	-0.0023702	-0.0031292	-0.0038284	-0.0044515	-0.0049836	-0.0054122	-0.0057265	-0.0059178	-0.0059799	-0.0059084	-0.0057017	-0.0053604	-0.0048879	-0.0042907	-0.0035788	-0.0027655	-0.0018681	-0.0009072	9.3161e-05	0.0011063	0.0021037	0.003056	0.0039343	0.0047112	0.0053622	0.0058669	0.0062099	0.0063817	0.0063793	0.0062063	0.0058731	0.005396	0.0047967	0.0041016	0.0033397	0.0025422	0.0017403
0.0096197	0.01027	0.010933	0.011596	0.012244	0.012861	0.013429	0.013929	0.014343	0.014658	0.014859	0.014937	0.014885	0.014704	0.014394	0.013964	0.013425	0.012791	0.012081	0.011312	0.010506	0.0096814	0.0088564	0.0080469	0.0072658	0.0065229	0.0058247	0.0051744	0.0045727	0.0040179	0.0035066	0.0030347	0.0025976	0.0021906	0.0018097	0.0014516	0.0011138	0.00079447	0.00049284	0.00020864	-5.7829e-05	-0.00030581	-0.00053423	-0.00074169	-0.00092652	-0.0010867	-0.0012197	-0.0013224	-0.0013911	-0.0014211
0.0050366	0.0044223	0.0037752	0.0030956	0.0023849	0.0016452	0.00087975	9.314e-05	-0.00070889	-0.0015192	-0.0023295	-0.00313	-0.0039098	-0.0046575	-0.0053608	-0.0060074	-0.0065855	-0.0070844	-0.0074946	-0.007809	-0.0080227	-0.0081335	-0.0081422	-0.0080525	-0.0078709	-0.0076067	-0.0072714	-0.0068785	-0.0064434	-0.0059822	-0.005512	-0.0050495	-0.0046112	-0.0042124	-0.0038669	-0.0035864	-0.0033798	-0.0032535	-0.0032106	-0.0032509	-0.0033708	-0.0035633	-0.003818	-0.0041217	-0.0044581	-0.0048088	-0.0051534	-0.0054705	-0.0057382	-0.005935
0.0046321	0.0046711	0.004694	0.0047072	0.0047165	0.0047276	0.0047453	0.0047731	0.0048135	0.0048673	0.004934	0.0050116	0.005097	0.0051858	0.0052732	0.0053537	0.0054219	0.0054726	0.0055014	0.005505	0.0054813	0.0054297	0.0053513	0.0052487	0.0051261	0.0049885	0.0048422	0.0046936	0.0045494	0.0044157	0.0042985	0.0042025	0.0041315	0.0040881	0.0040734	0.0040875	0.0041288	0.0041947	0.0042814	0.0043838	0.004496	0.0046112	0.0047221	0.0048212	0.0049006	0.0049533	0.0049726	0.0049532	0.0048913	0.0047848
0.007518	0.0081014	0.0085422	0.0088468	0.0090245	0.0090869	0.0090475	0.0089209	0.0087221	0.0084666	0.0081698	0.0078466	0.007511	0.0071764	0.0068551	0.0065579	0.0062942	0.0060714	0.0058954	0.0057699	0.0056963	0.0056744	0.0057015	0.0057734	0.0058839	0.0060253	0.0061886	0.0063638	0.0065399	0.0067054	0.0068483	0.0069566	0.0070186	0.0070231	0.0069599	0.0068203	0.0065975	0.0062868	0.0058863	0.0053966	0.0048213	0.0041667	0.0034412	0.0026555	0.0018212	0.00095085	5.6721e-05	-0.00084951	-0.0017574	-0.0026579
0.01308	0.013055	0.013036	0.013015	0.012984	0.012937	0.012866	0.012764	0.012628	0.012452	0.012234	0.011973	0.011671	0.01133	0.010955	0.010553	0.010133	0.0097051	0.0092796	0.0088683	0.0084821	0.0081312	0.0078244	0.0075681	0.0073667	0.0072219	0.0071328	0.0070961	0.0071062	0.0071561	0.0072374	0.0073411	0.0074582	0.0075798	0.0076981	0.0078062	0.0078983	0.0079706	0.0080205	0.0080471	0.0080512	0.0080353	0.0080034	0.0079608	0.007914	0.0078704	0.007838	0.0078248	0.0078388	0.007887
0.0097517	0.0092747	0.0088375	0.0084537	0.0081348	0.00789	0.0077256	0.0076449	0.0076479	0.0077315	0.0078896	0.0081135	0.0083921	0.0087124	0.0090598	0.009419	0.0097738	0.010108	0.010408	0.010657	0.010844	0.010958	0.010992	0.010939	0.010798	0.01057	0.010258	0.0098691	0.0094138	0.0089042	0.0083553	0.0077833	0.007206	0.0066417	0.0061082	0.0056227	0.0052006	0.0048549	0.0045956	0.0044296	0.0043596	0.0043848	0.0045005	0.0046985	0.0049677	0.0052943	0.0056631	0.0060578	0.0064622	0.0068607
-0.0075221	-0.0075395	-0.0074092	-0.0071288	-0.0067003	-0.0061305	-0.0054309	-0.0046175	-0.0037097	-0.0027303	-0.0017037	-0.00065581	0.00038778	0.0014023	0.0023647	0.0032546	0.0040552	0.0047531	0.0053393	0.0058095	0.0061636	0.0064059	0.0065446	0.0065913	0.0065598	0.0064655	0.0063238	0.0061493	0.0059547	0.0057499	0.0055416	0.005333	0.0051239	0.0049112	0.0046893	0.0044513	0.0041898	0.0038979	0.0035703	0.0032039	0.0027989	0.0023585	0.0018892	0.0014008	0.00090511	0.00041571	-5.3355e-05	-0.00048859	-0.00087819	-0.001213
0.002211	0.0024804	0.0027768	0.0030982	0.0034433	0.0038113	0.0042024	0.0046174	0.0050578	0.0055256	0.006023	0.0065518	0.0071136	0.0077086	0.0083357	0.0089918	0.0096714	0.010367	0.011066	0.011757	0.012424	0.013048	0.01361	0.014093	0.014477	0.014746	0.014887	0.014889	0.014746	0.014457	0.014027	0.013464	0.012781	0.011998	0.011134	0.010212	0.0092586	0.0082971	0.007352	0.006446	0.0055997	0.0048307	0.004154	0.0035812	0.0031205	0.0027772	0.0025531	0.0024474	0.0024564	0.0025737
0.010267	0.0098156	0.009312	0.0087678	0.0081967	0.007613	0.0070314	0.0064662	0.0059308	0.0054372	0.0049953	0.004613	0.0042957	0.0040459	0.0038642	0.0037483	0.0036945	0.0036971	0.0037495	0.0038442	0.0039736	0.00413	0.0043062	0.0044956	0.0046925	0.0048922	0.0050913	0.0052874	0.0054794	0.005667	0.0058512	0.0060333	0.0062154	0.0063995	0.0065873	0.0067803	0.0069788	0.0071824	0.0073895	0.0075972	0.0078016	0.007998	0.0081813	0.0083461	0.0084876	0.0086017	0.008686	0.0087396	0.0087637	0.0087615
-0.0020103	-0.0018215	-0.0015893	-0.0013247	-0.0010402	-0.00074925	-0.00046598	-0.00020409	2.3651e-05	0.00020604	0.00033396	0.00040074	0.00040237	0.0003376	0.00020786	1.7138e-05	-0.00022825	-0.00051988	-0.00084755	-0.0011995	-0.0015629	-0.0019239	-0.0022683	-0.0025819	-0.0028506	-0.0030612	-0.0032018	-0.003262	-0.0032338	-0.0031112	-0.0028913	-0.0025738	-0.0021615	-0.00166	-0.0010778	-0.00042583	0.00028253	0.0010321	0.0018061	0.0025869	0.0033565	0.0040973	0.0047927	0.0054278	0.0059901	0.0064704	0.0068628	0.0071653	0.0073799	0.0075122
-0.0061628	-0.0055443	-0.0048931	-0.0042101	-0.0034971	-0.0027565	-0.0019917	-0.0012075	-0.00041014	0.00039306	0.0011935	0.0019816	0.0027474	0.0034809	0.0041727	0.0048143	0.0053986	0.0059208	0.006378	0.0067696	0.0070975	0.0073657	0.0075801	0.0077478	0.007877	0.0079758	0.0080518	0.0081117	0.0081603	0.0082008	0.0082341	0.0082592	0.0082733	0.0082721	0.0082505	0.0082027	0.0081232	0.0080067	0.0078485	0.0076448	0.0073925	0.0070892	0.006733	0.0063218	0.005854	0.0053276	0.0047405	0.0040903	0.003375	0.0025928
-0.0020235	-0.0019337	-0.0017836	-0.0015824	-0.0013418	-0.0010759	-0.0007999	-0.00052947	-0.00027949	-6.3187e-05	0.00010882	0.00022926	0.0002948	0.00030639	0.00026938	0.00019345	9.2337e-05	-1.6726e-05	-0.00011367	-0.00017654	-0.00018255	-0.00010935	6.3624e-05	0.00035382	0.00077424	0.0013322	0.0020285	0.0028565	0.003802	0.0048431	0.005951	0.0070907	0.0082222	0.0093027	0.010288	0.011135	0.011804	0.012261	0.012478	0.012435	0.012124	0.011545	0.010708	0.0096325	0.0083478	0.0068889	0.005297	0.003617	0.0018956	0.00017966
0.013853	0.013758	0.013573	0.013306	0.012965	0.012564	0.012116	0.011635	0.011139	0.010644	0.010166	0.0097195	0.0093191	0.0089758	0.0086985	0.0084929	0.0083612	0.0083022	0.0083111	0.0083797	0.0084965	0.0086476	0.0088168	0.0089867	0.009139	0.0092558	0.0093201	0.0093169	0.0092335	0.0090605	0.0087921	0.0084263	0.0079647	0.0074129	0.0067795	0.0060761	0.0053163	0.0045155	0.0036895	0.0028546	0.0020267	0.0012204	0.00044915	-0.00027557	-0.00094423	-0.0015495	-0.0020862	-0.0025515	-0.0029444	-0.0032656
0.0055043	0.0053477	0.0051576	0.0049248	0.0046418	0.0043031	0.0039051	0.0034464	0.0029276	0.0023513	0.0017219	0.001045	0.00032729	-0.0004241	-0.0012021	-0.0020003	-0.0028128	-0.003635	-0.0044635	-0.0052957	-0.0061298	-0.0069643	-0.0077975	-0.0086271	-0.0094499	-0.010261	-0.011055	-0.011825	-0.012561	-0.013253	-0.013892	-0.014466	-0.014963	-0.015373	-0.015684	-0.015889	-0.015981	-0.015953	-0.015805	-0.015535	-0.015146	-0.014643	-0.014033	-0.013324	-0.012527	-0.011655	-0.010719	-0.0097342	-0.008714	-0.0076725
0.0084388	0.0085088	0.0085361	0.0085136	0.0084374	0.0083064	0.0081231	0.0078929	0.0076237	0.0073256	0.0070102	0.0066898	0.0063764	0.0060816	0.0058153	0.0055855	0.0053979	0.0052557	0.0051599	0.0051091	0.0051003	0.0051289	0.0051896	0.0052769	0.0053851	0.0055093	0.0056454	0.0057903	0.0059419	0.0060994	0.0062629	0.0064332	0.0066115	0.0067993	0.0069982	0.0072093	0.0074331	0.0076695	0.0079174	0.0081748	0.0084387	0.0087052	0.0089693	0.0092253	0.0094669	0.0096873	0.0098795	0.010036	0.010152	0.01022
-0.0022554	-0.0019649	-0.0016336	-0.0012726	-0.00089439	-0.00051167	-0.00013683	0.00021898	0.00054674	0.00084021	0.0010966	0.0013167	0.0015055	0.0016715	0.0018264	0.0019847	0.0021622	0.0023757	0.0026413	0.0029733	0.0033836	0.0038806	0.0044682	0.0051462	0.0059094	0.0067482	0.0076488	0.008594	0.0095637	0.010536	0.011487	0.012394	0.013234	0.013986	0.014629	0.015148	0.01553	0.015768	0.015859	0.015804	0.015612	0.015295	0.014867	0.014348	0.013758	0.013118	0.012449	0.011771	0.011102	0.010457
-0.0046935	-0.0048777	-0.0050002	-0.0050589	-0.0050526	-0.0049808	-0.0048438	-0.004643	-0.0043806	-0.0040599	-0.0036852	-0.0032621	-0.0027972	-0.0022982	-0.0017741	-0.001235	-0.00069192	-0.0001566	0.00035863	0.00084128	0.0012792	0.0016609	0.0019762	0.0022167	0.0023765	0.0024519	0.0024425	0.0023508	0.0021821	0.0019445	0.0016483	0.0013058	0.00093031	0.00053572	0.00013575	-0.00025658	-0.00062959	-0.00097324	-0.0012795	-0.0015425	-0.0017585	-0.0019258	-0.0020447	-0.0021169	-0.0021456	-0.0021346	-0.0020885	-0.0020117	-0.0019089	-0.0017842
0.0042318	0.0045357	0.004759	0.0048934	0.0049321	0.0048707	0.0047072	0.0044416	0.004076	0.0036149	0.0030644	0.0024329	0.0017302	0.00096791	0.00015893	-0.00068243	-0.0015409	-0.0024006	-0.0032453	-0.0040588	-0.0048255	-0.0055311	-0.0061626	-0.0067088	-0.007161	-0.0075127	-0.0077599	-0.0079011	-0.0079372	-0.0078714	-0.0077086	-0.0074558	-0.0071212	-0.006714	-0.0062445	-0.0057233	-0.0051613	-0.0045693	-0.0039579	-0.003337	-0.002716	-0.0021035	-0.0015075	-0.00093507	-0.00039287	0.00011307	0.00057719	0.00099432	0.0013597	0.0016688
-0.00080774	-0.00033966	9.6784e-05	0.00049693	0.00085817	0.00118	0.001464	0.0017137	0.0019345	0.0021332	0.0023179	0.0024971	0.0026796	0.002874	0.0030881	0.0033284	0.0035999	0.0039056	0.0042467	0.0046219	0.005028	0.0054601	0.0059113	0.0063739	0.0068392	0.0072983	0.0077423	0.0081631	0.0085533	0.008907	0.0092195	0.0094879	0.0097108	0.0098884	0.010022	0.010115	0.01017	0.010192	0.010184	0.010152	0.010097	0.010024	0.0099328	0.0098257	0.0097019	0.0095599	0.0093973	0.0092107	0.0089961	0.0087489
0.012103	0.012062	0.011935	0.011728	0.011449	0.011108	0.010714	0.010278	0.0098083	0.0093162	0.0088104	0.008299	0.0077893	0.0072876	0.0067988	0.0063272	0.0058758	0.0054473	0.0050438	0.004667	0.0043187	0.0040005	0.0037145	0.0034624	0.0032464	0.0030684	0.0029302	0.0028333	0.0027785	0.0027662	0.0027956	0.0028651	0.0029718	0.0031119	0.0032801	0.0034703	0.0036753	0.0038872	0.0040979	0.0042992	0.0044833	0.0046433	0.0047736	0.0048702	0.0049309	0.0049553	0.004945	0.0049033	0.004835	0.0047462
0.00083395	0.0012752	0.0017192	0.0021589	0.0025874	0.0029984	0.0033857	0.0037437	0.0040673	0.004352	0.0045939	0.0047897	0.004937	0.0050342	0.0050808	0.0050773	0.005025	0.0049266	0.0047856	0.0046063	0.0043938	0.0041541	0.0038935	0.0036189	0.0033377	0.0030576	0.0027868	0.0025334	0.0023054	0.0021105	0.0019557	0.0018469	0.0017884	0.0017828	0.0018307	0.0019302	0.0020774	0.0022658	0.0024874	0.0027323	0.0029898	0.0032486	0.0034976	0.0037266	0.0039263	0.0040891	0.0042095	0.0042838	0.0043108	0.0042912
0.018714	0.018297	0.017867	0.017444	0.017048	0.016696	0.016402	0.016177	0.016031	0.015969	0.015997	0.016113	0.016317	0.016602	0.016961	0.017384	0.017857	0.018366	0.018894	0.019423	0.019937	0.020416	0.020843	0.021203	0.02148	0.021662	0.021737	0.021698	0.021539	0.021256	0.020851	0.020326	0.019689	0.018948	0.018115	0.017206	0.016236	0.015223	0.014185	0.013139	0.012101	0.011086	0.010105	0.0091668	0.0082762	0.0074349	0.0066411	0.0058902	0.005175	0.0044871
0.010887	0.010463	0.010039	0.0096274	0.0092413	0.0088898	0.0085795	0.0083141	0.0080945	0.0079189	0.0077834	0.0076826	0.0076096	0.0075572	0.0075181	0.0074854	0.0074529	0.0074156	0.0073695	0.0073119	0.0072408	0.0071554	0.0070547	0.0069383	0.006805	0.0066534	0.0064811	0.0062849	0.0060607	0.0058039	0.0055097	0.0051732	0.0047902	0.0043572	0.0038722	0.0033347	0.0027464	0.002111	0.0014343	0.00072441	-8.9659e-06	-0.00075445	-0.0014997	-0.0022318	-0.0029382	-0.0036065	-0.0042259	-0.004787	-0.0052823	-0.0057066
-0.00074301	-0.00016877	0.00034681	0.0007905	0.0011524	0.0014265	0.0016109	0.001708	0.0017243	0.00167	0.0015584	0.0014056	0.001229	0.0010472	0.0008785	0.00074052	0.00064882	0.00061631	0.00065245	0.00076259	0.00094764	0.0012039	0.0015229	0.0018924	0.002296	0.0027148	0.0031279	0.0035135	0.0038499	0.0041168	0.0042961	0.004373	0.0043367	0.0041811	0.0039049	0.003512	0.0030109	0.0024146	0.0017395	0.001005	0.00023241	-0.0005561	-0.0013383	-0.0020928	-0.0027997	-0.0034417	-0.0040041	-0.0044755	-0.0048481	-0.005118
0.0046389	0.0045912	0.004582	0.0046144	0.0046906	0.0048118	0.0049784	0.0051888	0.0054404	0.0057283	0.0060465	0.006387	0.0067411	0.007099	0.0074505	0.0077858	0.0080954	0.008371	0.0086054	0.0087931	0.0089303	0.0090148	0.0090462	0.0090256	0.0089553	0.0088392	0.0086818	0.0084884	0.0082648	0.0080167	0.0077497	0.007469	0.0071791	0.006884	0.0065867	0.00629	0.0059957	0.0057055	0.0054211	0.0051438	0.0048754	0.004618	0.0043739	0.0041456	0.003936	0.0037478	0.0035837	0.0034457	0.0033353	0.0032534
0.015779	0.015329	0.014802	0.014196	0.013513	0.012756	0.01193	0.011042	0.010101	0.0091175	0.0081037	0.0070721	0.0060357	0.0050078	0.0040009	0.0030267	0.0020953	0.0012153	0.000393	-0.00036715	-0.0010628	-0.0016935	-0.0022604	-0.002766	-0.0032136	-0.0036073	-0.0039514	-0.0042504	-0.0045086	-0.00473	-0.0049184	-0.0050771	-0.0052091	-0.0053168	-0.0054023	-0.0054674	-0.0055133	-0.0055408	-0.0055504	-0.0055422	-0.0055158	-0.0054705	-0.0054054	-0.0053191	-0.0052103	-0.0050773	-0.0049186	-0.0047327	-0.0045187	-0.004276
0.020854	0.020586	0.020396	0.02029	0.02027	0.020336	0.020481	0.020696	0.020967	0.021281	0.02162	0.021967	0.022304	0.022613	0.022878	0.023084	0.023216	0.023264	0.023219	0.023073	0.022821	0.02246	0.021989	0.021408	0.020719	0.019924	0.019027	0.018033	0.016949	0.015782	0.01454	0.013234	0.011873	0.010468	0.009031	0.0075748	0.0061121	0.0046565	0.003222	0.0018232	0.00047491	-0.00080807	-0.0020112	-0.0031205	-0.0041235	-0.0050092	-0.0057689	-0.0063967	-0.0068898	-0.0072489
0.0010173	0.0010354	0.0011391	0.0013269	0.0015945	0.0019344	0.002336	0.0027866	0.0032712	0.0037737	0.0042772	0.004765	0.0052211	0.0056315	0.0059842	0.0062701	0.0064836	0.0066222	0.0066868	0.0066812	0.0066118	0.0064867	0.0063149	0.0061058	0.0058681	0.0056096	0.0053362	0.0050518	0.0047584	0.0044563	0.004144	0.0038196	0.0034806	0.0031251	0.0027524	0.0023636	0.0019617	0.0015522	0.0011432	0.00074497	0.00037013	3.286e-05	-0.00025149	-0.00046711	-0.00059849	-0.00063125	-0.00055297	-0.00035407	-2.851e-05	0.00042548
0.0059639	0.0057381	0.0054914	0.0052302	0.0049607	0.0046894	0.0044222	0.0041651	0.0039233	0.0037016	0.0035038	0.003333	0.0031914	0.0030802	0.0029995	0.0029486	0.0029257	0.0029285	0.0029537	0.0029978	0.0030568	0.0031265	0.0032028	0.0032816	0.003359	0.0034313	0.0034953	0.0035483	0.0035878	0.0036123	0.0036209	0.0036132	0.0035901	0.003553	0.0035042	0.003447	0.0033851	0.0033229	0.0032653	0.003217	0.003183	0.0031674	0.0031739	0.0032051	0.0032625	0.0033462	0.0034547	0.0035849	0.0037324	0.0038911
0.00013721	-1.2881e-05	-0.00015774	-0.00029982	-0.00044151	-0.00058513	-0.00073282	-0.00088661	-0.0010484	-0.00122	-0.0014029	-0.001599	-0.0018095	-0.002036	-0.0022794	-0.0025404	-0.0028191	-0.0031144	-0.0034244	-0.0037457	-0.0040737	-0.0044026	-0.0047255	-0.0050346	-0.0053219	-0.0055795	-0.0057999	-0.0059768	-0.0061051	-0.0061814	-0.0062043	-0.0061744	-0.0060942	-0.0059683	-0.0058026	-0.0056046	-0.0053826	-0.0051457	-0.004903	-0.0046633	-0.004435	-0.0042252	-0.00404	-0.0038838	-0.0037594	-0.0036675	-0.003607	-0.0035747	-0.0035654	-0.0035722
-0.0024228	-0.0022068	-0.0019974	-0.0017986	-0.0016153	-0.0014533	-0.0013194	-0.001221	-0.0011662	-0.0011631	-0.0012198	-0.0013436	-0.0015408	-0.0018159	-0.0021715	-0.0026077	-0.0031219	-0.0037086	-0.0043594	-0.005063	-0.0058055	-0.0065709	-0.0073413	-0.0080975	-0.0088199	-0.009489	-0.010086	-0.010595	-0.011001	-0.011293	-0.011462	-0.011506	-0.011422	-0.011215	-0.010891	-0.01046	-0.009934	-0.0093278	-0.0086574	-0.0079398	-0.0071927	-0.0064334	-0.0056787	-0.0049444	-0.0042443	-0.0035907	-0.0029934	-0.0024597	-0.0019945	-0.0016003
[truncated: 1,001 more columns]

## Sheet: FigS20D_High
-0.00043895	-0.00083841	-0.0012668	-0.0017189	-0.0021871	-0.0026615	-0.0031308	-0.0035827	-0.0040041	-0.0043824	-0.0047054	-0.004962	-0.0051426	-0.0052396	-0.0052472	-0.0051624	-0.0049841	-0.0047137	-0.004355	-0.0039132	-0.0033955	-0.00281	-0.002166	-0.0014736	-0.00074344	1.3224e-05	0.00078481	0.0015594	0.0023247	0.0030686	0.0037789	0.004444	0.0050529	0.0055955	0.0060632	0.006449	0.006748	0.0069576	0.0070777	0.0071109	0.0070628	0.0069417	0.0067586	0.0065264	0.00626	0.0059751	0.0056873	0.0054118	0.0051616	0.0049476
0.0032794	0.0035603	0.0038556	0.0041642	0.0044842	0.0048125	0.0051445	0.0054741	0.0057935	0.0060934	0.0063632	0.0065914	0.0067664	0.0068763	0.0069107	0.0068605	0.0067193	0.0064835	0.0061534	0.0057329	0.0052302	0.0046571	0.0040289	0.0033639	0.0026822	0.0020049	0.0013532	0.00074712	0.00020474	-0.00025907	-0.00063321	-0.00091097	-0.0010904	-0.0011746	-0.0011711	-0.0010919	-0.00095259	-0.00077142	-0.0005683	-0.00036363	-0.00017707	-2.6435e-05	7.3398e-05	0.00011129	8.0449e-05	-2.1257e-05	-0.00019132	-0.00042289	-0.00070543	-0.0010255
0.0044408	0.0045588	0.0046654	0.0047644	0.0048583	0.0049488	0.005036	0.0051188	0.0051948	0.0052605	0.0053123	0.005346	0.0053585	0.0053474	0.0053118	0.005253	0.0051742	0.0050807	0.0049796	0.0048794	0.0047897	0.0047199	0.0046792	0.0046751	0.0047131	0.0047961	0.0049238	0.0050928	0.005296	0.0055236	0.0057628	0.005999	0.0062161	0.0063976	0.0065275	0.0065911	0.0065754	0.0064704	0.0062691	0.0059677	0.0055665	0.0050693	0.0044835	0.0038199	0.0030925	0.0023175	0.0015131	0.00069886	-0.00010546	-0.0008802
0.00054596	0.00092086	0.0012476	0.0015171	0.001722	0.001857	0.001919	0.0019077	0.0018252	0.0016764	0.0014688	0.0012119	0.00091732	0.00059782	0.00026707	-6.1015e-05	-0.00037281	-0.00065543	-0.00089716	-0.0010877	-0.0012185	-0.0012825	-0.0012748	-0.0011917	-0.0010318	-0.00079485	-0.00048235	-9.7259e-05	0.00035604	0.00087181	0.0014431	0.0020618	0.0027187	0.0034039	0.0041069	0.0048167	0.0055221	0.006212	0.0068756	0.0075025	0.0080827	0.0086071	0.0090675	0.0094566	0.0097685	0.0099985	0.010144	0.010203	0.010177	0.010068
0.0073003	0.0065181	0.0056706	0.0047687	0.0038235	0.0028459	0.001847	0.00083773	-0.00017085	-0.0011673	-0.0021399	-0.0030762	-0.0039638	-0.0047895	-0.0055406	-0.0062047	-0.0067701	-0.007227	-0.0075668	-0.0077833	-0.0078727	-0.0078335	-0.0076664	-0.0073747	-0.0069637	-0.0064409	-0.0058159	-0.0051003	-0.0043076	-0.0034535	-0.0025557	-0.0016339	-0.00070935	0.00019538	0.0010569	0.0018518	0.0025575	0.0031527	0.0036189	0.0039405	0.0041062	0.0041087	0.003946	0.0036205	0.00314	0.0025167	0.0017674	0.00091273	-2.3458e-05	-0.0010146
0.00062344	0.00077673	0.00093568	0.0011073	0.001298	0.001513	0.0017561	0.0020293	0.0023328	0.0026646	0.0030211	0.0033968	0.003785	0.0041779	0.0045673	0.0049446	0.0053016	0.0056307	0.0059252	0.0061792	0.0063882	0.0065487	0.0066581	0.0067148	0.0067175	0.0066656	0.0065582	0.0063945	0.0061735	0.0058939	0.0055541	0.0051524	0.0046872	0.0041574	0.0035626	0.0029032	0.0021809	0.0013987	0.00056147	-0.00032478	-0.0012522	-0.0022117	-0.0031929	-0.0041844	-0.0051742	-0.0061503	-0.0071004	-0.0080131	-0.0088774	-0.0096836
0.0073534	0.0070217	0.006691	0.0063696	0.0060659	0.0057877	0.0055417	0.0053334	0.0051663	0.0050422	0.0049608	0.0049194	0.0049138	0.0049378	0.0049839	0.0050434	0.0051073	0.0051664	0.0052116	0.0052348	0.0052288	0.0051877	0.0051074	0.0049852	0.0048203	0.0046136	0.0043676	0.0040862	0.0037747	0.0034391	0.0030863	0.0027233	0.0023572	0.0019949	0.0016426	0.0013061	0.0009902	0.0006988	0.00043491	0.00020051	-3.3307e-06	-0.0001765	-0.00031972	-0.00043452	-0.00052311	-0.00058821	-0.00063289	-0.00066038	-0.00067383	-0.00067608
-0.0075521	-0.0073623	-0.0070834	-0.0067249	-0.0062972	-0.0058114	-0.005279	-0.0047118	-0.0041217	-0.0035202	-0.0029183	-0.0023265	-0.0017539	-0.0012086	-0.00069696	-0.00022339	0.0002096	0.00060162	0.00095437	0.0012715	0.0015586	0.0018225	0.0020715	0.0023148	0.0025619	0.0028226	0.0031062	0.0034216	0.0037766	0.0041774	0.0046287	0.0051333	0.0056916	0.0063019	0.0069603	0.0076606	0.008395	0.0091538	0.0099265	0.010702	0.011469	0.012216	0.012935	0.013617	0.014255	0.014846	0.015386	0.015877	0.016318	0.016713
-0.0019956	-0.0019445	-0.0018301	-0.0016431	-0.0013766	-0.0010267	-0.00059233	-7.5516e-05	0.00051893	0.0011836	0.0019089	0.0026836	0.0034954	0.0043312	0.005178	0.006023	0.006854	0.0076594	0.0084286	0.0091522	0.0098214	0.010428	0.010966	0.011429	0.01181	0.012106	0.012313	0.012427	0.012446	0.012372	0.012205	0.01195	0.011611	0.011197	0.010717	0.010184	0.0096086	0.0090063	0.008391	0.0077768	0.0071774	0.006605	0.0060704	0.0055824	0.0051475	0.0047701	0.0044522	0.004194	0.0039937	0.0038478
0.0096921	0.0093759	0.0089884	0.0085417	0.0080492	0.0075244	0.0069813	0.0064336	0.0058943	0.0053756	0.0048886	0.0044433	0.0040482	0.0037104	0.0034355	0.0032278	0.0030897	0.0030223	0.0030251	0.0030964	0.0032326	0.0034294	0.0036808	0.0039802	0.0043199	0.0046918	0.0050876	0.0054988	0.0059176	0.0063368	0.0067502	0.007153	0.0075415	0.0079138	0.0082688	0.0086069	0.0089292	0.0092372	0.0095329	0.0098178	0.010093	0.01036	0.010617	0.010863	0.011097	0.011315	0.011515	0.011691	0.011841	0.011961
0.0030024	0.0031417	0.0032486	0.0033247	0.0033715	0.003391	0.0033854	0.003357	0.0033089	0.0032446	0.0031682	0.0030845	0.0029985	0.0029161	0.0028427	0.0027838	0.0027444	0.0027285	0.0027389	0.0027769	0.0028424	0.0029333	0.0030461	0.0031754	0.0033148	0.0034567	0.0035929	0.0037147	0.0038138	0.0038822	0.0039128	0.0038997	0.0038385	0.0037267	0.0035633	0.0033495	0.0030882	0.0027845	0.0024449	0.0020776	0.0016922	0.0012993	0.00091017	0.00053638	0.00018959	-0.00011888	-0.00037838	-0.00057914	-0.00071255	-0.00077134
-0.0030618	-0.0021852	-0.0012962	-0.00039574	0.00051542	0.0014365	0.0023667	0.0033047	0.0042495	0.0051994	0.0061525	0.007107	0.0080603	0.0090098	0.0099526	0.010885	0.011805	0.012706	0.013586	0.014438	0.015257	0.016038	0.016773	0.017455	0.018077	0.018628	0.019101	0.019487	0.019777	0.019961	0.020033	0.019984	0.01981	0.019506	0.01907	0.018501	0.017801	0.016973	0.016023	0.014959	0.013788	0.012522	0.011172	0.0097524	0.008277	0.0067606	0.0052188	0.0036676	0.0021228	0.00059981
0.00038532	0.00068637	0.0010042	0.0013313	0.0016601	0.0019828	0.0022918	0.00258	0.0028411	0.0030697	0.0032619	0.0034151	0.0035285	0.0036027	0.0036396	0.0036427	0.0036166	0.0035665	0.0034983	0.0034182	0.0033321	0.0032455	0.003163	0.0030883	0.0030233	0.0029688	0.0029236	0.0028851	0.0028486	0.0028084	0.0027572	0.0026872	0.00259	0.0024576	0.0022824	0.0020582	0.0017806	0.0014469	0.0010569	0.00061283	0.00011945	-0.0004161	-0.00098442	-0.0015742	-0.0021726	-0.0027655	-0.0033385	-0.0038769	-0.0043663	-0.0047931
0.0047536	0.0041917	0.0037007	0.0032877	0.0029589	0.0027201	0.0025759	0.0025301	0.0025853	0.0027426	0.0030014	0.0033589	0.0038106	0.0043495	0.0049665	0.0056504	0.0063883	0.0071659	0.0079677	0.0087781	0.0095814	0.010363	0.011108	0.011804	0.012442	0.013012	0.013507	0.013922	0.014254	0.014501	0.014662	0.014737	0.014729	0.014639	0.014471	0.014229	0.013917	0.013542	0.01311	0.012628	0.012104	0.011548	0.010968	0.010374	0.0097748	0.0091809	0.0086008	0.008043	0.0075147	0.0070219
-0.0011964	-0.0013608	-0.0014587	-0.0014913	-0.0014632	-0.0013815	-0.0012563	-0.0010995	-0.0009247	-0.00074617	-0.0005782	-0.00043436	-0.00032673	-0.00026526	-0.00025726	-0.00030692	-0.00041511	-0.00057919	-0.00079309	-0.0010475	-0.0013303	-0.0016272	-0.0019221	-0.0021986	-0.0024405	-0.0026331	-0.002764	-0.002824	-0.0028078	-0.0027141	-0.0025453	-0.0023078	-0.0020108	-0.0016658	-0.0012853	-0.00088221	-0.00046843	-5.423e-05	0.00035264	0.00074738	0.0011283	0.0014968	0.0018567	0.002214	0.0025758	0.0029494	0.0033414	0.0037574	0.0042009	0.0046731
0.0022823	0.0023677	0.0024477	0.0025139	0.0025587	0.0025758	0.0025604	0.0025097	0.002423	0.0023016	0.0021492	0.001971	0.0017742	0.0015676	0.0013608	0.0011643	0.00098883	0.00084535	0.00074438	0.00069582	0.00070859	0.00079031	0.00094697	0.0011826	0.0014992	0.0018961	0.0023703	0.0029159	0.0035246	0.0041856	0.0048857	0.0056098	0.0063417	0.0070636	0.007758	0.0084068	0.0089933	0.0095016	0.0099175	0.010229	0.010427	0.010504	0.010456	0.010282	0.0099827	0.0095639	0.0090325	0.0083983	0.0076735	0.0068719
-0.00122	-0.0019872	-0.0027726	-0.0035646	-0.0043504	-0.0051163	-0.0058479	-0.0065305	-0.0071499	-0.0076923	-0.0081452	-0.0084974	-0.0087401	-0.0088668	-0.0088739	-0.0087606	-0.0085297	-0.0081869	-0.0077413	-0.0072045	-0.0065911	-0.0059175	-0.005202	-0.0044636	-0.0037219	-0.0029965	-0.0023061	-0.0016677	-0.0010967	-0.00060595	-0.00020535	9.8218e-05	0.00030118	0.00040334	0.00040781	0.00032095	0.00015213	-8.6551e-05	-0.00038063	-0.0007138	-0.0010685	-0.0014265	-0.0017698	-0.0020812	-0.0023451	-0.0025478	-0.0026786	-0.0027293	-0.0026951	-0.0025742
0.0098678	0.00975	0.0095768	0.0093509	0.0090754	0.0087538	0.0083901	0.0079886	0.0075547	0.0070942	0.0066138	0.0061208	0.0056237	0.0051313	0.0046533	0.0041991	0.0037784	0.0034002	0.0030722	0.002801	0.0025913	0.0024455	0.002364	0.0023451	0.0023848	0.0024772	0.0026153	0.0027906	0.0029942	0.0032172	0.0034508	0.0036875	0.003921	0.0041465	0.0043611	0.0045637	0.0047548	0.004936	0.00511	0.00528	0.0054491	0.0056203	0.005796	0.0059778	0.0061664	0.0063614	0.0065614	0.0067637	0.0069645	0.007159
0.00057217	0.00073119	0.00092469	0.0011528	0.0014146	0.0017081	0.0020298	0.0023742	0.0027343	0.0031012	0.0034646	0.0038132	0.0041353	0.0044193	0.0046541	0.00483	0.0049389	0.0049748	0.0049342	0.0048161	0.0046223	0.0043577	0.0040297	0.0036489	0.0032278	0.0027811	0.0023247	0.0018755	0.0014501	0.0010648	0.00073477	0.00047344	0.00029216	0.00019987	0.00020281	0.00030442	0.00050521	0.00080273	0.0011916	0.0016635	0.0022072	0.002809	0.0034529	0.0041208	0.0047933	0.0054502	0.0060714	0.0066374	0.0071301	0.0075337
-0.0014673	-0.0024898	-0.003378	-0.0041113	-0.0046726	-0.00505	-0.0052371	-0.0052334	-0.0050449	-0.0046834	-0.0041669	-0.003518	-0.0027639	-0.0019343	-0.001061	-0.00017597	0.00068986	0.0015077	0.002252	0.0029015	0.0034398	0.0038555	0.004143	0.0043016	0.0043357	0.0042542	0.0040698	0.0037981	0.0034571	0.0030663	0.0026459	0.002216	0.0017959	0.0014038	0.0010556	0.00076541	0.00054445	0.00040145	0.00034248	0.00037103	0.00048822	0.00069306	0.00098266	0.0013525	0.0017967	0.0023083	0.0028791	0.0035001	0.0041616	0.0048531
0.0070662	0.0071972	0.0073604	0.0075506	0.007762	0.007988	0.0082223	0.0084591	0.0086931	0.00892	0.0091364	0.00934	0.009529	0.0097027	0.0098605	0.010003	0.010129	0.010241	0.010337	0.010419	0.010486	0.010537	0.010572	0.010588	0.010585	0.010558	0.010504	0.010421	0.010304	0.010151	0.0099599	0.0097291	0.0094586	0.0091495	0.008804	0.0084257	0.008019	0.0075889	0.0071412	0.0066815	0.0062159	0.00575	0.0052891	0.0048384	0.0044023	0.003985	0.0035902	0.0032208	0.0028796	0.0025686
0.0068106	0.0069816	0.0071246	0.007231	0.0072933	0.007305	0.0072616	0.0071605	0.0070012	0.0067854	0.0065169	0.0062018	0.0058476	0.0054633	0.0050588	0.0046447	0.0042311	0.0038277	0.0034431	0.0030845	0.0027573	0.0024652	0.0022103	0.0019931	0.0018129	0.0016678	0.0015556	0.0014734	0.0014185	0.0013879	0.0013788	0.0013885	0.0014142	0.0014528	0.0015009	0.0015545	0.0016088	0.0016585	0.0016976	0.0017201	0.0017199	0.0016917	0.0016312	0.0015354	0.0014033	0.0012359	0.001036	0.00080834	0.00055917	0.00029576
0.010716	0.011721	0.012667	0.013553	0.014376	0.015134	0.015827	0.016454	0.017016	0.017515	0.017956	0.018345	0.018689	0.018997	0.01928	0.019549	0.019814	0.020087	0.020377	0.020693	0.021041	0.021424	0.021844	0.022299	0.022783	0.023289	0.023808	0.024328	0.024837	0.025322	0.025772	0.026175	0.026523	0.02681	0.027032	0.027188	0.027284	0.027324	0.027318	0.027277	0.027216	0.027146	0.027081	0.027034	0.027013	0.027026	0.027077	0.027164	0.027285	0.027429
0.0063242	0.0058681	0.0054175	0.0049864	0.0045887	0.0042376	0.0039445	0.0037191	0.0035683	0.0034962	0.0035039	0.0035896	0.0037484	0.0039731	0.0042541	0.0045803	0.0049394	0.0053183	0.0057038	0.0060831	0.006444	0.0067754	0.0070678	0.0073127	0.0075036	0.0076355	0.0077047	0.0077093	0.0076487	0.0075236	0.0073362	0.0070901	0.0067903	0.0064433	0.0060567	0.0056396	0.0052024	0.0047559	0.0043117	0.0038813	0.0034757	0.0031051	0.0027779	0.0025006	0.0022773	0.0021095	0.001996	0.0019327	0.0019136	0.0019306
0.0014796	0.0015785	0.0017131	0.0018796	0.0020741	0.0022929	0.0025324	0.0027892	0.0030595	0.0033394	0.0036244	0.0039093	0.0041882	0.0044544	0.0047003	0.0049178	0.0050982	0.0052323	0.0053114	0.0053269	0.0052715	0.0051389	0.0049252	0.0046286	0.0042502	0.0037942	0.0032679	0.0026819	0.0020495	0.0013865	0.00071066	4.0691e-05	-0.00060426	-0.0012056	-0.0017463	-0.0022114	-0.0025895	-0.0028725	-0.003057	-0.0031438	-0.0031381	-0.0030491	-0.0028894	-0.0026739	-0.002419	-0.0021415	-0.0018577	-0.0015818	-0.0013259	-0.0010988
-0.0068921	-0.0070036	-0.0070743	-0.0071017	-0.0070838	-0.0070196	-0.0069088	-0.0067527	-0.0065531	-0.0063131	-0.0060365	-0.0057274	-0.0053906	-0.0050308	-0.0046528	-0.0042613	-0.0038609	-0.0034562	-0.0030514	-0.0026503	-0.0022566	-0.0018737	-0.0015043	-0.0011509	-0.00081529	-0.00049861	-0.00020136	7.6803e-05	0.00033705	0.00058143	0.00081285	0.001035	0.0012524	0.0014697	0.0016923	0.0019252	0.0021732	0.0024404	0.0027299	0.0030434	0.0033811	0.0037412	0.0041204	0.0045131	0.004912	0.0053081	0.0056905	0.0060475	0.006366	0.0066327
0.0082274	0.0088431	0.0095018	0.010195	0.010911	0.011636	0.012355	0.013052	0.013708	0.014305	0.014827	0.015258	0.015583	0.015791	0.015875	0.015827	0.015648	0.015337	0.0149	0.014344	0.013679	0.012919	0.012077	0.011169	0.010213	0.0092262	0.0082253	0.0072277	0.0062495	0.0053057	0.0044096	0.0035726	0.002804	0.002111	0.0014981	0.00096785	0.00051998	0.00015217	-0.00014	-0.00036284	-0.00052416	-0.00063288	-0.00069861	-0.00073103	-0.00073942	-0.00073207	-0.00071578	-0.00069548	-0.00067398	-0.00065186
0.0047953	0.0039442	0.0031367	0.0023827	0.0016903	0.0010659	0.00051431	3.8494e-05	-0.00036005	-0.00068125	-0.0009263	-0.0010974	-0.0011975	-0.0012302	-0.0011996	-0.0011099	-0.00096578	-0.00077178	-0.0005328	-0.00025394	5.9314e-05	0.00040107	0.000765	0.0011443	0.001532	0.0019209	0.002304	0.0026748	0.0030277	0.0033579	0.0036622	0.0039387	0.0041869	0.0044076	0.0046031	0.0047764	0.0049315	0.0050725	0.0052038	0.0053299	0.0054545	0.0055814	0.0057133	0.0058526	0.0060011	0.0061601	0.0063306	0.0065135	0.0067095	0.0069196
-0.002165	-0.002362	-0.0025269	-0.0026522	-0.0027308	-0.002757	-0.0027259	-0.0026346	-0.0024814	-0.0022664	-0.0019913	-0.001659	-0.0012735	-0.0008397	-0.00036279	0.00015181	0.0006988	0.001273	0.0018696	0.0024839	0.0031111	0.0037464	0.0043846	0.00502	0.0056461	0.0062559	0.0068411	0.0073929	0.0079017	0.0083576	0.0087505	0.0090708	0.0093099	0.0094608	0.0095189	0.009482	0.0093513	0.0091314	0.0088302	0.0084591	0.0080326	0.0075675	0.0070826	0.0065975	0.0061319	0.0057047	0.0053327	0.0050305	0.0048092	0.0046759
0.0046248	0.0045104	0.0044045	0.0043082	0.0042224	0.0041479	0.0040853	0.0040349	0.0039965	0.0039698	0.0039539	0.0039475	0.0039489	0.0039561	0.0039668	0.0039788	0.00399	0.0039985	0.004003	0.0040027	0.0039976	0.0039881	0.0039754	0.003961	0.0039468	0.0039348	0.0039268	0.0039244	0.0039289	0.0039408	0.0039605	0.0039874	0.0040207	0.0040593	0.0041015	0.004146	0.0041912	0.0042358	0.0042786	0.0043187	0.0043556	0.0043889	0.0044185	0.0044445	0.004467	0.0044864	0.0045031	0.0045174	0.0045296	0.0045401
0.0016855	0.0017488	0.001822	0.001896	0.0019607	0.0020057	0.0020212	0.0019982	0.00193	0.0018122	0.0016438	0.0014271	0.0011682	0.00087674	0.00056583	0.00025113	-4.9725e-05	-0.00031821	-0.00053595	-0.00068595	-0.00075367	-0.00072814	-0.0006028	-0.00037611	-5.1933e-05	0.00036049	0.00084685	0.0013884	0.0019629	0.0025457	0.0031107	0.0036323	0.0040858	0.0044491	0.0047035	0.0048342	0.0048316	0.0046908	0.0044122	0.0040013	0.0034686	0.0028289	0.0021009	0.0013067	0.00047076	-0.00038046	-0.0012196	-0.0020191	-0.0027522	-0.0033934
-0.0032078	-0.0020482	-0.00088618	0.00025649	0.0013582	0.0023984	0.0033582	0.0042209	0.0049727	0.0056026	0.0061032	0.0064703	0.0067031	0.0068041	0.0067786	0.0066347	0.0063828	0.0060352	0.0056056	0.0051088	0.0045601	0.0039747	0.0033676	0.0027528	0.0021432	0.0015503	0.00098385	0.00045198	-3.8885e-05	-0.00048381	-0.00087917	-0.0012224	-0.0015117	-0.0017459	-0.0019238	-0.0020447	-0.0021078	-0.0021125	-0.0020581	-0.0019447	-0.0017727	-0.0015431	-0.0012581	-0.00092046	-0.00053435	-0.00010464	0.00036292	0.00086192	0.0013855	0.0019266
[truncated: 1,001 more columns]

## Sheet: FigS20D_Low
0.014724	0.014823	0.014866	0.014848	0.014768	0.014627	0.014428	0.014175	0.013873	0.013529	0.013151	0.012744	0.012316	0.011876	0.011428	0.010982	0.010542	0.010117	0.0097132	0.009338	0.0089986	0.0087014	0.0084528	0.0082575	0.0081195	0.0080407	0.0080215	0.0080604	0.0081538	0.0082969	0.0084827	0.0087036	0.0089505	0.0092142	0.009485	0.0097536	0.010011	0.010249	0.010459	0.010636	0.010774	0.010868	0.010915	0.010912	0.01086	0.010758	0.010609	0.010415	0.010181	0.0099126
0.012792	0.012724	0.012747	0.012846	0.013002	0.013194	0.013399	0.013595	0.01376	0.013876	0.013927	0.013902	0.013793	0.0136	0.013323	0.012971	0.012555	0.012088	0.011588	0.011071	0.010557	0.010061	0.0095981	0.0091788	0.0088105	0.0084959	0.0082336	0.0080179	0.0078394	0.0076858	0.0075428	0.0073953	0.0072278	0.0070262	0.0067781	0.0064741	0.0061076	0.0056761	0.0051807	0.0046264	0.0040218	0.0033788	0.0027119	0.0020381	0.0013758	0.00074445	0.00016384	-0.00034637	-0.00076719	-0.0010808
0.001837	0.0019852	0.002045	0.0020058	0.0018596	0.001601	0.0012281	0.00074216	0.00014842	-0.00054444	-0.0013241	-0.002175	-0.0030788	-0.0040144	-0.0049596	-0.0058909	-0.006785	-0.0076193	-0.0083732	-0.0090284	-0.0095703	-0.0099878	-0.010274	-0.010428	-0.01045	-0.010347	-0.01013	-0.0098121	-0.0094084	-0.0089369	-0.0084162	-0.0078647	-0.0073002	-0.0067391	-0.0061958	-0.0056822	-0.0052075	-0.0047782	-0.004398	-0.0040676	-0.0037855	-0.0035474	-0.0033474	-0.0031774	-0.0030279	-0.0028883	-0.0027467	-0.0025911	-0.002409	-0.002188
0.0034438	0.0034582	0.0034786	0.003507	0.0035459	0.0035982	0.003667	0.0037556	0.0038671	0.0040043	0.0041694	0.0043637	0.0045872	0.0048387	0.0051153	0.0054126	0.0057245	0.0060432	0.00636	0.0066645	0.0069462	0.0071937	0.0073962	0.0075431	0.0076252	0.0076345	0.0075652	0.0074136	0.0071782	0.0068605	0.006464	0.0059946	0.0054605	0.0048713	0.0042379	0.0035722	0.0028866	0.0021937	0.0015056	0.0008341	0.00018994	-0.00041714	-0.00097868	-0.0014876	-0.001938	-0.0023257	-0.0026475	-0.0029012	-0.0030859	-0.0032012
0.0086822	0.008605	0.0083852	0.0080392	0.0075879	0.0070546	0.0064651	0.0058458	0.0052229	0.0046212	0.0040634	0.0035691	0.0031542	0.0028307	0.0026061	0.0024836	0.0024619	0.0025357	0.002696	0.0029304	0.0032239	0.0035598	0.00392	0.0042859	0.0046388	0.0049608	0.0052348	0.0054453	0.0055781	0.0056214	0.0055654	0.0054029	0.0051295	0.0047436	0.004247	0.0036445	0.0029439	0.0021561	0.0012945	0.00037463	-0.00058622	-0.0015699	-0.0025578	-0.0035319	-0.0044753	-0.0053727	-0.0062113	-0.0069807	-0.0076737	-0.0082859
0.010308	0.01054	0.010788	0.011037	0.011278	0.011497	0.011686	0.011834	0.011934	0.011982	0.011973	0.011904	0.011777	0.011595	0.01136	0.011081	0.010764	0.01042	0.010059	0.0096923	0.0093301	0.008983	0.0086599	0.0083682	0.0081133	0.0078985	0.0077246	0.0075907	0.0074938	0.0074296	0.0073926	0.0073774	0.0073784	0.0073907	0.0074102	0.0074344	0.0074619	0.0074927	0.0075283	0.0075715	0.007626	0.0076965	0.0077884	0.0079074	0.0080597	0.0082513	0.0084885	0.0087767	0.0091213	0.0095261
0.015436	0.015186	0.014925	0.014665	0.014413	0.014179	0.01397	0.013792	0.013651	0.013549	0.013489	0.01347	0.013493	0.013554	0.013649	0.013773	0.01392	0.014081	0.014246	0.014406	0.014549	0.014664	0.01474	0.014768	0.014737	0.014643	0.01448	0.014248	0.013947	0.013584	0.013167	0.012707	0.012218	0.011714	0.011212	0.01073	0.010281	0.0098817	0.0095423	0.0092723	0.0090772	0.0089593	0.0089171	0.0089459	0.0090379	0.0091825	0.0093671	0.0095776	0.0097992	0.010017
-0.0082832	-0.0086509	-0.0089033	-0.0090247	-0.0090033	-0.0088319	-0.0085088	-0.0080378	-0.0074282	-0.0066946	-0.0058561	-0.0049358	-0.0039597	-0.0029554	-0.0019508	-0.00097326	-4.78e-05	0.0008037	0.0015636	0.0022192	0.0027632	0.0031935	0.0035133	0.0037302	0.0038549	0.0039009	0.0038826	0.0038142	0.0037088	0.0035773	0.0034285	0.0032681	0.0030996	0.0029243	0.0027418	0.0025509	0.0023499	0.0021375	0.0019129	0.0016764	0.0014294	0.0011745	0.00091544	0.00065672	0.00040343	0.00016081	-6.6167e-05	-0.00027327	-0.00045738	-0.00061688
-0.0071022	-0.0073442	-0.0074855	-0.0075269	-0.0074722	-0.0073269	-0.0070985	-0.0067954	-0.0064268	-0.0060017	-0.005529	-0.0050168	-0.0044722	-0.0039016	-0.00331	-0.0027019	-0.002081	-0.0014504	-0.00081326	-0.00017296	0.0004666	0.0011007	0.0017235	0.0023283	0.0029074	0.0034523	0.003954	0.0044035	0.0047919	0.0051111	0.0053543	0.005516	0.0055926	0.0055828	0.0054872	0.0053091	0.0050537	0.0047285	0.004343	0.0039085	0.0034375	0.0029441	0.0024428	0.0019482	0.0014747	0.0010354	0.00064208	0.00030437	2.9514e-05	-0.00017776
-3.7773e-05	-0.00053653	-0.0010033	-0.0014249	-0.0017886	-0.0020822	-0.0022944	-0.0024157	-0.0024386	-0.0023577	-0.0021703	-0.0018765	-0.001479	-0.00098347	-0.00039772	0.00026817	0.0010024	0.001792	0.0026233	0.0034822	0.004355	0.0052286	0.0060908	0.0069306	0.0077388	0.0085077	0.0092313	0.0099059	0.010529	0.011101	0.011624	0.012099	0.012532	0.012928	0.013292	0.013629	0.013947	0.014249	0.014541	0.014825	0.015105	0.015381	0.015653	0.015921	0.016181	0.01643	0.016663	0.016876	0.017062	0.017217
0.0069008	0.006668	0.0064357	0.0062049	0.005975	0.0057437	0.0055073	0.005261	0.004999	0.0047157	0.0044054	0.0040633	0.003686	0.0032715	0.0028199	0.0023331	0.0018151	0.0012717	0.00071009	0.00013881	-0.00043288	-0.00099529	-0.0015387	-0.0020539	-0.002532	-0.0029653	-0.0033472	-0.0036724	-0.0039369	-0.0041382	-0.0042749	-0.0043467	-0.0043546	-0.0043	-0.0041851	-0.0040129	-0.0037864	-0.0035094	-0.0031861	-0.0028209	-0.0024189	-0.0019853	-0.001526	-0.0010467	-0.00055326	-5.1482e-05	0.00045337	0.00095659	0.0014542	0.0019431
-0.0058874	-0.0054951	-0.0051086	-0.0047238	-0.0043353	-0.0039372	-0.0035231	-0.0030873	-0.0026248	-0.0021316	-0.001605	-0.0010441	-0.00044899	0.00017886	0.00083707	0.0015227	0.0022325	0.0029633	0.0037124	0.0044776	0.0052571	0.0060495	0.006854	0.0076695	0.0084945	0.0093269	0.010164	0.011	0.011832	0.012651	0.01345	0.01422	0.014953	0.015637	0.016263	0.016823	0.017306	0.017706	0.018013	0.018222	0.018328	0.018328	0.018219	0.018	0.017673	0.01724	0.016706	0.016076	0.015358	0.01456
-0.010604	-0.010114	-0.009543	-0.0089022	-0.0082076	-0.0074767	-0.0067291	-0.0059847	-0.0052634	-0.0045837	-0.0039619	-0.003411	-0.0029402	-0.0025538	-0.0022513	-0.0020272	-0.0018709	-0.0017672	-0.0016969	-0.001638	-0.0015663	-0.0014569	-0.0012859	-0.0010313	-0.00067507	-0.0002038	0.00038977	0.0011062	0.0019389	0.0028742	0.0038915	0.0049647	0.0060625	0.0071509	0.0081939	0.0091562	0.010005	0.01071	0.011247	0.011601	0.01176	0.011724	0.011498	0.011097	0.010541	0.0098574	0.009077	0.0082344	0.0073654	0.0065056
0.013472	0.013313	0.013093	0.012821	0.012509	0.012172	0.011826	0.011486	0.01117	0.010892	0.010664	0.010497	0.0104	0.010375	0.010425	0.010547	0.010735	0.01098	0.01127	0.011591	0.011928	0.012261	0.012574	0.012847	0.013061	0.013202	0.013253	0.013203	0.013044	0.01277	0.012381	0.01188	0.011274	0.010573	0.0097923	0.0089472	0.0080563	0.0071389	0.0062143	0.0053016	0.0044183	0.0035799	0.0027993	0.0020861	0.0014467	0.00088357	0.00039566	-2.1477e-05	-0.00037522	-0.00067532
0.0073119	0.0071936	0.0070787	0.0069544	0.0068077	0.0066269	0.0064015	0.0061228	0.0057836	0.0053788	0.0049048	0.0043598	0.0037433	0.0030564	0.0023015	0.0014827	0.00060521	-0.00032398	-0.0012965	-0.0023026	-0.0033312	-0.0043699	-0.0054059	-0.0064254	-0.0074148	-0.0083607	-0.0092503	-0.010072	-0.010815	-0.011471	-0.012031	-0.012492	-0.012847	-0.013094	-0.013231	-0.013259	-0.013176	-0.012986	-0.01269	-0.012293	-0.0118	-0.011219	-0.010557	-0.0098262	-0.0090377	-0.0082054	-0.0073438	-0.0064682	-0.0055936	-0.0047347
0.0066222	0.0064026	0.0061537	0.0058766	0.0055741	0.0052502	0.0049103	0.0045604	0.0042072	0.0038572	0.0035167	0.003191	0.0028844	0.0026002	0.0023401	0.0021049	0.001894	0.0017063	0.0015404	0.0013946	0.0012676	0.0011588	0.0010685	0.00099785	0.00094919	0.00092581	0.00093181	0.00097177	0.0010505	0.0011724	0.0013414	0.0015605	0.0018311	0.0021533	0.0025255	0.0029442	0.0034045	0.0038996	0.0044215	0.0049608	0.0055072	0.0060496	0.0065766	0.0070767	0.0075388	0.0079527	0.008309	0.0086002	0.0088203	0.0089655
0.0058051	0.0062859	0.0067976	0.0073242	0.0078485	0.0083531	0.0088213	0.0092382	0.0095914	0.0098717	0.010074	0.010197	0.010245	0.010226	0.010151	0.010035	0.0098963	0.0097543	0.009629	0.0095406	0.0095079	0.0095477	0.0096736	0.0098956	0.010219	0.010643	0.011163	0.011767	0.012439	0.013157	0.013897	0.01463	0.015328	0.015959	0.016495	0.016912	0.017185	0.0173	0.017244	0.017015	0.016613	0.016048	0.015336	0.014495	0.013551	0.01253	0.011462	0.010376	0.0093015	0.0082666
-0.0026662	-0.0029235	-0.0031376	-0.0033134	-0.0034551	-0.0035657	-0.0036464	-0.0036971	-0.0037154	-0.0036979	-0.0036394	-0.0035341	-0.0033755	-0.0031575	-0.0028747	-0.002523	-0.0021005	-0.0016078	-0.0010487	-0.00042997	0.00023829	0.00094318	0.0016695	0.0024004	0.0031184	0.003806	0.0044468	0.0050262	0.0055319	0.0059548	0.0062887	0.0065311	0.0066826	0.0067471	0.0067313	0.0066439	0.0064951	0.0062963	0.0060588	0.0057936	0.0055106	0.0052182	0.0049232	0.0046307	0.0043438	0.0040642	0.0037923	0.0035274	0.0032686	0.0030147
-0.0036182	-0.0038458	-0.0040153	-0.0041178	-0.0041468	-0.0040981	-0.0039708	-0.0037668	-0.0034915	-0.0031533	-0.0027632	-0.0023341	-0.0018805	-0.0014167	-0.0009568	-0.00051335	-9.6656e-05	0.00028565	0.00062897	0.00093174	0.0011952	0.0014232	0.0016214	0.0017966	0.0019564	0.0021082	0.002259	0.002414	0.0025774	0.0027508	0.0029341	0.003125	0.0033193	0.0035114	0.0036944	0.0038614	0.0040052	0.0041194	0.0041988	0.0042396	0.0042396	0.0041985	0.0041175	0.0039991	0.0038471	0.0036657	0.0034595	0.0032326	0.0029886	0.0027302
0.0015177	0.0024547	0.0033146	0.0040933	0.0047887	0.0054003	0.0059294	0.0063785	0.0067511	0.0070516	0.0072846	0.0074551	0.0075673	0.007625	0.0076308	0.0075863	0.0074916	0.0073453	0.0071453	0.0068883	0.0065709	0.00619	0.0057432	0.0052295	0.00465	0.0040081	0.0033098	0.0025635	0.0017803	0.0009734	0.00015777	-0.00065041	-0.0014343	-0.002177	-0.0028622	-0.0034745	-0.0040004	-0.0044284	-0.0047495	-0.0049576	-0.0050494	-0.005025	-0.0048872	-0.0046422	-0.0042985	-0.0038676	-0.0033628	-0.0027995	-0.0021941	-0.0015639
-0.0051547	-0.0054262	-0.0055829	-0.005622	-0.0055451	-0.0053577	-0.0050687	-0.0046899	-0.0042356	-0.0037215	-0.0031642	-0.0025799	-0.0019844	-0.0013917	-0.00081397	-0.0002606	0.00026161	0.00074878	0.0011998	0.001616	0.002001	0.0023602	0.0026998	0.0030269	0.0033485	0.0036707	0.0039989	0.0043368	0.0046865	0.005048	0.0054194	0.0057968	0.0061748	0.0065464	0.0069038	0.007239	0.0075441	0.007812	0.0080374	0.0082166	0.0083483	0.0084335	0.0084759	0.0084814	0.008458	0.0084154	0.0083644	0.0083167	0.0082842	0.0082781
-0.0024521	-0.0023635	-0.0022715	-0.0021761	-0.0020774	-0.0019756	-0.001871	-0.0017643	-0.0016561	-0.0015472	-0.0014384	-0.00133	-0.0012223	-0.0011154	-0.001009	-0.00090267	-0.00079565	-0.00068726	-0.00057677	-0.00046352	-0.00034695	-0.00022665	-0.00010233	2.6267e-05	0.00015939	0.0002974	0.00044081	0.00059034	0.0007468	0.00091106	0.0010839	0.0012657	0.0014568	0.0016568	0.001865	0.0020803	0.0023016	0.0025275	0.002757	0.0029895	0.003225	0.0034637	0.0037064	0.0039538	0.0042066	0.0044651	0.004729	0.0049972	0.0052682	0.0055395
0.00065996	0.00011136	-0.00051868	-0.0012182	-0.0019744	-0.0027741	-0.0036036	-0.0044484	-0.0052941	-0.0061259	-0.0069293	-0.0076901	-0.008395	-0.0090318	-0.0095898	-0.01006	-0.010436	-0.010712	-0.010887	-0.010959	-0.010931	-0.010806	-0.01059	-0.010289	-0.0099113	-0.0094658	-0.008962	-0.0084098	-0.007819	-0.0071989	-0.0065588	-0.0059068	-0.0052504	-0.0045963	-0.0039504	-0.0033176	-0.0027028	-0.0021103	-0.0015446	-0.0010104	-0.00051252	-5.6086e-05	0.00035346	0.00071057	0.0010097	0.0012453	0.0014122	0.0015057	0.0015218	0.0014574
0.0099565	0.0096609	0.0093549	0.0090411	0.008721	0.0083942	0.0080595	0.0077148	0.0073577	0.006986	0.0065979	0.0061924	0.0057696	0.0053307	0.004878	0.0044151	0.0039461	0.003476	0.00301	0.0025532	0.0021107	0.0016867	0.0012848	0.00090749	0.00055615	0.00023099	-6.8905e-05	-0.00034549	-0.00060155	-0.0008405	-0.0010661	-0.0012824	-0.001493	-0.0017014	-0.0019103	-0.0021219	-0.0023373	-0.0025566	-0.0027787	-0.0030015	-0.0032218	-0.0034353	-0.003637	-0.003821	-0.0039809	-0.0041103	-0.0042025	-0.0042507	-0.0042489	-0.0041913
-0.001411	-0.00084072	-0.00031628	0.00014527	0.0005299	0.00082726	0.0010313	0.0011404	0.0011578	0.0010916	0.00095403	0.00076128	0.00053278	0.00029032	5.7121e-05	-0.00014324	-0.00028783	-0.00035536	-0.00032716	-0.00018795	7.3459e-05	0.00046368	0.00098444	0.0016324	0.0023994	0.0032725	0.0042345	0.0052648	0.00634	0.0074347	0.008523	0.0095789	0.010578	0.011498	0.012319	0.013025	0.013605	0.014051	0.014358	0.014526	0.01456	0.014465	0.01425	0.013928	0.01351	0.013011	0.012444	0.011822	0.011159	0.010465
0.0082274	0.0083738	0.0084721	0.0085155	0.0084978	0.0084139	0.0082596	0.008032	0.0077297	0.0073524	0.0069017	0.0063803	0.0057927	0.0051447	0.0044433	0.0036968	0.0029148	0.0021073	0.001285	0.00045886	-0.00036028	-0.0011618	-0.0019357	-0.0026724	-0.003363	-0.0039995	-0.0045745	-0.0050815	-0.0055148	-0.0058697	-0.0061426	-0.006331	-0.006434	-0.0064516	-0.0063855	-0.0062385	-0.0060147	-0.0057189	-0.0053569	-0.0049346	-0.0044582	-0.0039335	-0.0033661	-0.0027606	-0.0021209	-0.00145	-0.00075011	-2.278e-05	0.00073089	0.0015099
0.013699	0.013279	0.012773	0.012187	0.011534	0.010824	0.010074	0.0092983	0.0085127	0.0077335	0.0069761	0.0062546	0.0055815	0.0049671	0.0044194	0.0039438	0.0035431	0.0032177	0.0029659	0.002784	0.0026669	0.0026087	0.0026027	0.0026426	0.0027224	0.0028368	0.0029818	0.0031546	0.0033538	0.0035791	0.003831	0.004111	0.0044205	0.0047607	0.0051321	0.0055341	0.0059649	0.0064211	0.0068976	0.007388	0.0078845	0.0083782	0.0088598	0.0093197	0.0097487	0.010138	0.010481	0.010771	0.011004	0.011179
0.0097215	0.009854	0.010053	0.010319	0.01065	0.011041	0.011488	0.01198	0.01251	0.013067	0.013638	0.014211	0.014775	0.015318	0.015828	0.016297	0.016717	0.017081	0.017385	0.017628	0.017809	0.01793	0.017993	0.018	0.017957	0.017867	0.017735	0.017564	0.017358	0.01712	0.016852	0.016557	0.016236	0.015889	0.015519	0.015125	0.01471	0.014277	0.013829	0.013372	0.012913	0.01246	0.012021	0.011606	0.011225	0.010887	0.010599	0.010367	0.010195	0.010085
0.010295	0.010341	0.010333	0.010258	0.010104	0.0098621	0.0095281	0.0091004	0.008582	0.00798	0.0073057	0.006574	0.0058028	0.0050123	0.0042241	0.0034601	0.0027416	0.0020881	0.0015165	0.0010401	0.00066828	0.00040549	0.00025157	0.00020153	0.00024601	0.0003718	0.00056272	0.00080054	0.0010661	0.0013404	0.0016056	0.001846	0.0020488	0.0022045	0.0023076	0.0023563	0.0023526	0.0023023	0.0022143	0.0021	0.001973	0.0018484	0.0017417	0.0016684	0.0016434	0.0016802	0.0017903	0.0019826	0.0022631	0.0026345
0.002957	0.003058	0.0031743	0.0033143	0.0034859	0.003696	0.0039497	0.004251	0.0046019	0.0050028	0.0054522	0.0059468	0.0064817	0.0070506	0.0076456	0.0082579	0.0088779	0.0094954	0.0101	0.010682	0.01123	0.011736	0.01219	0.012586	0.012916	0.013175	0.013359	0.013464	0.013489	0.013433	0.013296	0.013081	0.012792	0.012434	0.012013	0.011538	0.011017	0.010459	0.0098743	0.0092718	0.0086603	0.0080476	0.0074404	0.0068438	0.0062618	0.0056969	0.0051505	0.0046229	0.0041138	0.0036222
0.011047	0.010526	0.010017	0.0095288	0.0090718	0.0086537	0.0082812	0.007959	0.0076902	0.0074758	0.0073151	0.0072053	0.007142	0.0071193	0.00713	0.0071661	0.007219	0.0072799	0.0073404	0.0073924	0.0074288	0.0074433	0.0074304	0.0073853	0.0073041	0.0071829	0.0070184	0.0068071	0.0065454	0.0062298	0.0058565	0.005422	0.0049228	0.0043563	0.0037207	0.0030156	0.0022425	0.001405	0.00050921	-0.00043592	-0.0014188	-0.0024254	-0.0034391	-0.0044418	-0.005414	-0.0063356	-0.0071867	-0.0079482	-0.0086022	-0.0091332
-0.0043027	-0.0043221	-0.0042945	-0.0042193	-0.0040975	-0.0039315	-0.0037253	-0.0034845	-0.0032158	-0.0029272	-0.0026272	-0.002325	-0.0020299	-0.0017513	-0.001498	-0.0012781	-0.0010989	-0.00096639	-0.00088527	-0.00085853	-0.00088738	-0.00097114	-0.0011072	-0.0012912	-0.0015169	-0.0017771	-0.0020632	-0.0023664	-0.002678	-0.0029895	-0.0032934	-0.0035835	-0.0038549	-0.004104	-0.0043287	-0.0045281	-0.0047024	-0.0048525	-0.0049797	-0.0050856	-0.0051717	-0.0052393	-0.0052892	-0.0053216	-0.0053361	-0.0053312	-0.0053046	-0.0052531	-0.0051729	-0.0050591
[truncated: 1,001 more columns]

## Sheet: FigS20E_High
0.00060829	0.00073986	0.00088645	0.0010556	0.0012556	0.0014951	0.0017826	0.002126	0.0025318	0.0030051	0.0035488	0.0041635	0.0048471	0.0055949	0.0063994	0.0072507	0.0081364	0.0090426	0.0099537	0.010853	0.011724	0.01255	0.013314	0.014	0.014594	0.015084	0.015457	0.015704	0.01582	0.015801	0.015646	0.015359	0.014946	0.014416	0.013783	0.01306	0.012265	0.011414	0.010524	0.0096102	0.0086879	0.0077689	0.0068631	0.0059779	0.0051183	0.0042871	0.0034851	0.0027114	0.0019641	0.00124
-0.0013233	-0.001609	-0.0018385	-0.0020167	-0.0021497	-0.0022454	-0.0023124	-0.0023599	-0.0023974	-0.0024337	-0.0024772	-0.0025345	-0.0026106	-0.0027083	-0.0028272	-0.0029645	-0.0031135	-0.0032646	-0.0034051	-0.0035193	-0.0035896	-0.0035969	-0.0035216	-0.0033448	-0.0030493	-0.0026208	-0.0020493	-0.0013297	-0.00046291	0.0005437	0.0016759	0.002913	0.0042279	0.0055882	0.0069576	0.008297	0.0095663	0.010726	0.01174	0.012576	0.013209	0.013619	0.013797	0.013742	0.013462	0.012976	0.012309	0.011495	0.010572	0.0095833
0.00098255	0.0009199	0.00083393	0.00072825	0.00060731	0.00047606	0.0003395	0.00020241	6.9023e-05	-5.7181e-05	-0.00017358	-0.00027845	-0.00037094	-0.00045097	-0.00051913	-0.00057654	-0.00062472	-0.00066537	-0.00070032	-0.00073133	-0.00076005	-0.00078786	-0.0008159	-0.000845	-0.00087567	-0.00090816	-0.00094243	-0.00097824	-0.0010152	-0.0010526	-0.00109	-0.0011264	-0.0011613	-0.0011938	-0.0012232	-0.0012489	-0.00127	-0.0012861	-0.0012965	-0.0013006	-0.0012977	-0.001287	-0.0012676	-0.0012382	-0.0011975	-0.0011436	-0.0010745	-0.00098786	-0.00088128	-0.00075212
-0.00093029	-0.0013357	-0.0017099	-0.0020447	-0.0023333	-0.0025696	-0.0027488	-0.0028673	-0.0029228	-0.0029143	-0.0028428	-0.0027107	-0.0025226	-0.0022851	-0.0020068	-0.0016979	-0.0013702	-0.0010367	-0.00071052	-0.00040464	-0.00013117	9.9398e-05	0.00027873	0.00040117	0.00046411	0.00046815	0.00041714	0.00031804	0.00018057	1.6703e-05	-0.0001599	-0.00033465	-0.00049274	-0.00061995	-0.00070332	-0.00073184	-0.00069696	-0.00059298	-0.00041738	-0.0001709	0.00014251	0.00051584	0.0009394	0.0014013	0.001888	0.0023851	0.0028778	0.0033521	0.0037948	0.0041946
0.016264	0.015987	0.015482	0.014766	0.013857	0.01278	0.011561	0.010231	0.0088183	0.0073552	0.0058718	0.0043977	0.0029609	0.0015868	0.00029805	-0.00088594	-0.0019493	-0.0028801	-0.0036699	-0.0043143	-0.0048121	-0.0051657	-0.0053802	-0.0054636	-0.0054263	-0.0052807	-0.0050415	-0.0047254	-0.0043503	-0.0039357	-0.0035018	-0.0030692	-0.0026579	-0.0022867	-0.0019725	-0.0017294	-0.0015684	-0.0014961	-0.0015154	-0.0016246	-0.001818	-0.0020862	-0.0024168	-0.002795	-0.0032049	-0.0036299	-0.0040541	-0.004463	-0.0048439	-0.0051865
-0.0016749	-0.0015246	-0.0014031	-0.0013056	-0.0012264	-0.0011594	-0.0010981	-0.0010365	-0.00096909	-0.00089143	-0.00080017	-0.00069319	-0.00056963	-0.00042982	-0.00027514	-0.00010801	6.8284e-05	0.00024966	0.00043126	0.00060759	0.00077254	0.00091953	0.0010417	0.0011321	0.0011839	0.0011909	0.0011476	0.0010498	0.00089441	0.00068019	0.00040755	7.8788e-05	-0.000302	-0.00072898	-0.0011948	-0.0016907	-0.0022071	-0.0027336	-0.0032595	-0.003774	-0.0042668	-0.0047276	-0.0051472	-0.005517	-0.0058294	-0.0060779	-0.0062572	-0.0063631	-0.0063929	-0.0063453
0.011438	0.011032	0.010623	0.010224	0.0098458	0.0095011	0.0092001	0.0089512	0.0087604	0.008631	0.0085629	0.0085528	0.0085942	0.0086775	0.0087907	0.0089198	0.0090496	0.0091645	0.0092494	0.0092902	0.0092752	0.0091949	0.0090432	0.0088173	0.0085178	0.008149	0.0077182	0.0072357	0.0067141	0.0061677	0.0056118	0.0050622	0.0045343	0.0040423	0.0035988	0.0032142	0.0028963	0.0026501	0.0024774	0.0023774	0.0023468	0.0023797	0.0024689	0.0026058	0.0027808	0.0029842	0.0032065	0.0034381	0.0036704	0.0038953
0.0013704	0.0015693	0.0018678	0.0022609	0.0027407	0.0032965	0.0039156	0.0045835	0.005285	0.0060047	0.0067274	0.0074394	0.0081286	0.0087852	0.0094019	0.0099743	0.010501	0.010982	0.011422	0.011826	0.012201	0.012555	0.012895	0.013232	0.013573	0.013925	0.014294	0.014685	0.015098	0.015534	0.015991	0.016462	0.01694	0.017416	0.017878	0.018316	0.018716	0.019068	0.019362	0.019591	0.019751	0.019839	0.019858	0.019815	0.019716	0.019574	0.0194	0.019208	0.019008	0.018812
-0.011208	-0.01142	-0.011553	-0.011601	-0.01156	-0.011425	-0.011195	-0.01087	-0.01045	-0.009938	-0.0093377	-0.0086547	-0.0078962	-0.007071	-0.0061896	-0.0052643	-0.004309	-0.0033391	-0.0023714	-0.0014239	-0.00051497	0.00033658	0.0011123	0.0017947	0.0023676	0.0028173	0.0031325	0.0033056	0.0033325	0.0032136	0.002954	0.002563	0.002055	0.0014482	0.00076504	3.0646e-05	-0.00072752	-0.0014808	-0.0022005	-0.0028588	-0.0034299	-0.003891	-0.0042232	-0.0044119	-0.0044475	-0.0043255	-0.0040471	-0.0036181	-0.0030496	-0.0023569
0.011527	0.010911	0.010211	0.0094483	0.0086432	0.0078175	0.0069921	0.0061869	0.0054199	0.0047068	0.0040602	0.0034899	0.0030019	0.0025992	0.0022813	0.0020449	0.0018842	0.0017914	0.0017574	0.0017722	0.0018255	0.0019074	0.0020086	0.0021207	0.0022369	0.0023513	0.0024598	0.0025598	0.00265	0.0027311	0.0028049	0.0028748	0.0029454	0.0030221	0.0031114	0.0032198	0.0033537	0.0035192	0.0037211	0.0039629	0.0042461	0.00457	0.0049315	0.0053248	0.0057417	0.0061718	0.0066025	0.0070202	0.0074103	0.0077584
0.0050165	0.0048317	0.0046271	0.0044093	0.0041843	0.0039576	0.0037338	0.0035174	0.0033122	0.0031219	0.00295	0.0028	0.0026753	0.0025793	0.0025149	0.0024847	0.0024904	0.0025326	0.0026107	0.0027226	0.0028644	0.0030306	0.0032144	0.0034076	0.0036013	0.0037861	0.003953	0.0040935	0.0042004	0.0042682	0.0042932	0.0042741	0.0042116	0.0041089	0.0039708	0.0038041	0.0036168	0.0034178	0.0032166	0.003023	0.0028466	0.0026967	0.0025818	0.0025096	0.0024865	0.0025177	0.002607	0.0027562	0.0029657	0.003234
-0.0028807	-0.0029232	-0.0029208	-0.0028773	-0.0027985	-0.0026912	-0.0025627	-0.0024202	-0.00227	-0.0021166	-0.0019629	-0.001809	-0.0016527	-0.001489	-0.00131	-0.0011061	-0.00086541	-0.00057537	-0.00022308	0.00020355	0.00071479	0.0013181	0.0020172	0.0028117	0.0036959	0.0046595	0.0056871	0.006759	0.0078516	0.0089385	0.0099917	0.010982	0.011882	0.012665	0.013307	0.013788	0.014093	0.014212	0.014137	0.01387	0.013414	0.01278	0.011983	0.011041	0.0099753	0.0088121	0.0075778	0.0063004	0.0050077	0.0037269
0.0071043	0.0071109	0.0071219	0.0071215	0.0070915	0.007012	0.0068628	0.0066245	0.0062793	0.0058127	0.0052144	0.0044792	0.0036077	0.0026063	0.0014878	0.0002702	-0.0010231	-0.0023649	-0.0037251	-0.0050718	-0.006373	-0.0075979	-0.0087181	-0.0097085	-0.010549	-0.011224	-0.011726	-0.012052	-0.012205	-0.012195	-0.012038	-0.011753	-0.011363	-0.010894	-0.010373	-0.0098241	-0.0092725	-0.0087391	-0.0082411	-0.0077908	-0.0073955	-0.0070568	-0.0067711	-0.0065296	-0.0063193	-0.0061232	-0.0059221	-0.0056948	-0.00542	-0.0050769
0.0040832	0.0035345	0.0030191	0.0025457	0.0021241	0.0017647	0.001478	0.0012738	0.001161	0.001147	0.0012374	0.0014352	0.0017409	0.0021524	0.0026646	0.0032701	0.0039587	0.0047183	0.0055347	0.0063927	0.007276	0.0081677	0.009051	0.0099093	0.010727	0.011489	0.012183	0.012796	0.013319	0.013744	0.014065	0.01428	0.014386	0.014386	0.014283	0.014082	0.013792	0.013421	0.012981	0.012483	0.011939	0.011362	0.010765	0.01016	0.0095568	0.0089652	0.0083927	0.0078448	0.0073247	0.0068336
0.0064259	0.0054574	0.0044737	0.0034948	0.0025413	0.0016336	0.00079091	3.0477e-05	-0.00063336	-0.0011898	-0.0016323	-0.0019584	-0.0021703	-0.0022743	-0.0022805	-0.0022024	-0.0020559	-0.0018583	-0.0016279	-0.0013825	-0.0011387	-0.00091091	-0.00071103	-0.00054773	-0.00042634	-0.00034889	-0.0003143	-0.00031883	-0.00035653	-0.00041989	-0.00050048	-0.00058957	-0.00067878	-0.00076062	-0.00082895	-0.00087929	-0.00090906	-0.00091762	-0.00090618	-0.00087762	-0.00083618	-0.00078714	-0.00073639	-0.00069002	-0.00065386	-0.00063307	-0.0006317	-0.00065233	-0.00069575	-0.00076082
0.0083507	0.0083252	0.0083049	0.0082847	0.0082605	0.008229	0.0081879	0.0081356	0.0080715	0.0079951	0.0079066	0.0078061	0.0076938	0.0075694	0.0074327	0.0072828	0.0071187	0.006939	0.0067422	0.0065267	0.0062916	0.006036	0.0057598	0.0054635	0.0051483	0.0048161	0.0044695	0.0041116	0.0037462	0.0033773	0.0030092	0.002646	0.0022919	0.0019505	0.0016246	0.0013161	0.0010257	0.00075287	0.00049555	0.00025029	1.2257e-05	-0.00022467	-0.0004677	-0.00072492	-0.001005	-0.0013168	-0.001669	-0.0020696	-0.0025254	-0.0030417
0.0072583	0.0065424	0.0057903	0.0050117	0.0042171	0.0034178	0.0026261	0.0018551	0.0011191	0.00043269	-0.00018871	-0.00072985	-0.0011759	-0.0015131	-0.0017295	-0.001815	-0.0017628	-0.0015692	-0.0012342	-0.00076235	-0.00016215	0.00055324	0.0013664	0.0022557	0.0031963	0.0041602	0.0051178	0.0060387	0.0068929	0.007652	0.0082904	0.0087867	0.0091239	0.0092908	0.0092818	0.0090973	0.0087437	0.0082328	0.0075814	0.0068109	0.0059456	0.0050127	0.0040405	0.0030571	0.00209	0.0011642	0.0003015	-0.00048015	-0.0011673	-0.0017515
0.010655	0.0099209	0.009119	0.0082638	0.007372	0.006461	0.0055496	0.0046563	0.0037997	0.0029975	0.0022662	0.001621	0.0010751	0.00063938	0.00032231	0.00012921	6.2158e-05	0.0001197	0.00029677	0.00058476	0.00097179	0.0014431	0.0019818	0.0025691	0.0031857	0.0038119	0.0044291	0.0050197	0.0055684	0.0060627	0.006493	0.0068534	0.0071416	0.007359	0.0075103	0.0076035	0.0076486	0.0076577	0.0076437	0.0076194	0.0075973	0.0075883	0.0076015	0.0076436	0.0077186	0.0078275	0.0079688	0.0081381	0.0083285	0.0085312
0.0066291	0.0060967	0.0056107	0.0051855	0.0048331	0.004563	0.004381	0.0042892	0.0042855	0.0043632	0.0045116	0.0047162	0.0049593	0.0052211	0.0054805	0.0057159	0.0059067	0.0060339	0.0060811	0.006035	0.0058862	0.0056295	0.0052643	0.0047942	0.0042269	0.0035741	0.0028505	0.0020734	0.0012619	0.00043617	-0.00038333	-0.0011766	-0.0019246	-0.0026102	-0.0032184	-0.003737	-0.0041571	-0.0044732	-0.0046837	-0.0047909	-0.0048005	-0.0047223	-0.0045686	-0.0043545	-0.0040967	-0.0038131	-0.0035215	-0.0032393	-0.0029827	-0.0027659
0.0020729	0.0026877	0.0033748	0.0041252	0.0049289	0.0057751	0.0066519	0.0075466	0.0084457	0.0093346	0.010198	0.011022	0.011788	0.012481	0.013087	0.013589	0.013974	0.01423	0.014348	0.01432	0.014142	0.013814	0.013339	0.012723	0.011977	0.011115	0.010153	0.00911	0.0080083	0.0068705	0.0057208	0.0045833	0.0034815	0.0024377	0.0014721	0.00060205	-0.00015852	-0.00079958	-0.0013154	-0.0017047	-0.0019708	-0.002121	-0.0021665	-0.0021215	-0.0020024	-0.001827	-0.0016131	-0.0013779	-0.0011368	-0.00090289
-0.0023653	-0.001583	-0.00075338	0.00010677	0.00098007	0.0018493	0.0026981	0.003512	0.0042788	0.0049894	0.0056376	0.0062206	0.0067392	0.0071969	0.0076002	0.0079579	0.0082805	0.0085795	0.0088666	0.0091532	0.0094497	0.0097642	0.010103	0.010468	0.01086	0.011275	0.011707	0.012146	0.01258	0.012997	0.013381	0.013719	0.013998	0.014207	0.014335	0.014377	0.01433	0.014194	0.013975	0.01368	0.013319	0.012907	0.012459	0.01199	0.011518	0.011058	0.010626	0.010234	0.0098924	0.0096097
-0.00074446	-0.00080316	-0.00086045	-0.00091602	-0.00096964	-0.0010213	-0.0010713	-0.0011205	-0.0011696	-0.00122	-0.0012725	-0.001328	-0.0013866	-0.001448	-0.0015108	-0.0015734	-0.0016331	-0.001687	-0.0017323	-0.0017659	-0.0017856	-0.0017897	-0.0017772	-0.0017483	-0.0017039	-0.0016455	-0.001575	-0.0014946	-0.0014062	-0.0013111	-0.0012104	-0.0011041	-0.00099202	-0.00087315	-0.0007464	-0.0006107	-0.00046532	-0.00031009	-0.0001456	2.6756e-05	0.00020472	0.00038527	0.00056474	0.00073893	0.00090332	0.0010532	0.0011839	0.0012911	0.0013709	0.0014201
-0.011479	-0.010369	-0.0093167	-0.0083263	-0.0074018	-0.006546	-0.0057604	-0.0050447	-0.0043965	-0.0038112	-0.003282	-0.0028	-0.0023547	-0.0019343	-0.0015266	-0.0011191	-0.00070061	-0.00026113	0.00020704	0.00070898	0.0012468	0.0018196	0.0024236	0.0030525	0.003698	0.0043507	0.0050008	0.0056389	0.006257	0.0068486	0.0074099	0.0079397	0.0084394	0.0089136	0.0093691	0.0098152	0.010263	0.010725	0.011213	0.011742	0.012322	0.012966	0.013683	0.014478	0.015355	0.016316	0.017356	0.018468	0.019643	0.020866
0.0099689	0.0098954	0.0098278	0.0097733	0.0097367	0.0097195	0.0097201	0.0097343	0.0097553	0.0097746	0.0097825	0.0097686	0.0097229	0.0096361	0.0095	0.0093083	0.0090563	0.0087412	0.0083624	0.0079207	0.0074187	0.0068599	0.0062489	0.0055906	0.0048905	0.0041539	0.0033859	0.0025918	0.001777	0.00094697	0.00010779	-0.0007336	-0.0015692	-0.00239	-0.0031856	-0.0039446	-0.004655	-0.0053044	-0.0058804	-0.0063717	-0.0067681	-0.0070615	-0.0072462	-0.0073196	-0.0072821	-0.0071376	-0.0068932	-0.0065588	-0.0061467	-0.0056711
0.0036775	0.0031102	0.0025614	0.0020389	0.0015511	0.0011072	0.00071648	0.00038801	0.00013054	-4.8125e-05	-0.00014145	-0.00014452	-5.4334e-05	0.00012998	0.00040711	0.00077357	0.0012238	0.0017504	0.0023446	0.0029964	0.0036953	0.0044308	0.0051927	0.0059719	0.0067604	0.007552	0.0083418	0.0091264	0.0099037	0.010672	0.011432	0.01218	0.012917	0.013638	0.014342	0.015022	0.015671	0.016282	0.016843	0.017344	0.017773	0.018116	0.018363	0.0185	0.01852	0.018413	0.018174	0.017802	0.017297	0.016665
-0.0017535	-0.0015883	-0.0014376	-0.001311	-0.0012175	-0.0011653	-0.0011609	-0.001209	-0.001312	-0.00147	-0.0016802	-0.0019372	-0.0022329	-0.0025571	-0.0028975	-0.0032406	-0.0035723	-0.0038787	-0.0041463	-0.0043631	-0.0045188	-0.0046054	-0.0046169	-0.0045496	-0.0044022	-0.0041754	-0.0038717	-0.0034952	-0.0030516	-0.0025476	-0.0019911	-0.0013908	-0.00075616	-9.734e-05	0.00057518	0.0012507	0.0019184	0.0025678	0.003189	0.0037727	0.0043107	0.0047962	0.0052238	0.0055896	0.0058912	0.0061278	0.0062995	0.0064075	0.0064535	0.0064393
0.0033208	0.0034993	0.0036289	0.0037054	0.0037249	0.0036841	0.0035804	0.0034127	0.0031813	0.0028885	0.0025386	0.0021381	0.0016955	0.0012213	0.00072776	0.00022829	-0.00026279	-0.00073084	-0.0011614	-0.0015407	-0.0018561	-0.0020967	-0.0022535	-0.0023198	-0.0022916	-0.0021674	-0.0019486	-0.0016391	-0.0012454	-0.00077603	-0.00024164	0.00034579	0.00097319	0.0016269	0.0022932	0.0029585	0.0036101	0.0042364	0.004827	0.0053733	0.0058683	0.0063068	0.0066857	0.0070037	0.0072612	0.0074605	0.0076053	0.0077009	0.0077536	0.0077708
0.0054217	0.0049825	0.0046394	0.0044041	0.004285	0.0042877	0.0044136	0.0046605	0.0050225	0.0054894	0.0060481	0.0066819	0.007372	0.0080979	0.0088383	0.0095722	0.01028	0.010944	0.011549	0.012085	0.012546	0.012928	0.013234	0.01347	0.013648	0.013782	0.013887	0.013984	0.014091	0.014228	0.014416	0.01467	0.015006	0.015434	0.015962	0.016592	0.017322	0.018146	0.019053	0.02003	0.02106	0.022123	0.023197	0.024261	0.025291	0.026266	0.027164	0.027964	0.028648	0.029199
0.0074049	0.0070304	0.006644	0.0062386	0.0058073	0.0053441	0.0048439	0.0043035	0.0037213	0.0030985	0.0024386	0.0017478	0.0010353	0.00031269	-0.00040601	-0.0011049	-0.0017666	-0.0023734	-0.0029073	-0.0033515	-0.0036909	-0.0039129	-0.0040083	-0.0039716	-0.0038017	-0.0035023	-0.0030815	-0.0025521	-0.0019309	-0.0012383	-0.00049722	0.00026766	0.0010311	0.0017685	0.002457	0.0030766	0.003611	0.0040487	0.0043833	0.0046136	0.0047438	0.0047831	0.0047448	0.0046459	0.0045055	0.0043443	0.004183	0.0040413	0.003937	0.0038854
0.0035225	0.0030002	0.0024925	0.0020047	0.0015422	0.0011104	0.00071429	0.00035865	4.7489e-05	-0.00021611	-0.00043026	-0.00059447	-0.00070981	-0.000779	-0.00080637	-0.00079772	-0.00076012	-0.00070156	-0.00063054	-0.00055552	-0.00048443	-0.00042408	-0.00037964	-0.00035427	-0.0003488	-0.00036159	-0.00038863	-0.00042366	-0.00045857	-0.00048374	-0.00048857	-0.00046195	-0.00039275	-0.00027039	-8.522e-05	0.00017097	0.00050463	0.00092007	0.0014193	0.0020018	0.0026646	0.0034022	0.0042064	0.0050671	0.0059719	0.0069067	0.0078558	0.0088025	0.0097288	0.010617
-0.00010623	-0.00021725	-0.00027938	-0.00028832	-0.00024184	-0.0001397	1.6387e-05	0.00022304	0.00047559	0.0007685	0.0010959	0.0014518	0.001831	0.0022286	0.0026407	0.0030639	0.0034955	0.0039331	0.0043737	0.0048141	0.0052495	0.005674	0.0060795	0.006456	0.0067918	0.0070732	0.007286	0.0074153	0.0074472	0.0073688	0.0071701	0.0068441	0.0063876	0.005802	0.0050932	0.0042717	0.0033525	0.0023546	0.0013008	0.00021639	-0.00087099	-0.0019324	-0.0029384	-0.0038599	-0.004669	-0.0053398	-0.005849	-0.006177	-0.0063084	-0.0062326
-0.0065091	-0.006444	-0.006358	-0.0062458	-0.0061027	-0.0059242	-0.0057065	-0.0054465	-0.0051422	-0.0047927	-0.0043981	-0.0039601	-0.0034814	-0.0029659	-0.002419	-0.0018466	-0.0012559	-0.00065466	-5.1155e-05	0.00054608	0.0011284	0.0016874	0.0022149	0.0027035	0.0031463	0.0035374	0.0038718	0.0041456	0.0043557	0.0045004	0.0045786	0.0045907	0.0045376	0.0044214	0.0042451	0.0040125	0.0037284	0.0033985	0.0030292	0.0026281	0.0022032	0.0017635	0.0013183	0.00087768	0.00045173	5.0645e-05	-0.00031569	-0.00063805	-0.00090821	-0.0011193
[truncated: 1,001 more columns]

## Sheet: FigS20E_Low
0.011016	0.010166	0.0091642	0.0080282	0.0067783	0.0054383	0.0040348	0.0025959	0.0011504	-0.00027284	-0.0016457	-0.002942	-0.0041376	-0.0052114	-0.0061461	-0.0069279	-0.0075474	-0.0079995	-0.008283	-0.0084008	-0.0083592	-0.0081674	-0.0078372	-0.0073825	-0.0068183	-0.0061608	-0.0054268	-0.0046333	-0.0037969	-0.0029341	-0.0020605	-0.0011905	-0.00033725	0.00048801	0.0012762	0.002021	0.0027185	0.0033683	0.0039725	0.0045365	0.0050674	0.0055746	0.0060684	0.006559	0.0070565	0.0075693	0.0081037	0.0086635	0.0092495	0.0098592
0.0048856	0.0051732	0.0055709	0.0060663	0.0066425	0.0072791	0.0079529	0.0086388	0.0093113	0.0099454	0.010518	0.011007	0.011397	0.011672	0.011825	0.01185	0.011747	0.011519	0.011175	0.010725	0.010181	0.009556	0.0088653	0.0081224	0.0073403	0.0065309	0.0057046	0.0048705	0.0040366	0.0032099	0.0023971	0.0016045	0.00083883	0.00010727	-0.0005827	-0.0012232	-0.0018063	-0.0023244	-0.0027705	-0.003139	-0.0034259	-0.0036292	-0.0037494	-0.0037895	-0.0037551	-0.0036538	-0.0034954	-0.003291	-0.003052	-0.0027901
0.0090241	0.0091128	0.0090869	0.0089405	0.0086704	0.0082765	0.0077618	0.0071332	0.0064007	0.0055779	0.0046814	0.0037304	0.0027462	0.0017511	0.00076806	-0.00018076	-0.0010745	-0.0018946	-0.0026257	-0.0032559	-0.0037775	-0.0041871	-0.0044855	-0.0046777	-0.0047723	-0.0047813	-0.0047191	-0.0046021	-0.0044479	-0.0042745	-0.0040994	-0.0039389	-0.0038074	-0.003717	-0.0036767	-0.0036927	-0.0037674	-0.0039004	-0.0040879	-0.0043237	-0.0045988	-0.0049025	-0.0052226	-0.005546	-0.0058593	-0.0061492	-0.0064031	-0.0066096	-0.006759	-0.0068433
0.0042019	0.0044508	0.0046368	0.004757	0.0048107	0.0047995	0.0047269	0.0045988	0.0044226	0.0042068	0.0039611	0.0036958	0.0034209	0.0031466	0.0028819	0.0026353	0.0024134	0.0022218	0.0020642	0.0019425	0.0018569	0.0018061	0.0017871	0.0017957	0.0018269	0.0018747	0.001933	0.0019952	0.002055	0.0021066	0.0021443	0.0021631	0.0021588	0.0021278	0.0020671	0.001975	0.0018503	0.0016931	0.0015043	0.001286	0.0010413	0.00077421	0.00048973	0.00019365	-0.00010758	-0.00040709	-0.00069774	-0.00097243	-0.0012244	-0.0014473
0.00042727	-0.0001286	-0.00078545	-0.0015357	-0.0023685	-0.0032694	-0.0042216	-0.0052054	-0.0061997	-0.0071823	-0.0081303	-0.0090213	-0.009834	-0.010549	-0.011149	-0.011619	-0.011951	-0.012138	-0.012179	-0.012078	-0.011843	-0.011486	-0.011025	-0.010481	-0.0098751	-0.0092329	-0.0085794	-0.0079393	-0.0073361	-0.0067907	-0.0063214	-0.0059424	-0.0056642	-0.0054929	-0.0054305	-0.0054751	-0.005621	-0.0058592	-0.0061782	-0.0065642	-0.0070021	-0.0074759	-0.0079696	-0.0084674	-0.0089545	-0.0094173	-0.0098437	-0.010223	-0.010548	-0.010809
0.01621	0.01694	0.017668	0.018382	0.019069	0.019716	0.020312	0.020845	0.021307	0.02169	0.021987	0.022194	0.022308	0.022329	0.022259	0.022099	0.021856	0.021536	0.021145	0.020694	0.020191	0.019646	0.019068	0.018467	0.017852	0.017231	0.016609	0.015992	0.015384	0.014788	0.014205	0.013637	0.013082	0.012539	0.012008	0.011487	0.010972	0.01046	0.0099496	0.0094357	0.0089148	0.0083833	0.0078378	0.007276	0.0066966	0.0060997	0.0054875	0.0048639	0.004235	0.0036087
0.020303	0.019768	0.019224	0.018685	0.018165	0.017677	0.017235	0.016849	0.016528	0.01628	0.016108	0.016015	0.015998	0.016054	0.016176	0.016354	0.016576	0.016829	0.017096	0.017362	0.017609	0.017821	0.017982	0.018079	0.018101	0.018039	0.017887	0.017644	0.017312	0.016895	0.016401	0.015842	0.015229	0.014577	0.013901	0.013214	0.012531	0.011864	0.011222	0.010613	0.010044	0.0095156	0.0090293	0.008583	0.0081735	0.007796	0.0074451	0.0071153	0.0068013	0.006499
-0.01148	-0.011364	-0.011194	-0.010968	-0.010682	-0.010336	-0.0099298	-0.0094664	-0.0089506	-0.0083891	-0.0077905	-0.0071649	-0.0065231	-0.0058764	-0.0052361	-0.0046123	-0.0040139	-0.0034476	-0.002918	-0.002427	-0.0019739	-0.0015553	-0.001166	-0.00079887	-0.00044627	-0.00010043	0.00024557	0.00059703	0.00095703	0.0013261	0.0017023	0.0020812	0.0024567	0.0028214	0.003168	0.0034897	0.0037814	0.0040402	0.0042661	0.0044618	0.0046329	0.0047873	0.0049345	0.0050847	0.0052479	0.0054334	0.005648	0.0058964	0.0061797	0.0064956
-0.0019885	-0.0011337	-0.00024946	0.00064689	0.0015382	0.0024081	0.0032416	0.0040256	0.0047489	0.0054032	0.005982	0.0064818	0.0069008	0.0072396	0.0075002	0.0076861	0.0078019	0.0078529	0.0078448	0.0077833	0.0076743	0.0075232	0.0073351	0.0071151	0.0068676	0.006597	0.0063078	0.0060044	0.0056913	0.0053734	0.0050557	0.0047437	0.0044429	0.0041594	0.0038993	0.0036687	0.003474	0.0033208	0.0032149	0.0031611	0.003164	0.003227	0.0033531	0.003544	0.0038005	0.0041218	0.0045056	0.0049481	0.0054433	0.0059833
0.0039286	0.0035091	0.0031187	0.0027724	0.0024842	0.0022667	0.0021299	0.0020813	0.002125	0.002262	0.0024896	0.0028017	0.0031896	0.0036417	0.0041443	0.0046825	0.0052404	0.005802	0.0063517	0.0068747	0.0073576	0.0077886	0.0081581	0.0084587	0.0086855	0.0088364	0.0089119	0.0089153	0.0088527	0.0087327	0.0085661	0.0083657	0.0081457	0.0079213	0.0077078	0.0075203	0.0073729	0.0072779	0.0072456	0.0072837	0.0073969	0.0075865	0.007851	0.0081854	0.0085823	0.0090316	0.0095218	0.01004	0.010572	0.011106
0.000126	7.5837e-05	1.1116e-05	-7.3649e-05	-0.00018338	-0.00032213	-0.00049274	-0.00069666	-0.0009337	-0.0012019	-0.0014976	-0.0018154	-0.0021484	-0.0024885	-0.0028265	-0.0031526	-0.0034572	-0.0037304	-0.0039635	-0.0041485	-0.0042792	-0.0043511	-0.0043615	-0.0043102	-0.0041989	-0.0040313	-0.0038131	-0.0035512	-0.0032534	-0.0029285	-0.0025848	-0.0022306	-0.0018733	-0.001519	-0.0011727	-0.00083813	-0.00051748	-0.00021183	7.8764e-05	0.00035506	0.00061839	0.00087044	0.0011132	0.0013486	0.0015787	0.0018057	0.0020315	0.0022581	0.0024874	0.0027212
4.3156e-05	0.00078425	0.0014665	0.0020893	0.0026538	0.003163	0.0036213	0.0040339	0.0044068	0.004746	0.0050576	0.0053473	0.0056203	0.0058812	0.0061338	0.0063815	0.0066271	0.0068729	0.0071208	0.0073722	0.0076285	0.0078903	0.0081578	0.0084304	0.0087064	0.0089831	0.0092565	0.009521	0.0097699	0.009995	0.010187	0.010337	0.010435	0.01047	0.010435	0.010322	0.010123	0.0098359	0.0094574	0.0089874	0.0084277	0.0077821	0.007056	0.0062564	0.0053916	0.0044709	0.0035043	0.0025022	0.0014754	0.00043478
0.00057418	0.00087627	0.0011398	0.0013485	0.0014868	0.0015411	0.0015001	0.0013556	0.001103	0.00074167	0.00027531	-0.0002884	-0.00093774	-0.0016574	-0.0024288	-0.003231	-0.0040408	-0.0048343	-0.0055866	-0.0062737	-0.0068725	-0.0073624	-0.0077254	-0.0079479	-0.0080207	-0.0079401	-0.0077081	-0.0073332	-0.00683	-0.0062191	-0.0055268	-0.0047837	-0.0040241	-0.0032839	-0.0025995	-0.0020058	-0.0015342	-0.0012113	-0.0010576	-0.001086	-0.0013014	-0.0017003	-0.0022711	-0.0029945	-0.0038446	-0.00479	-0.0057953	-0.0068229	-0.0078345	-0.0087925
0.0042893	0.0041658	0.0040246	0.0038743	0.003724	0.0035832	0.0034613	0.0033676	0.0033106	0.003298	0.0033363	0.0034303	0.0035834	0.0037973	0.0040714	0.0044034	0.0047892	0.0052224	0.005695	0.0061973	0.0067182	0.0072453	0.0077652	0.0082639	0.008727	0.0091404	0.0094903	0.009764	0.0099505	0.010041	0.010027	0.0099067	0.0096774	0.0093412	0.0089029	0.0083698	0.0077518	0.0070611	0.0063112	0.005517	0.0046936	0.0038567	0.003021	0.0022008	0.0014084	0.00065501	-5.0661e-05	-0.00070179	-0.0012938	-0.0018242
-0.0065457	-0.0066163	-0.0066698	-0.0067201	-0.0067804	-0.0068623	-0.0069753	-0.0071269	-0.0073216	-0.0075616	-0.0078462	-0.0081727	-0.0085359	-0.008929	-0.0093437	-0.0097707	-0.0102	-0.010621	-0.011025	-0.011402	-0.011742	-0.012039	-0.012286	-0.012478	-0.012609	-0.012676	-0.012676	-0.012608	-0.012469	-0.012259	-0.011977	-0.011622	-0.011193	-0.010691	-0.010114	-0.0094643	-0.0087418	-0.0079486	-0.0070882	-0.0061656	-0.0051878	-0.0041639	-0.0031051	-0.002025	-0.00093889	0.00013635	0.0011827	0.0021816	0.0031147	0.0039647
0.0059665	0.0059196	0.0058425	0.0057321	0.005587	0.005407	0.0051934	0.0049491	0.0046783	0.0043865	0.0040804	0.0037674	0.0034557	0.0031539	0.0028704	0.0026138	0.0023921	0.0022125	0.0020815	0.0020043	0.0019848	0.0020255	0.0021274	0.00229	0.0025115	0.0027891	0.0031186	0.0034953	0.0039141	0.0043693	0.0048552	0.0053663	0.0058971	0.0064421	0.0069963	0.0075543	0.0081109	0.0086603	0.0091964	0.0097124	0.010201	0.010654	0.011064	0.011421	0.011717	0.011944	0.012094	0.012162	0.012143	0.012036
0.0032715	0.0033509	0.0035034	0.0037197	0.0039881	0.0042956	0.0046284	0.0049728	0.0053164	0.0056484	0.0059608	0.0062487	0.0065105	0.0067486	0.0069684	0.0071785	0.0073895	0.0076138	0.0078639	0.008152	0.0084889	0.0088831	0.0093395	0.0098594	0.01044	0.011072	0.011744	0.012439	0.013136	0.013813	0.014443	0.015001	0.015463	0.015806	0.016009	0.016058	0.015942	0.015657	0.015204	0.014592	0.013835	0.012952	0.011968	0.010909	0.0098049	0.0086856	0.0075806	0.006518	0.0055231	0.0046183
-0.0038198	-0.0039235	-0.0039836	-0.004004	-0.0039882	-0.0039399	-0.0038626	-0.0037599	-0.0036354	-0.0034931	-0.0033369	-0.0031714	-0.0030014	-0.0028315	-0.0026666	-0.0025111	-0.0023689	-0.0022434	-0.0021372	-0.0020521	-0.0019892	-0.0019485	-0.0019291	-0.0019293	-0.0019459	-0.001975	-0.0020114	-0.0020492	-0.0020818	-0.0021021	-0.0021031	-0.0020781	-0.0020212	-0.0019275	-0.0017934	-0.0016168	-0.0013973	-0.001136	-0.00083583	-0.00050089	-0.00013677	0.00024993	0.0006518	0.0010609	0.0014691	0.0018684	0.0022509	0.0026095	0.0029379	0.0032308
-0.0040836	-0.0040704	-0.0041133	-0.0042102	-0.0043569	-0.004547	-0.0047723	-0.0050228	-0.0052873	-0.0055535	-0.0058083	-0.0060381	-0.0062293	-0.0063683	-0.0064421	-0.0064388	-0.0063479	-0.0061605	-0.0058705	-0.0054741	-0.0049712	-0.004365	-0.0036625	-0.0028745	-0.0020155	-0.0011034	-0.00015871	0.00079599	0.001737	0.0026407	0.0034841	0.0042465	0.0049099	0.0054601	0.0058872	0.006186	0.0063562	0.0064026	0.0063347	0.0061663	0.005915	0.0056016	0.0052485	0.0048793	0.0045174	0.0041849	0.0039013	0.003683	0.0035424	0.003487
-0.010819	-0.011047	-0.011199	-0.011275	-0.011275	-0.011202	-0.01106	-0.010854	-0.010589	-0.010272	-0.0099085	-0.0095061	-0.00907	-0.0086053	-0.0081164	-0.0076067	-0.0070792	-0.0065364	-0.0059807	-0.0054148	-0.0048417	-0.0042648	-0.0036882	-0.0031166	-0.0025549	-0.0020086	-0.0014828	-0.00098291	-0.00051367	-7.9267e-05	0.00031708	0.00067328	0.00098863	0.0012639	0.0015014	0.0017051	0.0018801	0.0020327	0.0021703	0.0023007	0.0024317	0.0025712	0.0027266	0.0029043	0.0031095	0.0033462	0.0036167	0.0039215	0.0042593	0.0046271
0.0061165	0.0058111	0.0055256	0.0052678	0.005043	0.0048542	0.0047017	0.0045836	0.0044958	0.0044326	0.0043871	0.0043513	0.0043172	0.0042765	0.0042218	0.0041462	0.0040444	0.0039125	0.0037482	0.0035513	0.0033232	0.0030671	0.0027876	0.0024908	0.0021835	0.0018734	0.0015683	0.0012762	0.0010049	0.00076139	0.00055201	0.00038193	0.00025499	0.00017346	0.00013796	0.00014736	0.00019884	0.00028806	0.0004093	0.00055584	0.00072025	0.00089475	0.0010716	0.0012435	0.0014037	0.0015464	0.0016672	0.0017624	0.0018301	0.0018692
0.0013119	0.0016804	0.0020713	0.0024781	0.0028932	0.0033081	0.0037135	0.0040998	0.004457	0.0047756	0.0050466	0.0052617	0.0054141	0.0054984	0.0055112	0.0054509	0.0053181	0.0051155	0.0048478	0.0045221	0.0041469	0.0037325	0.0032907	0.0028342	0.0023762	0.0019303	0.0015099	0.0011278	0.00079523	0.00052207	0.00031576	0.00018116	0.0001202	0.00013171	0.00021149	0.00035254	0.00054543	0.00077893	0.0010406	0.0013177	0.0015976	0.0018686	0.0021205	0.0023448	0.002535	0.002687	0.0027987	0.0028703	0.0029037	0.0029027
0.0012056	-6.0645e-05	-0.0013498	-0.0026492	-0.003948	-0.0052377	-0.0065116	-0.0077649	-0.0089942	-0.010197	-0.011372	-0.012517	-0.013631	-0.014709	-0.015748	-0.016741	-0.017682	-0.01856	-0.019366	-0.020086	-0.02071	-0.021223	-0.021614	-0.021873	-0.02199	-0.021958	-0.021775	-0.021439	-0.020955	-0.02033	-0.019575	-0.018703	-0.017733	-0.016683	-0.015573	-0.014428	-0.013268	-0.012117	-0.010997	-0.0099301	-0.0089358	-0.0080331	-0.0072387	-0.0065668	-0.0060288	-0.0056333	-0.0053851	-0.0052855	-0.005332	-0.0055179
0.0028786	0.0025314	0.0022248	0.0019696	0.0017746	0.001646	0.0015873	0.0015995	0.0016809	0.0018274	0.0020329	0.0022897	0.0025887	0.00292	0.0032733	0.0036388	0.0040069	0.0043692	0.0047183	0.0050483	0.0053546	0.0056338	0.0058838	0.0061032	0.0062911	0.0064469	0.0065696	0.0066583	0.0067115	0.0067273	0.0067031	0.0066364	0.0065243	0.0063643	0.0061541	0.0058925	0.005579	0.0052148	0.0048025	0.0043465	0.003853	0.0033299	0.0027867	0.0022346	0.0016854	0.0011521	0.00064764	0.00018488	-0.00022412	-0.00056859
0.0020927	0.0025026	0.0028402	0.0030932	0.0032509	0.0033057	0.0032531	0.0030925	0.0028273	0.0024647	0.002016	0.0014956	0.00092094	0.00031126	-0.00031281	-0.0009304	-0.0015213	-0.0020669	-0.0025508	-0.0029599	-0.0032844	-0.0035184	-0.0036596	-0.0037096	-0.0036733	-0.0035584	-0.0033747	-0.0031338	-0.0028481	-0.0025303	-0.0021925	-0.001846	-0.0015005	-0.001164	-0.00084265	-0.00054072	-0.00026069	-3.615e-06	0.00023055	0.00044257	0.00063355	0.00080459	0.00095651	0.0010897	0.0012038	0.001298	0.0013709	0.0014205	0.0014445	0.0014407
0.0020237	0.0013356	0.00062781	-8.6874e-05	-0.00079552	-0.0014855	-0.0021449	-0.0027628	-0.0033294	-0.0038367	-0.0042784	-0.0046498	-0.004948	-0.0051719	-0.0053214	-0.0053979	-0.0054035	-0.0053409	-0.0052134	-0.0050248	-0.0047789	-0.00448	-0.0041323	-0.0037405	-0.0033092	-0.0028431	-0.0023471	-0.0018259	-0.0012841	-0.00072609	-0.00015584	0.00042289	0.0010067	0.0015925	0.0021773	0.0027582	0.0033324	0.0038966	0.0044476	0.0049817	0.0054948	0.0059828	0.0064412	0.0068657	0.0072516	0.0075948	0.0078911	0.0081368	0.0083285	0.0084632
0.0098312	0.010331	0.010742	0.011058	0.011274	0.01139	0.011404	0.01132	0.01114	0.010869	0.010514	0.010083	0.0095839	0.0090262	0.0084198	0.0077753	0.0071033	0.0064145	0.0057195	0.0050288	0.0043521	0.0036988	0.0030775	0.0024961	0.0019614	0.0014795	0.0010553	0.00069255	0.00039387	0.00016057	-7.3359e-06	-0.00011121	-0.00015378	-0.00013911	-7.2471e-05	3.9769e-05	0.00019039	0.00037156	0.00057516	0.00079307	0.0010175	0.0012414	0.0014587	0.0016644	0.0018549	0.0020281	0.0021835	0.0023218	0.0024449	0.0025556
0.023845	0.023597	0.02334	0.023073	0.022791	0.022489	0.022159	0.021794	0.021385	0.020923	0.020402	0.019816	0.019162	0.01844	0.017652	0.016804	0.015904	0.014963	0.013996	0.013016	0.01204	0.011082	0.010156	0.0092755	0.0084488	0.0076826	0.0069799	0.00634	0.005759	0.0052297	0.0047422	0.004284	0.0038411	0.0033984	0.0029405	0.0024528	0.0019218	0.0013369	0.0006903	-2.1772e-05	-0.00079873	-0.0016354	-0.0025222	-0.0034453	-0.0043871	-0.0053275	-0.0062445	-0.0071155	-0.0079184	-0.0086327
0.0018313	0.0017721	0.0017557	0.0017823	0.0018504	0.0019564	0.0020954	0.0022609	0.0024454	0.0026403	0.0028368	0.0030255	0.0031975	0.0033441	0.0034574	0.0035305	0.0035579	0.0035348	0.0034582	0.0033261	0.0031375	0.0028928	0.0025931	0.0022407	0.0018387	0.0013911	0.00090324	0.00038126	-0.00016742	-0.0007343	-0.0013098	-0.0018832	-0.0024434	-0.0029785	-0.0034766	-0.0039261	-0.0043163	-0.0046373	-0.0048809	-0.0050403	-0.0051108	-0.0050895	-0.0049757	-0.0047703	-0.0044762	-0.004098	-0.0036418	-0.0031149	-0.0025263	-0.0018859
-0.0019669	-0.0022792	-0.0025832	-0.0028778	-0.003162	-0.0034337	-0.0036904	-0.0039287	-0.0041443	-0.0043321	-0.0044862	-0.0046004	-0.0046677	-0.0046814	-0.0046347	-0.0045212	-0.0043352	-0.0040718	-0.0037275	-0.0032998	-0.0027881	-0.0021936	-0.0015193	-0.00077077	4.4589e-05	0.00091693	0.0018343	0.0027829	0.0037471	0.0047103	0.0056549	0.0065633	0.0074181	0.008203	0.008903	0.0095054	0.0099995	0.010378	0.010635	0.010768	0.01078	0.010671	0.010449	0.010119	0.0096913	0.0091756	0.0085831	0.0079252	0.0072142	0.0064621
0.00031265	0.00077408	0.0013133	0.0019156	0.0025642	0.0032401	0.0039227	0.004591	0.0052232	0.0057982	0.0062959	0.0066981	0.0069887	0.0071551	0.0071877	0.0070815	0.0068358	0.0064546	0.0059471	0.0053269	0.0046124	0.0038254	0.0029906	0.0021346	0.0012846	0.00046721	-0.00029279	-0.00097337	-0.0015563	-0.002028	-0.0023795	-0.0026073	-0.0027127	-0.0027015	-0.0025836	-0.0023717	-0.002081	-0.0017278	-0.0013289	-0.00090074	-0.00045918	-1.8744e-05	0.00040744	0.00080782	0.0011725	0.0014933	0.0017638	0.0019794	0.0021372	0.0022365
0.0035036	0.0041179	0.0046841	0.0051861	0.0056083	0.0059363	0.0061569	0.006259	0.0062339	0.0060752	0.0057795	0.0053461	0.0047775	0.0040788	0.0032579	0.0023254	0.0012937	0.00017778	-0.0010061	-0.0022402	-0.0035055	-0.0047821	-0.0060497	-0.0072874	-0.0084744	-0.0095901	-0.010615	-0.01153	-0.012318	-0.012965	-0.013458	-0.013788	-0.01395	-0.01394	-0.01376	-0.013416	-0.012915	-0.01227	-0.011496	-0.010614	-0.0096435	-0.0086095	-0.0075372	-0.006453	-0.0053836	-0.0043546	-0.0033901	-0.0025119	-0.0017383	-0.0010837
[truncated: 1,001 more columns]

## Sheet: FigS20F
Fp1	-0.927134	0.437908	0.195816	0.809755	0.316316	0.339978	-1.0427	-0.0640146
Fp2	-0.478276	0.353321	-0.0435879	0.15022	-0.0617879	1.11741	-0.229541	0.0303618
F4	-0.220236	1.23551	0.644193	-1.52979	-0.0447585	1.47058	-0.295	0.287467
C3	0.403682	0.465218	0.123349	-1.73899	0.348601	0.625171	-0.342766	0.183784
P3	-0.359643	1.03038	1.07311	-0.118434	-0.92123	-0.0113435	-0.783767	-0.168114
P4	-0.122248	1.21862	0.399226	-1.00079	-0.659711	-0.104628	0.155199	0.59235
O1	-0.0225254	0.712018	1.09221	-0.227943	-1.03745	-0.540615	-0.271197	-0.0672791
O2	-0.423158	1.00429	0.373163	-0.836284	-0.526932	-0.338118	0.632848	0.295548
F7	-0.439974	0.155198	1.17457	0.609344	-0.355391	-0.0640183	0.0927433	0.397246
F8	-1.01643	0.459122	1.29073	0.596714	-0.941791	1.12023	-0.0827254	0.205712
T7	-0.516738	-0.737621	0.942968	1.65643	-1.06935	-0.507542	0.00301525	0.643589
T8	0.698521	0.443242	-0.144142	0.609711	-1.28393	0.501267	-0.900915	-0.141679
P7	-0.386024	0.233724	1.50288	1.91706	-1.45382	-0.652169	-0.50174	-0.497106
P8	-0.18689	0.680697	1.146	0.752984	-1.34499	-0.324699	-0.392815	-0.605577
Cz	-0.0348672	1.00948	0.177439	-2.39997	0.918152	0.0861799	-0.44234	0.1897
Pz	-0.8218	0.929005	0.418107	-1.07279	0.324682	-0.268509	-0.560551	0.399345
Oz	-0.261225	0.92294	0.424929	-0.825405	-0.531921	-0.401867	0.265658	0.326315
FC1	0.143345	0.999917	0.151961	-2.43963	1.17614	0.88871	-0.151174	-0.230107
CP1	-0.30907	0.83101	0.358781	-1.3426	0.529663	-0.00690976	-0.719733	0.0484664
CP2	-0.113637	1.17503	0.201158	-2.2986	0.302521	0.0367932	-0.326448	1.04292
FC5	0.145229	-0.257645	0.702124	-0.821204	0.249217	0.653299	-0.122136	0.46029
FC6	0.567758	0.716997	0.0798484	-0.95041	-1.15867	1.57174	-0.44218	0.624604
CP5	-0.248721	0.263993	0.985686	0.842311	-1.22692	0.047038	-0.569768	0.114091
CP6	0.977333	0.922336	0.127991	-0.408	-1.32878	0.306335	-0.281235	0.113907
TP9	-0.868099	-0.5084	0.828207	1.9049	-0.609731	-0.370442	-0.220729	-0.18684
TP10	-0.350605	-0.397046	1.49487	2.89751	-1.27028	-0.564048	-1.46144	-1.13255
POz	-0.59239	0.913272	0.427394	-0.90752	-0.220508	-0.218417	-0.104304	0.271544
F1	-0.169783	1.21234	0.250214	-1.80524	0.905104	1.16753	-0.294423	-0.0916078
C2	0.271239	1.27426	0.137207	-2.89086	0.487856	0.471429	-0.340497	0.841526
P1	-0.717499	0.906455	0.749068	-0.640804	-0.120562	-0.091452	-0.750159	0.0136819
P2	-0.598328	1.0672	0.250534	-1.51461	0.0352753	-0.172745	-0.224189	0.822211
AF4	-0.368684	0.921127	0.189235	-0.977514	0.163022	1.33049	-0.290008	0.151845
FC3	0.320367	0.561881	0.304563	-2.10355	1.04851	1.1595	-0.175322	0.149701
CP3	-0.033299	0.674728	0.52251	-0.60317	-0.402242	0.328268	-0.688648	0.0315771
CP4	0.750355	1.12781	0.0814363	-1.75282	-0.567663	0.371032	0.0101316	0.9777
PO3	-0.321722	0.892676	1.12599	-0.278202	-0.908658	-0.239473	-0.442195	-0.161199
PO4	-0.506583	1.04441	0.409197	-1.02471	-0.431023	-0.192285	0.356935	0.350536
F5	-0.444382	0.395211	0.92533	-0.60507	0.284192	0.725597	-0.229453	0.294638
F6	-0.476995	0.957528	0.956248	-0.591469	-0.787808	1.47709	-0.248514	0.29971
C5	0.031555	-0.233746	0.565087	0.0348225	-0.537922	0.214799	-0.331049	0.541443
C6	1.53045	0.868806	-0.829862	-1.22383	-1.28422	1.40666	-0.325556	0.721542
P5	-0.280951	0.765283	1.42379	0.96062	-1.457	-0.336992	-0.687573	-0.346676
P6	0.090018	1.14359	0.728767	-0.141788	-1.22083	-0.143029	0.00609897	-0.057033
AF7	-0.854621	0.525129	1.1068	0.871028	-0.0505871	0.0508776	-0.614395	0.0925518
AF8	-0.864405	0.379168	0.873303	0.483269	-0.825039	1.20405	-0.114116	0.100687
FT7	-0.231979	-0.564392	1.10249	0.730179	-0.709518	-0.291814	0.403654	0.622683
FT8	-0.0451837	0.701153	0.298098	0.174352	-0.88878	0.883033	-0.252715	0.2625
TP7	-0.628313	-0.217211	1.15435	2.1077	-1.46155	-0.417377	-0.236081	-0.00670403
TP8	0.264147	0.395831	0.822514	0.995415	-1.59611	-0.0405699	-0.948361	-0.594857
PO7	-0.136713	0.517874	1.51464	0.913271	-1.44162	-0.843984	-0.459414	-0.365723
PO8	-0.406593	0.77053	0.899221	0.0353807	-0.92891	-0.389515	0.191598	-0.244956
FT9	-0.483602	-0.324711	1.00683	1.54434	-0.924367	-0.748051	0.126633	0.84717
FT10	-0.0442213	1.06252	0.33549	0.258368	-0.391604	0.287567	-0.639385	0.158741
Fpz	-0.478734	0.384441	-0.34383	0.166119	0.41732	0.80645	-0.755925	0.00628914
CPz	-0.557743	0.917862	0.362699	-1.61372	0.790666	-0.183726	-0.749036	0.411725
FCz	0.10404	1.09378	0.100787	-2.56627	0.993716	0.587819	-0.212044	-0.0590481
AF3	-0.638713	0.847262	0.336844	-0.667033	0.42448	0.895683	-0.611531	0.163857
C1	0.080857	0.877364	0.11629	-2.25449	0.979349	0.268686	-0.417189	-0.0897421
C4	1.31239	1.13065	-0.429098	-2.86041	-0.446493	1.28486	-0.0350985	1.15323
F2	-0.0557999	1.38322	0.293833	-2.07877	0.648951	1.19994	-0.336339	0.179876
F3	-0.321124	0.849293	0.516982	-1.31926	0.706655	1.13845	-0.341019	0.110451
FC2	0.27162	1.32731	0.191098	-2.90465	0.636316	0.934743	-0.296581	0.401954
FC4	0.707972	1.29942	0.0620538	-2.70617	-0.288606	1.58632	-0.202899	0.845311
Fz	-0.163079	1.28009	0.119736	-1.87471	0.885351	1.06236	-0.32992	-0.0457746

## Sheet: FigS20G
Fp1	1.04589	-0.000104836	-0.603641	-0.405338	-0.934259	1.19041	0.468128	0.36414
Fp2	0.853853	0.701435	-0.377073	-0.63157	-0.99398	0.279917	-0.131262	0.216897
F4	0.158188	-0.384214	-0.427337	0.0592143	-0.909092	0.187417	0.0891984	-0.190578
C3	-0.127066	-0.657207	0.378393	0.607629	0.989563	0.555491	-0.0348315	-1.32227
P3	-0.567458	-0.0310917	0.0508504	0.0250735	0.871896	-0.424533	0.144909	-0.619227
P4	-0.272061	-0.401775	0.617018	1.14064	0.720645	-0.507017	-0.815976	-0.76373
O1	-0.795343	-0.212126	0.356954	0.643695	0.779803	0.016937	-0.577415	-0.453206
O2	-0.256072	-0.398701	0.589581	1.46249	-0.0853989	-0.476836	-0.267703	-1.01078
F7	0.261001	-0.345089	0.00573814	-0.417044	-0.0252553	0.163376	0.133212	0.524527
F8	0.214132	0.0943075	-0.324643	-0.0680859	-1.68286	0.827474	0.473571	-0.0101497
T7	0.643425	0.10152	-0.644924	-0.287602	-0.72263	0.356853	0.69346	0.522109
T8	0.358047	0.57345	0.0501042	-0.282449	-0.742742	0.53301	-0.213511	0.287298
P7	0.69911	0.690398	-0.831891	-0.831914	0.445313	-0.116293	-0.256836	0.868845
P8	0.432254	0.307079	0.211963	0.208203	-0.692594	0.240433	0.0487759	-0.357609
Cz	-0.248454	-0.545913	0.284286	0.430303	0.760594	-0.215483	-0.664449	-0.633008
Pz	-0.717393	-0.201433	0.534237	0.434642	1.06962	-0.544362	-0.267208	-0.773986
Oz	-0.720066	-0.579414	0.660282	1.1714	0.555395	-0.395779	-0.536972	-0.822216
FC1	0.307494	-0.976327	0.205818	0.624901	0.486154	0.721063	-0.897297	-0.702292
CP1	-0.547652	-0.307146	0.368207	0.106699	1.04968	-0.280774	-0.0597649	-1.01063
CP2	-0.533465	-0.45183	0.425456	0.63914	1.13246	-0.593561	-0.668637	-0.714323
FC5	0.384462	-0.672496	0.435143	0.212518	0.0627213	0.508473	-0.0785964	-0.409477
FC6	0.226179	0.0530586	-0.0294347	0.554412	-1.4332	0.462084	0.447623	0.465896
CP5	0.482329	0.0866134	-0.478246	-0.131852	0.390365	-0.130767	0.711013	-0.108533
CP6	0.133469	-0.00383414	0.516402	0.389274	0.135188	0.167608	-0.603425	-0.234523
TP9	1.11131	1.0823	-0.939025	-1.16922	-0.330817	0.112501	-0.40819	1.09241
TP10	0.784701	0.900847	-0.199846	-1.1156	-0.665044	0.600176	0.592372	0.154443
POz	-0.70592	-0.287098	0.646114	0.838947	0.985208	-0.702511	-0.422415	-0.677893
F1	0.733408	-0.841003	-0.0931062	0.379922	-0.107671	0.85114	-0.622949	-0.46863
C2	-0.228123	-0.582858	0.392719	0.642122	0.669543	-0.49085	-0.678927	-0.512131
P1	-0.810843	-0.310347	0.463551	0.12099	1.07203	-0.466093	-0.0325841	-0.868
P2	-0.535164	-0.30085	0.56841	0.93152	1.06053	-0.67482	-0.532586	-0.736246
AF4	0.546145	0.0102642	-0.421292	-0.254341	-0.855566	0.240407	-0.0717323	-0.280397
FC3	0.407395	-0.931057	0.423291	0.437975	0.617228	0.893602	-0.658153	-0.900476
CP3	-0.309446	-0.21715	0.0157425	0.187115	0.915278	-0.196619	0.356814	-1.01998
CP4	-0.3648	-0.549774	0.712835	0.891164	0.827575	-0.279108	-0.912943	-0.701041
PO3	-0.775882	-0.241831	0.397526	0.36037	0.993136	-0.282166	-0.346771	-0.575928
PO4	-0.216366	-0.264851	0.648054	1.24027	0.462173	-0.766493	-0.564559	-0.776112
F5	0.546394	-0.641507	0.108425	-0.312764	-0.00661495	0.648124	-0.1405	0.0177353
F6	0.137248	-0.0573354	-0.406929	-0.0380432	-1.33871	0.544557	0.408068	-0.0427501
C5	0.386338	-0.340815	0.0480589	0.291935	0.102256	0.332118	0.781815	-0.570363
C6	0.163006	0.0923806	0.57275	0.61579	-0.379295	0.0074884	-0.456186	0.0399923
P5	0.189774	0.39333	-0.51038	-0.321957	0.694059	-0.311277	-0.0131307	0.278187
P6	0.0298629	-0.158407	0.44549	0.863551	0.00124964	-0.0573138	-0.450983	-0.490533
AF7	0.636533	-0.363493	-0.231979	-0.609409	-0.347415	0.730576	0.418335	0.654111
AF8	0.514492	0.456232	-0.397205	-0.78946	-1.1405	0.632246	0.0981445	-0.00670419
FT7	0.356615	-0.207266	-0.182161	0.00134558	-0.396315	0.103776	0.250635	0.305147
FT8	0.169634	0.377504	-0.143223	0.480924	-1.77203	0.553678	0.335614	0.50467
TP7	0.94893	0.652829	-0.94615	-0.811025	-0.203293	-0.0686386	0.315112	0.880561
TP8	0.554124	0.582139	0.190527	-0.425043	-0.378888	0.473842	-0.0771997	-0.109766
PO7	-0.0904814	0.385621	-0.330282	-0.256339	0.690185	0.115276	-0.544226	0.424225
PO8	0.162453	-0.138263	0.328716	1.02999	-0.558177	-0.0141169	0.0159881	-0.661579
FT9	-0.105017	0.259554	-0.542543	-0.0919533	-0.703356	-0.254196	0.435518	0.373664
FT10	0.5637	0.159534	-0.649059	0.133066	-1.26434	1.12278	0.48243	0.220366
Fpz	0.99471	0.466751	-0.506729	-0.367829	-1.04431	0.736511	0.101833	0.175883
CPz	-0.593718	-0.262953	0.420122	0.172272	1.00608	-0.46692	-0.329041	-0.757804
FCz	0.215603	-0.771746	0.0732634	0.588743	0.300464	0.255219	-0.906679	-0.435027
AF3	0.960012	-0.535536	-0.318511	-0.151982	-0.556498	1.08842	-0.029084	-0.180247
C1	-0.298243	-0.633684	0.382839	0.433478	0.965699	0.169327	-0.466977	-0.989595
C4	-0.0536695	-0.502512	0.582499	0.932389	0.144211	-0.421308	-0.538148	-0.296768
F2	0.426615	-0.636861	-0.33355	0.396819	-0.489471	0.151573	-0.394852	-0.415967
F3	0.780744	-0.783918	-0.0332715	-0.0382751	-0.125567	0.937883	-0.368457	-0.302156
FC2	0.130708	-0.740628	0.0628725	0.616863	0.0514402	-0.0143062	-0.66775	-0.344003
FC4	0.0417944	-0.613645	0.0893153	0.721615	-0.560734	-0.130227	-0.0530141	-0.0215185
Fz	0.666064	-0.663214	-0.264508	0.423565	-0.380035	0.543837	-0.588343	-0.467277

[truncated: 5 more sheets: FigS20H, FigS20I, FigS20J, FigS20K, FigS20L]
