# Supplementary material for: Prefrontal signals precede striatal signals for biased credit assignment in motivational learning biases
Source: Nat Commun. 2024 Jan 2;15:19. doi: 10.1038/s41467-023-44632-x (PMC10762147; doi:10.1038/s41467-023-44632-x)
Supplement: Supplementary file 4 — Source Data [file 41467_2023_44632_MOESM4_ESM.zip › SourceDataFiles/SourceDataFiles_FigS21.xlsx]

## Sheet: FigS21A
PPN_f	block_n	is_go_cor_f	EEG
1	1	Go	0.216225
1	1	NoGo	0.368782
1	2	Go	-0.174328
1	2	NoGo	-0.0538495
1	3	Go	-0.0683053
1	3	NoGo	-0.28774
1	4	Go	0.0209015
1	4	NoGo	0.141452
1	5	Go	0.0177713
1	5	NoGo	0.0160396
1	6	Go	-0.137918
1	6	NoGo	0.0648226
2	1	Go	-0.116993
2	1	NoGo	-0.118797
2	2	Go	-0.0108239
2	2	NoGo	-0.0798517
2	3	Go	0.0500586
2	3	NoGo	-0.0114885
2	4	Go	-0.073593
2	4	NoGo	-0.0367462
2	5	Go	0.310783
2	5	NoGo	0.0749743
2	6	Go	0.00300363
2	6	NoGo	-0.0504194
3	1	Go	0.0165929
3	1	NoGo	-0.00780622
3	2	Go	-0.0603455
3	2	NoGo	-0.0655166
3	3	Go	0.00961923
3	3	NoGo	-0.0250643
3	4	Go	0.0119076
3	4	NoGo	-0.0361863
3	5	Go	0.0832355
3	5	NoGo	0.00732163
3	6	Go	0.00831717
3	6	NoGo	0.0312016
4	1	Go	-0.0174343
4	1	NoGo	-0.0132329
4	2	Go	0.000723679
4	2	NoGo	-0.0199351
4	3	Go	0.00109429
4	3	NoGo	0.0175177
4	4	Go	0.00468734
4	4	NoGo	-0.011868
4	5	Go	-0.0126152
4	5	NoGo	0.0138069
4	6	Go	0.0255755
4	6	NoGo	0.0101887
5	1	Go	-0.0812014
5	1	NoGo	-0.106672
5	2	Go	-0.0695282
5	2	NoGo	0.0206388
5	3	Go	0.00720935
5	3	NoGo	-0.0374592
5	4	Go	0.028584
5	4	NoGo	-0.0247455
5	5	Go	0.0800715
5	5	NoGo	0.0834278
5	6	Go	0.0392779
5	6	NoGo	0.0696349
6	1	Go	-0.0251535
6	1	NoGo	-0.0734243
6	2	Go	-0.00752268
6	2	NoGo	0.0126009
6	3	Go	-0.0471897
6	3	NoGo	-0.0313623
6	4	Go	0.0142308
6	4	NoGo	-0.0187244
6	5	Go	0.125373
6	5	NoGo	0.0126038
6	6	Go	0.0694739
6	6	NoGo	0.0145742
7	1	Go	0.00300995
7	1	NoGo	-0.0128933
7	2	Go	-0.0157592
7	2	NoGo	-0.00724973
7	3	Go	0.00395177
7	3	NoGo	0.00317646
7	4	Go	-0.00231021
7	4	NoGo	0.000201088
7	5	Go	0.00644294
7	5	NoGo	-0.00747762
7	6	Go	0.019984
7	6	NoGo	0.00772378
8	1	Go	-0.0735018
8	1	NoGo	0.0107384
8	2	Go	-0.0312081
8	2	NoGo	-0.0720651
8	3	Go	0.0459703
8	3	NoGo	-0.0817282
8	4	Go	-0.0167888
8	4	NoGo	-0.00691757
8	5	Go	0.052731
8	5	NoGo	0.0208996
8	6	Go	0.0850679
8	6	NoGo	0.0216904
9	1	Go	-0.0225299
9	1	NoGo	-0.012968
9	2	Go	0.0585566
9	2	NoGo	-0.0127907
9	3	Go	0.0204291
9	3	NoGo	0.00579208
9	4	Go	0.0140839
9	4	NoGo	-0.0347578
9	5	Go	-0.00137339
9	5	NoGo	0.0358816
9	6	Go	-0.0123027
9	6	NoGo	-0.00597937
10	1	Go	-0.0162093
10	1	NoGo	-0.0270329
10	2	Go	-0.0454755
10	2	NoGo	0.00585077
10	3	Go	-0.045768
10	3	NoGo	0.0535582
10	4	Go	0.0221738
10	4	NoGo	0.0296589
10	5	Go	0.0452189
10	5	NoGo	-0.0180412
10	6	Go	0.00488574
10	6	NoGo	0.0534992
13	1	Go	-0.161545
13	1	NoGo	-0.126927
13	2	Go	-0.0518744
13	2	NoGo	-0.0289261
13	3	Go	0.0857806
13	3	NoGo	-0.0664677
13	4	Go	0.0674984
13	4	NoGo	-0.0664312
13	5	Go	0.0139358
13	5	NoGo	0.0479283
13	6	Go	0.0883642
13	6	NoGo	0.216481
14	1	Go	-0.0815179
14	1	NoGo	-0.0359361
14	2	Go	-0.0845215
14	2	NoGo	-0.236927
14	3	Go	-0.0165944
14	3	NoGo	-0.161034
14	4	Go	0.0475266
14	4	NoGo	-0.0405183
14	5	Go	0.212491
14	5	NoGo	0.107283
14	6	Go	0.177611
14	6	NoGo	0.0981349
15	1	Go	-0.438985
15	1	NoGo	-0.285262
15	2	Go	-0.381763
15	2	NoGo	0.244038
15	3	Go	0.445404
15	3	NoGo	0.133829
15	4	Go	-0.114985
15	4	NoGo	-0.161856
15	5	Go	0.114609
15	5	NoGo	0.438281
15	6	Go	0.336681
15	6	NoGo	0.0713933
16	1	Go	0.0247408
16	1	NoGo	0.0644176
16	2	Go	0.000564288
16	2	NoGo	-0.0146943
16	3	Go	0.0170502
16	3	NoGo	-0.035802
16	4	Go	-0.0141803
16	4	NoGo	-0.0085451
16	5	Go	0.0168448
16	5	NoGo	-0.0120546
16	6	Go	-0.00677076
16	6	NoGo	-0.0150996
17	1	Go	-0.0689278
17	1	NoGo	-0.109979
17	2	Go	-0.0314942
17	2	NoGo	-0.0319832
17	3	Go	0.00689181
17	3	NoGo	-0.0357773
17	4	Go	0.171317
17	4	NoGo	0.0376077
17	5	Go	0.0245743
17	5	NoGo	0.0374948
17	6	Go	-0.0354116
17	6	NoGo	-0.0489347
18	1	Go	-0.0378961
18	1	NoGo	-0.0510928
18	2	Go	-0.0203068
18	2	NoGo	-0.0301927
18	3	Go	-0.0197025
18	3	NoGo	0.12579
18	4	Go	0.0271643
18	4	NoGo	0.0373783
18	5	Go	0.0227285
18	5	NoGo	0.0467199
18	6	Go	-0.0422677
18	6	NoGo	0.0180435
19	1	Go	-0.0420358
19	1	NoGo	-0.0333777
19	2	Go	-0.0053239
19	2	NoGo	-0.0235173
19	3	Go	0.0069939
19	3	NoGo	-0.0322045
19	4	Go	0.0282481
19	4	NoGo	0.051393
19	5	Go	0.0102528
19	5	NoGo	-0.0269837
19	6	Go	0.0533662
19	6	NoGo	0.0199183
20	1	Go	-0.0025866
20	1	NoGo	0.00980278
20	2	Go	-0.0100571
20	2	NoGo	0.0152479
20	3	Go	-0.00959463
20	3	NoGo	-0.00758137
20	4	Go	0.0108135
20	4	NoGo	0.0119889
20	5	Go	-0.00514404
20	5	NoGo	-0.014026
20	6	Go	-0.0154612
20	6	NoGo	0.0106103
21	1	Go	0.0960332
21	1	NoGo	-0.103591
21	2	Go	0.0523956
21	2	NoGo	-0.0756526
21	3	Go	-0.00474808
21	3	NoGo	-0.0654914
21	4	Go	-0.0127414
21	4	NoGo	-0.0780673
21	5	Go	-0.0130626
21	5	NoGo	-0.0520692
21	6	Go	-0.0216551
21	6	NoGo	-0.0626997
22	1	Go	-0.0126773
22	1	NoGo	-0.0503736
22	2	Go	-0.0503931
22	2	NoGo	-0.0158594
22	3	Go	-0.015067
22	3	NoGo	-4.11654e-05
22	4	Go	-0.0162141
22	4	NoGo	0.0116831
22	5	Go	-0.00417712
22	5	NoGo	0.0294007
22	6	Go	0.0223462
22	6	NoGo	0.105262
24	1	Go	-0.151019
24	1	NoGo	-0.326062
24	2	Go	-0.00985345
24	2	NoGo	-0.14183
24	3	Go	0.130916
24	3	NoGo	0.132014
24	4	Go	-0.0478033
24	4	NoGo	0.167692
24	5	Go	0.11772
24	5	NoGo	-0.0857887
24	6	Go	0.14939
24	6	NoGo	0.00540415
25	1	Go	0.0563871
25	1	NoGo	0.0347758
25	2	Go	0.0360425
25	2	NoGo	0.013524
25	3	Go	-0.00901108
25	3	NoGo	-0.0547832
25	4	Go	-0.00615538
25	4	NoGo	-0.0314433
25	5	Go	-0.0225961
25	5	NoGo	-0.0493343
25	6	Go	-0.00619835
25	6	NoGo	-0.0483255
26	1	Go	0.116716
26	1	NoGo	0.0264296
26	2	Go	0.256116
26	2	NoGo	-0.216343
26	3	Go	0.16157
26	3	NoGo	-0.309808
26	4	Go	0.2757
26	4	NoGo	-0.382291
26	5	Go	0.0145665
26	5	NoGo	-0.317894
26	6	Go	0.1645
26	6	NoGo	-0.467102
27	1	Go	-0.0600045
27	1	NoGo	-0.0269988
27	2	Go	0.0242555
27	2	NoGo	-0.101983
27	3	Go	0.048431
27	3	NoGo	-0.0230164
27	4	Go	-0.00705749
27	4	NoGo	-0.0756553
27	5	Go	0.00518172
27	5	NoGo	0.0128703
27	6	Go	0.0969347
27	6	NoGo	0.125103
28	1	Go	0.0173499
28	1	NoGo	0.00707763
28	2	Go	5.93973e-05
28	2	NoGo	-0.00432766
28	3	Go	0.0125802
28	3	NoGo	0.00801592
28	4	Go	-0.00846183
28	4	NoGo	-0.0344609
28	5	Go	0.0217609
28	5	NoGo	0.0341378
28	6	Go	-0.0397426
28	6	NoGo	-0.0273713
29	1	NoGo	-0.0777262
29	2	Go	-0.224639
29	2	NoGo	-0.330955
29	3	Go	-0.145242
29	3	NoGo	0.271686
29	4	Go	0.169428
29	4	NoGo	0.225809
29	5	Go	0.23251
29	5	NoGo	-0.248673
29	6	Go	0.208879
29	6	NoGo	0.047079
31	1	Go	0.00129339
31	1	NoGo	-0.0361456
31	2	Go	0.0112596
31	2	NoGo	0.0129283
31	3	Go	-0.00839746
31	3	NoGo	0.00477365
31	4	Go	0.00129446
31	4	NoGo	0.0221222
31	5	Go	-0.0233426
31	5	NoGo	-0.0396664
31	6	Go	-0.00142686
31	6	NoGo	0.0643022
32	1	Go	-0.151626
32	1	NoGo	-0.137489
32	2	Go	-0.141716
32	2	NoGo	-0.0907967
32	3	Go	-0.0117597
32	3	NoGo	-0.0998851
32	4	Go	-0.0148588
32	4	NoGo	0.0533769
32	5	Go	0.250937
32	5	NoGo	0.0924944
32	6	Go	0.16854
32	6	NoGo	0.0775639
33	1	Go	-0.00454539
33	1	NoGo	0.0244198
33	2	Go	-0.00889138
33	2	NoGo	-0.0658645
33	3	Go	-0.00119237
33	3	NoGo	-0.0818159
33	4	Go	-0.0131046
33	4	NoGo	-0.0620676
33	5	Go	0.0663484
33	5	NoGo	0.0532872
33	6	Go	0.0186274
33	6	NoGo	0.022384
34	1	Go	0.0334552
34	1	NoGo	-0.0454876
34	2	Go	-0.0140224
34	2	NoGo	0.00987158
34	3	Go	0.00547113
34	3	NoGo	-0.00204338
34	4	Go	-0.011155
34	4	NoGo	-0.034329
34	5	Go	-0.00220089
34	5	NoGo	-0.0013451
34	6	Go	0.0159628
34	6	NoGo	0.0429213
35	1	Go	-0.0263416
35	1	NoGo	-0.0154096
35	2	Go	0.00823748
35	2	NoGo	-0.026378
35	3	Go	0.145467
35	3	NoGo	-0.0623687
35	4	Go	-0.0142645
35	4	NoGo	-0.0411767
35	5	Go	-0.00637686
35	5	NoGo	-0.0440347
35	6	Go	-0.0131702
35	6	NoGo	-0.057847
36	1	Go	0.00549865
36	1	NoGo	-0.00385463
36	2	Go	0.0607424
36	2	NoGo	0.0162848
36	3	Go	-0.0126414
36	3	NoGo	0.0114088
36	4	Go	-0.0535406
36	4	NoGo	-0.00158197
36	5	Go	-0.0371989
36	5	NoGo	-0.0206844
36	6	Go	-0.00401372
36	6	NoGo	0.0285176

## Sheet: FigS21B
PPN_f	block_n	is_go_cor_f	EEG
1	1	Go	0.371027
1	1	NoGo	0.132677
1	2	Go	0.160043
1	2	NoGo	-0.724426
1	3	Go	-0.206019
1	3	NoGo	-1.15763
1	4	Go	0.475148
1	4	NoGo	0.587786
1	5	Go	0.108196
1	5	NoGo	0.129615
1	6	Go	0.0999921
1	6	NoGo	-0.0618336
2	1	Go	-0.311068
2	1	NoGo	-0.404246
2	2	Go	-0.118184
2	2	NoGo	-0.214897
2	3	Go	0.180462
2	3	NoGo	0.189303
2	4	Go	-0.233721
2	4	NoGo	-0.281966
2	5	Go	0.69629
2	5	NoGo	0.291773
2	6	Go	0.183447
2	6	NoGo	-0.0755956
3	1	Go	0.281064
3	1	NoGo	0.0314337
3	2	Go	-0.470508
3	2	NoGo	-0.383534
3	3	Go	0.0535231
3	3	NoGo	-0.135953
3	4	Go	0.171086
3	4	NoGo	-0.184216
3	5	Go	0.0795973
3	5	NoGo	0.0953376
3	6	Go	0.247709
3	6	NoGo	0.0357057
4	1	Go	-0.042383
4	1	NoGo	0.0872845
4	2	Go	-0.0194892
4	2	NoGo	-0.0546454
4	3	Go	0.082932
4	3	NoGo	0.0823984
4	4	Go	0.00636471
4	4	NoGo	-0.0506964
4	5	Go	-0.0451166
4	5	NoGo	-0.00417643
4	6	Go	0.0793795
4	6	NoGo	-0.0149193
5	1	Go	-0.558875
5	1	NoGo	-0.685399
5	2	Go	-0.158359
5	2	NoGo	-0.160678
5	3	Go	0.219071
5	3	NoGo	-0.0101937
5	4	Go	0.0364971
5	4	NoGo	-0.602894
5	5	Go	0.592689
5	5	NoGo	0.494933
5	6	Go	0.160426
5	6	NoGo	0.298701
6	1	Go	-0.215054
6	1	NoGo	-0.401161
6	2	Go	-0.227226
6	2	NoGo	-0.19051
6	3	Go	-0.195094
6	3	NoGo	-0.0878297
6	4	Go	0.342733
6	4	NoGo	-0.0526721
6	5	Go	0.207734
6	5	NoGo	0.157677
6	6	Go	0.519941
6	6	NoGo	0.293205
7	1	Go	0.00606167
7	1	NoGo	-0.00509803
7	2	Go	-0.00285148
7	2	NoGo	0.00484052
7	3	Go	0.00443628
7	3	NoGo	-0.0145837
7	4	Go	-0.0201013
7	4	NoGo	-0.0528301
7	5	Go	-0.0131112
7	5	NoGo	-0.0698343
7	6	Go	0.114085
7	6	NoGo	0.0441759
8	1	Go	-0.400111
8	1	NoGo	-0.146865
8	2	Go	0.0222246
8	2	NoGo	-0.374033
8	3	Go	0.103832
8	3	NoGo	-0.318209
8	4	Go	0.0585237
8	4	NoGo	-0.214803
8	5	Go	0.286246
8	5	NoGo	0.108836
8	6	Go	0.361692
8	6	NoGo	0.0756126
9	1	Go	0.186857
9	1	NoGo	-0.0901482
9	2	Go	0.468029
9	2	NoGo	-0.0353435
9	3	Go	0.194084
9	3	NoGo	0.112996
9	4	Go	0.0783129
9	4	NoGo	-0.105468
9	5	Go	-0.140427
9	5	NoGo	-0.0093467
9	6	Go	-0.148397
9	6	NoGo	-0.279842
10	1	Go	-0.11647
10	1	NoGo	-0.0925216
10	2	Go	-0.255754
10	2	NoGo	0.00833225
10	3	Go	-0.0974277
10	3	NoGo	0.071662
10	4	Go	-0.0172987
10	4	NoGo	0.212504
10	5	Go	0.0999418
10	5	NoGo	0.101911
10	6	Go	0.159635
10	6	NoGo	0.0954171
13	1	Go	-0.62352
13	1	NoGo	-0.480564
13	2	Go	-0.224133
13	2	NoGo	-0.2042
13	3	Go	0.0731223
13	3	NoGo	-0.292416
13	4	Go	0.134605
13	4	NoGo	-0.354042
13	5	Go	0.53331
13	5	NoGo	0.286262
13	6	Go	0.604175
13	6	NoGo	0.592777
14	1	Go	-0.320046
14	1	NoGo	-0.306471
14	2	Go	-0.556931
14	2	NoGo	-0.937892
14	3	Go	0.0371436
14	3	NoGo	-0.361767
14	4	Go	0.227757
14	4	NoGo	-0.0533313
14	5	Go	1.04927
14	5	NoGo	0.258341
14	6	Go	0.628721
14	6	NoGo	0.231092
15	1	Go	-2.14829
15	1	NoGo	-1.74619
15	2	Go	-1.03073
15	2	NoGo	-0.0780715
15	3	Go	1.80031
15	3	NoGo	0.224164
15	4	Go	0.211873
15	4	NoGo	0.267445
15	5	Go	0.722281
15	5	NoGo	1.64352
15	6	Go	1.04051
15	6	NoGo	-0.37061
16	1	Go	-0.0337615
16	1	NoGo	0.138303
16	2	Go	-0.019117
16	2	NoGo	-0.17062
16	3	Go	0.0302594
16	3	NoGo	-0.116165
16	4	Go	-0.185383
16	4	NoGo	-0.0672678
16	5	Go	0.240892
16	5	NoGo	-0.0928203
16	6	Go	0.228427
16	6	NoGo	0.169565
17	1	Go	-0.262385
17	1	NoGo	-0.350254
17	2	Go	-0.0717555
17	2	NoGo	-0.113092
17	3	Go	0.0266588
17	3	NoGo	-0.22876
17	4	Go	0.412281
17	4	NoGo	0.168552
17	5	Go	0.103234
17	5	NoGo	0.0657652
17	6	Go	-0.0279868
17	6	NoGo	0.0514087
18	1	Go	-0.212963
18	1	NoGo	-0.0814506
18	2	Go	-0.0572287
18	2	NoGo	-0.0803488
18	3	Go	-0.0507611
18	3	NoGo	0.205684
18	4	Go	0.169692
18	4	NoGo	0.232338
18	5	Go	0.10551
18	5	NoGo	-0.0177486
18	6	Go	-0.118798
18	6	NoGo	-0.00241045
19	1	Go	-0.0844184
19	1	NoGo	-0.190084
19	2	Go	0.147294
19	2	NoGo	-0.0531553
19	3	Go	0.0994126
19	3	NoGo	0.0748278
19	4	Go	0.207698
19	4	NoGo	0.102787
19	5	Go	-0.0326734
19	5	NoGo	-0.144828
19	6	Go	0.110888
19	6	NoGo	-0.112212
20	1	Go	-0.010783
20	1	NoGo	0.0281825
20	2	Go	-0.0464568
20	2	NoGo	0.0230795
20	3	Go	-0.0341081
20	3	NoGo	-0.00931585
20	4	Go	0.0566887
20	4	NoGo	0.130347
20	5	Go	-0.0525429
20	5	NoGo	-0.0211312
20	6	Go	-0.0645496
20	6	NoGo	-0.0250422
21	1	Go	0.376559
21	1	NoGo	-0.313473
21	2	Go	0.261893
21	2	NoGo	-0.302478
21	3	Go	-0.0549586
21	3	NoGo	-0.00627294
21	4	Go	-0.058396
21	4	NoGo	-0.251045
21	5	Go	-0.0979122
21	5	NoGo	-0.296939
21	6	Go	-0.0354165
21	6	NoGo	-0.298419
22	1	Go	-0.0617422
22	1	NoGo	-0.330648
22	2	Go	-0.0984768
22	2	NoGo	-0.23836
22	3	Go	-0.342847
22	3	NoGo	-0.314918
22	4	Go	-0.170098
22	4	NoGo	0.03011
22	5	Go	0.448115
22	5	NoGo	0.121226
22	6	Go	0.636538
22	6	NoGo	0.366615
24	1	Go	-0.288055
24	1	NoGo	-0.836435
24	2	Go	-0.0459935
24	2	NoGo	-0.384501
24	3	Go	0.22019
24	3	NoGo	0.181155
24	4	Go	-0.152351
24	4	NoGo	0.113598
24	5	Go	0.398818
24	5	NoGo	-0.00442472
24	6	Go	0.388913
24	6	NoGo	0.0809586
25	1	Go	0.286828
25	1	NoGo	0.181504
25	2	Go	0.265033
25	2	NoGo	-0.0314769
25	3	Go	-0.0258268
25	3	NoGo	-0.331981
25	4	Go	-0.0567448
25	4	NoGo	-0.260493
25	5	Go	0.0341918
25	5	NoGo	-0.258792
25	6	Go	-0.136989
25	6	NoGo	-0.318972
26	1	Go	1.04702
26	1	NoGo	-0.0244026
26	2	Go	1.35233
26	2	NoGo	-2.6005
26	3	Go	1.55736
26	3	NoGo	-2.50545
26	4	Go	3.00045
26	4	NoGo	-2.80574
26	5	Go	0.483758
26	5	NoGo	-3.15175
26	6	Go	1.36309
26	6	NoGo	-3.61971
27	1	Go	-0.373666
27	1	NoGo	-0.445817
27	2	Go	-0.197013
27	2	NoGo	-0.385896
27	3	Go	0.0926961
27	3	NoGo	0.0659314
27	4	Go	-0.0932598
27	4	NoGo	-0.575195
27	5	Go	0.323123
27	5	NoGo	0.15556
27	6	Go	1.00184
27	6	NoGo	0.629865
28	1	Go	0.0261083
28	1	NoGo	0.0656504
28	2	Go	0.029551
28	2	NoGo	-0.091917
28	3	Go	0.0752968
28	3	NoGo	0.0525379
28	4	Go	-0.0129551
28	4	NoGo	-0.218346
28	5	Go	0.162243
28	5	NoGo	0.0788675
28	6	Go	-0.179972
28	6	NoGo	-0.184434
29	1	NoGo	-1.02685
29	2	Go	-0.427871
29	2	NoGo	-1.19496
29	3	Go	-0.799506
29	3	NoGo	0.506789
29	4	Go	1.50418
29	4	NoGo	0.846486
29	5	Go	0.194536
29	5	NoGo	-1.4606
29	6	Go	1.8173
29	6	NoGo	0.91757
31	1	Go	0.210689
31	1	NoGo	-0.213921
31	2	Go	0.133317
31	2	NoGo	-0.00756547
31	3	Go	-0.059131
31	3	NoGo	0.00180219
31	4	Go	-0.0299346
31	4	NoGo	-0.0279055
31	5	Go	-0.0559497
31	5	NoGo	-0.249595
31	6	Go	0.0480256
31	6	NoGo	-0.00609492
32	1	Go	-0.893907
32	1	NoGo	-0.792989
32	2	Go	-0.880646
32	2	NoGo	-0.758743
32	3	Go	0.225412
32	3	NoGo	-0.441672
32	4	Go	0.265798
32	4	NoGo	0.0224318
32	5	Go	1.2732
32	5	NoGo	0.249974
32	6	Go	0.986178
32	6	NoGo	0.483726
33	1	Go	0.0774813
33	1	NoGo	-0.0593425
33	2	Go	-0.144876
33	2	NoGo	-0.410467
33	3	Go	0.0646232
33	3	NoGo	-0.250602
33	4	Go	-0.0320176
33	4	NoGo	-0.232471
33	5	Go	0.334662
33	5	NoGo	0.204594
33	6	Go	0.103591
33	6	NoGo	0.130353
34	1	Go	0.00980017
34	1	NoGo	-0.126916
34	2	Go	-0.0370564
34	2	NoGo	0.0696936
34	3	Go	0.0698359
34	3	NoGo	-0.00957778
34	4	Go	0.0111063
34	4	NoGo	0.207996
34	5	Go	-0.0706514
34	5	NoGo	-0.0823498
34	6	Go	0.0346804
34	6	NoGo	0.152212
35	1	Go	0.0289302
35	1	NoGo	0.0303797
35	2	Go	0.0208781
35	2	NoGo	-0.110891
35	3	Go	0.227127
35	3	NoGo	-0.17981
35	4	Go	0.00683299
35	4	NoGo	-0.0804451
35	5	Go	-0.111201
35	5	NoGo	-0.12921
35	6	Go	0.010299
35	6	NoGo	0.0609517
36	1	Go	0.00953874
36	1	NoGo	-0.0802458
36	2	Go	0.143528
36	2	NoGo	0.0541678
36	3	Go	0.00366103
36	3	NoGo	-0.0333664
36	4	Go	-0.349121
36	4	NoGo	-0.041814
36	5	Go	-0.153184
36	5	NoGo	-0.131249
36	6	Go	0.330867
36	6	NoGo	0.189624

## Sheet: FigS21C
PPN_f	block_n	is_go_cor_f	EEG
1	1	Go	-0.0114548
1	1	NoGo	-0.0699844
1	2	Go	0.229178
1	2	NoGo	-0.0924915
1	3	Go	-0.0359429
1	3	NoGo	-0.106064
1	4	Go	-0.110069
1	4	NoGo	0.456952
1	5	Go	-0.101253
1	5	NoGo	-0.0146266
1	6	Go	-0.0848253
1	6	NoGo	-0.12281
2	1	Go	0.0745612
2	1	NoGo	0.097836
2	2	Go	-0.0171742
2	2	NoGo	-0.20079
2	3	Go	0.137918
2	3	NoGo	0.0693309
2	4	Go	-0.177645
2	4	NoGo	-0.225597
2	5	Go	0.123675
2	5	NoGo	0.114443
2	6	Go	0.00773616
2	6	NoGo	-0.0804655
3	1	Go	0.117536
3	1	NoGo	0.0286965
3	2	Go	-0.22835
3	2	NoGo	-0.182931
3	3	Go	0.0193555
3	3	NoGo	-0.0390834
3	4	Go	0.0940831
3	4	NoGo	-0.0715064
3	5	Go	0.106526
3	5	NoGo	0.0868251
3	6	Go	0.00741328
3	6	NoGo	-0.0160764
4	1	Go	0.0398953
4	1	NoGo	0.330318
4	2	Go	-0.0459198
4	2	NoGo	0.0323085
4	3	Go	0.012174
4	3	NoGo	0.00387607
4	4	Go	0.0183228
4	4	NoGo	-0.0300895
4	5	Go	0.00955268
4	5	NoGo	-0.0619767
4	6	Go	0.0468904
4	6	NoGo	-0.0440948
5	1	Go	0.0206036
5	1	NoGo	0.143105
5	2	Go	-0.0691365
5	2	NoGo	0.0628441
5	3	Go	0.0932062
5	3	NoGo	0.0553447
5	4	Go	-0.0510498
5	4	NoGo	-0.0221051
5	5	Go	0.100888
5	5	NoGo	-0.0512425
5	6	Go	-0.0773892
5	6	NoGo	-0.173906
6	1	Go	0.0214131
6	1	NoGo	-0.0222092
6	2	Go	-0.179678
6	2	NoGo	-0.15246
6	3	Go	-0.237045
6	3	NoGo	-0.298352
6	4	Go	0.0681805
6	4	NoGo	0.151781
6	5	Go	0.103941
6	5	NoGo	-0.0113607
6	6	Go	0.549336
6	6	NoGo	0.219729
7	1	Go	-0.0719611
7	1	NoGo	-0.0813801
7	2	Go	0.163334
7	2	NoGo	0.072952
7	3	Go	-0.000888936
7	3	NoGo	-0.0893951
7	4	Go	-0.151056
7	4	NoGo	-0.201996
7	5	Go	0.0695381
7	5	NoGo	-0.103484
7	6	Go	0.26508
7	6	NoGo	0.11277
8	1	Go	-0.0636273
8	1	NoGo	-0.0662718
8	2	Go	0.0416428
8	2	NoGo	-0.0761972
8	3	Go	-0.00655444
8	3	NoGo	0.0641488
8	4	Go	0.0356826
8	4	NoGo	-0.0213728
8	5	Go	0.0536672
8	5	NoGo	-0.0618212
8	6	Go	0.0528341
8	6	NoGo	-0.0535401
9	1	Go	0.0728952
9	1	NoGo	0.0511696
9	2	Go	0.167644
9	2	NoGo	0.303329
9	3	Go	0.446539
9	3	NoGo	0.157324
9	4	Go	-0.0639015
9	4	NoGo	-0.0889649
9	5	Go	-0.209407
9	5	NoGo	-0.134356
9	6	Go	-0.375053
9	6	NoGo	-0.307882
10	1	Go	0.0531815
10	1	NoGo	0.0453233
10	2	Go	-0.012688
10	2	NoGo	0.00387215
10	3	Go	0.0431456
10	3	NoGo	-0.0194374
10	4	Go	-0.0842449
10	4	NoGo	0.0300598
10	5	Go	-0.0257578
10	5	NoGo	-0.00351945
10	6	Go	-0.000993963
10	6	NoGo	-0.0302969
13	1	Go	0.0433649
13	1	NoGo	0.0254422
13	2	Go	0.0802583
13	2	NoGo	0.00324237
13	3	Go	0.0778306
13	3	NoGo	-0.00674327
13	4	Go	-0.0429205
13	4	NoGo	-0.115376
13	5	Go	0.00537862
13	5	NoGo	-0.044387
13	6	Go	-0.0259939
13	6	NoGo	-0.012641
14	1	Go	0.166952
14	1	NoGo	0.0753609
14	2	Go	-0.496171
14	2	NoGo	-0.685731
14	3	Go	0.18214
14	3	NoGo	-0.313907
14	4	Go	0.0263375
14	4	NoGo	-0.02824
14	5	Go	0.517975
14	5	NoGo	0.444374
14	6	Go	0.156333
14	6	NoGo	0.0302809
15	1	Go	0.121137
15	1	NoGo	-0.384792
15	2	Go	-0.280237
15	2	NoGo	-0.297523
15	3	Go	0.19192
15	3	NoGo	-0.367091
15	4	Go	0.183684
15	4	NoGo	0.347822
15	5	Go	0.324996
15	5	NoGo	0.166926
15	6	Go	-0.119259
15	6	NoGo	-0.246485
16	1	Go	-0.0706028
16	1	NoGo	0.0282015
16	2	Go	0.223757
16	2	NoGo	-0.0392292
16	3	Go	0.0481033
16	3	NoGo	-0.0862839
16	4	Go	-0.196123
16	4	NoGo	-0.271333
16	5	Go	0.063818
16	5	NoGo	-0.0143893
16	6	Go	0.148247
16	6	NoGo	0.20561
17	1	Go	0.0722669
17	1	NoGo	0.0108657
17	2	Go	0.0139637
17	2	NoGo	-0.177702
17	3	Go	0.0160717
17	3	NoGo	-0.149292
17	4	Go	0.0846889
17	4	NoGo	-0.0281229
17	5	Go	-0.0125597
17	5	NoGo	-0.01049
17	6	Go	0.0460825
17	6	NoGo	-0.147686
18	1	Go	-0.106047
18	1	NoGo	-0.0968747
18	2	Go	0.039284
18	2	NoGo	0.0787054
18	3	Go	0.157515
18	3	NoGo	0.244009
18	4	Go	0.0499693
18	4	NoGo	-0.0207234
18	5	Go	-0.0827321
18	5	NoGo	-0.0688562
18	6	Go	-0.0724121
18	6	NoGo	-0.127855
19	1	Go	-0.0375544
19	1	NoGo	-0.00804476
19	2	Go	0.0697381
19	2	NoGo	-0.011735
19	3	Go	0.00326468
19	3	NoGo	-0.0149628
19	4	Go	0.0841201
19	4	NoGo	0.038868
19	5	Go	0.0439264
19	5	NoGo	-0.0493101
19	6	Go	-0.0451847
19	6	NoGo	-0.010136
20	1	Go	-0.012952
20	1	NoGo	-0.000550692
20	2	Go	0.0943338
20	2	NoGo	-0.0608889
20	3	Go	-0.0797646
20	3	NoGo	-0.0612669
20	4	Go	0.149945
20	4	NoGo	0.182605
20	5	Go	-0.0119353
20	5	NoGo	-0.119031
20	6	Go	-0.110522
20	6	NoGo	-0.0639313
21	1	Go	0.435582
21	1	NoGo	-0.212457
21	2	Go	0.310071
21	2	NoGo	-0.156206
21	3	Go	0.0069531
21	3	NoGo	-0.156559
21	4	Go	-0.128601
21	4	NoGo	-0.321923
21	5	Go	-0.158587
21	5	NoGo	-0.337161
21	6	Go	-0.131737
21	6	NoGo	-0.272128
22	1	Go	0.672055
22	1	NoGo	0.35513
22	2	Go	0.297658
22	2	NoGo	0.0312652
22	3	Go	0.0203511
22	3	NoGo	-0.333028
22	4	Go	-0.0516913
22	4	NoGo	0.119474
22	5	Go	-0.230791
22	5	NoGo	-0.413447
22	6	Go	-0.140807
22	6	NoGo	-0.369682
24	1	Go	0.0479609
24	1	NoGo	-0.0100563
24	2	Go	0.0108225
24	2	NoGo	0.00375873
24	3	Go	-0.00137038
24	3	NoGo	0.0834005
24	4	Go	0.0182299
24	4	NoGo	-0.0868986
24	5	Go	0.0324484
24	5	NoGo	-0.0498951
24	6	Go	0.00883732
24	6	NoGo	-0.0986459
25	1	Go	0.16942
25	1	NoGo	0.219077
25	2	Go	0.111392
25	2	NoGo	0.00247234
25	3	Go	-0.00237826
25	3	NoGo	-0.110225
25	4	Go	-0.0342937
25	4	NoGo	-0.12128
25	5	Go	-0.0877775
25	5	NoGo	-0.140285
25	6	Go	-0.0617598
25	6	NoGo	-0.116576
26	1	Go	-0.0604637
26	1	NoGo	-1.46068
26	2	Go	0.246834
26	2	NoGo	-0.126724
26	3	Go	0.301497
26	3	NoGo	-0.540257
26	4	Go	1.4815
26	4	NoGo	0.468163
26	5	Go	0.256384
26	5	NoGo	-0.682034
26	6	Go	-0.157124
26	6	NoGo	-1.32011
27	1	Go	0.0674521
27	1	NoGo	0.029099
27	2	Go	0.047302
27	2	NoGo	0.0450254
27	3	Go	0.116254
27	3	NoGo	0.0406719
27	4	Go	-0.116618
27	4	NoGo	-0.243924
27	5	Go	0.105617
27	5	NoGo	-0.0621216
27	6	Go	0.0503523
27	6	NoGo	-0.0497122
28	1	Go	0.155222
28	1	NoGo	0.21583
28	2	Go	0.0714701
28	2	NoGo	-0.346049
28	3	Go	0.162116
28	3	NoGo	-0.0115114
28	4	Go	-0.0389224
28	4	NoGo	-0.150293
28	5	Go	0.164999
28	5	NoGo	0.231643
28	6	Go	-0.333843
28	6	NoGo	-0.343156
29	1	NoGo	0.00483121
29	2	Go	0.169288
29	2	NoGo	0.0622611
29	3	Go	0.0907272
29	3	NoGo	0.0140087
29	4	Go	0.00554888
29	4	NoGo	-0.103828
29	5	Go	-0.0261783
29	5	NoGo	-0.0620503
29	6	Go	-0.103425
29	6	NoGo	-0.140707
31	1	Go	0.0279773
31	1	NoGo	-0.0641236
31	2	Go	0.149114
31	2	NoGo	0.0559847
31	3	Go	0.0740972
31	3	NoGo	-0.03485
31	4	Go	-0.0769495
31	4	NoGo	-0.0817532
31	5	Go	0.0806056
31	5	NoGo	-0.0429689
31	6	Go	-0.0849699
31	6	NoGo	-0.147332
32	1	Go	-0.0607611
32	1	NoGo	-0.0247097
32	2	Go	-0.127999
32	2	NoGo	0.00833199
32	3	Go	-0.0422802
32	3	NoGo	-0.0423499
32	4	Go	0.0314293
32	4	NoGo	0.112343
32	5	Go	0.0895453
32	5	NoGo	0.0188479
32	6	Go	0.0425278
32	6	NoGo	0.0417447
33	1	Go	0.276975
33	1	NoGo	0.124848
33	2	Go	0.0784121
33	2	NoGo	-0.0198968
33	3	Go	0.0174666
33	3	NoGo	-0.13086
33	4	Go	0.0359789
33	4	NoGo	-0.0584251
33	5	Go	-0.0164859
33	5	NoGo	-0.24471
33	6	Go	-0.0819333
33	6	NoGo	-0.246421
34	1	Go	0.124632
34	1	NoGo	0.217995
34	2	Go	-0.0147732
34	2	NoGo	0.0412945
34	3	Go	-0.0470733
34	3	NoGo	-0.034288
34	4	Go	-0.00313155
34	4	NoGo	0.00660992
34	5	Go	-0.150895
34	5	NoGo	0.0170597
34	6	Go	-0.0167426
34	6	NoGo	0.0661948
35	1	Go	-0.000820718
35	1	NoGo	-0.0741413
35	2	Go	0.0688887
35	2	NoGo	-0.0635799
35	3	Go	0.0624106
35	3	NoGo	-0.106773
35	4	Go	0.0715691
35	4	NoGo	-0.117034
35	5	Go	-0.0326072
35	5	NoGo	-0.095198
35	6	Go	0.00773765
35	6	NoGo	-0.0239418
36	1	Go	-0.0197429
36	1	NoGo	0.016423
36	2	Go	0.27342
36	2	NoGo	0.0817313
36	3	Go	0.0333825
36	3	NoGo	-0.0250034
36	4	Go	0.121907
36	4	NoGo	0.0151556
36	5	Go	-0.019202
36	5	NoGo	-0.186005
36	6	Go	-0.0597255
36	6	NoGo	-0.397346

## Sheet: FigS21D
1	1	1	1	1	1	1	1	1	1	1	1	1	1	1	1	1	1	1	0	1	0	1	1	0	1	0	1	1	0	1	0	1	1	1	1	1	0	1	1	1	1	0	1	0	0	1	1	1	1
1	1	1	1	1	1	1	0	1	1	1	1	0	1	1	0	1	1	1	1	1	1	1	0	0	1	1	1	1	1	0	0	1	0	0	1	0	1	0	0	1	0	1	1	1	1	1	1	1	1
0	1	1	1	1	1	0	1	0	1	1	1	1	0	0	0	1	1	0	0	0	1	0	0	1	1	1	0	1	1	0	1	1	1	0	0	1	0	1	1	0	1	0	0	1	0	0	1	1	0
0	1	1	0	1	1	1	1	1	1	1	1	1	1	1	1	1	1	1	1	1	1	1	1	1	1	1	1	1	1	1	1	1	1	1	1	1	1	1	0	1	1	1	1	1	1	1	1	1	1
1	1	1	0	0	0	0	1	0	1	1	1	1	1	0	1	1	1	1	0	1	1	0	0	1	0	1	1	1	1	1	1	1	0	1	1	0	1	0	0	0	1	1	1	1	0	1	1	0	1
1	1	1	1	1	1	1	1	1	1	1	1	1	1	1	1	1	1	1	1	0	1	0	1	1	0	1	1	1	1	1	1	1	1	1	1	1	0	1	1	1	1	1	1	0	0	1	1	1	1
1	1	1	1	1	1	1	0	1	1	1	1	1	1	1	1	1	0	1	0	1	0	1	1	1	1	1	1	1	1	0	1	1	0	1	1	1	0	1	0	1	0	1	1	0	1	1	1	1	0
1	1	1	1	1	1	1	1	1	1	0	1	1	1	1	0	1	1	1	0	1	1	1	1	1	0	1	1	1	0	0	1	0	1	1	0	0	1	1	1	0	1	0	1	1	1	1	0	1	1
0	0	0	0	0	0	0	0	0	0	0	0	0	0	0	0	1	1	0	0	1	0	0	0	0	0	0	0	1	0	1	1	1	1	1	0	0	0	1	0	1	1	1	1	1	0	0	0	1	1
0	1	1	1	1	1	1	1	1	1	0	1	0	1	1	0	0	0	0	1	0	1	0	0	1	0	0	0	1	1	1	1	0	1	1	0	0	1	1	1	0	1	0	0	0	1	0	1	0	0
1	1	1	1	1	1	1	1	1	1	1	1	1	1	1	1	1	1	1	1	1	1	1	1	1	1	1	1	1	1	1	1	1	1	1	1	1	1	1	1	1	1	1	1	1	1	1	1	1	1
1	1	1	1	1	1	1	1	1	1	1	1	1	1	1	1	1	1	1	1	1	1	1	0	1	1	1	1	1	1	1	1	1	1	1	1	1	1	1	1	1	1	1	1	1	1	1	1	1	1
1	1	1	1	1	0	0	1	0	1	1	1	0	0	0	1	0	0	1	0	0	1	1	0	1	0	0	1	1	0	1	1	1	0	0	1	1	0	0	1	1	0	0	0	0	1	1	1	1	1
1	1	1	1	0	1	1	0	1	0	0	0	0	0	0	0	0	1	0	0	0	0	0	1	0	0	1	0	0	0	0	0	0	0	0	1	0	0	0	0	0	0	0	0	0	0	0	0	0	0
1	1	0	1	1	1	1	1	1	1	0	0	1	1	1	0	1	0	1	1	0	1	0	0	1	0	0	1	0	0	0	1	0	0	0	1	1	1	0	1	1	0	1	1	1	1	1	1	1	1
1	1	1	1	1	1	1	1	1	1	1	1	1	0	0	1	0	1	0	1	0	1	0	1	1	1	1	0	1	1	1	1	1	1	1	1	1	1	1	1	1	1	1	0	1	1	1	1	1	1
0	1	1	1	1	0	0	1	1	0	1	1	1	0	0	1	0	1	0	1	0	1	1	0	0	1	1	1	1	0	1	0	1	0	1	0	0	0	0	0	1	1	0	1	1	1	0	1	0	0
1	1	1	1	1	1	0	1	1	1	1	1	1	0	0	1	1	0	1	1	1	0	1	0	0	0	1	1	1	1	0	1	1	0	0	1	0	1	0	1	1	0	1	0	0	0	0	0	0	1
1	0	1	0	0	0	1	0	0	1	0	1	0	0	0	0	0	0	0	0	0	0	0	0	0	0	0	0	0	0	0	0	0	1	0	0	1	1	1	1	0	0	1	1	0	0	1	0	0	0
0	0	0	0	0	0	0	0	0	0	0	0	0	0	0	0	0	0	0	0	0	0	0	0	0	0	0	0	0	0	0	0	0	0	0	0	0	0	0	0	0	0	0	0	0	0	0	0	0	0
1	1	1	1	1	1	1	1	1	1	1	1	1	1	1	1	1	1	1	1	1	1	1	1	1	1	1	1	1	1	1	0	0	1	1	1	1	1	0	0	1	1	1	1	1	1	1	0	1	1
0	1	1	0	0	1	1	1	0	0	1	1	1	1	0	1	1	1	0	1	0	1	1	1	1	1	1	1	1	1	1	1	0	1	0	1	1	1	1	1	1	1	1	1	0	1	1	1	0	1
0	0	0	0	0	1	1	1	1	1	1	1	1	1	1	1	0	1	1	1	1	0	1	1	1	0	1	1	1	1	1	1	0	0	0	1	0	1	0	1	0	0	1	1	1	1	1	1	0	1
0	1	0	1	1	1	1	1	0	1	1	1	1	0	1	1	1	1	0	1	0	1	0	0	0	1	1	1	1	1	0	0	1	1	1	1	1	1	1	1	1	1	1	1	1	0	1	0	1	1
1	1	1	1	1	1	0	0	1	0	1	1	0	1	1	1	1	0	0	1	1	0	1	1	1	1	1	1	0	0	1	1	1	1	1	0	0	1	1	1	0	1	0	1	0	0	0	1	1	1
0	0	1	1	1	1	1	1	1	0	0	1	1	0	1	1	1	1	1	1	0	1	1	1	1	1	0	1	1	0	1	1	1	0	1	1	1	0	1	1	0	1	1	1	0	1	1	0	1	1
1	1	1	1	1	1	0	0	0	1	1	0	1	1	1	1	1	0	0	0	1	0	0	1	0	1	0	1	1	0	1	0	0	0	1	1	1	1	1	0	1	0	0	1	1	0	1	0	1	1
1	1	1	1	1	1	1	1	1	1	1	1	1	1	0	1	1	0	1	0	0	1	1	0	1	1	1	0	0	1	1	0	1	1	1	1	1	0	0	0	0	1	0	0	0	1	1	1	1	0
0	0	0	0	0	0	0	0	0	0	0	0	0	0	0	0	0	0	0	0	0	0	0	0	0	0	0	0	0	0	0	0	0	0	0	0	0	0	0	0	0	0	0	0	0	0	0	0	0	0
0	1	1	NaN	1	1	1	1	1	1	1	1	1	1	1	1	1	1	0	1	1	0	1	1	1	1	1	1	1	1	1	0	0	1	1	1	1	0	0	1	1	0	0	1	1	0	1	0	0	1
0	1	1	1	0	1	1	0	1	1	1	1	1	1	1	1	1	0	1	1	1	1	0	1	0	0	1	0	0	1	0	1	0	1	1	0	1	1	0	0	1	1	1	1	0	1	1	1	1	1
0	0	1	0	1	1	1	1	0	1	1	1	1	0	0	1	0	1	1	0	0	1	0	0	0	0	0	0	0	1	0	0	0	0	1	0	0	0	1	0	1	0	0	1	0	0	0	0	0	0
0	1	1	1	0	1	0	1	0	0	1	1	0	0	1	1	1	1	1	0	1	1	0	0	0	0	0	0	0	0	0	0	0	1	0	1	0	0	1	1	0	1	1	0	1	1	0	0	1	1
0	0	0	0	0	0	0	0	1	1	1	1	1	0	1	0	0	1	0	1	1	0	0	0	0	0	0	0	1	0	1	0	1	1	0	1	0	0	1	1	1	0	1	1	1	0	1	1	0	1
0	0	0	0	0	0	0	0	0	0	0	0	0	0	0	0	0	0	NaN	1	1	1	0	0	1	0	1	0	1	1	1	0	1	0	1	0	0	1	1	1	1	0	1	1	1	1	1	1	1	1
1	1	1	1	1	1	1	0	1	1	1	1	1	0	0	1	1	1	0	0	0	0	1	1	0	1	0	1	0	1	0	1	0	1	0	1	0	0	0	0	1	1	1	1	0	1	0	1	0	1
[truncated: 590 more columns]

## Sheet: FigS21E_GoPositive
0.020684	0.011908	0.0011254	-0.010875	-0.02338	-0.035499	-0.04635	-0.055216	-0.061519	-0.064853	-0.065208	-0.063141	-0.059386	-0.054439	-0.048657	-0.042593	-0.03673	-0.031365	-0.026685	-0.02289	-0.020072	-0.018052	-0.016528	-0.015423	-0.014756	-0.014257	-0.013691	-0.013045	-0.012385	-0.011609	-0.010523	-0.008986	-0.0068882	-0.0039957	-0.00012035	0.0045316	0.0096196	0.014915	0.020257	0.025235	0.029201	0.031538	0.031741	0.029334	0.023972	0.015714	0.0049586	-0.0077629	-0.021985	-0.037006
0.00098563	0.0081113	0.01537	0.022747	0.030312	0.037892	0.045361	0.052927	0.061153	0.070461	0.081056	0.092495	0.10428	0.11609	0.12763	0.13884	0.14958	0.15941	0.16764	0.1737	0.17718	0.17821	0.17696	0.17352	0.1679	0.16004	0.15012	0.13848	0.12569	0.11236	0.099086	0.086234	0.074235	0.063442	0.054274	0.047009	0.041645	0.038161	0.036533	0.036451	0.03751	0.039342	0.041513	0.043786	0.045911	0.047778	0.049447	0.050815	0.051548	0.051621
-0.044817	-0.036122	-0.027089	-0.017804	-0.0085398	0.00045907	0.0091654	0.017613	0.025863	0.033795	0.041154	0.047719	0.053375	0.05802	0.061792	0.064834	0.066991	0.068067	0.067918	0.066626	0.064419	0.061506	0.057992	0.053858	0.048859	0.042778	0.035769	0.028052	0.019753	0.010812	0.0011217	-0.009269	-0.02018	-0.03118	-0.041656	-0.050979	-0.05879	-0.064798	-0.068657	-0.069989	-0.068565	-0.064532	-0.058128	-0.049917	-0.040635	-0.031148	-0.022268	-0.014726	-0.0092164	-0.0062762
0.16108	0.16352	0.15945	0.14932	0.13409	0.11517	0.094009	0.071838	0.049844	0.029045	0.010415	-0.0052354	-0.017676	-0.027103	-0.03413	-0.039832	-0.045248	-0.05114	-0.058114	-0.0666	-0.076941	-0.089303	-0.10342	-0.1187	-0.13427	-0.14898	-0.16174	-0.17164	-0.17802	-0.1804	-0.17849	-0.17218	-0.16175	-0.14788	-0.13142	-0.11333	-0.094638	-0.076322	-0.059138	-0.043633	-0.030215	-0.019244	-0.010848	-0.0047829	-0.00063969	0.0019322	0.0033431	0.0040109	0.0041169	0.0035867
0.067017	0.084049	0.099306	0.11234	0.12316	0.13191	0.1385	0.14293	0.1454	0.14615	0.14561	0.14417	0.14211	0.13936	0.13563	0.13061	0.12429	0.11661	0.10746	0.096814	0.084688	0.071078	0.056161	0.040442	0.024574	0.0090965	-0.0056505	-0.019369	-0.031767	-0.04265	-0.051907	-0.05929	-0.064698	-0.068285	-0.07028	-0.070794	-0.069875	-0.067553	-0.063883	-0.058902	-0.052668	-0.045511	-0.037763	-0.029629	-0.021295	-0.013047	-0.0051478	0.0021369	0.0085815	0.014007
0.08691	0.09317	0.097806	0.10076	0.10188	0.10114	0.09862	0.094595	0.089375	0.083256	0.076574	0.069549	0.06223	0.054752	0.047345	0.040201	0.033461	0.027139	0.02121	0.015594	0.010116	0.0047289	-0.00044828	-0.0053908	-0.010125	-0.01466	-0.019027	-0.023239	-0.02728	-0.031034	-0.034297	-0.037002	-0.039233	-0.041015	-0.0424	-0.043503	-0.044435	-0.045289	-0.046199	-0.04744	-0.049333	-0.052042	-0.055611	-0.060152	-0.065713	-0.072237	-0.079573	-0.087487	-0.09569	-0.10381
0.061839	0.075817	0.089032	0.10142	0.11296	0.12345	0.13297	0.14167	0.14953	0.15632	0.16158	0.16476	0.1655	0.1636	0.15897	0.1518	0.14206	0.1299	0.11573	0.10006	0.083656	0.067348	0.051686	0.037203	0.024327	0.013264	0.0043988	-0.0021429	-0.006402	-0.0084271	-0.0084899	-0.0069744	-0.0041639	-0.00060044	0.003081	0.006517	0.0093249	0.011265	0.012079	0.011315	0.0085902	0.0037116	-0.0033327	-0.01219	-0.022178	-0.032861	-0.043907	-0.055006	-0.065695	-0.075107
0.075921	0.078044	0.080006	0.082267	0.085178	0.08887	0.093325	0.098438	0.10396	0.10963	0.1151	0.12	0.1238	0.12597	0.12614	0.12413	0.11982	0.11316	0.10425	0.093221	0.080331	0.065965	0.050649	0.034914	0.019187	0.0037916	-0.01093	-0.024638	-0.036989	-0.047701	-0.056588	-0.063631	-0.068955	-0.072731	-0.075158	-0.076423	-0.076731	-0.076295	-0.07545	-0.074556	-0.073918	-0.073695	-0.073908	-0.07448	-0.075258	-0.076071	-0.076759	-0.077197	-0.077145	-0.076316
0.080087	0.085472	0.089841	0.092312	0.09224	0.089177	0.083002	0.073843	0.062018	0.047714	0.03105	0.012049	-0.0087733	-0.03073	-0.053311	-0.075836	-0.097691	-0.1184	-0.13747	-0.15418	-0.16785	-0.17787	-0.18417	-0.18681	-0.18575	-0.18136	-0.17417	-0.16468	-0.15357	-0.14182	-0.13032	-0.11986	-0.1108	-0.10349	-0.098332	-0.09539	-0.094564	-0.095849	-0.099135	-0.10402	-0.11015	-0.11716	-0.12486	-0.13299	-0.14125	-0.1494	-0.15733	-0.16463	-0.17077	-0.17535
0.16059	0.17696	0.19042	0.20085	0.20818	0.21217	0.21246	0.20882	0.20131	0.19046	0.177	0.1615	0.14444	0.12592	0.10598	0.084875	0.063192	0.041552	0.020503	0.0002161	-0.019345	-0.038014	-0.05552	-0.07122	-0.084403	-0.094619	-0.10185	-0.10634	-0.10844	-0.1082	-0.10545	-0.10023	-0.09276	-0.083689	-0.073797	-0.063712	-0.053727	-0.043846	-0.033901	-0.024035	-0.014615	-0.0059473	0.0018351	0.0089349	0.015703	0.02244	0.029168	0.035636	0.041341	0.046068
-0.059212	-0.0706	-0.079001	-0.083399	-0.083191	-0.078431	-0.069486	-0.057125	-0.042342	-0.026089	-0.0093901	0.0068348	0.021513	0.033579	0.042128	0.046738	0.047245	0.04394	0.037279	0.027842	0.016268	0.003075	-0.011099	-0.025458	-0.039103	-0.051182	-0.060999	-0.068135	-0.072179	-0.073054	-0.07081	-0.065586	-0.057643	-0.047425	-0.035611	-0.023182	-0.010983	0.00023709	0.009646	0.016901	0.021864	0.024688	0.025593	0.024855	0.022997	0.020942	0.019337	0.018689	0.019562	0.022066
0.11164	0.1003	0.087116	0.072396	0.056212	0.039009	0.021357	0.0038242	-0.013172	-0.029351	-0.044382	-0.05796	-0.069832	-0.079827	-0.087602	-0.093142	-0.096542	-0.097914	-0.097387	-0.095054	-0.091052	-0.085641	-0.079117	-0.071778	-0.064119	-0.056404	-0.048935	-0.042066	-0.036138	-0.031563	-0.028708	-0.027666	-0.028468	-0.031143	-0.035554	-0.041776	-0.049731	-0.059194	-0.069821	-0.081108	-0.092614	-0.10414	-0.11546	-0.12633	-0.13662	-0.14597	-0.15414	-0.16099	-0.1665	-0.17071
0.060437	0.059316	0.059131	0.059776	0.060962	0.062374	0.063765	0.06475	0.064889	0.063779	0.061253	0.057182	0.051563	0.044531	0.036336	0.027224	0.017347	0.0070468	-0.0032278	-0.01306	-0.022147	-0.030197	-0.037036	-0.042611	-0.046935	-0.05003	-0.051909	-0.052758	-0.052863	-0.052512	-0.052085	-0.051976	-0.052422	-0.05357	-0.055519	-0.058365	-0.062161	-0.066841	-0.072269	-0.078229	-0.084321	-0.090157	-0.095535	-0.10027	-0.10424	-0.10729	-0.10936	-0.11039	-0.11033	-0.1093
-0.056068	-0.07817	-0.099959	-0.11982	-0.13653	-0.14924	-0.15742	-0.16075	-0.15878	-0.15131	-0.13854	-0.12132	-0.10079	-0.078547	-0.056091	-0.034655	-0.015314	0.00098746	0.013354	0.021256	0.024629	0.023914	0.019717	0.013268	0.0059191	-0.0011988	-0.006934	-0.010276	-0.010553	-0.0075734	-0.0014948	0.0072403	0.017938	0.029269	0.039698	0.047794	0.051964	0.050832	0.043637	0.030357	0.011273	-0.013097	-0.041853	-0.073538	-0.10644	-0.13862	-0.16785	-0.19215	-0.21022	-0.22179
0.059652	0.072138	0.084104	0.09545	0.1057	0.11431	0.12068	0.1244	0.12515	0.12295	0.118	0.11035	0.10013	0.087519	0.073074	0.057426	0.041366	0.025554	0.010555	-0.0032545	-0.015631	-0.026215	-0.034805	-0.041241	-0.045579	-0.048046	-0.048963	-0.048606	-0.047288	-0.045363	-0.043195	-0.041133	-0.039341	-0.037909	-0.036715	-0.035471	-0.033991	-0.03225	-0.030155	-0.027483	-0.023968	-0.019444	-0.013935	-0.0076159	-0.001009	0.005259	0.010819	0.015593	0.019528	0.022519
0.025138	0.027942	0.027878	0.025187	0.020152	0.013122	0.0046255	-0.0045916	-0.013549	-0.021313	-0.027478	-0.03207	-0.035392	-0.037582	-0.038708	-0.038897	-0.038279	-0.037201	-0.036183	-0.035705	-0.035633	-0.035593	-0.03495	-0.033375	-0.030739	-0.026956	-0.02218	-0.016548	-0.010246	-0.0035309	0.002883	0.0083986	0.012284	0.014107	0.013652	0.010853	0.0060263	-0.00034939	-0.0076273	-0.015063	-0.021813	-0.027457	-0.031621	-0.03413	-0.034864	-0.033893	-0.03172	-0.028994	-0.026483	-0.025062
-0.024934	-0.030088	-0.035932	-0.042437	-0.049319	-0.056271	-0.06289	-0.068796	-0.073716	-0.077189	-0.078708	-0.078059	-0.075116	-0.069985	-0.063176	-0.055298	-0.047165	-0.039609	-0.033351	-0.029037	-0.027211	-0.028187	-0.032147	-0.038961	-0.048001	-0.058442	-0.069171	-0.079118	-0.087341	-0.093225	-0.096402	-0.096683	-0.09399	-0.088474	-0.080707	-0.071435	-0.061623	-0.052097	-0.043665	-0.036729	-0.031377	-0.02754	-0.025099	-0.023891	-0.023564	-0.023718	-0.023921	-0.023927	-0.023339	-0.022066
0.089382	0.081783	0.077805	0.07727	0.079541	0.083682	0.088362	0.092206	0.093792	0.0921	0.086344	0.075947	0.06068	0.040658	0.016549	-0.010684	-0.039767	-0.069486	-0.098701	-0.12673	-0.15292	-0.17655	-0.19727	-0.21489	-0.22958	-0.24162	-0.25146	-0.25944	-0.26586	-0.27079	-0.27442	-0.27711	-0.27878	-0.27935	-0.27877	-0.27704	-0.27418	-0.27016	-0.26497	-0.25869	-0.25137	-0.24306	-0.23428	-0.22548	-0.21691	-0.20878	-0.20127	-0.19475	-0.18967	-0.18631
0.043396	0.054269	0.066004	0.07855	0.091497	0.10422	0.1163	0.12747	0.13757	0.14651	0.15428	0.16079	0.16583	0.16908	0.17048	0.17033	0.16875	0.16589	0.16174	0.15613	0.14884	0.13982	0.12931	0.11764	0.10508	0.091746	0.077931	0.063884	0.049987	0.036861	0.025167	0.015364	0.0076235	0.0021947	-0.00079215	-0.0013469	0.0002965	0.0038629	0.0088398	0.014485	0.019962	0.024599	0.027878	0.02903	0.027572	0.023298	0.016113	0.0060736	-0.0063562	-0.020506
0.023036	0.013215	0.0037535	-0.0054532	-0.014235	-0.022183	-0.028784	-0.033726	-0.037212	-0.039686	-0.041526	-0.042523	-0.042315	-0.040575	-0.03735	-0.033013	-0.028089	-0.023038	-0.017942	-0.012504	-0.0064827	-2.9096e-05	0.0064859	0.012619	0.018308	0.023721	0.029019	0.034319	0.039455	0.043784	0.046802	0.048178	0.047852	0.046005	0.042458	0.036921	0.029368	0.019811	0.0084957	-0.0038337	-0.016588	-0.029133	-0.041052	-0.052214	-0.062159	-0.070373	-0.076673	-0.080785	-0.082472	-0.08192
-0.031054	-0.039875	-0.047986	-0.054753	-0.059943	-0.063473	-0.064924	-0.063883	-0.060181	-0.053616	-0.044472	-0.033549	-0.021705	-0.0093171	0.0035944	0.016824	0.029553	0.040949	0.050604	0.057809	0.062113	0.063555	0.062217	0.057828	0.049907	0.03839	0.023915	0.0073	-0.010818	-0.029334	-0.047182	-0.063752	-0.078438	-0.090415	-0.098822	-0.10321	-0.10366	-0.10052	-0.094262	-0.085687	-0.075631	-0.06459	-0.053159	-0.042151	-0.032253	-0.02377	-0.016822	-0.011303	-0.0070341	-0.0038489
-0.12504	-0.11645	-0.10411	-0.087956	-0.068434	-0.04628	-0.022211	0.0032197	0.029465	0.055897	0.081642	0.10545	0.12636	0.14353	0.15653	0.16526	0.16968	0.16952	0.16455	0.15481	0.14088	0.12375	0.10428	0.083453	0.062164	0.041075	0.020763	0.0020944	-0.013944	-0.02655	-0.035361	-0.040465	-0.041994	-0.040357	-0.03619	-0.029891	-0.021773	-0.012353	-0.0023716	0.0074189	0.016464	0.02464	0.031769	0.037939	0.043426	0.04825	0.052379	0.055738	0.058301	0.060065
0.14904	0.14888	0.14676	0.14267	0.13683	0.12947	0.121	0.11216	0.10371	0.095805	0.088263	0.081228	0.075101	0.070265	0.066833	0.064832	0.06425	0.064799	0.066206	0.068675	0.07255	0.077676	0.083702	0.090341	0.097512	0.10517	0.11301	0.12077	0.1282	0.13493	0.14066	0.14542	0.14922	0.15196	0.15332	0.15302	0.15129	0.14857	0.14525	0.14144	0.13711	0.13215	0.12652	0.12044	0.11441	0.10889	0.10376	0.098501	0.092637	0.086147
0.22165	0.21776	0.21155	0.203	0.19223	0.17937	0.16452	0.14764	0.12872	0.10772	0.084558	0.059288	0.031978	0.0027883	-0.028198	-0.060802	-0.094695	-0.12941	-0.1646	-0.19991	-0.23487	-0.26913	-0.30229	-0.334	-0.36383	-0.39145	-0.41673	-0.43967	-0.46005	-0.4777	-0.49252	-0.50436	-0.51317	-0.51893	-0.52176	-0.52174	-0.51889	-0.51323	-0.50504	-0.49463	-0.48229	-0.46834	-0.45319	-0.43713	-0.42046	-0.40346	-0.38644	-0.36977	-0.35365	-0.33832
0.024694	0.034804	0.043949	0.051852	0.058409	0.063672	0.067658	0.070377	0.071837	0.07196	0.07062	0.067888	0.063994	0.059135	0.053432	0.046904	0.03971	0.03215	0.02459	0.017427	0.010978	0.005241	8.9473e-05	-0.0045188	-0.0085949	-0.012133	-0.015274	-0.018349	-0.021769	-0.025885	-0.03078	-0.036089	-0.041343	-0.046233	-0.050515	-0.05393	-0.056164	-0.056789	-0.055398	-0.051752	-0.045988	-0.03878	-0.03098	-0.023243	-0.016089	-0.010015	-0.0055276	-0.003137	-0.003216	-0.0059316
0.051078	0.062137	0.072764	0.082631	0.091486	0.098685	0.10384	0.10674	0.10721	0.10514	0.10051	0.093463	0.084477	0.074147	0.063039	0.052019	0.041881	0.03326	0.026638	0.022408	0.020765	0.021724	0.024895	0.029651	0.035301	0.040826	0.045121	0.04729	0.046584	0.042318	0.034181	0.022287	0.0072503	-0.0099947	-0.028401	-0.046524	-0.062808	-0.076079	-0.085295	-0.089454	-0.088064	-0.081296	-0.069883	-0.054911	-0.037555	-0.019342	-0.0018739	0.013742	0.026498	0.035395
0.0714	0.1048	0.13541	0.16144	0.18141	0.19464	0.2009	0.20055	0.19406	0.18252	0.16754	0.15087	0.1341	0.11866	0.10569	0.095812	0.089133	0.085255	0.083646	0.083341	0.082909	0.08098	0.076523	0.068707	0.056943	0.041079	0.021696	-0.00010372	-0.023098	-0.045963	-0.066992	-0.084615	-0.09765	-0.10501	-0.10577	-0.099376	-0.086046	-0.066696	-0.042491	-0.014573	0.01559	0.046511	0.076933	0.10549	0.13089	0.1519	0.16773	0.17816	0.18332	0.18345
-0.029256	-0.043371	-0.058463	-0.073679	-0.088065	-0.10098	-0.11186	-0.12	-0.12486	-0.12606	-0.1234	-0.11732	-0.10866	-0.098267	-0.087254	-0.076511	-0.066877	-0.059228	-0.054214	-0.052391	-0.054184	-0.059604	-0.068247	-0.079563	-0.09261	-0.10654	-0.12051	-0.13366	-0.14531	-0.15487	-0.16184	-0.16581	-0.1668	-0.16513	-0.16151	-0.15668	-0.1513	-0.1461	-0.14164	-0.13834	-0.13647	-0.13632	-0.13775	-0.14032	-0.14323	-0.14567	-0.14688	-0.14611	-0.14264	-0.13604
0.014213	0.019083	0.0242	0.029411	0.034379	0.038592	0.041361	0.041996	0.040004	0.035276	0.028081	0.019008	0.0086835	-0.002382	-0.0136	-0.024105	-0.032784	-0.038512	-0.040505	-0.038449	-0.032557	-0.023346	-0.011386	0.0027833	0.018626	0.035252	0.051507	0.06618	0.078406	0.087766	0.094219	0.097927	0.099004	0.09751	0.093521	0.087388	0.079702	0.071273	0.062726	0.054344	0.04634	0.038816	0.032025	0.026409	0.022246	0.019766	0.019028	0.019704	0.021423	0.024094
-0.029741	-0.036049	-0.042142	-0.047513	-0.051725	-0.054639	-0.056252	-0.056556	-0.055875	-0.054464	-0.052426	-0.050015	-0.047808	-0.046199	-0.045536	-0.045954	-0.047594	-0.050676	-0.055027	-0.06057	-0.067349	-0.075276	-0.083868	-0.092847	-0.10195	-0.1109	-0.11929	-0.1266	-0.13267	-0.13733	-0.14037	-0.1418	-0.14191	-0.14075	-0.13846	-0.13535	-0.13187	-0.12859	-0.12577	-0.12362	-0.12231	-0.12172	-0.1216	-0.12191	-0.1225	-0.123	-0.12308	-0.12237	-0.12077	-0.11817
0.10813	0.12906	0.14665	0.15999	0.16854	0.17196	0.1702	0.16348	0.1524	0.13785	0.12111	0.10322	0.084917	0.066832	0.049398	0.032995	0.01794	0.004135	-0.0086715	-0.020924	-0.033275	-0.046065	-0.059307	-0.072656	-0.085535	-0.097385	-0.10764	-0.1155	-0.12019	-0.12088	-0.11668	-0.10702	-0.091769	-0.071529	-0.047525	-0.021108	0.0062771	0.033138	0.058005	0.079502	0.096266	0.10716	0.11154	0.10964	0.10256	0.091637	0.078447	0.06453	0.051379	0.040188
0.058652	0.053355	0.047818	0.042827	0.039285	0.037743	0.038514	0.041799	0.047771	0.056284	0.066768	0.07849	0.090526	0.10169	0.11081	0.11689	0.11913	0.117	0.11011	0.098374	0.082257	0.062636	0.040667	0.01775	-0.0049089	-0.026207	-0.045094	-0.06072	-0.072243	-0.079092	-0.081143	-0.078838	-0.072908	-0.064257	-0.05354	-0.041313	-0.028193	-0.014853	-0.0020894	0.0093707	0.019044	0.026906	0.033173	0.038129	0.041851	0.044337	0.045617	0.045837	0.045324	0.044509
-0.021281	-0.02601	-0.029799	-0.032399	-0.033658	-0.033859	-0.033408	-0.032493	-0.031076	-0.029382	-0.027691	-0.026333	-0.025689	-0.026244	-0.028165	-0.031324	-0.035354	-0.039964	-0.045105	-0.050536	-0.055791	-0.0602	-0.063035	-0.063642	-0.061786	-0.057266	-0.050085	-0.040347	-0.02808	-0.013468	0.0029161	0.020078	0.036824	0.052137	0.065379	0.075712	0.082415	0.085013	0.083185	0.076709	0.065898	0.051683	0.035378	0.018124	0.00078126	-0.01549	-0.02962	-0.040794	-0.04848	-0.052125
0.046675	0.045896	0.041184	0.033287	0.023071	0.01151	-0.00031757	-0.011614	-0.021584	-0.02952	-0.03493	-0.037564	-0.037607	-0.035663	-0.032308	-0.028157	-0.023896	-0.01987	-0.016435	-0.013879	-0.01227	-0.011598	-0.011664	-0.012018	-0.012283	-0.012177	-0.011402	-0.0099805	-0.0079295	-0.0052298	-0.0020801	0.0012714	0.0044928	0.0070454	0.0085256	0.0087745	0.0077153	0.0055649	0.0025938	-0.00099214	-0.0047663	-0.0082467	-0.010807	-0.011572	-0.0099494	-0.005714	0.0011622	0.010413	0.021581	0.034142
[truncated: 51 more columns]

## Sheet: FigS21E_GoNegative
0.11062	0.11434	0.1155	0.11354	0.10814	0.09927	0.087217	0.072349	0.055258	0.036621	0.017346	-0.0015767	-0.019184	-0.034585	-0.047107	-0.056316	-0.062144	-0.064705	-0.064367	-0.06155	-0.056773	-0.050612	-0.04388	-0.037284	-0.031317	-0.026337	-0.022459	-0.01961	-0.017637	-0.016472	-0.01604	-0.016259	-0.016743	-0.017282	-0.017872	-0.018521	-0.019256	-0.020163	-0.02117	-0.022029	-0.022542	-0.022509	-0.021893	-0.020575	-0.018358	-0.015116	-0.010872	-0.0057859	-0.00032565	0.0048974
0.044086	0.029163	0.014415	0.00042977	-0.012263	-0.023264	-0.032408	-0.039437	-0.044214	-0.046873	-0.047653	-0.046716	-0.044374	-0.041088	-0.037272	-0.033165	-0.028889	-0.024714	-0.020897	-0.017414	-0.01428	-0.011696	-0.0096592	-0.0079967	-0.0066752	-0.0059466	-0.0061256	-0.0073241	-0.0095917	-0.0132	-0.01833	-0.024865	-0.032807	-0.042232	-0.052986	-0.06458	-0.076431	-0.088232	-0.099796	-0.11088	-0.12129	-0.13098	-0.13977	-0.14746	-0.15406	-0.15981	-0.165	-0.16955	-0.17316	-0.17545
0.13601	0.12953	0.12374	0.11929	0.11691	0.11703	0.12003	0.12615	0.13529	0.14701	0.16083	0.17617	0.19216	0.20794	0.22243	0.23468	0.24379	0.24904	0.25003	0.24664	0.23888	0.22684	0.21082	0.19131	0.1692	0.14548	0.12119	0.097311	0.074654	0.053834	0.035431	0.019929	0.0076684	-0.0013177	-0.0073732	-0.011035	-0.012936	-0.013733	-0.014065	-0.014397	-0.015229	-0.016892	-0.019615	-0.023375	-0.027941	-0.032907	-0.037834	-0.042238	-0.045566	-0.047441
0.058659	0.069103	0.076396	0.080595	0.081739	0.079972	0.075618	0.06911	0.060766	0.05075	0.039123	0.026188	0.012217	-0.0028446	-0.018896	-0.035804	-0.053499	-0.071841	-0.090656	-0.1097	-0.12863	-0.1472	-0.16507	-0.18143	-0.19559	-0.2069	-0.21475	-0.21885	-0.21897	-0.21485	-0.2064	-0.19365	-0.17672	-0.15631	-0.13317	-0.10816	-0.082217	-0.055998	-0.030238	-0.0057553	0.016771	0.036721	0.053449	0.066599	0.075872	0.081193	0.082671	0.080247	0.074023	0.064231
0.010532	0.021411	0.031288	0.039929	0.047067	0.052548	0.056323	0.058437	0.059001	0.058169	0.05615	0.053153	0.04918	0.044344	0.038849	0.032822	0.02631	0.019408	0.012189	0.0046882	-0.0029585	-0.010689	-0.018279	-0.025496	-0.032171	-0.038084	-0.042886	-0.046344	-0.048253	-0.048398	-0.046787	-0.04335	-0.038156	-0.031459	-0.023522	-0.014634	-0.0052662	0.0041333	0.013139	0.021321	0.028422	0.034142	0.038327	0.041087	0.042551	0.04284	0.042232	0.04107	0.039722	0.038521
-0.015837	-0.015612	-0.01559	-0.015979	-0.016913	-0.018516	-0.020951	-0.024311	-0.028564	-0.033581	-0.03913	-0.044895	-0.05063	-0.056163	-0.06144	-0.066448	-0.071111	-0.075316	-0.07907	-0.082482	-0.085741	-0.089127	-0.092837	-0.096982	-0.10153	-0.10638	-0.11151	-0.11707	-0.1231	-0.12957	-0.13638	-0.14325	-0.14999	-0.15644	-0.16259	-0.16843	-0.17381	-0.17837	-0.18181	-0.18391	-0.18459	-0.18394	-0.18209	-0.17913	-0.17508	-0.17005	-0.16437	-0.15859	-0.1532	-0.14863
0.041852	0.0428	0.03986	0.033097	0.022518	0.0086482	-0.0074529	-0.024333	-0.040518	-0.054684	-0.066229	-0.074842	-0.080217	-0.082113	-0.080429	-0.075548	-0.068342	-0.060089	-0.052154	-0.045916	-0.041933	-0.040509	-0.041926	-0.046337	-0.053581	-0.063157	-0.074262	-0.085805	-0.096575	-0.10525	-0.1112	-0.114	-0.11335	-0.10916	-0.10175	-0.091729	-0.079883	-0.067167	-0.054575	-0.04315	-0.033581	-0.026456	-0.022191	-0.020858	-0.022223	-0.025666	-0.030533	-0.036101	-0.04169	-0.046648
-0.014521	-0.0090184	-0.0039999	0.00028628	0.0036557	0.0059961	0.0072819	0.0075753	0.0069695	0.0055867	0.0036677	0.0014572	-0.00080375	-0.0028648	-0.0045328	-0.0056945	-0.0063431	-0.0066138	-0.0066297	-0.0065236	-0.0065338	-0.0069168	-0.0079394	-0.009856	-0.012858	-0.017035	-0.022361	-0.028656	-0.035791	-0.043616	-0.05186	-0.060193	-0.068282	-0.075783	-0.082403	-0.087947	-0.092301	-0.095444	-0.097282	-0.097768	-0.096983	-0.09509	-0.092263	-0.088753	-0.084786	-0.080524	-0.076102	-0.071629	-0.06731	-0.063337
-0.051489	-0.053919	-0.055763	-0.057592	-0.059936	-0.063142	-0.067567	-0.073593	-0.08129	-0.090738	-0.10191	-0.11453	-0.1281	-0.14199	-0.15559	-0.16839	-0.17989	-0.18955	-0.19708	-0.2021	-0.20429	-0.2035	-0.19973	-0.19317	-0.18412	-0.17285	-0.15978	-0.14549	-0.1305	-0.11542	-0.10086	-0.08741	-0.075632	-0.065972	-0.058719	-0.05412	-0.052144	-0.052513	-0.054822	-0.058562	-0.063159	-0.06797	-0.072159	-0.074975	-0.075854	-0.074377	-0.070448	-0.064291	-0.056342	-0.047152
0.11913	0.1344	0.14657	0.15489	0.15868	0.1576	0.15157	0.14105	0.1266	0.10885	0.088348	0.065659	0.041399	0.016338	-0.008716	-0.033085	-0.056199	-0.077784	-0.097457	-0.11476	-0.12925	-0.14054	-0.14846	-0.15294	-0.15397	-0.15159	-0.14594	-0.13709	-0.12539	-0.11143	-0.095906	-0.07952	-0.062757	-0.046206	-0.030424	-0.015889	-0.0029958	0.0077326	0.01598	0.021677	0.024874	0.025745	0.024354	0.021002	0.015931	0.0092521	0.0010675	-0.0083009	-0.018598	-0.029672
0.031904	0.031003	0.028876	0.026365	0.024296	0.022905	0.022103	0.021746	0.021565	0.021208	0.020479	0.019057	0.016595	0.012802	0.0075927	0.0014366	-0.0050828	-0.011519	-0.017471	-0.022509	-0.026488	-0.029219	-0.030727	-0.031275	-0.031371	-0.031761	-0.033038	-0.035521	-0.03932	-0.044522	-0.050966	-0.058544	-0.066692	-0.074704	-0.081748	-0.087096	-0.09029	-0.0911	-0.089504	-0.085529	-0.079255	-0.070723	-0.060504	-0.049196	-0.037381	-0.025446	-0.013653	-0.0022743	0.00849	0.01841
-0.11082	-0.11989	-0.1297	-0.14016	-0.15115	-0.16235	-0.17345	-0.18422	-0.19438	-0.20329	-0.21022	-0.21456	-0.21589	-0.214	-0.20889	-0.20074	-0.18989	-0.17671	-0.1617	-0.14575	-0.12988	-0.11506	-0.10206	-0.091409	-0.083373	-0.078175	-0.075903	-0.076536	-0.079914	-0.085561	-0.092736	-0.10057	-0.10826	-0.11519	-0.12096	-0.12504	-0.127	-0.12655	-0.12352	-0.11795	-0.11029	-0.10125	-0.091545	-0.081763	-0.072364	-0.063882	-0.056821	-0.051494	-0.048246	-0.047223
0.069398	0.077773	0.086163	0.094393	0.10218	0.10924	0.11522	0.11975	0.12242	0.12284	0.12069	0.11573	0.10798	0.097489	0.084484	0.069266	0.052379	0.034621	0.016788	-0.00035154	-0.016038	-0.029646	-0.040853	-0.049596	-0.056053	-0.060389	-0.062869	-0.063901	-0.063815	-0.06302	-0.061979	-0.061099	-0.060492	-0.059982	-0.059186	-0.057847	-0.055892	-0.053551	-0.051187	-0.048915	-0.046693	-0.044429	-0.042275	-0.04052	-0.039505	-0.039503	-0.040564	-0.042157	-0.043658	-0.044801
-0.025497	-0.029263	-0.030763	-0.030375	-0.028937	-0.027255	-0.026053	-0.025802	-0.026239	-0.027633	-0.030848	-0.036274	-0.043874	-0.053332	-0.063985	-0.075215	-0.08646	-0.097137	-0.10737	-0.11685	-0.12472	-0.1305	-0.134	-0.13533	-0.13507	-0.13375	-0.13177	-0.12967	-0.12752	-0.12581	-0.12532	-0.12656	-0.12979	-0.13496	-0.14149	-0.14891	-0.15692	-0.16505	-0.17307	-0.18034	-0.18632	-0.19061	-0.193	-0.19337	-0.19193	-0.18877	-0.18372	-0.17697	-0.16873	-0.15939
0.030519	0.024459	0.021685	0.022368	0.026323	0.033149	0.042	0.052044	0.062519	0.072656	0.081692	0.088798	0.093376	0.095065	0.093933	0.090384	0.085153	0.078938	0.072515	0.066524	0.061493	0.058168	0.057127	0.058417	0.061637	0.066034	0.07059	0.074321	0.076119	0.07519	0.070824	0.062066	0.048084	0.028839	0.0047926	-0.023281	-0.054232	-0.086848	-0.11974	-0.15179	-0.18181	-0.20845	-0.23032	-0.24681	-0.25781	-0.26332	-0.26371	-0.25946	-0.25133	-0.23998
0.023208	0.0064092	-0.0091552	-0.022366	-0.032462	-0.039206	-0.042552	-0.042655	-0.040035	-0.035227	-0.02899	-0.022251	-0.01592	-0.011073	-0.0085739	-0.0090708	-0.013237	-0.021545	-0.033953	-0.05032	-0.07023	-0.092746	-0.11681	-0.14119	-0.16474	-0.18618	-0.20397	-0.2167	-0.22349	-0.2238	-0.21743	-0.205	-0.1875	-0.16606	-0.14184	-0.11615	-0.090617	-0.066916	-0.0463	-0.029793	-0.01819	-0.0115	-0.0092222	-0.010659	-0.015168	-0.022181	-0.031002	-0.040828	-0.051004	-0.060753
0.028092	0.0092422	-0.009321	-0.026382	-0.040738	-0.051393	-0.057453	-0.058263	-0.053527	-0.043483	-0.028807	-0.010493	0.010141	0.031633	0.052623	0.071969	0.088619	0.1017	0.1106	0.11507	0.11522	0.11151	0.10482	0.096212	0.086526	0.076425	0.066532	0.057476	0.049868	0.044145	0.040595	0.039129	0.039257	0.040358	0.042071	0.044227	0.046686	0.049169	0.051216	0.052443	0.052482	0.051363	0.049523	0.047472	0.045533	0.043819	0.042435	0.04164	0.041891	0.043533
-0.063631	-0.076329	-0.088518	-0.099937	-0.11045	-0.11993	-0.12848	-0.13598	-0.14247	-0.148	-0.1523	-0.15529	-0.15718	-0.15826	-0.15875	-0.15892	-0.15879	-0.15854	-0.15821	-0.15795	-0.15822	-0.15939	-0.16158	-0.1648	-0.16899	-0.17409	-0.18019	-0.18724	-0.19525	-0.20411	-0.21341	-0.22274	-0.23171	-0.24	-0.24743	-0.25371	-0.25842	-0.26123	-0.26183	-0.26001	-0.25582	-0.24941	-0.24123	-0.23167	-0.22096	-0.20955	-0.19802	-0.18696	-0.177	-0.16862
-0.026228	-0.024619	-0.025842	-0.030335	-0.038209	-0.049056	-0.062182	-0.076736	-0.091861	-0.10692	-0.1213	-0.13426	-0.14484	-0.15221	-0.15577	-0.15545	-0.15141	-0.14412	-0.13428	-0.12263	-0.10993	-0.097042	-0.085013	-0.074889	-0.067625	-0.063894	-0.064161	-0.068439	-0.076372	-0.087382	-0.1008	-0.11592	-0.1319	-0.14783	-0.1627	-0.17559	-0.18576	-0.19303	-0.19744	-0.19929	-0.1991	-0.19731	-0.19433	-0.19063	-0.18684	-0.18359	-0.18125	-0.1798	-0.17913	-0.17899
-0.0084257	-0.010006	-0.011283	-0.012074	-0.012252	-0.011789	-0.010709	-0.0090876	-0.007137	-0.0051718	-0.0034585	-0.0023511	-0.0021969	-0.0033838	-0.006101	-0.010269	-0.015768	-0.022524	-0.030437	-0.039083	-0.047948	-0.056493	-0.064276	-0.070829	-0.076007	-0.080058	-0.083222	-0.085639	-0.087312	-0.088575	-0.089877	-0.091595	-0.094019	-0.097442	-0.10183	-0.10677	-0.1119	-0.11692	-0.12169	-0.12582	-0.12884	-0.13038	-0.13006	-0.1276	-0.12302	-0.11671	-0.10897	-0.10013	-0.090423	-0.080339
-0.089874	-0.092335	-0.09318	-0.092364	-0.089929	-0.0861	-0.081644	-0.077502	-0.074405	-0.072676	-0.072355	-0.073025	-0.074424	-0.076639	-0.079952	-0.084527	-0.089983	-0.095602	-0.10078	-0.10518	-0.10859	-0.11126	-0.11336	-0.11469	-0.11457	-0.11243	-0.1082	-0.10236	-0.095447	-0.087922	-0.080183	-0.072166	-0.063851	-0.055552	-0.048139	-0.042413	-0.038579	-0.036269	-0.034887	-0.033839	-0.032724	-0.031671	-0.030699	-0.029666	-0.027916	-0.024818	-0.020391	-0.014951	-0.0091019	-0.0034613
0.0013022	0.0075433	0.013046	0.01842	0.023788	0.029023	0.034112	0.038923	0.043472	0.047801	0.051508	0.053957	0.05448	0.052354	0.047162	0.038913	0.027644	0.013788	-0.0022713	-0.020065	-0.038504	-0.056274	-0.072357	-0.085704	-0.095292	-0.10049	-0.10089	-0.096878	-0.088999	-0.077992	-0.065247	-0.052271	-0.040241	-0.030302	-0.023654	-0.021243	-0.023707	-0.030673	-0.041357	-0.054671	-0.06899	-0.082796	-0.094814	-0.10384	-0.10868	-0.10827	-0.10194	-0.089945	-0.073068	-0.052546
0.025567	0.014413	0.0030821	-0.008102	-0.018601	-0.02778	-0.035243	-0.040865	-0.044673	-0.046712	-0.047426	-0.047485	-0.047515	-0.047872	-0.049064	-0.051655	-0.056027	-0.062222	-0.070181	-0.079635	-0.089846	-0.099782	-0.10848	-0.11535	-0.11991	-0.12174	-0.12058	-0.11654	-0.10971	-0.1005	-0.089758	-0.078579	-0.067987	-0.058569	-0.050596	-0.044149	-0.039201	-0.035457	-0.032725	-0.03053	-0.028216	-0.025043	-0.020411	-0.014142	-0.0064717	0.0021335	0.011176	0.020021	0.028148	0.034806
0.20352	0.20578	0.20635	0.20505	0.20165	0.19609	0.18844	0.17877	0.16698	0.15304	0.13701	0.11898	0.099075	0.077328	0.053848	0.028755	0.0021367	-0.025776	-0.054579	-0.083851	-0.11315	-0.14211	-0.17036	-0.19756	-0.22337	-0.24749	-0.26954	-0.2893	-0.30668	-0.32167	-0.33441	-0.34504	-0.3537	-0.36052	-0.36562	-0.36917	-0.37152	-0.37303	-0.37401	-0.37468	-0.37505	-0.37508	-0.37465	-0.37365	-0.37202	-0.36974	-0.3666	-0.36229	-0.3565	-0.349
-0.060746	-0.053389	-0.04284	-0.030026	-0.015941	-0.001514	0.01233	0.024536	0.034213	0.040653	0.043564	0.043011	0.039358	0.033157	0.024877	0.01495	0.0038179	-0.0078718	-0.019507	-0.030641	-0.041087	-0.0508	-0.059913	-0.068643	-0.077019	-0.085125	-0.093076	-0.10111	-0.10945	-0.11817	-0.12721	-0.13651	-0.14592	-0.15527	-0.16462	-0.17379	-0.18255	-0.19062	-0.19779	-0.20396	-0.20912	-0.21326	-0.21641	-0.21857	-0.21957	-0.2195	-0.21862	-0.21722	-0.21552	-0.2137
-0.045001	-0.032816	-0.012692	0.013967	0.045183	0.078817	0.11261	0.1443	0.17195	0.19403	0.20946	0.21774	0.21876	0.21311	0.20187	0.18613	0.16725	0.14684	0.12619	0.10634	0.088039	0.071727	0.057856	0.046368	0.036931	0.0292	0.022512	0.015883	0.0086666	0.00045125	-0.0089535	-0.019495	-0.031346	-0.044274	-0.057782	-0.071278	-0.083796	-0.094147	-0.10153	-0.10541	-0.10547	-0.10159	-0.093581	-0.081611	-0.066273	-0.048483	-0.029579	-0.011046	0.0059519	0.02047
-0.014358	-0.015562	-0.015182	-0.013451	-0.010726	-0.0076282	-0.0046987	-0.0023755	-0.0011067	-0.0012656	-0.0030029	-0.0062235	-0.010585	-0.015706	-0.021291	-0.026956	-0.032477	-0.037638	-0.042242	-0.04635	-0.050227	-0.054216	-0.058762	-0.064424	-0.0714	-0.079775	-0.089415	-0.10019	-0.11173	-0.12335	-0.13421	-0.14359	-0.1508	-0.15499	-0.1558	-0.15309	-0.14689	-0.13725	-0.12465	-0.10995	-0.094151	-0.078008	-0.062088	-0.046966	-0.032843	-0.019838	-0.0080791	0.0022584	0.011316	0.019592
-0.086983	-0.081782	-0.076774	-0.071808	-0.066945	-0.062457	-0.058404	-0.05481	-0.051585	-0.048469	-0.045312	-0.042184	-0.039392	-0.037441	-0.036578	-0.036818	-0.038258	-0.040999	-0.045222	-0.051281	-0.059415	-0.069633	-0.081526	-0.094463	-0.10802	-0.1218	-0.1353	-0.14802	-0.15937	-0.16859	-0.1751	-0.17859	-0.17915	-0.17701	-0.1722	-0.16502	-0.15593	-0.14538	-0.13392	-0.12225	-0.11088	-0.1001	-0.089883	-0.080242	-0.071349	-0.0631	-0.055238	-0.047661	-0.040145	-0.032422
0.049792	0.046819	0.040742	0.031672	0.020154	0.0069203	-0.0073402	-0.021769	-0.035633	-0.048542	-0.060139	-0.070046	-0.077868	-0.083347	-0.08668	-0.088198	-0.088206	-0.086995	-0.084859	-0.081966	-0.078594	-0.075105	-0.071832	-0.068896	-0.065998	-0.062761	-0.058864	-0.054289	-0.049053	-0.043322	-0.037189	-0.030713	-0.024005	-0.017362	-0.011446	-0.0069311	-0.0044178	-0.0040774	-0.005911	-0.0097223	-0.015292	-0.022272	-0.030251	-0.038693	-0.04681	-0.053887	-0.059317	-0.062915	-0.064679	-0.064643
0.012679	0.020651	0.029151	0.0376	0.045374	0.05195	0.057092	0.060651	0.062481	0.062294	0.059706	0.054477	0.046631	0.036494	0.024645	0.011844	-0.0012787	-0.014003	-0.025536	-0.034937	-0.041128	-0.043182	-0.040592	-0.033376	-0.022044	-0.0074507	0.0095844	0.028071	0.046905	0.064829	0.080463	0.092496	0.10008	0.10294	0.10139	0.096114	0.087754	0.077045	0.064794	0.051931	0.039461	0.028456	0.019653	0.013394	0.0095676	0.0076664	0.0072717	0.0080677	0.0097419	0.01192
0.033254	0.030248	0.02598	0.021104	0.016171	0.011277	0.006587	0.0023106	-0.0014692	-0.0047176	-0.0075144	-0.0097821	-0.011688	-0.013627	-0.015659	-0.017542	-0.019212	-0.020742	-0.022009	-0.022957	-0.023423	-0.023226	-0.021957	-0.019237	-0.01527	-0.010509	-0.0054252	-0.00029447	0.004618	0.009288	0.013623	0.01734	0.019991	0.021356	0.021867	0.022199	0.0232	0.025457	0.029323	0.034761	0.041566	0.049551	0.058544	0.068084	0.077233	0.084901	0.089905	0.091319	0.088461	0.081075
-0.01157	-0.0092876	-0.0076648	-0.0068223	-0.0068515	-0.0077467	-0.0093919	-0.011484	-0.013775	-0.016291	-0.019202	-0.022678	-0.026836	-0.031522	-0.036555	-0.041713	-0.04689	-0.052122	-0.057309	-0.06217	-0.066293	-0.069403	-0.071314	-0.07209	-0.071916	-0.071028	-0.069622	-0.067832	-0.065876	-0.063983	-0.06251	-0.061642	-0.061394	-0.061483	-0.061487	-0.061061	-0.059855	-0.057512	-0.053675	-0.048085	-0.040405	-0.030479	-0.018433	-0.0047284	0.010052	0.025395	0.040645	0.055077	0.067967	0.078679
0.051385	0.054615	0.056884	0.058344	0.059104	0.05937	0.059427	0.059637	0.060442	0.062314	0.065172	0.06858	0.072178	0.075791	0.079358	0.082786	0.085954	0.088671	0.090583	0.091307	0.0908	0.089372	0.087365	0.084911	0.081965	0.078476	0.074343	0.069524	0.064212	0.058695	0.053275	0.04806	0.043056	0.038434	0.034578	0.031773	0.030323	0.030469	0.03227	0.035668	0.040388	0.046182	0.052805	0.059864	0.066798	0.073352	0.079352	0.084567	0.088741	0.091669
-0.0019827	-0.0027597	-0.0040146	-0.0056125	-0.0072105	-0.0084343	-0.0090287	-0.0090296	-0.0083443	-0.0069276	-0.0050048	-0.0026174	0.00015149	0.0028798	0.0048881	0.0054449	0.0042289	0.00121	-0.0038465	-0.011061	-0.020094	-0.03063	-0.042294	-0.054399	-0.066051	-0.076303	-0.084609	-0.090577	-0.093601	-0.093196	-0.089447	-0.082689	-0.073486	-0.062572	-0.050768	-0.038884	-0.027566	-0.017399	-0.0091552	-0.0035449	-0.0008166	-0.00081708	-0.0030385	-0.0069652	-0.012062	-0.017853	-0.023885	-0.029796	-0.035056	-0.039088
[truncated: 51 more columns]

## Sheet: FigS21E_NoGoPositive
-0.049863	-0.043546	-0.036379	-0.028485	-0.020128	-0.011605	-0.0030627	0.0052977	0.013299	0.020824	0.027731	0.03358	0.037908	0.040115	0.039959	0.037396	0.032255	0.024543	0.014562	0.0027472	-0.010384	-0.02401	-0.037221	-0.048951	-0.058405	-0.065008	-0.068063	-0.067026	-0.061723	-0.052249	-0.038979	-0.022728	-0.0044478	0.014688	0.033544	0.051075	0.066103	0.077578	0.084757	0.087074	0.084434	0.077354	0.066487	0.052696	0.036901	0.020054	0.0031846	-0.012818	-0.027264	-0.039272
-0.081731	-0.086632	-0.091444	-0.096176	-0.10085	-0.10563	-0.11084	-0.11616	-0.12088	-0.12434	-0.12607	-0.12588	-0.12361	-0.11915	-0.11251	-0.10355	-0.092189	-0.078871	-0.064513	-0.050026	-0.036064	-0.023006	-0.011124	-0.00061909	0.008412	0.015681	0.021087	0.024804	0.027501	0.029714	0.03177	0.033821	0.035878	0.037832	0.03945	0.04075	0.041663	0.04209	0.041525	0.039765	0.03678	0.032612	0.027485	0.021851	0.01646	0.011864	0.0085504	0.0068056	0.0070867	0.0095503
-0.077485	-0.079382	-0.079828	-0.07905	-0.077344	-0.075075	-0.072621	-0.07025	-0.068117	-0.066484	-0.065603	-0.065627	-0.066504	-0.068073	-0.070077	-0.072135	-0.073902	-0.075084	-0.075503	-0.07504	-0.073607	-0.071166	-0.06768	-0.063055	-0.057296	-0.05062	-0.043236	-0.035422	-0.027476	-0.019632	-0.012017	-0.0046767	0.0021911	0.0082634	0.01323	0.017015	0.019638	0.021308	0.022403	0.023366	0.02441	0.025607	0.027253	0.029749	0.033642	0.039349	0.047071	0.056722	0.067923	0.080085
-0.059935	-0.050043	-0.040018	-0.029604	-0.018844	-0.0082394	0.0018452	0.011259	0.019877	0.027548	0.03425	0.039826	0.043869	0.046044	0.046376	0.045358	0.043428	0.040893	0.038113	0.035483	0.033302	0.031937	0.031885	0.03352	0.037008	0.042215	0.049027	0.057344	0.066874	0.077256	0.088215	0.099492	0.11083	0.12202	0.13286	0.14331	0.15333	0.16282	0.17185	0.18055	0.18892	0.19677	0.2038	0.20967	0.21409	0.21666	0.21698	0.21484	0.21001	0.20219
-0.14003	-0.1455	-0.14853	-0.14888	-0.14671	-0.1425	-0.13681	-0.13008	-0.12253	-0.11446	-0.10624	-0.098173	-0.090526	-0.083374	-0.076628	-0.070118	-0.063652	-0.057094	-0.050449	-0.043686	-0.036696	-0.029602	-0.022618	-0.016006	-0.010066	-0.005023	-0.0010012	0.0018694	0.0035257	0.0039242	0.0030431	0.0011473	-0.0012584	-0.0036159	-0.0053213	-0.0058663	-0.0049329	-0.0022158	0.0026091	0.009783	0.019456	0.031509	0.045482	0.060755	0.076631	0.092435	0.10764	0.12179	0.13424	0.14432
0.053352	0.050263	0.047813	0.046168	0.045478	0.045936	0.047537	0.050172	0.053647	0.057776	0.062304	0.067035	0.071841	0.076596	0.081179	0.085406	0.089239	0.092761	0.09611	0.099403	0.10281	0.10644	0.11036	0.11459	0.11917	0.12418	0.1296	0.13529	0.14106	0.14677	0.15224	0.15735	0.16202	0.16621	0.16989	0.17304	0.1757	0.17804	0.18028	0.18259	0.18514	0.18801	0.19127	0.19483	0.1986	0.20245	0.20621	0.20958	0.21223	0.2139
-0.04202	-0.039914	-0.037234	-0.034345	-0.031391	-0.028507	-0.025767	-0.023157	-0.020659	-0.018257	-0.015927	-0.013656	-0.011526	-0.0094393	-0.0073924	-0.0053498	-0.0032982	-0.0012607	0.00073053	0.002714	0.0048799	0.0076152	0.011299	0.01599	0.021731	0.028451	0.035995	0.044094	0.05256	0.06124	0.06981	0.07765	0.084238	0.089466	0.093328	0.095945	0.097614	0.098891	0.10024	0.10191	0.10425	0.10788	0.11329	0.12049	0.12921	0.1391	0.14954	0.15974	0.16902	0.17695
-0.22483	-0.22609	-0.22464	-0.22094	-0.21535	-0.20827	-0.2001	-0.19125	-0.18222	-0.17349	-0.16543	-0.15817	-0.15168	-0.14597	-0.14113	-0.13719	-0.13413	-0.13196	-0.13052	-0.12952	-0.12869	-0.12781	-0.12674	-0.12529	-0.12318	-0.12028	-0.11651	-0.11182	-0.10634	-0.10035	-0.094116	-0.087809	-0.081518	-0.075406	-0.069588	-0.064068	-0.058775	-0.05354	-0.048035	-0.041805	-0.034542	-0.026135	-0.016555	-0.00579	0.0061017	0.018987	0.032673	0.046826	0.060924	0.074343
0.02096	0.019364	0.01903	0.01985	0.021637	0.024167	0.027162	0.030205	0.033082	0.035836	0.038335	0.040553	0.042571	0.044565	0.046702	0.049227	0.052415	0.056637	0.062041	0.068541	0.076218	0.084962	0.094437	0.10427	0.11411	0.1234	0.13162	0.13821	0.14285	0.14546	0.1459	0.14431	0.14108	0.13656	0.13114	0.12545	0.12011	0.11569	0.1126	0.11098	0.11086	0.11199	0.11391	0.11616	0.1183	0.11963	0.11955	0.11746	0.11295	0.10581
-0.099136	-0.091941	-0.086854	-0.083912	-0.083028	-0.083862	-0.085752	-0.087932	-0.089619	-0.090223	-0.089337	-0.086763	-0.082451	-0.076644	-0.069795	-0.062488	-0.055517	-0.049697	-0.045747	-0.044061	-0.044796	-0.047935	-0.053035	-0.059367	-0.065977	-0.071849	-0.075895	-0.077171	-0.074949	-0.068864	-0.058788	-0.044827	-0.027783	-0.0087108	0.011242	0.030842	0.048898	0.064469	0.076904	0.08589	0.091251	0.093013	0.09182	0.088433	0.083518	0.077895	0.072248	0.067009	0.062304	0.057907
-0.11628	-0.1125	-0.1056	-0.095032	-0.080743	-0.062874	-0.041686	-0.01771	0.0076823	0.033232	0.057873	0.080072	0.097907	0.10989	0.11546	0.11441	0.10676	0.092949	0.074555	0.05309	0.029994	0.007225	-0.013031	-0.029024	-0.039867	-0.045069	-0.044384	-0.037997	-0.027115	-0.012939	0.0034444	0.020546	0.036738	0.050647	0.06148	0.068802	0.072429	0.072452	0.06965	0.064896	0.058844	0.052228	0.045978	0.040913	0.037372	0.035427	0.03505	0.036072	0.038051	0.040405
0.043095	0.056599	0.072041	0.088333	0.1044	0.11934	0.13248	0.14335	0.15176	0.15753	0.1603	0.15993	0.15694	0.15218	0.14647	0.14045	0.13433	0.12826	0.12216	0.11603	0.11009	0.10454	0.099096	0.093355	0.087066	0.080184	0.073094	0.066151	0.059878	0.054807	0.051243	0.049437	0.049794	0.052592	0.057835	0.06535	0.074651	0.085323	0.096808	0.10841	0.11953	0.12962	0.13806	0.14435	0.14826	0.14969	0.14872	0.14537	0.13977	0.13229
-0.094067	-0.086267	-0.078112	-0.070026	-0.062519	-0.056001	-0.050701	-0.046887	-0.044527	-0.04329	-0.04287	-0.043062	-0.043648	-0.044262	-0.04447	-0.0439	-0.042325	-0.039514	-0.035452	-0.030349	-0.024454	-0.017919	-0.010906	-0.0036616	0.0035003	0.01036	0.016842	0.022937	0.028751	0.034478	0.040366	0.046535	0.053029	0.059924	0.067382	0.075462	0.084033	0.092812	0.10146	0.10968	0.11713	0.12362	0.12911	0.13355	0.13677	0.13862	0.13913	0.13854	0.13714	0.13505
-0.047418	-0.060138	-0.073202	-0.085779	-0.097105	-0.10669	-0.11428	-0.11979	-0.12298	-0.12337	-0.12078	-0.1151	-0.10647	-0.095378	-0.082206	-0.06727	-0.050608	-0.032129	-0.011956	0.0092958	0.030991	0.05246	0.073396	0.093717	0.1132	0.13154	0.14801	0.16187	0.17266	0.18053	0.18586	0.18903	0.18999	0.18857	0.18488	0.17919	0.17223	0.16452	0.15624	0.14715	0.13687	0.12528	0.11281	0.099861	0.086523	0.072725	0.058222	0.043224	0.028404	0.01453
-0.091886	-0.091407	-0.091614	-0.092745	-0.094839	-0.097804	-0.10133	-0.1047	-0.10698	-0.10744	-0.10572	-0.10182	-0.096055	-0.088585	-0.079679	-0.069601	-0.058726	-0.047516	-0.036743	-0.026978	-0.018616	-0.011683	-0.0060032	-0.0016057	0.0015767	0.0035936	0.0045842	0.0045279	0.0036961	0.0023157	0.00077953	-0.00070232	-0.0019582	-0.0025823	-0.0022653	-0.00080926	0.0019077	0.0063289	0.012693	0.021173	0.031534	0.043537	0.056906	0.071023	0.085225	0.099046	0.11205	0.12337	0.13222	0.13787
0.083372	0.099932	0.11953	0.14195	0.16678	0.19287	0.21908	0.24408	0.26638	0.28485	0.29834	0.30633	0.30893	0.30616	0.29819	0.28584	0.27011	0.25235	0.23426	0.21712	0.20208	0.18978	0.1804	0.17432	0.17182	0.17293	0.1774	0.18453	0.19327	0.2029	0.21291	0.22305	0.2332	0.24288	0.2515	0.25828	0.26254	0.26433	0.2638	0.26089	0.25558	0.24792	0.23813	0.22687	0.21511	0.20424	0.19556	0.18948	0.18646	0.18701
0.011601	0.024746	0.035276	0.043049	0.048283	0.05136	0.052715	0.052637	0.051597	0.050116	0.048769	0.047962	0.047762	0.048249	0.049369	0.050894	0.052475	0.054051	0.055438	0.056385	0.056553	0.055858	0.054572	0.052967	0.051361	0.050246	0.050186	0.051352	0.053867	0.057995	0.064078	0.072113	0.081585	0.091836	0.10215	0.11162	0.11937	0.12483	0.12749	0.12676	0.12198	0.11285	0.099818	0.083726	0.065557	0.046473	0.027561	0.0099122	-0.0053844	-0.017264
-0.080373	-0.067946	-0.054778	-0.041184	-0.027794	-0.015345	-0.004392	0.0047812	0.011949	0.01715	0.020852	0.023637	0.025921	0.028033	0.030553	0.03407	0.039067	0.045804	0.054436	0.064884	0.076733	0.089354	0.10215	0.1146	0.12609	0.13613	0.14433	0.15049	0.15445	0.15628	0.15635	0.15539	0.15419	0.15348	0.15385	0.15563	0.15908	0.1644	0.17172	0.18098	0.19169	0.20302	0.21389	0.22323	0.23026	0.2346	0.23584	0.2336	0.22763	0.21795
-0.092697	-0.088761	-0.085078	-0.081738	-0.07872	-0.0762	-0.074368	-0.073472	-0.073714	-0.075101	-0.077484	-0.080975	-0.085511	-0.090945	-0.097165	-0.1038	-0.11037	-0.11632	-0.12107	-0.1243	-0.12583	-0.12535	-0.12277	-0.11824	-0.11182	-0.10386	-0.094727	-0.084777	-0.074397	-0.063764	-0.053033	-0.042369	-0.031725	-0.020849	-0.0095922	0.0022536	0.014639	0.027379	0.040301	0.053034	0.065218	0.076437	0.086147	0.093661	0.098423	0.10001	0.098458	0.094054	0.087076	0.078069
-0.14717	-0.14067	-0.1316	-0.11988	-0.10549	-0.088699	-0.070063	-0.049918	-0.028867	-0.0077687	0.012226	0.030244	0.045967	0.058981	0.06896	0.075916	0.08021	0.082061	0.082056	0.081181	0.080769	0.081944	0.084969	0.090144	0.09766	0.1074	0.11895	0.13186	0.14532	0.15822	0.16942	0.17789	0.18345	0.1858	0.18479	0.18044	0.1731	0.16337	0.15223	0.14077	0.12983	0.12005	0.11144	0.10407	0.097813	0.092548	0.087922	0.083218	0.077287	0.069047
0.020641	0.036263	0.050916	0.06358	0.073706	0.081204	0.086079	0.088791	0.090019	0.090214	0.089953	0.089847	0.090563	0.092834	0.096833	0.10229	0.10874	0.11538	0.12115	0.12542	0.12754	0.12695	0.12306	0.11529	0.10354	0.088151	0.069712	0.049174	0.027817	0.0065776	-0.013589	-0.031765	-0.047078	-0.058672	-0.065959	-0.068763	-0.067288	-0.062157	-0.05416	-0.044014	-0.032542	-0.020654	-0.0092275	0.00082244	0.0087017	0.013964	0.01666	0.017261	0.016084	0.013463
-0.032189	-0.020115	-0.0077972	0.0047702	0.01757	0.030202	0.042242	0.053681	0.064529	0.074779	0.084037	0.091759	0.097363	0.10055	0.10109	0.099198	0.0952	0.089212	0.081454	0.072164	0.061884	0.051235	0.040849	0.031077	0.022205	0.014251	0.0070202	0.00049199	-0.0054554	-0.010995	-0.016454	-0.022064	-0.028012	-0.034294	-0.040777	-0.047115	-0.052684	-0.057118	-0.060165	-0.061445	-0.06052	-0.057123	-0.051016	-0.042085	-0.030376	-0.016261	-0.00057694	0.016112	0.033516	0.051065
-0.034984	-0.042131	-0.050366	-0.058364	-0.064899	-0.068974	-0.070039	-0.067688	-0.061551	-0.051563	-0.038149	-0.021966	-0.0041458	0.013753	0.030177	0.043856	0.05417	0.060607	0.062833	0.060794	0.054706	0.044925	0.03224	0.017789	0.0027115	-0.012005	-0.025732	-0.037823	-0.047829	-0.055463	-0.060531	-0.062858	-0.062604	-0.060005	-0.055261	-0.048672	-0.040709	-0.032043	-0.02325	-0.014911	-0.0075388	-0.0017458	0.0021321	0.0036527	0.0023841	-0.0017669	-0.0083306	-0.016541	-0.025665	-0.034959
-0.23328	-0.21464	-0.19537	-0.17602	-0.15713	-0.13898	-0.12165	-0.10503	-0.088843	-0.072636	-0.056046	-0.038735	-0.020377	-0.00056496	0.021143	0.044945	0.070927	0.099087	0.12934	0.16155	0.19555	0.23102	0.26749	0.30443	0.34122	0.37739	0.41241	0.44577	0.47712	0.50609	0.53239	0.556	0.57699	0.59556	0.61185	0.62601	0.63834	0.64921	0.65875	0.66708	0.67419	0.67996	0.68439	0.68744	0.68909	0.68927	0.68777	0.68428	0.67865	0.6709
-0.035536	-0.035939	-0.036294	-0.036468	-0.036375	-0.036017	-0.03553	-0.035158	-0.035209	-0.035955	-0.037333	-0.03922	-0.041475	-0.04401	-0.046671	-0.049224	-0.051354	-0.052666	-0.052711	-0.05106	-0.04767	-0.042579	-0.035821	-0.027382	-0.017362	-0.005951	0.0065462	0.019777	0.033351	0.046852	0.060148	0.073186	0.085823	0.097837	0.1091	0.11959	0.12944	0.13875	0.14756	0.1559	0.16364	0.17054	0.1765	0.18156	0.18573	0.18894	0.19095	0.19168	0.1912	0.18958
-0.22942	-0.22551	-0.21957	-0.21191	-0.20321	-0.19449	-0.18664	-0.18035	-0.17576	-0.17286	-0.17127	-0.17061	-0.17082	-0.17158	-0.17256	-0.17318	-0.17287	-0.17114	-0.16782	-0.16269	-0.15595	-0.14799	-0.13899	-0.12928	-0.11901	-0.10855	-0.098395	-0.089067	-0.081023	-0.074738	-0.07016	-0.066762	-0.063947	-0.061001	-0.057537	-0.053028	-0.046777	-0.038097	-0.026253	-0.010715	0.0084496	0.030605	0.054746	0.079632	0.10437	0.12818	0.15012	0.16933	0.18482	0.196
0.062803	0.063527	0.063795	0.063939	0.064331	0.065106	0.066445	0.068598	0.071814	0.076478	0.08292	0.09132	0.10168	0.11369	0.12683	0.14081	0.15508	0.16887	0.18139	0.19177	0.19919	0.20304	0.20285	0.1985	0.1903	0.17852	0.1638	0.14708	0.12934	0.11165	0.095002	0.080366	0.068667	0.060566	0.056284	0.055745	0.058607	0.064344	0.072344	0.081904	0.092274	0.10257	0.11182	0.11905	0.12366	0.12547	0.12436	0.12024	0.11315	0.10325
0.16387	0.16051	0.15605	0.15185	0.14934	0.14908	0.15152	0.15706	0.166	0.1786	0.1947	0.21397	0.23572	0.25861	0.28114	0.30257	0.32203	0.33854	0.35148	0.36044	0.36571	0.36768	0.36696	0.36489	0.36308	0.36266	0.36479	0.37059	0.38051	0.3945	0.41157	0.43029	0.44889	0.46495	0.47603	0.48006	0.47541	0.46089	0.43633	0.40218	0.35986	0.31162	0.26039	0.20969	0.16283	0.12277	0.091834	0.07161	0.062465	0.064093
0.053939	0.052347	0.047726	0.040119	0.029923	0.018111	0.005769	-0.0059274	-0.015823	-0.023096	-0.02763	-0.029073	-0.027094	-0.021599	-0.01287	-0.0015749	0.011303	0.024625	0.037492	0.049334	0.060041	0.069011	0.075371	0.078461	0.077897	0.07351	0.065656	0.055045	0.042239	0.027697	0.011778	-0.004775	-0.020804	-0.0353	-0.047321	-0.055938	-0.060775	-0.061945	-0.059619	-0.054104	-0.045892	-0.035543	-0.023933	-0.011778	0.00011228	0.010761	0.019533	0.026245	0.030719	0.032973
-0.068077	-0.074149	-0.077965	-0.079248	-0.077748	-0.073363	-0.066232	-0.056923	-0.04627	-0.035187	-0.024411	-0.014519	-0.0061372	3.6016e-05	0.0033759	0.0035186	0.00039935	-0.0056448	-0.01394	-0.023673	-0.034186	-0.044989	-0.055365	-0.064509	-0.071657	-0.076223	-0.077777	-0.076133	-0.071446	-0.063983	-0.053889	-0.041241	-0.026559	-0.010512	0.0060811	0.022365	0.037463	0.050626	0.061389	0.069397	0.074274	0.075737	0.074002	0.069496	0.062969	0.055289	0.047342	0.039903	0.033555	0.028764
0.1294	0.14499	0.15615	0.16203	0.16222	0.15639	0.14483	0.1284	0.1081	0.085222	0.060905	0.036165	0.012207	-0.0099682	-0.029755	-0.04638	-0.059204	-0.068099	-0.073194	-0.074945	-0.073488	-0.069076	-0.062291	-0.053738	-0.044007	-0.033995	-0.024745	-0.016827	-0.010415	-0.0052517	-0.0015731	0.00034592	0.00056332	-0.00065796	-0.0027363	-0.0049029	-0.006482	-0.0073606	-0.0078458	-0.0087712	-0.010507	-0.013108	-0.016746	-0.021587	-0.028088	-0.036675	-0.047312	-0.059323	-0.071692	-0.082936
0.023237	0.0084851	-0.006758	-0.021324	-0.033977	-0.043409	-0.04901	-0.050603	-0.048132	-0.041834	-0.031978	-0.018716	-0.0027177	0.014667	0.031963	0.047714	0.061164	0.07201	0.080285	0.086157	0.089632	0.090524	0.089183	0.086786	0.084594	0.083669	0.08429	0.086208	0.088685	0.090943	0.09247	0.093038	0.092153	0.088772	0.081787	0.070459	0.054993	0.036219	0.015511	-0.0057617	-0.02637	-0.045296	-0.061551	-0.073855	-0.080749	-0.081309	-0.075821	-0.065143	-0.050508	-0.033154
0.055041	0.062181	0.065354	0.064332	0.058787	0.048388	0.033234	0.013849	-0.0090988	-0.034599	-0.061379	-0.087859	-0.11261	-0.13403	-0.15067	-0.16122	-0.16503	-0.16202	-0.15251	-0.13727	-0.1175	-0.094976	-0.071696	-0.050073	-0.032172	-0.019609	-0.013149	-0.012849	-0.018345	-0.028849	-0.043172	-0.059519	-0.075583	-0.088418	-0.095639	-0.095817	-0.088651	-0.074531	-0.054177	-0.028588	0.00085603	0.032265	0.063042	0.089828	0.10992	0.12201	0.12599	0.12229	0.11147	0.094251
0.030039	0.039203	0.04537	0.048519	0.048904	0.04684	0.042873	0.037636	0.031808	0.026246	0.021709	0.018801	0.018059	0.019589	0.0232	0.028677	0.035593	0.043409	0.051519	0.059238	0.066022	0.07141	0.074982	0.076705	0.076881	0.075811	0.073964	0.071826	0.069984	0.069104	0.069773	0.07253	0.07781	0.085649	0.09568	0.10737	0.11998	0.13281	0.14505	0.15578	0.16409	0.169	0.1697	0.16588	0.15764	0.14551	0.13036	0.113	0.094359	0.075371
[truncated: 51 more columns]

## Sheet: FigS21E_NoGoNegative
-0.072032	-0.082914	-0.090867	-0.095156	-0.095652	-0.092661	-0.086592	-0.078106	-0.067993	-0.057096	-0.046303	-0.03618	-0.027159	-0.019669	-0.013466	-0.0081528	-0.0035266	0.00073492	0.0050623	0.0098386	0.01541	0.02169	0.02837	0.035148	0.041237	0.04609	0.049612	0.051639	0.051889	0.050226	0.046611	0.041401	0.035224	0.028754	0.02287	0.01796	0.013975	0.010962	0.0091233	0.0085362	0.0092284	0.011061	0.013705	0.016769	0.019784	0.022818	0.026157	0.029865	0.033738	0.03762
-0.17137	-0.1755	-0.17736	-0.17687	-0.1738	-0.16825	-0.16007	-0.14883	-0.13509	-0.12003	-0.10475	-0.089583	-0.074931	-0.061725	-0.050959	-0.043232	-0.039092	-0.039209	-0.043216	-0.049865	-0.05786	-0.066416	-0.074699	-0.081559	-0.085786	-0.086588	-0.083593	-0.076591	-0.066304	-0.054391	-0.042724	-0.032713	-0.0253	-0.021418	-0.022042	-0.027613	-0.037862	-0.052096	-0.068942	-0.086224	-0.10155	-0.11306	-0.11965	-0.12033	-0.11418	-0.10111	-0.081804	-0.057345	-0.029318	0.00025812
-0.15709	-0.16322	-0.16637	-0.1664	-0.16352	-0.15828	-0.15135	-0.14312	-0.13401	-0.125	-0.11733	-0.11182	-0.10884	-0.10828	-0.10975	-0.11267	-0.11633	-0.12019	-0.12353	-0.12526	-0.12414	-0.11945	-0.11111	-0.099515	-0.08538	-0.069601	-0.053074	-0.036602	-0.021097	-0.0074244	0.0034433	0.010966	0.015134	0.016211	0.014729	0.011437	0.0069529	0.0018098	-0.0034237	-0.0083236	-0.012247	-0.014877	-0.016224	-0.016325	-0.015287	-0.013291	-0.010391	-0.0065451	-0.0017555	0.0039075
0.14652	0.14531	0.14483	0.14639	0.1511	0.15949	0.17173	0.1875	0.20637	0.22786	0.25114	0.27528	0.29904	0.32092	0.33955	0.35408	0.36399	0.36919	0.36979	0.36589	0.35773	0.34573	0.33068	0.31373	0.29603	0.27843	0.26155	0.24578	0.23142	0.21904	0.20918	0.20228	0.19846	0.19749	0.19902	0.20279	0.2085	0.21603	0.22515	0.23525	0.24557	0.25536	0.26401	0.27109	0.27621	0.27906	0.27939	0.27679	0.27095	0.262
-0.055632	-0.054205	-0.054078	-0.055215	-0.057278	-0.059828	-0.062281	-0.064208	-0.06554	-0.066235	-0.065988	-0.064491	-0.061511	-0.056805	-0.050518	-0.043059	-0.035335	-0.02845	-0.023159	-0.020133	-0.020206	-0.024032	-0.032175	-0.04517	-0.063044	-0.085332	-0.11083	-0.13759	-0.16382	-0.18772	-0.20747	-0.22165	-0.22911	-0.22882	-0.2203	-0.20373	-0.18005	-0.15129	-0.11963	-0.087377	-0.056896	-0.030077	-0.0084711	0.0066703	0.014548	0.014831	0.0076948	-0.0056115	-0.023608	-0.044535
-0.1696	-0.16909	-0.16652	-0.16209	-0.15612	-0.14889	-0.14074	-0.13213	-0.1235	-0.11517	-0.10741	-0.10042	-0.094217	-0.088674	-0.083624	-0.078957	-0.074504	-0.069996	-0.065198	-0.059957	-0.0542	-0.047978	-0.041446	-0.034706	-0.027827	-0.020825	-0.013698	-0.0065185	0.00064212	0.0077535	0.014801	0.021825	0.028906	0.036041	0.043218	0.050356	0.057266	0.063791	0.069788	0.075144	0.079832	0.083844	0.087183	0.089853	0.091765	0.092893	0.093356	0.093287	0.0928	0.091926
-0.02455	-0.036331	-0.049749	-0.064455	-0.080095	-0.096173	-0.11214	-0.12721	-0.14005	-0.14945	-0.15485	-0.15596	-0.15274	-0.14519	-0.1334	-0.11777	-0.098835	-0.077391	-0.054861	-0.032698	-0.012196	0.0055234	0.019702	0.029399	0.033834	0.032627	0.025578	0.012856	-0.0045596	-0.025328	-0.04786	-0.070565	-0.092065	-0.11075	-0.1253	-0.13482	-0.13857	-0.13623	-0.12828	-0.11572	-0.099814	-0.081939	-0.063604	-0.046491	-0.031964	-0.021075	-0.01479	-0.013755	-0.018036	-0.02714
-0.20069	-0.19322	-0.18396	-0.17293	-0.16026	-0.14618	-0.13093	-0.11476	-0.0981	-0.081448	-0.065304	-0.05017	-0.036585	-0.025039	-0.015841	-0.0090343	-0.0046543	-0.002676	-0.0027432	-0.0044334	-0.0072633	-0.010683	-0.014078	-0.016839	-0.018489	-0.01884	-0.017676	-0.014808	-0.01026	-0.004075	0.0036122	0.012509	0.02222	0.032357	0.042663	0.05314	0.063737	0.074405	0.085091	0.095754	0.10644	0.1173	0.1285	0.14009	0.15187	0.1634	0.1743	0.18411	0.19246	0.19894
0.1133	0.10719	0.099697	0.091397	0.082891	0.074765	0.067626	0.061779	0.05712	0.053416	0.050489	0.048261	0.046638	0.045501	0.044757	0.044349	0.044217	0.044404	0.045176	0.046873	0.049717	0.053738	0.058862	0.064998	0.072023	0.079716	0.087791	0.095951	0.1039	0.11134	0.11811	0.12414	0.12941	0.13394	0.1377	0.14072	0.1431	0.14497	0.14633	0.14708	0.14701	0.14599	0.14394	0.14081	0.13659	0.13134	0.12502	0.11758	0.10903	0.099616
-0.080785	-0.10408	-0.12415	-0.13964	-0.15006	-0.15539	-0.15578	-0.15166	-0.14341	-0.13179	-0.11778	-0.10249	-0.087166	-0.072789	-0.059513	-0.047353	-0.036395	-0.026387	-0.017278	-0.0090506	-0.0014664	0.0056642	0.012754	0.020063	0.027179	0.033745	0.039601	0.044248	0.047434	0.049268	0.049849	0.049613	0.048786	0.047618	0.04686	0.047186	0.049041	0.053126	0.059971	0.069549	0.081503	0.094897	0.10894	0.12282	0.13534	0.14538	0.15202	0.15425	0.15112	0.14232
0.14493	0.16186	0.17433	0.18223	0.18599	0.18633	0.1844	0.18117	0.17787	0.17531	0.17398	0.17417	0.17591	0.17956	0.18505	0.19202	0.1996	0.20701	0.21297	0.21643	0.21683	0.21408	0.20832	0.19933	0.18731	0.17259	0.15593	0.13862	0.12256	0.10917	0.099122	0.0923	0.08838	0.0873	0.088305	0.0908	0.094005	0.096198	0.095294	0.090192	0.080421	0.066122	0.047854	0.026204	0.0027497	-0.021218	-0.044688	-0.066034	-0.083766	-0.097613
0.085873	0.1011	0.1209	0.14473	0.17178	0.2012	0.23193	0.2627	0.29244	0.3199	0.34366	0.36224	0.37464	0.38072	0.38078	0.37524	0.36466	0.34994	0.3322	0.3128	0.29331	0.27547	0.26057	0.24914	0.24141	0.2375	0.23755	0.24133	0.24815	0.25718	0.26728	0.2772	0.28596	0.2931	0.29838	0.30153	0.30208	0.2998	0.2948	0.2873	0.27769	0.26646	0.25393	0.24013	0.225	0.20863	0.19141	0.17364	0.15545	0.13701
-0.020214	-0.030025	-0.041151	-0.053014	-0.064998	-0.076191	-0.085698	-0.092716	-0.096451	-0.096489	-0.093097	-0.086799	-0.078031	-0.067128	-0.054619	-0.041519	-0.028988	-0.017989	-0.0093179	-0.0033642	-9.1096e-05	0.00075978	-0.00064041	-0.0041445	-0.0092509	-0.015098	-0.020734	-0.025461	-0.028646	-0.030047	-0.029703	-0.027758	-0.024261	-0.019361	-0.013561	-0.0074541	-0.0015152	0.0040402	0.0088182	0.01287	0.016538	0.020025	0.023337	0.026595	0.030203	0.034519	0.039646	0.045393	0.051847	0.058593
0.048124	0.04084	0.032831	0.024012	0.014159	0.0032291	-0.0082155	-0.0194	-0.029621	-0.038436	-0.045689	-0.051194	-0.05476	-0.056505	-0.056558	-0.055222	-0.053398	-0.052098	-0.051913	-0.053113	-0.055644	-0.059314	-0.063926	-0.069078	-0.074165	-0.078377	-0.080595	-0.079842	-0.075938	-0.068996	-0.059299	-0.047277	-0.033511	-0.018588	-0.0034489	0.010601	0.022162	0.030064	0.034082	0.034298	0.030708	0.02344	0.013027	3.0559e-05	-0.014605	-0.029376	-0.042677	-0.052904	-0.059278	-0.061388
-0.20098	-0.19594	-0.18446	-0.16716	-0.14516	-0.12033	-0.094037	-0.067264	-0.041181	-0.017312	0.0026016	0.017456	0.026844	0.030995	0.031086	0.029049	0.026167	0.023244	0.02122	0.021271	0.024535	0.031511	0.042178	0.055856	0.07102	0.08588	0.099198	0.1102	0.11813	0.1222	0.12186	0.1172	0.10869	0.097192	0.084046	0.070498	0.057579	0.046023	0.036565	0.029972	0.026799	0.026943	0.030075	0.0358	0.043344	0.052009	0.061012	0.069793	0.077672	0.083866
-0.11688	-0.12953	-0.14266	-0.1548	-0.16443	-0.16997	-0.17048	-0.16578	-0.15639	-0.14303	-0.127	-0.10988	-0.093212	-0.078524	-0.067141	-0.060121	-0.057466	-0.058422	-0.061968	-0.067336	-0.073453	-0.079321	-0.083886	-0.086384	-0.086253	-0.083235	-0.078098	-0.072088	-0.066468	-0.061769	-0.058118	-0.055234	-0.053004	-0.050916	-0.048509	-0.045271	-0.040084	-0.031866	-0.019826	-0.0040246	0.014715	0.035072	0.055958	0.075884	0.093616	0.10802	0.11764	0.12137	0.11852	0.10911
0.067532	0.072143	0.074667	0.075225	0.074316	0.072323	0.069676	0.067389	0.066346	0.066789	0.06887	0.072496	0.077506	0.083682	0.090416	0.097525	0.10495	0.11231	0.11921	0.12532	0.13018	0.13337	0.13475	0.1343	0.13245	0.12913	0.12411	0.1173	0.10864	0.098362	0.087014	0.075193	0.063106	0.050749	0.037823	0.024504	0.01097	-0.0026039	-0.015819	-0.028564	-0.041018	-0.053321	-0.065155	-0.075995	-0.085352	-0.093162	-0.09916	-0.10321	-0.10562	-0.10643
0.032719	0.043674	0.053936	0.063261	0.071588	0.078931	0.085214	0.090185	0.093829	0.096433	0.098094	0.098953	0.099328	0.099533	0.099871	0.10061	0.10215	0.1051	0.10988	0.1165	0.12497	0.13506	0.14633	0.15832	0.17044	0.18223	0.19305	0.20206	0.20852	0.21204	0.21253	0.21023	0.20552	0.19887	0.19089	0.18211	0.17304	0.16446	0.1571	0.15137	0.14727	0.14454	0.14291	0.142	0.14125	0.14019	0.13844	0.13546	0.13068	0.12396
0.080694	0.070129	0.058544	0.046243	0.033487	0.02063	0.0082335	-0.0029067	-0.012094	-0.018824	-0.023033	-0.024695	-0.023834	-0.020404	-0.014368	-0.0059397	0.0044144	0.015864	0.027513	0.038638	0.048901	0.057971	0.065609	0.0715	0.075288	0.076833	0.076222	0.07394	0.070632	0.066722	0.062247	0.057243	0.05172	0.045783	0.039638	0.033466	0.027295	0.020803	0.013596	0.0056857	-0.0024476	-0.010271	-0.017241	-0.022922	-0.027004	-0.029413	-0.030023	-0.028389	-0.024165	-0.017515
-0.11661	-0.12022	-0.1219	-0.12147	-0.11861	-0.11296	-0.10469	-0.094122	-0.081504	-0.067078	-0.050933	-0.033519	-0.014851	0.0050615	0.025894	0.047013	0.067767	0.087584	0.1058	0.12157	0.13392	0.14259	0.14717	0.14723	0.14289	0.13486	0.12453	0.11316	0.10185	0.091979	0.085212	0.082352	0.083946	0.09057	0.10213	0.11778	0.13583	0.1547	0.17314	0.18955	0.20194	0.20897	0.20987	0.20386	0.19071	0.17098	0.14609	0.1176	0.086745	0.055323
-0.034052	-0.042329	-0.048494	-0.052338	-0.053997	-0.054007	-0.053063	-0.051514	-0.049373	-0.047119	-0.045504	-0.045073	-0.045696	-0.047093	-0.048978	-0.050659	-0.051554	-0.051594	-0.050878	-0.049201	-0.046355	-0.042381	-0.0378	-0.03308	-0.028462	-0.02458	-0.021865	-0.020248	-0.019807	-0.020851	-0.023413	-0.027443	-0.032576	-0.038425	-0.044832	-0.05116	-0.056829	-0.061778	-0.065738	-0.068295	-0.069397	-0.06898	-0.067158	-0.064215	-0.060203	-0.055583	-0.050916	-0.046201	-0.041558	-0.037183
0.053703	0.052704	0.048835	0.042838	0.035551	0.027756	0.020384	0.014259	0.0099267	0.0074513	0.0066075	0.0071916	0.0089428	0.011718	0.015254	0.019272	0.02322	0.026415	0.028348	0.028845	0.027717	0.02469	0.019604	0.011998	0.0017396	-0.011118	-0.026191	-0.04283	-0.060502	-0.078712	-0.096552	-0.11294	-0.12689	-0.1372	-0.1431	-0.14419	-0.14039	-0.13194	-0.11892	-0.10144	-0.080102	-0.05575	-0.02928	-0.0017875	0.025843	0.052916	0.078997	0.10381	0.12676	0.14696
0.022898	0.042054	0.057167	0.067388	0.072244	0.0718	0.066405	0.056563	0.04272	0.025484	0.0055764	-0.015905	-0.037649	-0.058167	-0.076319	-0.091547	-0.10355	-0.11218	-0.11729	-0.11902	-0.11755	-0.11344	-0.10779	-0.10193	-0.096657	-0.092006	-0.087904	-0.084123	-0.080432	-0.076452	-0.071932	-0.066327	-0.058623	-0.047743	-0.033472	-0.016677	0.0017747	0.020764	0.039249	0.05626	0.071077	0.08285	0.090401	0.092592	0.089036	0.080588	0.06814	0.052854	0.035736	0.017641
-0.55438	-0.5525	-0.54526	-0.53195	-0.51202	-0.48549	-0.45269	-0.41409	-0.37029	-0.32214	-0.27062	-0.21678	-0.16148	-0.10576	-0.050492	0.0037544	0.056629	0.10777	0.15687	0.20387	0.24887	0.29192	0.33283	0.37157	0.40806	0.44211	0.47349	0.50212	0.52805	0.55123	0.57151	0.58884	0.60359	0.61604	0.62645	0.6351	0.64224	0.64785	0.65174	0.65376	0.65385	0.65185	0.64717	0.63938	0.62815	0.61327	0.59461	0.57233	0.54677	0.51831
0.087816	0.094323	0.10137	0.1086	0.11558	0.12205	0.12792	0.13299	0.13702	0.1398	0.14111	0.1407	0.1385	0.13458	0.12922	0.12257	0.11468	0.10564	0.095695	0.085164	0.074572	0.064603	0.055738	0.048182	0.041877	0.036599	0.03231	0.029102	0.026936	0.025561	0.024383	0.02252	0.01937	0.014763	0.0088612	0.0022412	-0.0047955	-0.012221	-0.019935	-0.027558	-0.034412	-0.039473	-0.041935	-0.041383	-0.037697	-0.031299	-0.022466	-0.011367	0.001793	0.016509
-0.042338	-0.029657	-0.013752	0.0035335	0.020478	0.035364	0.046875	0.054281	0.05783	0.057266	0.05229	0.042903	0.029761	0.013772	-0.0041735	-0.022832	-0.040961	-0.057643	-0.073	-0.086589	-0.097637	-0.10552	-0.10997	-0.11062	-0.10701	-0.099351	-0.088309	-0.074548	-0.057869	-0.038549	-0.017377	0.0046914	0.026745	0.047459	0.06518	0.079013	0.088686	0.094208	0.094964	0.090552	0.081026	0.067022	0.049464	0.029688	0.0094028	-0.010299	-0.02876	-0.045702	-0.060461	-0.072476
-0.13193	-0.12498	-0.11825	-0.11162	-0.10504	-0.098516	-0.091793	-0.084651	-0.077164	-0.069814	-0.063021	-0.057019	-0.052051	-0.048563	-0.046922	-0.047427	-0.050369	-0.055729	-0.063083	-0.071688	-0.080905	-0.090347	-0.09964	-0.10819	-0.11554	-0.12132	-0.12537	-0.12794	-0.12952	-0.13074	-0.13207	-0.13372	-0.13574	-0.13829	-0.14137	-0.14486	-0.14847	-0.1516	-0.1536	-0.15391	-0.15206	-0.14773	-0.14089	-0.13151	-0.11979	-0.10595	-0.090389	-0.073754	-0.056671	-0.039714
0.21045	0.23317	0.25731	0.28201	0.30661	0.3303	0.35219	0.37162	0.38839	0.40227	0.41307	0.42046	0.42457	0.42584	0.42459	0.42111	0.41552	0.40771	0.39733	0.3843	0.36898	0.35207	0.33408	0.31553	0.29701	0.27955	0.26449	0.25328	0.24739	0.24785	0.2549	0.26847	0.28832	0.31353	0.34301	0.37491	0.40697	0.43682	0.46218	0.48127	0.49291	0.49609	0.49017	0.4756	0.45298	0.42352	0.3888	0.35056	0.31052	0.27008
-0.08659	-0.066251	-0.044636	-0.023384	-0.0038893	0.013098	0.027579	0.039751	0.050094	0.059171	0.067596	0.075637	0.083412	0.091383	0.099723	0.10825	0.11642	0.12364	0.12933	0.13285	0.13359	0.13143	0.12636	0.11821	0.10722	0.093895	0.07875	0.062334	0.045229	0.028437	0.013118	-3.4287e-05	-0.010402	-0.017251	-0.020342	-0.019575	-0.014596	-0.0054777	0.0073695	0.022652	0.038758	0.054431	0.068529	0.079702	0.08691	0.089199	0.085373	0.075287	0.059432	0.039314
0.047337	0.031482	0.01621	0.0020227	-0.010306	-0.020047	-0.026812	-0.030521	-0.031051	-0.028258	-0.021876	-0.011818	0.0016712	0.017847	0.035679	0.054133	0.072583	0.090719	0.10807	0.12404	0.13785	0.14885	0.15674	0.16167	0.16405	0.16407	0.16164	0.15634	0.1482	0.13749	0.12484	0.11116	0.097301	0.083708	0.070624	0.05857	0.048144	0.040103	0.034648	0.031771	0.031142	0.031704	0.032342	0.032374	0.031371	0.028819	0.024382	0.017822	0.0093952	-0.00065278
-0.0016748	0.0039253	0.0090304	0.013161	0.015614	0.015822	0.013781	0.0097338	0.0039113	-0.0034445	-0.011793	-0.020714	-0.029558	-0.037293	-0.042681	-0.04486	-0.043595	-0.039007	-0.031346	-0.020685	-0.0076116	0.0071306	0.022484	0.036877	0.048822	0.057358	0.062072	0.062869	0.060011	0.053495	0.043904	0.032289	0.020041	0.0089701	0.00046184	-0.0046849	-0.0060694	-0.0035705	0.0023834	0.011655	0.023738	0.037595	0.051808	0.06475	0.075337	0.082972	0.087227	0.08798	0.08566	0.08036
0.064442	0.094329	0.11987	0.13961	0.15244	0.15757	0.1546	0.1435	0.12455	0.09896	0.068531	0.035471	0.0021364	-0.029102	-0.056014	-0.076866	-0.090334	-0.095619	-0.092403	-0.081014	-0.061955	-0.036341	-0.0062162	0.025944	0.05764	0.08705	0.11278	0.13395	0.15028	0.16134	0.16627	0.16474	0.15766	0.14641	0.13247	0.11679	0.099757	0.081221	0.060604	0.038313	0.015593	-0.0066732	-0.028524	-0.050196	-0.071992	-0.094114	-0.11619	-0.13725	-0.1559	-0.17173
0.062618	0.058718	0.055187	0.052126	0.049496	0.047532	0.046685	0.047514	0.050106	0.054182	0.059459	0.065738	0.072281	0.078476	0.08376	0.087276	0.08798	0.084789	0.077122	0.065162	0.049427	0.030378	0.0091565	-0.012907	-0.034477	-0.054061	-0.070114	-0.081217	-0.086326	-0.085353	-0.078748	-0.067232	-0.05222	-0.035448	-0.018604	-0.0032567	0.0091809	0.017619	0.021168	0.01977	0.01399	0.0048655	-0.0060456	-0.017021	-0.026454	-0.033167	-0.036385	-0.035765	-0.031048	-0.02264
0.13627	0.14394	0.14714	0.14561	0.13946	0.12914	0.11532	0.098645	0.079694	0.058753	0.036185	0.013328	-0.0083796	-0.027897	-0.044398	-0.057396	-0.066772	-0.072638	-0.075067	-0.074041	-0.069857	-0.063738	-0.057007	-0.050894	-0.046561	-0.045005	-0.046816	-0.052295	-0.061787	-0.075472	-0.09299	-0.11311	-0.13438	-0.15529	-0.17446	-0.19065	-0.20291	-0.21048	-0.21261	-0.20892	-0.19975	-0.18631	-0.17014	-0.15292	-0.13609	-0.12083	-0.10814	-0.098835	-0.093686	-0.093097
[truncated: 51 more columns]

## Sheet: FigS21F_GoPositiveNextGo
0.0013082	-0.017263	-0.03771	-0.058441	-0.078075	-0.095199	-0.10862	-0.11755	-0.12159	-0.12047	-0.11447	-0.10453	-0.092149	-0.078669	-0.065359	-0.053437	-0.043619	-0.036311	-0.03166	-0.029855	-0.030766	-0.033975	-0.038683	-0.044157	-0.049594	-0.053996	-0.056859	-0.057926	-0.057118	-0.054185	-0.049035	-0.041615	-0.032019	-0.020319	-0.0068182	0.0076487	0.02235	0.036648	0.049943	0.061281	0.069632	0.07393	0.073263	0.066784	0.053936	0.034839	0.0099459	-0.02012	-0.054485	-0.091653
-0.032279	-0.027014	-0.021277	-0.014961	-0.0079351	-0.00019851	0.0082375	0.017523	0.028141	0.040477	0.054672	0.070157	0.086132	0.10185	0.11672	0.13032	0.14223	0.15189	0.15859	0.16174	0.16099	0.15684	0.15004	0.14129	0.13112	0.11996	0.10834	0.096799	0.086035	0.076848	0.069916	0.065272	0.062717	0.062	0.063044	0.065673	0.069561	0.074537	0.080358	0.086466	0.092123	0.096972	0.1008	0.10357	0.10503	0.10499	0.10339	0.099997	0.094402	0.086549
0.063354	0.070315	0.076808	0.082789	0.087953	0.09211	0.095351	0.097839	0.099838	0.10138	0.10211	0.1017	0.10016	0.097845	0.09542	0.093285	0.091433	0.089627	0.0876	0.0854	0.083409	0.081905	0.080804	0.079484	0.077073	0.073024	0.067283	0.060148	0.0519	0.042532	0.031872	0.019966	0.0071643	-0.0056783	-0.0175	-0.027437	-0.035077	-0.040399	-0.0434	-0.043963	-0.042019	-0.037813	-0.031736	-0.024563	-0.01729	-0.010997	-0.0063397	-0.0035592	-0.0027933	-0.0041336
0.21333	0.22047	0.22041	0.2133	0.19985	0.18146	0.15963	0.13561	0.11061	0.085681	0.06193	0.040441	0.021722	0.0058459	-0.0076097	-0.019728	-0.031553	-0.043768	-0.056861	-0.071122	-0.086816	-0.10411	-0.12263	-0.14159	-0.15986	-0.17588	-0.18826	-0.19594	-0.19825	-0.19482	-0.18548	-0.17034	-0.15003	-0.12574	-0.098939	-0.07126	-0.044321	-0.019514	0.0021892	0.020164	0.034075	0.04374	0.049381	0.051683	0.0516	0.049967	0.047595	0.045131	0.042815	0.040539
0.061725	0.075299	0.086986	0.096413	0.10357	0.10878	0.11226	0.11444	0.1157	0.11626	0.11648	0.11663	0.11693	0.11726	0.11733	0.1167	0.11505	0.11199	0.10718	0.1005	0.091992	0.081714	0.069808	0.056795	0.043191	0.029436	0.015884	0.0028976	-0.009171	-0.020108	-0.029834	-0.038166	-0.045009	-0.050559	-0.054877	-0.05787	-0.059386	-0.059272	-0.057463	-0.053855	-0.048386	-0.04125	-0.032641	-0.022598	-0.011302	0.00089708	0.01357	0.026257	0.03856	0.050025
0.070165	0.079942	0.087525	0.092769	0.095427	0.095343	0.09261	0.087481	0.080252	0.071248	0.061003	0.049968	0.038462	0.026918	0.015879	0.0058855	-0.0027025	-0.0096794	-0.014852	-0.018164	-0.019933	-0.020375	-0.019582	-0.017779	-0.015245	-0.012265	-0.0090214	-0.0056605	-0.0023621	0.00091063	0.0045741	0.0088723	0.013803	0.019397	0.025637	0.032447	0.039605	0.046849	0.05392	0.060254	0.065059	0.067769	0.068127	0.065908	0.06095	0.053184	0.042804	0.030242	0.016015	0.00090938
0.053914	0.075085	0.095726	0.11554	0.13433	0.15188	0.1681	0.18284	0.19572	0.20625	0.21409	0.21855	0.21918	0.21557	0.20754	0.19525	0.17886	0.15893	0.13633	0.11209	0.087148	0.062746	0.039824	0.01935	0.0020672	-0.01167	-0.021511	-0.027512	-0.030049	-0.029569	-0.026475	-0.021319	-0.014516	-0.0068032	0.0010422	0.0087438	0.016098	0.023106	0.029888	0.036363	0.042153	0.046898	0.050292	0.052462	0.053794	0.054076	0.052896	0.049832	0.044518	0.037093
0.0082047	0.012069	0.016365	0.021445	0.027567	0.034717	0.042761	0.051484	0.060561	0.069653	0.078408	0.086437	0.093202	0.098141	0.10088	0.1013	0.099331	0.095	0.088458	0.079936	0.069713	0.05818	0.045907	0.0335	0.021459	0.010099	-0.00027509	-0.0093786	-0.016961	-0.022871	-0.027036	-0.029516	-0.030517	-0.030357	-0.029466	-0.028201	-0.026877	-0.025784	-0.025267	-0.025613	-0.027022	-0.029568	-0.033209	-0.037727	-0.04265	-0.047481	-0.051797	-0.055253	-0.05747	-0.058109
0.086849	0.093096	0.098519	0.10238	0.10418	0.10327	0.099021	0.091017	0.079046	0.062942	0.043081	0.020056	-0.0052883	-0.032335	-0.060707	-0.08951	-0.11761	-0.14406	-0.16784	-0.18788	-0.20377	-0.21542	-0.22298	-0.22638	-0.22534	-0.22022	-0.21189	-0.20105	-0.18874	-0.17623	-0.16404	-0.15237	-0.14122	-0.13087	-0.12173	-0.11402	-0.10745	-0.10204	-0.097589	-0.09359	-0.090202	-0.087846	-0.087112	-0.088288	-0.091774	-0.097731	-0.1067	-0.11868	-0.13342	-0.15074
0.16534	0.17984	0.19201	0.20179	0.20938	0.21482	0.21776	0.21787	0.21503	0.20954	0.20176	0.19199	0.18049	0.16703	0.15106	0.13233	0.11121	0.088373	0.064418	0.03964	0.014256	-0.011437	-0.036984	-0.061207	-0.082508	-0.099637	-0.112	-0.11958	-0.12246	-0.12042	-0.11315	-0.10048	-0.082648	-0.060718	-0.036301	-0.010859	0.014566	0.039493	0.063583	0.086153	0.10636	0.12343	0.137	0.14735	0.15526	0.16143	0.16622	0.16951	0.17092	0.1704
-0.043686	-0.054072	-0.0615	-0.064711	-0.062589	-0.054864	-0.041842	-0.024453	-0.0041045	0.01775	0.039614	0.060141	0.078075	0.092096	0.1008	0.10339	0.09975	0.090553	0.076889	0.060074	0.041481	0.022268	0.003354	-0.014179	-0.029022	-0.040009	-0.046585	-0.048769	-0.046818	-0.041417	-0.033392	-0.02361	-0.012717	-0.0014575	0.0091892	0.018113	0.024753	0.028879	0.030337	0.029481	0.026811	0.023061	0.018753	0.014368	0.010512	0.007958	0.0069231	0.0072757	0.0088284	0.011033
0.086091	0.078795	0.070396	0.060822	0.050011	0.038435	0.026657	0.015227	0.0043816	-0.0060277	-0.016054	-0.025613	-0.034523	-0.042572	-0.049537	-0.055572	-0.060785	-0.065294	-0.069082	-0.071907	-0.073571	-0.073992	-0.073129	-0.071046	-0.06793	-0.063784	-0.058823	-0.053307	-0.047562	-0.042118	-0.037552	-0.034344	-0.032977	-0.033808	-0.03702	-0.042964	-0.05176	-0.063406	-0.077757	-0.094373	-0.11271	-0.13223	-0.15233	-0.1725	-0.19236	-0.21132	-0.22884	-0.24445	-0.25775	-0.26852
0.098501	0.10225	0.1063	0.11054	0.11472	0.11863	0.1223	0.12547	0.12789	0.12935	0.12959	0.12823	0.12502	0.11999	0.11331	0.10505	0.095148	0.083851	0.071612	0.058938	0.046497	0.035134	0.02546	0.017832	0.012513	0.0097691	0.0098659	0.012741	0.018052	0.02531	0.033755	0.042339	0.050189	0.056552	0.060672	0.061895	0.059747	0.054008	0.044723	0.032155	0.016834	-0.00046331	-0.018991	-0.037931	-0.056441	-0.073829	-0.089607	-0.10345	-0.11514	-0.12468
-0.052473	-0.080272	-0.10936	-0.13891	-0.16815	-0.19564	-0.21948	-0.23819	-0.25047	-0.25525	-0.2523	-0.24206	-0.22485	-0.20153	-0.17317	-0.14155	-0.10892	-0.077176	-0.047966	-0.022837	-0.0026212	0.01245	0.022233	0.0274	0.029008	0.028517	0.027655	0.027709	0.029561	0.033917	0.041025	0.050651	0.06217	0.074062	0.084407	0.091124	0.092113	0.08601	0.072197	0.050713	0.022034	-0.012856	-0.052411	-0.094361	-0.13608	-0.17457	-0.20687	-0.23098	-0.24587	-0.25161
0.051081	0.066147	0.079671	0.091516	0.10106	0.10756	0.11038	0.10926	0.104	0.09472	0.081726	0.065176	0.045344	0.022663	-0.0017714	-0.026543	-0.050135	-0.071253	-0.088852	-0.10231	-0.11123	-0.11524	-0.11412	-0.1079	-0.097234	-0.083257	-0.067339	-0.050866	-0.035065	-0.020838	-0.0089174	0.00023989	0.0063264	0.009407	0.010085	0.0094299	0.0085266	0.0084106	0.0099662	0.013784	0.020264	0.02945	0.041196	0.054938	0.069535	0.08348	0.095525	0.10468	0.11027	0.11202
0.11113	0.10568	0.096909	0.085215	0.07128	0.055908	0.039878	0.023948	0.0090003	-0.004264	-0.015667	-0.025242	-0.032969	-0.03883	-0.043053	-0.045955	-0.047588	-0.04814	-0.047968	-0.047318	-0.045845	-0.043236	-0.039172	-0.033449	-0.025865	-0.016327	-0.0052535	0.007003	0.020044	0.033285	0.045651	0.056343	0.064447	0.069116	0.069736	0.06596	0.058067	0.046406	0.031585	0.014512	-0.0036626	-0.022174	-0.040094	-0.056399	-0.070269	-0.081148	-0.089048	-0.094055	-0.096559	-0.097291
-0.040303	-0.041813	-0.043573	-0.045568	-0.047625	-0.049717	-0.051743	-0.05362	-0.055376	-0.056716	-0.057184	-0.056504	-0.05442	-0.051065	-0.046849	-0.042029	-0.037022	-0.032267	-0.028108	-0.024838	-0.022685	-0.021797	-0.022349	-0.024143	-0.026675	-0.029525	-0.032075	-0.033808	-0.034334	-0.03366	-0.032047	-0.029821	-0.027165	-0.024435	-0.022199	-0.02096	-0.021371	-0.023772	-0.028372	-0.034867	-0.042608	-0.050813	-0.058901	-0.066329	-0.072481	-0.076835	-0.07883	-0.078307	-0.075165	-0.06971
0.06299	0.05676	0.057025	0.063508	0.075139	0.090495	0.10737	0.12331	0.13602	0.14397	0.14573	0.13975	0.12523	0.10197	0.070729	0.032878	-0.0093245	-0.053537	-0.097725	-0.1405	-0.18035	-0.21548	-0.24484	-0.26781	-0.28438	-0.29518	-0.30147	-0.30449	-0.30519	-0.30416	-0.30216	-0.30025	-0.2988	-0.29813	-0.2985	-0.29988	-0.30189	-0.30416	-0.30643	-0.30858	-0.31045	-0.31168	-0.31248	-0.31288	-0.31259	-0.31152	-0.30986	-0.30798	-0.30638	-0.3056
0.017893	0.023302	0.029244	0.035971	0.043548	0.051962	0.06149	0.072167	0.083986	0.096715	0.10991	0.1229	0.13493	0.14545	0.15408	0.16064	0.16484	0.1666	0.16576	0.16224	0.15617	0.14799	0.13829	0.12753	0.1163	0.10503	0.09416	0.083834	0.074349	0.066128	0.059412	0.054244	0.050562	0.048382	0.0474	0.047208	0.047461	0.048176	0.049093	0.049712	0.049561	0.048247	0.045375	0.040463	0.033312	0.024027	0.012669	-0.00093213	-0.016514	-0.03349
0.036125	0.025758	0.017003	0.0096237	0.0036019	-0.00082649	-0.0033138	-0.0038152	-0.0028091	-0.00094259	0.0011116	0.0033696	0.006121	0.0097618	0.014244	0.019202	0.024179	0.02897	0.033785	0.039134	0.045553	0.053026	0.061131	0.069189	0.077014	0.084655	0.092082	0.099091	0.10522	0.10965	0.11175	0.11129	0.10841	0.10365	0.097033	0.088435	0.078031	0.066036	0.052864	0.039378	0.026156	0.013553	0.0016616	-0.0098022	-0.020634	-0.030478	-0.039306	-0.046897	-0.053102	-0.058285
-0.067377	-0.086311	-0.10132	-0.11094	-0.11399	-0.10981	-0.098064	-0.079199	-0.054402	-0.02529	0.0064201	0.038677	0.069434	0.097038	0.12017	0.13763	0.14817	0.15117	0.14705	0.13668	0.12105	0.10173	0.080393	0.058322	0.036532	0.016346	-0.0007416	-0.013729	-0.022459	-0.026955	-0.027317	-0.024424	-0.019264	-0.012519	-0.004724	0.0031823	0.010193	0.01585	0.02007	0.022791	0.023981	0.024205	0.024039	0.023763	0.023612	0.02406	0.025375	0.027249	0.029325	0.031281
-0.10535	-0.10224	-0.095314	-0.084395	-0.069597	-0.051616	-0.031002	-0.008332	0.015429	0.039215	0.061773	0.08155	0.097339	0.10805	0.11318	0.11294	0.10743	0.096692	0.081095	0.061074	0.037399	0.0113	-0.01582	-0.042541	-0.067831	-0.091416	-0.11286	-0.13164	-0.14741	-0.15975	-0.16837	-0.17345	-0.17571	-0.17597	-0.17491	-0.17248	-0.16885	-0.16421	-0.15864	-0.15236	-0.14575	-0.13875	-0.13086	-0.12163	-0.11081	-0.098762	-0.085675	-0.071847	-0.057886	-0.044337
0.11927	0.12918	0.13678	0.14157	0.14311	0.14115	0.13575	0.12746	0.1171	0.10499	0.091285	0.076799	0.062578	0.049645	0.038841	0.03087	0.026355	0.02538	0.027824	0.033836	0.043558	0.056325	0.07128	0.087589	0.10453	0.12129	0.13671	0.14992	0.1603	0.16743	0.1711	0.17165	0.16946	0.1648	0.15779	0.14879	0.13903	0.12979	0.12195	0.11582	0.11135	0.10816	0.10599	0.10486	0.10505	0.10656	0.1084	0.1092	0.1079	0.10424
0.20058	0.19731	0.19244	0.18582	0.17742	0.16727	0.15528	0.14129	0.12525	0.10707	0.08662	0.063919	0.038962	0.011835	-0.017423	-0.048551	-0.081032	-0.11422	-0.14764	-0.18077	-0.21297	-0.24372	-0.27239	-0.29831	-0.32082	-0.33951	-0.35431	-0.3653	-0.37235	-0.37539	-0.37452	-0.36976	-0.36145	-0.35011	-0.33636	-0.32077	-0.30373	-0.28566	-0.26731	-0.24939	-0.23262	-0.21774	-0.20526	-0.19543	-0.18836	-0.18413	-0.18285	-0.1846	-0.18925	-0.1967
0.095533	0.10347	0.11083	0.11721	0.12224	0.12561	0.12697	0.12621	0.12321	0.1179	0.11027	0.10068	0.089852	0.078466	0.067039	0.056042	0.045958	0.037126	0.029945	0.02462	0.021176	0.019214	0.018087	0.017251	0.016434	0.015331	0.013593	0.010928	0.0069418	0.0015276	-0.0051668	-0.012578	-0.019939	-0.026747	-0.032811	-0.037825	-0.041493	-0.043622	-0.043993	-0.042649	-0.039772	-0.035979	-0.032202	-0.029038	-0.026762	-0.025763	-0.026363	-0.028629	-0.032474	-0.03769
0.027645	0.047956	0.069314	0.090977	0.11221	0.13175	0.14859	0.16192	0.17114	0.17579	0.17548	0.17003	0.15991	0.14585	0.12868	0.10977	0.090479	0.072061	0.055374	0.041228	0.030421	0.023469	0.020365	0.020795	0.024282	0.029705	0.035784	0.041382	0.045686	0.047802	0.04693	0.042789	0.035556	0.02565	0.013581	0.00054818	-0.012075	-0.023229	-0.032087	-0.03767	-0.039215	-0.036719	-0.030631	-0.021607	-0.010274	0.0022071	0.014569	0.02601	0.035887	0.04339
0.015977	0.061968	0.10243	0.13518	0.15831	0.17062	0.17184	0.16299	0.14569	0.12229	0.095758	0.068666	0.04311	0.020871	0.0035262	-0.0075075	-0.011677	-0.0098478	-0.0033775	0.0059063	0.015594	0.023463	0.027875	0.027585	0.021629	0.0092917	-0.0090645	-0.031594	-0.05621	-0.080991	-0.10357	-0.12158	-0.13331	-0.13741	-0.13291	-0.11942	-0.097611	-0.069497	-0.03712	-0.0020395	0.033773	0.068178	0.099459	0.12621	0.14737	0.16239	0.17115	0.17431	0.17238	0.16579
0.0027572	-0.014513	-0.033154	-0.052362	-0.071063	-0.088467	-0.10387	-0.11636	-0.12513	-0.12955	-0.12931	-0.1249	-0.11711	-0.10668	-0.094829	-0.082642	-0.071156	-0.061553	-0.054881	-0.051953	-0.05329	-0.058835	-0.068229	-0.081002	-0.096214	-0.11293	-0.13028	-0.14726	-0.16295	-0.17676	-0.18828	-0.19722	-0.2036	-0.20764	-0.20994	-0.21118	-0.2119	-0.21273	-0.21422	-0.21648	-0.21947	-0.22324	-0.22754	-0.23189	-0.23557	-0.23775	-0.23777	-0.23501	-0.22892	-0.21944
0.097598	0.10705	0.11563	0.1228	0.12794	0.13051	0.12987	0.12537	0.11624	0.10216	0.08331	0.06039	0.034206	0.0056667	-0.02421	-0.054111	-0.082511	-0.10764	-0.12759	-0.141	-0.14723	-0.14621	-0.13803	-0.12309	-0.10188	-0.075527	-0.045448	-0.01358	0.017768	0.046731	0.071835	0.091986	0.10628	0.11416	0.11519	0.10952	0.097708	0.081002	0.061337	0.040449	0.020068	0.0016646	-0.013431	-0.024209	-0.029838	-0.029724	-0.023691	-0.012419	0.0024945	0.019573
0.073217	0.065875	0.054971	0.040627	0.02337	0.0039391	-0.01669	-0.037394	-0.057367	-0.07571	-0.091451	-0.10361	-0.11178	-0.11578	-0.1159	-0.1126	-0.10665	-0.099137	-0.090716	-0.08214	-0.074366	-0.068556	-0.065309	-0.064985	-0.067643	-0.073235	-0.081302	-0.091071	-0.10216	-0.11409	-0.12608	-0.1372	-0.14676	-0.15422	-0.15932	-0.1619	-0.16222	-0.16072	-0.15764	-0.15338	-0.14862	-0.144	-0.14015	-0.13761	-0.13661	-0.13712	-0.13886	-0.14157	-0.14507	-0.1488
0.079242	0.10054	0.119	0.13386	0.14455	0.15066	0.15197	0.14843	0.14009	0.1272	0.11078	0.091745	0.070827	0.048796	0.026325	0.004299	-0.016449	-0.035405	-0.051942	-0.06558	-0.076427	-0.084541	-0.089976	-0.092544	-0.091828	-0.087819	-0.080735	-0.070633	-0.057869	-0.042811	-0.025472	-0.0059308	0.015589	0.038145	0.060204	0.08061	0.098593	0.11346	0.12473	0.13217	0.13542	0.1342	0.1286	0.11963	0.10906	0.098282	0.088404	0.080344	0.074894	0.07245
0.031702	0.033857	0.036024	0.038441	0.041655	0.045922	0.051287	0.057739	0.065292	0.07367	0.082352	0.090774	0.098344	0.10422	0.10755	0.10771	0.10427	0.097021	0.085816	0.070865	0.052902	0.033063	0.012659	-0.0068666	-0.024416	-0.039147	-0.050274	-0.057191	-0.059284	-0.056279	-0.048486	-0.036854	-0.022625	-0.0070861	0.0090151	0.025176	0.040845	0.055459	0.068287	0.078719	0.086517	0.092014	0.095831	0.098614	0.10052	0.10152	0.10161	0.10081	0.099454	0.097979
-0.084574	-0.078075	-0.070133	-0.060985	-0.050913	-0.040356	-0.029823	-0.0197	-0.010098	-0.0013066	0.0063516	0.0125	0.016585	0.018081	0.016941	0.013352	0.0077618	0.00065504	-0.0077172	-0.016896	-0.026132	-0.034505	-0.040947	-0.044531	-0.044954	-0.042022	-0.035729	-0.026114	-0.013149	0.0029165	0.021285	0.040774	0.059909	0.077443	0.092672	0.10482	0.11313	0.1168	0.11516	0.10778	0.094997	0.077834	0.057856	0.036364	0.014251	-0.0073808	-0.027331	-0.044339	-0.057259	-0.064978
0.062968	0.059311	0.051443	0.040515	0.027692	0.014289	0.0015382	-0.0097578	-0.018925	-0.025458	-0.029249	-0.030622	-0.030205	-0.028855	-0.027254	-0.026136	-0.026064	-0.027048	-0.029124	-0.032277	-0.03615	-0.04016	-0.043597	-0.045655	-0.045765	-0.043418	-0.038387	-0.031196	-0.022341	-0.012158	-0.0012302	0.0097377	0.019859	0.028023	0.03336	0.035194	0.033187	0.027902	0.020032	0.010117	-0.0010839	-0.012786	-0.023874	-0.0328	-0.038301	-0.039469	-0.03573	-0.02731	-0.014799	0.001101
[truncated: 51 more columns]

## Sheet: FigS21F_GoNegativeNextGo
0.052896	0.069356	0.084718	0.098033	0.1085	0.11535	0.11815	0.11666	0.11057	0.099674	0.08413	0.064501	0.041835	0.017463	-0.0072705	-0.031044	-0.052853	-0.071882	-0.087247	-0.09809	-0.10368	-0.10353	-0.098083	-0.088149	-0.074669	-0.058556	-0.040436	-0.020955	-0.0010249	0.018291	0.035933	0.05081	0.062589	0.07112	0.076393	0.078446	0.077083	0.072441	0.065208	0.056278	0.046466	0.036828	0.028103	0.020943	0.015768	0.012817	0.012502	0.01469	0.018501	0.022956
-0.045811	-0.061468	-0.075694	-0.087812	-0.097389	-0.10424	-0.10833	-0.10946	-0.10756	-0.10294	-0.096097	-0.08768	-0.078424	-0.069064	-0.060094	-0.051742	-0.044148	-0.037498	-0.031784	-0.026526	-0.021344	-0.016057	-0.010374	-0.0040713	0.0027326	0.0095726	0.015841	0.020956	0.024209	0.024475	0.02096	0.013481	0.0019424	-0.013443	-0.032032	-0.052814	-0.074495	-0.09597	-0.11623	-0.13409	-0.14875	-0.15984	-0.1672	-0.17093	-0.17147	-0.16952	-0.16604	-0.16163	-0.15659	-0.15116
0.052862	0.05031	0.050492	0.053408	0.059101	0.067539	0.07891	0.093342	0.11057	0.12995	0.15081	0.17248	0.19437	0.21599	0.23654	0.25509	0.27051	0.28172	0.28803	0.28928	0.2855	0.27677	0.26321	0.24523	0.22383	0.20032	0.17623	0.15312	0.13224	0.11434	0.10011	0.090083	0.084676	0.083805	0.086736	0.09243	0.099711	0.10739	0.11462	0.12093	0.12576	0.12873	0.12958	0.12837	0.12558	0.1219	0.11803	0.11457	0.11184	0.10985
0.078488	0.090433	0.098334	0.10228	0.10246	0.099267	0.093292	0.085163	0.075335	0.064128	0.05174	0.038563	0.024892	0.010657	-0.0042008	-0.01989	-0.036691	-0.054659	-0.073717	-0.093757	-0.11457	-0.136	-0.15769	-0.17876	-0.19826	-0.21502	-0.22796	-0.2365	-0.24019	-0.2386	-0.23145	-0.21862	-0.20024	-0.17705	-0.15009	-0.1207	-0.090323	-0.059984	-0.030747	-0.0037397	0.020048	0.039764	0.054587	0.064038	0.067879	0.066263	0.059598	0.048126	0.032286	0.012659
-0.015603	-0.0058907	0.0036289	0.012772	0.021209	0.028744	0.035311	0.040861	0.045457	0.049162	0.052055	0.054194	0.055351	0.05537	0.054296	0.052024	0.048342	0.043252	0.036767	0.028902	0.019769	0.009531	-0.0013493	-0.012397	-0.023253	-0.033338	-0.041884	-0.048431	-0.052614	-0.054041	-0.052458	-0.047675	-0.039804	-0.029177	-0.016094	-0.0011115	0.014945	0.031409	0.047666	0.063038	0.076888	0.08862	0.097888	0.10466	0.10886	0.11057	0.11013	0.10787	0.10417	0.099418
0.0086838	0.015208	0.020377	0.023683	0.024806	0.023663	0.020295	0.014955	0.0080603	0.000113	-0.0083603	-0.016751	-0.024487	-0.031046	-0.036089	-0.039525	-0.041394	-0.041783	-0.040911	-0.039135	-0.036876	-0.03459	-0.032684	-0.03155	-0.031422	-0.032346	-0.034272	-0.037237	-0.041193	-0.045959	-0.05119	-0.056495	-0.061521	-0.065925	-0.06951	-0.072105	-0.073546	-0.073582	-0.072044	-0.068912	-0.064449	-0.059002	-0.052891	-0.046431	-0.039826	-0.033452	-0.027802	-0.023387	-0.020644	-0.019853
0.09903	0.10656	0.1079	0.10328	0.09285	0.077355	0.058096	0.036826	0.015528	-0.0037818	-0.019956	-0.032259	-0.040534	-0.044862	-0.045394	-0.042727	-0.037848	-0.032185	-0.027567	-0.02602	-0.028364	-0.034891	-0.04531	-0.059004	-0.075111	-0.092605	-0.11029	-0.12666	-0.13984	-0.14787	-0.14996	-0.14589	-0.13602	-0.12116	-0.10242	-0.081132	-0.058685	-0.036659	-0.016731	-0.00044133	0.011382	0.018191	0.020026	0.017458	0.011352	0.0029674	-0.0064157	-0.015498	-0.023227	-0.028874
-0.033982	-0.029062	-0.024651	-0.021072	-0.018557	-0.017272	-0.017257	-0.018446	-0.020692	-0.023811	-0.02746	-0.031264	-0.034857	-0.037883	-0.040082	-0.041284	-0.041493	-0.040891	-0.039667	-0.038034	-0.036356	-0.035011	-0.034319	-0.034534	-0.03582	-0.03822	-0.041618	-0.045724	-0.050347	-0.055286	-0.060164	-0.064586	-0.068246	-0.070908	-0.072388	-0.072637	-0.071724	-0.069822	-0.06697	-0.063225	-0.058837	-0.054104	-0.049254	-0.044527	-0.040163	-0.036301	-0.033002	-0.030272	-0.028248	-0.027068
-0.10304	-0.096032	-0.090744	-0.088366	-0.089876	-0.095792	-0.10637	-0.12166	-0.14089	-0.16311	-0.18734	-0.2126	-0.23772	-0.26146	-0.28269	-0.30055	-0.31444	-0.32389	-0.32906	-0.33033	-0.32816	-0.32292	-0.31507	-0.30521	-0.29398	-0.28186	-0.26917	-0.25632	-0.24349	-0.23067	-0.21785	-0.20515	-0.19281	-0.18113	-0.17028	-0.16057	-0.15234	-0.14563	-0.14035	-0.13649	-0.13403	-0.13273	-0.13206	-0.13136	-0.13012	-0.12802	-0.12477	-0.12057	-0.11577	-0.11071
0.10377	0.1223	0.13863	0.15163	0.1602	0.1635	0.16102	0.15307	0.1401	0.12257	0.10106	0.076231	0.048889	0.020184	-0.0085976	-0.036183	-0.061408	-0.083798	-0.10301	-0.11865	-0.13046	-0.1383	-0.1421	-0.14197	-0.13824	-0.13151	-0.12252	-0.11151	-0.098586	-0.084023	-0.068052	-0.050877	-0.032802	-0.01423	0.0046539	0.023987	0.044054	0.064456	0.08452	0.10361	0.12098	0.13595	0.148	0.15684	0.16189	0.16223	0.15693	0.14584	0.12921	0.1075
0.019647	0.020713	0.0208	0.021159	0.022935	0.02644	0.031388	0.037404	0.044009	0.05055	0.056464	0.061078	0.063658	0.063529	0.060244	0.054098	0.045815	0.036097	0.025623	0.015264	0.0057737	-0.0021259	-0.0080375	-0.011967	-0.014132	-0.015085	-0.015628	-0.016414	-0.017944	-0.020791	-0.025386	-0.032039	-0.040413	-0.049752	-0.059177	-0.067863	-0.074949	-0.079784	-0.081904	-0.080923	-0.076591	-0.068822	-0.058217	-0.045681	-0.032165	-0.018505	-0.0054901	0.0061783	0.015873	0.023033
-0.05321	-0.058564	-0.064927	-0.072203	-0.080294	-0.089003	-0.098183	-0.10781	-0.11771	-0.12725	-0.13565	-0.14227	-0.14674	-0.14884	-0.14847	-0.14558	-0.14024	-0.13253	-0.12274	-0.1117	-0.10041	-0.08972	-0.080349	-0.07275	-0.067244	-0.064213	-0.063913	-0.066525	-0.072052	-0.080061	-0.08981	-0.10054	-0.11147	-0.12199	-0.13161	-0.13973	-0.14584	-0.14957	-0.15066	-0.14919	-0.14569	-0.14084	-0.13542	-0.13011	-0.12546	-0.12201	-0.12023	-0.12036	-0.12266	-0.12712
0.019731	0.021385	0.021066	0.019299	0.016783	0.014222	0.012138	0.010886	0.010737	0.011951	0.014686	0.01903	0.024737	0.030838	0.036245	0.039953	0.041529	0.040982	0.038271	0.033374	0.026407	0.017567	0.0072297	-0.0039075	-0.015138	-0.02573	-0.035402	-0.044176	-0.051888	-0.05836	-0.063534	-0.067469	-0.070206	-0.071721	-0.071845	-0.070546	-0.06772	-0.063384	-0.05777	-0.051015	-0.043115	-0.033975	-0.023702	-0.012691	-0.0014229	0.0096754	0.020185	0.02996	0.038927	0.046762
-0.027764	-0.018994	-0.0032396	0.017946	0.042338	0.067448	0.090936	0.11056	0.12445	0.13101	0.12869	0.11666	0.095009	0.064757	0.02758	-0.014508	-0.059286	-0.10417	-0.14687	-0.18533	-0.21742	-0.24146	-0.25642	-0.26204	-0.25892	-0.24812	-0.23121	-0.21041	-0.18769	-0.16487	-0.14384	-0.12631	-0.11375	-0.10713	-0.10646	-0.11123	-0.12039	-0.13227	-0.14557	-0.15912	-0.17202	-0.1834	-0.19232	-0.19795	-0.20009	-0.19893	-0.19516	-0.18991	-0.18403	-0.17798
0.0093623	-0.005154	-0.018604	-0.030142	-0.039263	-0.045686	-0.049584	-0.050969	-0.049756	-0.046097	-0.040243	-0.032936	-0.025066	-0.017247	-0.0097546	-0.0025046	0.0048323	0.012238	0.019667	0.027096	0.034402	0.042042	0.050563	0.059935	0.069848	0.079746	0.088813	0.096439	0.10197	0.10515	0.1057	0.10267	0.095055	0.082772	0.066106	0.045396	0.021353	-0.0052325	-0.033404	-0.062748	-0.092512	-0.12124	-0.14728	-0.16992	-0.18887	-0.20371	-0.21422	-0.22038	-0.22244	-0.22023
0.041181	0.017457	-0.0045942	-0.023196	-0.037096	-0.045901	-0.049503	-0.048221	-0.042899	-0.034313	-0.023547	-0.011853	-0.00064587	0.0083969	0.013994	0.015238	0.011107	0.00097093	-0.015173	-0.037092	-0.06406	-0.094864	-0.128	-0.16167	-0.19421	-0.22381	-0.24819	-0.26538	-0.27409	-0.27374	-0.26441	-0.24685	-0.22236	-0.19261	-0.15938	-0.12471	-0.091145	-0.061135	-0.036517	-0.018383	-0.0073778	-0.003588	-0.0063862	-0.014778	-0.027646	-0.043813	-0.061835	-0.080201	-0.097726	-0.11354
-0.060176	-0.079964	-0.098472	-0.1144	-0.12651	-0.13376	-0.13519	-0.13022	-0.11856	-0.10061	-0.07739	-0.050234	-0.020816	0.0090893	0.037972	0.064533	0.087554	0.10604	0.11925	0.12697	0.12948	0.12751	0.12216	0.11461	0.10561	0.095748	0.085603	0.075766	0.066862	0.059277	0.053165	0.04824	0.043867	0.039433	0.034836	0.030175	0.025579	0.021048	0.016303	0.011146	0.0053847	-0.00072336	-0.0065435	-0.011499	-0.015409	-0.018256	-0.020033	-0.020606	-0.019588	-0.016748
0.021782	0.011184	0.00030018	-0.010522	-0.020896	-0.03038	-0.038831	-0.045934	-0.051393	-0.054888	-0.055898	-0.054283	-0.050206	-0.043889	-0.035638	-0.025944	-0.015146	-0.0037584	0.0076224	0.018353	0.02767	0.035169	0.040623	0.043745	0.04428	0.042103	0.037063	0.02925	0.018893	0.006294	-0.0082163	-0.024522	-0.042305	-0.061105	-0.080387	-0.09946	-0.11755	-0.13411	-0.14862	-0.16077	-0.17022	-0.17659	-0.18007	-0.18095	-0.17958	-0.17667	-0.17309	-0.16942	-0.16635	-0.16429
0.045424	0.044771	0.040169	0.031972	0.020753	0.0075069	-0.0066813	-0.020768	-0.034008	-0.046021	-0.056448	-0.065076	-0.071834	-0.076562	-0.079177	-0.079915	-0.079246	-0.077695	-0.075585	-0.073029	-0.070188	-0.067139	-0.064062	-0.061426	-0.059835	-0.059767	-0.061433	-0.06484	-0.07005	-0.077097	-0.085855	-0.096233	-0.10784	-0.11989	-0.13136	-0.14133	-0.1492	-0.15462	-0.15742	-0.15763	-0.15562	-0.15172	-0.14657	-0.14106	-0.13641	-0.13353	-0.13301	-0.13524	-0.14026	-0.14787
0.024072	0.023527	0.022574	0.021346	0.020058	0.018921	0.018112	0.017645	0.01731	0.016863	0.016206	0.015118	0.01342	0.010773	0.0068734	0.0016668	-0.004822	-0.012494	-0.02112	-0.030168	-0.039128	-0.047511	-0.055025	-0.061253	-0.065927	-0.069211	-0.071393	-0.072767	-0.073535	-0.074196	-0.07523	-0.076962	-0.079533	-0.083211	-0.088132	-0.093972	-0.10028	-0.10659	-0.11262	-0.1179	-0.12208	-0.12491	-0.1262	-0.12564	-0.12311	-0.11887	-0.11329	-0.10688	-0.10004	-0.093272
-0.11289	-0.10912	-0.10465	-0.099709	-0.094267	-0.088302	-0.082511	-0.078085	-0.076066	-0.076883	-0.080252	-0.085146	-0.090873	-0.097478	-0.10577	-0.11642	-0.12904	-0.14258	-0.15596	-0.16835	-0.17931	-0.18893	-0.19714	-0.20345	-0.20645	-0.20499	-0.19911	-0.1895	-0.17698	-0.16245	-0.14673	-0.13032	-0.11368	-0.097157	-0.082038	-0.069379	-0.059067	-0.050543	-0.043289	-0.036716	-0.030287	-0.023895	-0.017563	-0.011777	-0.0061046	-0.00011313	0.0055113	0.010035	0.012809	0.013056
0.017122	0.021636	0.028205	0.036881	0.046876	0.05704	0.06649	0.074306	0.079928	0.082882	0.082439	0.077909	0.069004	0.055772	0.038872	0.019493	-0.0011463	-0.021568	-0.040803	-0.057977	-0.071685	-0.080562	-0.084067	-0.082071	-0.074811	-0.063175	-0.048331	-0.031993	-0.015491	-0.00013456	0.01225	0.019952	0.022133	0.018419	0.0087935	-0.0061037	-0.025277	-0.047131	-0.070027	-0.092208	-0.11161	-0.12633	-0.135	-0.13672	-0.13105	-0.11811	-0.098407	-0.072914	-0.043045	-0.010516
0.065439	0.049435	0.032329	0.014652	-0.0027124	-0.018799	-0.033017	-0.044949	-0.054157	-0.060383	-0.064002	-0.065663	-0.065902	-0.064907	-0.063178	-0.061385	-0.059994	-0.059247	-0.059504	-0.060858	-0.062841	-0.064678	-0.065697	-0.065663	-0.064312	-0.061244	-0.056273	-0.0495	-0.040867	-0.030656	-0.01952	-0.0084651	0.0015151	0.009933	0.016541	0.021092	0.023591	0.024286	0.023305	0.021119	0.018327	0.015852	0.014616	0.015052	0.017231	0.021159	0.026628	0.033279	0.040792	0.048486
0.25794	0.26417	0.26891	0.27173	0.27217	0.26988	0.26475	0.25666	0.24549	0.23126	0.21412	0.19449	0.17277	0.14935	0.12466	0.099145	0.073105	0.046957	0.021156	-0.0039576	-0.028126	-0.051321	-0.073458	-0.094419	-0.11411	-0.13242	-0.14905	-0.16385	-0.17674	-0.18762	-0.19643	-0.20312	-0.20771	-0.21032	-0.21109	-0.21028	-0.20844	-0.20615	-0.20392	-0.20223	-0.20139	-0.2016	-0.20296	-0.20548	-0.20916	-0.21405	-0.21991	-0.22643	-0.23325	-0.2401
-0.21446	-0.21099	-0.20324	-0.19213	-0.17857	-0.16334	-0.1474	-0.13199	-0.11821	-0.10687	-0.098281	-0.092597	-0.089618	-0.088761	-0.089673	-0.091998	-0.095264	-0.098732	-0.10169	-0.10365	-0.10465	-0.1049	-0.10487	-0.10523	-0.10621	-0.10813	-0.1114	-0.11646	-0.12364	-0.1331	-0.14446	-0.15715	-0.17044	-0.18356	-0.19615	-0.20762	-0.2172	-0.22423	-0.22836	-0.22938	-0.22746	-0.22299	-0.21644	-0.20825	-0.19863	-0.18821	-0.1779	-0.16851	-0.16051	-0.15436
-0.039449	-0.026613	-0.006237	0.020408	0.051296	0.084329	0.1172	0.1476	0.17345	0.19313	0.20568	0.21062	0.20777	0.19762	0.18139	0.16029	0.13578	0.10963	0.083428	0.058506	0.035808	0.01602	-5.0479e-05	-0.012159	-0.020638	-0.025818	-0.02826	-0.028872	-0.028367	-0.027258	-0.025774	-0.023987	-0.022383	-0.020995	-0.019446	-0.017276	-0.013824	-0.0082716	-0.00022395	0.010418	0.023454	0.038594	0.055811	0.07469	0.09437	0.11365	0.13106	0.14518	0.15515	0.16045
0.037875	0.046002	0.053562	0.059888	0.064181	0.065765	0.064439	0.060295	0.053416	0.044155	0.033184	0.021129	0.0088695	-0.0026507	-0.012436	-0.01965	-0.024125	-0.026083	-0.025808	-0.02392	-0.021237	-0.018358	-0.016027	-0.015176	-0.016581	-0.020908	-0.028176	-0.037953	-0.049545	-0.061926	-0.074059	-0.08527	-0.094977	-0.10237	-0.10682	-0.10764	-0.10456	-0.09772	-0.087668	-0.075396	-0.061863	-0.047696	-0.033176	-0.018556	-0.0040704	0.0097112	0.022231	0.033199	0.042562	0.050731
-0.05827	-0.051142	-0.04445	-0.038258	-0.032859	-0.028646	-0.025802	-0.02443	-0.02445	-0.02557	-0.027508	-0.030107	-0.033353	-0.037527	-0.042637	-0.048494	-0.0549	-0.061694	-0.068877	-0.076713	-0.085511	-0.095503	-0.10656	-0.11824	-0.1304	-0.1429	-0.15563	-0.16845	-0.18103	-0.19273	-0.20294	-0.21121	-0.2175	-0.22184	-0.2241	-0.22438	-0.22284	-0.21959	-0.215	-0.20967	-0.20412	-0.19864	-0.19325	-0.18805	-0.18326	-0.17873	-0.17423	-0.16973	-0.16496	-0.15953
0.096862	0.094467	0.085655	0.070853	0.051257	0.02828	0.0033217	-0.022043	-0.046227	-0.067973	-0.086296	-0.1007	-0.111	-0.11721	-0.11997	-0.12004	-0.11819	-0.11508	-0.11132	-0.10751	-0.10422	-0.10171	-0.099937	-0.098639	-0.097134	-0.094799	-0.091055	-0.085712	-0.078751	-0.07016	-0.059899	-0.048165	-0.035487	-0.02268	-0.010774	-0.00062989	0.0069821	0.011664	0.013184	0.011341	0.005948	-0.0029472	-0.014961	-0.029391	-0.045423	-0.062406	-0.079799	-0.097219	-0.11419	-0.13009
0.11562	0.12657	0.13654	0.14485	0.15091	0.15443	0.15543	0.15407	0.1505	0.1446	0.13614	0.12483	0.11073	0.094649	0.077591	0.060492	0.043993	0.028648	0.015096	0.004281	-0.0027186	-0.004799	-0.0014748	0.0067644	0.018864	0.033595	0.050028	0.067297	0.084514	0.1005	0.11391	0.12335	0.12813	0.12847	0.12527	0.11974	0.11279	0.10517	0.097472	0.090388	0.084698	0.081361	0.080724	0.082554	0.086096	0.090248	0.094119	0.097125	0.098951	0.099356
0.016361	0.0062993	-0.005153	-0.016934	-0.027948	-0.037425	-0.044717	-0.049387	-0.051343	-0.051001	-0.049023	-0.045855	-0.042105	-0.038667	-0.036231	-0.035166	-0.035856	-0.038689	-0.043726	-0.050607	-0.058778	-0.06752	-0.075849	-0.082888	-0.088237	-0.091822	-0.09366	-0.093629	-0.091606	-0.087506	-0.081336	-0.073601	-0.065156	-0.056517	-0.047709	-0.038485	-0.028422	-0.017326	-0.0052638	0.0073135	0.019746	0.031628	0.042763	0.052669	0.060635	0.065823	0.067316	0.06443	0.056693	0.044119
-0.036209	-0.034822	-0.03274	-0.029982	-0.026691	-0.023112	-0.019436	-0.015703	-0.012032	-0.0088838	-0.0068538	-0.0063773	-0.0077898	-0.011216	-0.016658	-0.023874	-0.032613	-0.042745	-0.05398	-0.065769	-0.077437	-0.08852	-0.0986	-0.10742	-0.11481	-0.12078	-0.12543	-0.12875	-0.13088	-0.13207	-0.13264	-0.13273	-0.13228	-0.13103	-0.12872	-0.12515	-0.12018	-0.11372	-0.10562	-0.095703	-0.083797	-0.069967	-0.054595	-0.038342	-0.021824	-0.0055399	0.010018	0.02438	0.036974	0.047236
0.077223	0.077924	0.076883	0.07447	0.071062	0.067121	0.063197	0.059793	0.057405	0.056699	0.057858	0.060571	0.064433	0.069145	0.074461	0.080111	0.085758	0.091183	0.096004	0.099603	0.10163	0.10221	0.1017	0.10031	0.098077	0.095051	0.091242	0.0865	0.080928	0.074923	0.068945	0.06315	0.057407	0.05172	0.046363	0.041494	0.037315	0.03415	0.03218	0.031384	0.031561	0.03264	0.034688	0.037615	0.041047	0.044954	0.049339	0.054026	0.058727	0.063157
-0.049293	-0.043228	-0.036644	-0.029489	-0.021783	-0.01352	-0.0047987	0.0039634	0.012459	0.020326	0.027116	0.032609	0.036663	0.038947	0.039119	0.036846	0.032196	0.025499	0.016922	0.0067324	-0.004573	-0.016549	-0.028711	-0.040359	-0.050816	-0.059459	-0.066047	-0.070404	-0.072172	-0.071094	-0.067303	-0.061161	-0.053324	-0.044599	-0.035715	-0.027257	-0.019521	-0.012826	-0.0076565	-0.0044567	-0.0033596	-0.0041636	-0.0062729	-0.0091085	-0.012149	-0.015008	-0.017623	-0.020021	-0.022058	-0.023542
[truncated: 51 more columns]

[truncated: 6 more sheets: FigS21F_NoGoPositiveNextGo, FigS21F_NoGoNegativeNextGo, FigS21F_GoPositiveNextNoGo, FigS21F_GoNegativeNextNoGo, FigS21F_NoGoPositiveNextNoGo, FigS21F_NoGoNegativeNextNoGo]
