# Supplementary material for: Prefrontal signals precede striatal signals for biased credit assignment in motivational learning biases
Source: Nat Commun. 2024 Jan 2;15:19. doi: 10.1038/s41467-023-44632-x (PMC10762147; doi:10.1038/s41467-023-44632-x)
Supplement: Supplementary file 4 — Source Data [file 41467_2023_44632_MOESM4_ESM.zip › SourceDataFiles/SourceDataFiles_FigS22.xlsx]

## Sheet: FigS22A
PPN_f	percentile_n	pStay_n
1	1	0.726415
1	2	0.773438
1	3	0.736842
1	4	0.753521
1	5	0.6875
2	1	0.761905
2	2	0.765766
2	3	0.745763
2	4	0.813953
2	5	0.721429
3	1	0.796117
3	2	0.857143
3	3	0.740157
3	4	0.8125
3	5	0.815126
4	1	0.715278
4	2	0.693878
4	3	0.653543
4	4	0.705357
4	5	0.685315
5	1	0.648
5	2	0.639344
5	3	0.584615
5	4	0.677966
5	5	0.689922
6	1	0.741071
6	2	0.688
6	3	0.769231
6	4	0.75
6	5	0.786325
7	1	0.798319
7	2	0.8
7	3	0.75188
7	4	0.804878
7	5	0.79845
8	1	0.517647
8	2	0.58125
8	3	0.540881
8	4	0.492424
8	5	0.477273
9	1	0.79646
9	2	0.80315
9	3	0.744681
9	4	0.801418
9	5	0.784314
10	1	0.795455
10	2	0.76378
10	3	0.780488
10	4	0.788991
10	5	0.744361
11	1	0.766129
11	2	0.715447
11	3	0.773723
11	4	0.747899
11	5	0.768595
12	1	0.558559
12	2	0.595041
12	3	0.496732
12	4	0.5
12	5	0.536082
13	1	0.924731
13	2	0.932886
13	3	0.931034
13	4	0.937931
13	5	0.891304
14	1	0.825758
14	2	0.760684
14	3	0.661417
14	4	0.709402
14	5	0.770992
16	1	0.874126
16	2	0.817308
16	3	0.818966
16	4	0.849558
16	5	0.864865
17	1	0.731034
17	2	0.840336
17	3	0.814815
17	4	0.79798
17	5	0.803922
18	1	0.808333
18	2	0.896296
18	3	0.915966
18	4	0.872
18	5	0.88
19	1	0.546154
19	2	0.663462
19	3	0.613139
19	4	0.604651
19	5	0.604839
20	1	0.745614
20	2	0.666667
20	3	0.656716
20	4	0.680328
20	5	0.681034
21	1	0.620438
21	2	0.5
21	3	0.508772
21	4	0.534884
21	5	0.570312
22	1	0.793103
22	2	0.761468
22	3	0.781818
22	4	0.761905
22	5	0.753731
23	1	0.562914
23	2	0.547826
23	3	0.515152
23	4	0.55
23	5	0.568345
24	1	0.833333
24	2	0.890625
24	3	0.831461
24	4	0.834646
24	5	0.873239
26	1	0.417391
26	2	0.417219
26	3	0.525862
26	4	0.414062
26	5	0.385965
27	1	0.725
27	2	0.798387
27	3	0.747899
27	4	0.762963
27	5	0.730159
28	1	0.774436
28	2	0.842593
28	3	0.822222
28	4	0.82243
28	5	0.808511
29	1	0.728682
29	2	0.73913
29	3	0.703704
29	4	0.75
29	5	0.759124
30	1	0.458015
30	2	0.378378
30	3	0.316667
30	4	0.3
30	5	0.344262
31	1	0.888889
31	2	0.89313
31	3	0.776786
31	4	0.862595
31	5	0.862903
32	1	0.75
32	2	0.74359
32	3	0.671233
32	4	0.719008
32	5	0.695238
33	1	0.696
33	2	0.762963
33	3	0.655462
33	4	0.647059
33	5	0.619048
34	1	0.597015
34	2	0.6875
34	3	0.683761
34	4	0.619469
34	5	0.598485
35	1	0.632353
35	2	0.603604
35	3	0.634921
35	4	0.686441
35	5	0.661654
36	1	0.851613
36	2	0.821782
36	3	0.90566
36	4	0.902655
36	5	0.825503

## Sheet: FigS22B
PPN_f	percentile_n	pStay_n
1	1	0.746988
1	2	0.759494
1	3	0.762195
1	4	0.715447
1	5	0.6875
2	1	0.757576
2	2	0.769231
2	3	0.788462
2	4	0.744361
2	5	0.752
3	1	0.792079
3	2	0.839416
3	3	0.786765
3	4	0.830882
3	5	0.77193
4	1	0.715328
4	2	0.580357
4	3	0.745763
4	4	0.68
4	5	0.719697
5	1	0.635036
5	2	0.645455
5	3	0.656
5	4	0.610169
5	5	0.686567
6	1	0.725
6	2	0.786885
6	3	0.725191
6	4	0.761194
6	5	0.735043
7	1	0.792
7	2	0.781022
7	3	0.762712
7	4	0.821429
7	5	0.795455
8	1	0.478261
8	2	0.587413
8	3	0.535948
8	4	0.530612
8	5	0.47191
9	1	0.830645
9	2	0.731092
9	3	0.755102
9	4	0.850467
9	5	0.771654
10	1	0.75
10	2	0.79845
10	3	0.792308
10	4	0.720339
10	5	0.80315
11	1	0.80315
11	2	0.722222
11	3	0.745763
11	4	0.773438
11	5	0.728
12	1	0.585859
12	2	0.477612
12	3	0.503356
12	4	0.604027
12	5	0.494624
13	1	0.939655
13	2	0.935714
13	3	0.893443
13	4	0.928
13	5	0.933884
14	1	0.807407
14	2	0.782258
14	3	0.75
14	4	0.686275
14	5	0.697842
16	1	0.86
16	2	0.752294
16	3	0.931373
16	4	0.824561
16	5	0.865772
17	1	0.831933
17	2	0.85
17	3	0.78169
17	4	0.794872
17	5	0.722222
18	1	0.859649
18	2	0.885246
18	3	0.867647
18	4	0.843972
18	5	0.927928
19	1	0.592857
19	2	0.521368
19	3	0.647619
19	4	0.584071
19	5	0.66443
20	1	0.738462
20	2	0.690909
20	3	0.65873
20	4	0.72
20	5	0.616541
21	1	0.592233
21	2	0.543478
21	3	0.514925
21	4	0.571429
21	5	0.529412
22	1	0.807143
22	2	0.844262
22	3	0.756757
22	4	0.65812
22	5	0.776119
23	1	0.580247
23	2	0.585106
23	3	0.576577
23	4	0.552632
23	5	0.475524
24	1	0.87013
24	2	0.884211
24	3	0.866667
24	4	0.844961
24	5	0.815603
26	1	0.412698
26	2	0.46875
26	3	0.472
26	4	0.375
26	5	0.421053
27	1	0.782178
27	2	0.748201
27	3	0.738255
27	4	0.753846
27	5	0.752381
28	1	0.855932
28	2	0.805556
28	3	0.820513
28	4	0.803279
28	5	0.780488
29	1	0.756303
29	2	0.752
29	3	0.754098
29	4	0.719424
29	5	0.705882
30	1	0.456
30	2	0.390244
30	3	0.290323
30	4	0.371901
30	5	0.290076
31	1	0.888889
31	2	0.826087
31	3	0.898305
31	4	0.848921
31	5	0.833333
32	1	0.759615
32	2	0.755396
32	3	0.689189
32	4	0.742857
32	5	0.602151
33	1	0.745223
33	2	0.636364
33	3	0.684211
33	4	0.688679
33	5	0.628205
34	1	0.652174
34	2	0.615385
34	3	0.613636
34	4	0.733813
34	5	0.546296
35	1	0.727273
35	2	0.642857
35	3	0.632075
35	4	0.641026
35	5	0.58042
36	1	0.88535
36	2	0.9
36	3	0.782178
36	4	0.851852
36	5	0.858108

## Sheet: FigS22C
PPN_f	percentile_n	pStay_n
1	1	0.746667
1	2	0.737179
1	3	0.740113
1	4	0.736434
1	5	0.735632
2	1	0.767442
2	2	0.747967
2	3	0.8
2	4	0.728682
2	5	0.765625
3	1	0.789062
3	2	0.8
3	3	0.827273
3	4	0.808824
3	5	0.808
4	1	0.692308
4	2	0.669492
4	3	0.650407
4	4	0.648855
4	5	0.795082
5	1	0.574468
5	2	0.590909
5	3	0.654206
5	4	0.664062
5	5	0.746377
6	1	0.722689
6	2	0.733813
6	3	0.752137
6	4	0.765625
6	5	0.760331
7	1	0.766917
7	2	0.788136
7	3	0.849206
7	4	0.742857
7	5	0.795775
8	1	0.6
8	2	0.517007
8	3	0.527607
8	4	0.514925
8	5	0.5
9	1	0.773585
9	2	0.758621
9	3	0.807407
9	4	0.805755
9	5	0.777778
10	1	0.755906
10	2	0.784483
10	3	0.78125
10	4	0.848
10	5	0.703125
11	1	0.700787
11	2	0.818966
11	3	0.766129
11	4	0.755906
11	5	0.738462
12	1	0.5
12	2	0.569343
12	3	0.526946
12	4	0.539007
12	5	0.517647
13	1	0.90099
13	2	0.923611
13	3	0.931507
13	4	0.938931
13	5	0.931373
14	1	0.714286
14	2	0.773438
14	3	0.761062
14	4	0.706767
14	5	0.782258
16	1	0.818841
16	2	0.814159
16	3	0.869231
16	4	0.858586
16	5	0.875
17	1	0.763889
17	2	0.780702
17	3	0.821429
17	4	0.807339
17	5	0.806897
18	1	0.767857
18	2	0.863309
18	3	0.933884
18	4	0.890511
18	5	0.913043
19	1	0.571429
19	2	0.634328
19	3	0.594828
19	4	0.596639
19	5	0.620155
20	1	0.647541
20	2	0.746032
20	3	0.679688
20	4	0.650794
20	5	0.696721
21	1	0.556701
21	2	0.57047
21	3	0.548611
21	4	0.528455
21	5	0.540541
22	1	0.748252
22	2	0.715596
22	3	0.795918
22	4	0.784
22	5	0.805369
23	1	0.535211
23	2	0.625
23	3	0.530435
23	4	0.556604
23	5	0.52349
24	1	0.821138
24	2	0.908397
24	3	0.782946
24	4	0.895652
24	5	0.865079
26	1	0.415254
26	2	0.444444
26	3	0.464286
26	4	0.396947
26	5	0.431193
27	1	0.610169
27	2	0.755725
27	3	0.773109
27	4	0.836879
27	5	0.773913
28	1	0.722222
28	2	0.841121
28	3	0.840336
28	4	0.817391
28	5	0.856115
29	1	0.757576
29	2	0.691057
29	3	0.752381
29	4	0.765625
29	5	0.720588
30	1	0.47482
30	2	0.333333
30	3	0.252336
30	4	0.393701
30	5	0.313869
31	1	0.753521
31	2	0.87619
31	3	0.883333
31	4	0.89
31	5	0.904459
32	1	0.731481
32	2	0.754098
32	3	0.714286
32	4	0.706667
32	5	0.659794
33	1	0.618705
33	2	0.583333
33	3	0.65
33	4	0.751938
33	5	0.772059
34	1	0.591549
34	2	0.652174
34	3	0.596491
34	4	0.666667
34	5	0.675497
35	1	0.637795
35	2	0.653226
35	3	0.608696
35	4	0.663636
35	5	0.664
36	1	0.870748
36	2	0.803571
36	3	0.838384
36	4	0.877863
36	5	0.888889

## Sheet: FigS22D
PPN_f	percentile_n	pStay_n
1	1	0.739274
1	2	0.866667
1	3	0.818182
1	4	0.719298
1	5	0.705584
2	1	0.765957
2	2	0.731429
2	3	0.679487
2	4	0.829268
2	5	0.811881
3	1	0.666667
3	2	0.794118
3	3	0.885
3	4	0.73494
3	5	0.788235
4	3	0.685644
4	4	0.696133
4	5	0.717949
5	1	0.651961
5	2	0.628571
5	3	0.617284
5	4	0.647887
5	5	0.669291
6	1	0.757062
6	2	0.771186
6	3	0.728395
6	4	0.756757
6	5	0.715328
7	2	0.8
7	3	0.794224
7	4	0.795367
7	5	0.735849
8	1	0.525
8	2	0.62069
8	3	0.515873
8	4	0.460993
8	5	0.563636
9	2	0.823789
9	3	0.76
9	4	0.756522
9	5	0.775701
10	1	0.787879
10	2	0.737864
10	3	0.76
10	4	0.811594
10	5	0.803279
13	1	0.886364
13	2	0.923077
13	3	0.935484
13	4	0.955224
13	5	0.980392
14	1	0.719665
14	2	0.760563
14	3	0.757576
14	4	0.75
14	5	0.77439
15	1	0.680982
15	2	0.882353
15	3	1
15	4	0.73913
15	5	0.747826
16	2	0.904
16	3	0.798995
16	4	0.868778
16	5	0.822785
17	1	0.73494
17	2	0.757447
17	3	0.787879
17	4	0.891089
17	5	0.839623
18	1	0.9
18	2	0.848485
18	3	0.898305
18	4	0.851351
18	5	0.860465
19	2	0.618182
19	3	0.634021
19	4	0.564516
19	5	0.55814
20	2	0.714286
20	3	0.650655
20	4	0.680702
20	5	0.814815
21	1	0.607143
21	2	0.524038
21	3	0.592233
21	4	0.538462
21	5	0.563107
22	1	0.754717
22	2	0.8
22	3	0.702381
22	4	0.770833
22	5	0.8
24	1	0.822823
24	2	0.828571
24	3	0.772727
24	4	0.888889
24	5	0.916667
25	2	0.421053
25	3	0.469388
25	4	0.538012
25	5	0.593023
26	1	0.367003
26	2	0.448276
26	3	0.733333
26	4	0.426471
26	5	0.497674
27	1	0.742574
27	2	0.73913
27	3	0.735294
27	4	0.704225
27	5	0.813793
28	2	0.811594
28	3	0.770732
28	4	0.825137
28	5	0.877551
29	1	0.732194
29	2	0.708333
29	3	0.692308
29	4	0.709677
29	5	0.756098
31	1	0.843137
31	2	0.834197
31	3	0.819277
31	4	0.904762
31	5	0.893617
32	1	0.622549
32	2	0.697674
32	3	0.733333
32	4	0.777027
32	5	0.801802
33	1	0.568627
33	2	0.659751
33	3	0.676923
33	4	0.724138
33	5	0.730435
34	2	0.637037
34	3	0.6
34	4	0.67033
34	5	0.666667
35	1	0.594203
35	2	0.684783
35	3	0.612903
35	4	0.617978
35	5	0.669291
36	1	1
36	2	0.809524
36	3	0.867188
36	4	0.92029
36	5	0.859649

## Sheet: FigS22E
PPN_f	percentile_n	pStay_n
1	1	0.729483
1	2	0.763158
1	3	0.813953
1	4	0.804348
1	5	0.714286
2	1	0.804598
2	2	0.807018
2	3	0.738462
2	4	0.727273
2	5	0.721154
3	1	0.71875
3	2	0.779528
3	3	0.863874
3	4	0.77665
3	5	0.818182
4	1	0.714286
4	2	0.695853
4	3	0.700599
4	4	0.716216
4	5	0.602564
5	1	0.656977
5	2	0.556522
5	3	0.752066
5	4	0.691176
5	5	0.601351
6	1	0.786458
6	2	0.69
6	3	0.775701
6	4	0.655914
6	5	0.772727
7	1	0.872483
7	2	0.806452
7	3	0.850746
7	4	0.788462
7	5	0.638889
8	1	0.561702
8	2	0.5
8	3	0.486111
8	4	0.482517
8	5	0.555556
9	1	0.796407
9	2	0.78125
9	3	0.714286
9	4	0.854167
9	5	0.777778
10	1	0.79878
10	2	0.75
10	3	0.817308
10	4	0.747253
10	5	0.751634
13	1	0.967742
13	2	0.941935
13	3	0.92053
13	4	0.887324
13	5	0.938596
14	1	0.731707
14	2	0.725275
14	3	0.767296
14	4	0.764286
14	5	0.735294
15	1	0.76
15	2	0.769231
15	3	0.714286
15	4	0.679612
15	5	0.692771
16	1	0.666667
16	2	0.833333
16	3	0.833333
16	4	0.874317
16	5	0.873016
17	1	0.822785
17	2	0.782313
17	3	0.825397
17	4	0.783784
17	5	0.774194
18	1	0.96875
18	2	0.901639
18	3	0.882353
18	4	0.809211
18	5	0.884615
19	1	0.466667
19	2	0.613861
19	3	0.629032
19	4	0.616541
19	5	0.534091
20	1	0.705882
20	2	0.654135
20	3	0.673333
20	4	0.705882
20	5	0.686047
21	1	0.594771
21	2	0.55914
21	3	0.525
21	4	0.512195
21	5	0.548148
22	1	0.807018
22	2	0.788732
22	3	0.746032
22	4	0.701493
22	5	0.753846
24	1	0.863014
24	2	0.84375
24	3	0.876543
24	4	0.866142
24	5	0.830986
25	1	0.458333
25	2	0.510417
25	3	0.5
25	4	0.486631
25	5	0.464646
26	1	0.421203
26	2	0.704545
26	3	0.142857
26	4	0.4
26	5	0.401914
27	1	0.755
27	2	0.788732
27	3	0.698925
27	4	0.676056
27	5	0.79661
28	1	0.875
28	2	0.887755
28	3	0.807339
28	4	0.75
28	5	0.758389
29	1	0.720588
29	2	0.57971
29	3	0.804878
29	4	0.745098
29	5	0.801047
31	1	0.908397
31	2	0.877863
31	3	0.916667
31	4	0.822034
31	5	0.790541
32	1	0.625
32	2	0.60241
32	3	0.714286
32	4	0.823529
32	5	0.828947
33	2	0.728
33	3	0.671756
33	4	0.662921
33	5	0.644068
34	1	0.5
34	2	0.672956
34	3	0.628141
34	4	0.594737
34	5	0.689189
35	1	0.714286
35	2	0.654676
35	3	0.642857
35	4	0.647343
35	5	0.595506
36	1	0.893805
36	2	0.910345
36	3	0.843478
36	4	0.868421
36	5	0.781022

## Sheet: FigS22F
PPN_f	percentile_n	pStay_n
1	1	0.678363
1	2	0.699029
1	3	0.74026
1	4	0.769841
1	5	0.809524
2	1	0.732394
2	2	0.714286
2	3	0.774648
2	4	0.790698
2	5	0.807692
3	1	0.701299
3	2	0.868217
3	3	0.74026
3	4	0.803371
3	5	0.930233
4	1	0.692308
4	2	0.713592
4	3	0.693642
4	4	0.638298
4	5	0.714286
5	1	0.688406
5	2	0.609756
5	3	0.63522
5	4	0.669355
5	5	0.619835
6	1	0.785
6	2	0.653846
6	3	0.75
6	4	0.822785
6	5	0.715328
7	1	0.810811
7	2	0.680982
7	3	0.782313
7	4	0.848276
7	5	0.884211
8	1	0.479167
8	2	0.553846
8	3	0.590643
8	4	0.473958
8	5	0.518072
9	1	0.809524
9	2	0.769231
9	3	0.761194
9	4	0.746988
9	5	0.787879
10	1	0.745283
10	2	0.779221
10	3	0.700935
10	4	0.860465
10	5	0.765625
13	1	0.913043
13	2	0.896104
13	3	0.910256
13	4	0.962963
13	5	0.954545
14	1	0.718563
14	2	0.71875
14	3	0.756303
14	4	0.769231
14	5	0.775362
15	1	0.728972
15	2	0.777778
15	3	0.660194
15	4	0.7375
15	5	0.729032
16	1	0.808989
16	2	0.801325
16	3	0.914062
16	4	0.843972
16	5	0.869565
17	1	0.76699
17	2	0.732824
17	3	0.807692
17	4	0.840909
17	5	0.820312
18	1	0.833333
18	2	0.78836
18	3	0.87013
18	4	0.940789
18	5	0.959596
19	1	0.642857
19	2	0.591549
19	3	0.622549
19	4	0.589474
19	5	0.608108
20	1	0.72093
20	2	0.59542
20	3	0.735751
20	4	0.710983
20	5	0.630952
21	1	0.564103
21	2	0.555556
21	3	0.654545
21	4	0.476821
21	5	0.519608
22	1	0.74
22	2	0.777778
22	3	0.796296
22	4	0.825
22	5	0.779661
24	1	0.819277
24	2	0.877193
24	3	0.797753
24	4	0.86
24	5	0.903226
25	2	0.427586
25	3	0.519313
25	4	0.519774
25	5	0.463768
26	1	0.42471
26	2	0.470588
26	3	0.44
26	4	0
26	5	0.442922
27	1	0.678082
27	2	0.726667
27	3	0.733333
27	4	0.808081
27	5	0.846774
28	1	0.783626
28	2	0.853211
28	3	0.741176
28	4	0.828829
28	5	0.844595
29	1	0.76259
29	2	0.705882
29	3	0.71
29	4	0.728
29	5	0.765957
31	1	0.869863
31	2	0.843284
31	3	0.890909
31	4	0.80531
31	5	0.884298
32	1	0.65
32	2	0.638298
32	3	0.762431
32	4	0.703488
32	5	0.788889
33	1	0.594595
33	2	0.618785
33	3	0.730994
33	4	0.674074
33	5	0.73
34	1	0.678832
34	2	0.597015
34	3	0.686567
34	4	0.524272
34	5	0.672414
35	1	0.663866
35	2	0.637168
35	3	0.646617
35	4	0.628788
35	5	0.645669
36	1	0.848797
36	2	0.931034
36	3	0.828571
36	4	0.855072
36	5	0.859649
